# Supplementary material for: A Multi-Omics Approach Identifies Key Hubs Associated with Cell Type-Specific Responses of Airway Epithelial Cells to Staphylococcal Alpha-Toxin
Source: PLoS One. 2015 Mar 27;10(3):e0122089. doi: 10.1371/journal.pone.0122089 (PMC4376684; doi:10.1371/journal.pone.0122089)
Supplement: S1 Table — (XLSX) [file pone.0122089.s006.xlsx]

## Sheet: ModSpec-Peptides
SILAC Phosphopeptide Ratios of two hours staphylococcal alpha toxin treatment vs. mock control in S9 and 16HBE14o- cells.
								16HBE14o-		S9
Sequence	Modifications	Proteins	First Hit	Entry Name	Gene Names	Kinase Group Affiliation	Protein Names	Log2 Mean	Counts	Log2 Mean	Counts
GDQTRSGQWR	Phospho (STY)	Q9UBG0	Q9UBG0	MRC2_HUMAN	MRC2 CLEC13E ENDO180 KIAA0709 UPARAP	-	C-type mannose receptor 2 (C-type lectin domain family 13 member E) (Endocytic receptor 180) (Macrophage mannose receptor 2) (Urokinase-type plasminogen activator receptor-associated protein) (UPAR-associated protein) (Urokinase receptor-associated protein) (CD antigen CD280)			6.85786	1
PDVQKSKEYFSK	Phospho (STY)	Q06830	Q06830	PRDX1_HUMAN	PRDX1 PAGA PAGB TDPX2	-	Peroxiredoxin-1 (EC 1.11.1.15) (Natural killer cell-enhancing factor A) (NKEF-A) (Proliferation-associated gene protein) (PAG) (Thioredoxin peroxidase 2) (Thioredoxin-dependent peroxide reductase 2)			5.82264	1
IMIKMIAQYR	Oxidation (M),Phospho (STY)	P17858;P17858-2	P17858	PFKAL_HUMAN	PFKL	-	ATP-dependent 6-phosphofructokinase, liver type (ATP-PFK) (PFK-L) (EC 2.7.1.11) (6-phosphofructokinase type B) (Phosphofructo-1-kinase isozyme B) (PFK-B) (Phosphohexokinase)			5.1337	1
KISEADNR	Phospho (STY)	Q9UNL2	Q9UNL2	SSRG_HUMAN	SSR3 TRAPG	-	Translocon-associated protein subunit gamma (TRAP-gamma) (Signal sequence receptor subunit gamma) (SSR-gamma)	1.15409	1	5.04859	3
RISYNTASNK	Phospho (STY)	P49207	P49207	RL34_HUMAN	RPL34	-	60S ribosomal protein L34	6.94306	4	5.04069	3
WAIIERDFSISGGEIGPTMK	Oxidation (M),Phospho (STY)	Q96GR2	Q96GR2	ACBG1_HUMAN	ACSBG1 BGM KIAA0631 LPD	-	Long-chain-fatty-acid--CoA ligase ACSBG1 (EC 6.2.1.3) (Acyl-CoA synthetase bubblegum family member 1) (hBG1) (hsBG) (hsBGM) (Lipidosin)			4.6849	1
GTEANGKK	Phospho (STY)	Q12830;Q12830-2;Q12830-4	Q12830	BPTF_HUMAN	BPTF FAC1 FALZ	-	Nucleosome-remodeling factor subunit BPTF (Bromodomain and PHD finger-containing transcription factor) (Fetal Alz-50 clone 1 protein) (Fetal Alzheimer antigen)			4.0931	1
NQSFCPTVNIDK	Phospho (STY)	P46776	P46776	RL27A_HUMAN	RPL27A	-	60S ribosomal protein L27a			4.08155	1
IEEDINSSMTNSTAASR	6 Phospho (STY)	Q15365	Q15365	PCBP1_HUMAN	PCBP1	-	Poly(rC)-binding protein 1 (Alpha-CP1) (Heterogeneous nuclear ribonucleoprotein E1) (hnRNP E1) (Nucleic acid-binding protein SUB2.3)			3.93055	1
ASPPFPIISNAQDIAQEVQTVIK	Phospho (STY)	Q8N3R9;Q8N3R9-2	Q8N3R9	MPP5_HUMAN	MPP5	-	MAGUK p55 subfamily member 5			3.92421	1
GPQGPGGGGINVQEIITSIMGSPNSHPSEEIIK	Phospho (STY)	Q96QC0	Q96QC0	PP1RA_HUMAN	PPP1R10 CAT53 FB19 PNUTS	-	Serine/threonine-protein phosphatase 1 regulatory subunit 10 (MHC class I region proline-rich protein CAT53) (PP1-binding protein of 114 kDa) (Phosphatase 1 nuclear targeting subunit) (Protein FB19) (p99)			3.83545	1
NSEEEEEEKKK	Phospho (STY)	Q14978-3;Q14978-2;Q14978	Q14978	NOLC1_HUMAN	NOLC1 KIAA0035 NS5ATP13	-	Nucleolar and coiled-body phosphoprotein 1 (140 kDa nucleolar phosphoprotein) (Nopp140) (Hepatitis C virus NS5A-transactivated protein 13) (HCV NS5A-transactivated protein 13) (Nucleolar 130 kDa protein) (Nucleolar phosphoprotein p130)	-0.316759	4	3.65552	1
RVPGSSGR	2 Phospho (STY)	O95747	O95747	OXSR1_HUMAN	OXSR1 KIAA1101 OSR1	STE	Serine/threonine-protein kinase OSR1 (EC 2.7.11.1) (Oxidative stress-responsive 1 protein)			3.5412	2
SIQGVGHMMSTMVISR	Phospho (STY)	Q14573	Q14573	ITPR3_HUMAN	ITPR3	-	Inositol 1,4,5-trisphosphate receptor type 3 (IP3 receptor isoform 3) (IP3R 3) (InsP3R3) (Type 3 inositol 1,4,5-trisphosphate receptor) (Type 3 InsP3 receptor)	1.17473	1	3.51391	2
TRVAVVESVIGGR	2 Phospho (STY)	Q05BQ5;Q05BQ5-2;Q05BQ5-3	Q05BQ5	MBTD1_HUMAN	MBTD1	-	MBT domain-containing protein 1			3.35854	1
SISNPPGSNIR	Phospho (STY)	Q9H4A3-6;Q9H4A3-5;Q9H4A3;Q9H4A3-2;Q9H4A3-4	Q9H4A3	WNK1_HUMAN	WNK1 HSN2 KDP KIAA0344 PRKWNK1	Other	Serine/threonine-protein kinase WNK1 (EC 2.7.11.1) (Erythrocyte 65 kDa protein) (p65) (Kinase deficient protein) (Protein kinase lysine-deficient 1) (Protein kinase with no lysine 1) (hWNK1)	4.00558	1	3.3435	1
TQISQGR	Phospho (STY)	Q8ND56;Q8ND56-2	Q8ND56	LS14A_HUMAN	LSM14A C19orf13 FAM61A RAP55 RAP55A	-	Protein LSM14 homolog A (Protein FAM61A) (Protein SCD6 homolog) (Putative alpha-synuclein-binding protein) (AlphaSNBP) (RNA-associated protein 55A) (hRAP55) (hRAP55A)			3.33376	1
RGPSASSVAVMTSSTSDHHIDAAAAR	Phospho (STY)	Q9NZQ3;Q9NZQ3-3;Q9NZQ3-2;Q9NZQ3-4;Q9NZQ3-5	Q9NZQ3	SPN90_HUMAN	NCKIPSD AF3P21 SPIN90	-	NCK-interacting protein with SH3 domain (54 kDa VacA-interacting protein) (54 kDa vimentin-interacting protein) (VIP54) (90 kDa SH3 protein interacting with Nck) (AF3p21) (Dia-interacting protein 1) (DIP-1) (Diaphanous protein-interacting protein) (SH3 adapter protein SPIN90) (WASP-interacting SH3-domain protein) (WISH) (Wiskott-Aldrich syndrome protein-interacting protein)			3.21746	2
GPSWDPFR	Phospho (STY)	P04792	P04792	HSPB1_HUMAN	HSPB1 HSP27 HSP28	-	Heat shock protein beta-1 (HspB1) (28 kDa heat shock protein) (Estrogen-regulated 24 kDa protein) (Heat shock 27 kDa protein) (HSP 27) (Stress-responsive protein 27) (SRP27)	1.65253	4	3.21369	5
RTPRSESVEGFISPSR	2 Phospho (STY)	Q08AD1;Q08AD1-3;Q08AD1-2	Q08AD1	CAMP2_HUMAN	CAMSAP2 CAMSAP1L1 KIAA1078	-	Calmodulin-regulated spectrin-associated protein 2 (Calmodulin-regulated spectrin-associated protein 1-like protein 1)			3.17945	1
SSMSGIHIVK	Phospho (STY)	Q13085-4;Q13085;Q13085-2	Q13085	ACACA_HUMAN	ACACA ACAC ACC1 ACCA	-	Acetyl-CoA carboxylase 1 (ACC1) (EC 6.4.1.2) (ACC-alpha) [Includes: Biotin carboxylase (EC 6.3.4.14)]	3.66846	1	3.16794	4
SFSSPENFQR	Phospho (STY)	Q9Y580	Q9Y580	RBM7_HUMAN	RBM7	-	RNA-binding protein 7 (RNA-binding motif protein 7)	2.55605	1	3.15653	4
GPSWDPFRDWYPHSR	Phospho (STY)	P04792	P04792	HSPB1_HUMAN	HSPB1 HSP27 HSP28	-	Heat shock protein beta-1 (HspB1) (28 kDa heat shock protein) (Estrogen-regulated 24 kDa protein) (Heat shock 27 kDa protein) (HSP 27) (Stress-responsive protein 27) (SRP27)	1.50706	3	3.15589	5
KMTQAAIIIQSKFR	Phospho (STY)	Q9Y6Y1;Q9Y6Y1-2;O94983;O94983-4;O94983-3;O94983-2;O94983-5	Q9Y6Y1	CMTA1_HUMAN	CAMTA1 KIAA0833 MSTP023	-	Calmodulin-binding transcription activator 1			3.07085	1
MTDIMTEGITIVEDINK	Oxidation (M),Phospho (STY)	P61764-2;P61764	P61764	STXB1_HUMAN	STXBP1 UNC18A	-	Syntaxin-binding protein 1 (MUNC18-1) (N-Sec1) (Protein unc-18 homolog 1) (Unc18-1) (Protein unc-18 homolog A) (Unc-18A) (p67)			3.04561	1
RASAIIR	Phospho (STY)	P46779	P46779	RL28_HUMAN	RPL28	-	60S ribosomal protein L28			3.04513	2
IRSDPDACPTMPIIAMIIR	Phospho (STY)	P57678	P57678	GEMI4_HUMAN	GEMIN4	-	Gem-associated protein 4 (Gemin-4) (Component of gems 4) (p97)	2.1396	1	3.02239	2
HNSTTSSTSSGGYR	Phospho (STY)	Q8IZP0;Q8IZP0-9;Q8IZP0-6;Q8IZP0-5;Q8IZP0-3;Q8IZP0-4;Q8IZP0-2	Q8IZP0	ABI1_HUMAN	ABI1 SSH3BP1	-	Abl interactor 1 (Abelson interactor 1) (Abi-1) (Abl-binding protein 4) (AblBP4) (Eps8 SH3 domain-binding protein) (Eps8-binding protein) (Nap1-binding protein) (Nap1BP) (Spectrin SH3 domain-binding protein 1) (e3B1)	0.0309716	1	3.02163	1
IACKSPPPESVDTPTSTK	Phospho (STY)	P46013;P46013-2	P46013	KI67_HUMAN	MKI67	-	Antigen KI-67			3.01859	1
SKSEEAHAEDSVMDHHFR	Phospho (STY)	Q8NC51;Q8NC51-2;Q8NC51-3;Q8NC51-4	Q8NC51	PAIRB_HUMAN	SERBP1 PAIRBP1 CGI-55	-	Plasminogen activator inhibitor 1 RNA-binding protein (PAI1 RNA-binding protein 1) (PAI-RBP1) (SERPINE1 mRNA-binding protein 1)	0.954122	1	3.01779	5
TISMDKGF	Phospho (STY)	P17858;P17858-2	P17858	PFKAL_HUMAN	PFKL	-	ATP-dependent 6-phosphofructokinase, liver type (ATP-PFK) (PFK-L) (EC 2.7.1.11) (6-phosphofructokinase type B) (Phosphofructo-1-kinase isozyme B) (PFK-B) (Phosphohexokinase)			2.99807	2
SSEAETQQPPAAPPAAPAISAADTKPGTTGSGAGSGGPGGITSAAPAGGDKK	Acetyl (Protein N-term),Phospho (STY)	P67809	P67809	YBOX1_HUMAN	YBX1 NSEP1 YB1	-	Nuclease-sensitive element-binding protein 1 (CCAAT-binding transcription factor I subunit A) (CBF-A) (DNA-binding protein B) (DBPB) (Enhancer factor I subunit A) (EFI-A) (Y-box transcription factor) (Y-box-binding protein 1) (YB-1)			2.89959	1
TAQAISSGSGSQETK	Phospho (STY)	O95747	O95747	OXSR1_HUMAN	OXSR1 KIAA1101 OSR1	STE	Serine/threonine-protein kinase OSR1 (EC 2.7.11.1) (Oxidative stress-responsive 1 protein)			2.89261	1
TISMDKGF	Oxidation (M),Phospho (STY)	P17858;P17858-2	P17858	PFKAL_HUMAN	PFKL	-	ATP-dependent 6-phosphofructokinase, liver type (ATP-PFK) (PFK-L) (EC 2.7.1.11) (6-phosphofructokinase type B) (Phosphofructo-1-kinase isozyme B) (PFK-B) (Phosphohexokinase)			2.88141	1
AVTGYKDPYSGK	Phospho (STY)	Q15149;Q15149-2;Q15149-3;Q15149-6;Q15149-4;Q15149-5;Q15149-9;Q15149-8;Q15149-7	Q15149	PLEC_HUMAN	PLEC PLEC1	-	Plectin (PCN) (PLTN) (Hemidesmosomal protein 1) (HD1) (Plectin-1)			2.79987	1
GRRSSDTEEESR	2 Phospho (STY)	Q96IZ7;Q96IZ7-2	Q96IZ7	RSRC1_HUMAN	RSRC1 SRRP53 BM-011	-	Serine/Arginine-related protein 53 (SRrp53) (Arginine/serine-rich coiled-coil protein 1)	0.302758	2	2.79546	1
HGSIGFIPR	Phospho (STY)	P39023	P39023	RL3_HUMAN	RPL3 OK/SW-cl.32	-	60S ribosomal protein L3 (HIV-1 TAR RNA-binding protein B) (TARBP-B)	3.53046	3	2.72042	1
RQISAPHITR	Phospho (STY)	A6ND36;A6ND36-2	A6ND36	FA83G_HUMAN	FAM83G	-	Protein FAM83G	2.10352	2	2.71293	2
GGGDEESGEHTQVPADSPDSQEEQKGESSASSPEEPEEITCIEK	2 Phospho (STY)	Q02952;Q02952-2;Q02952-3	Q02952	AKA12_HUMAN	AKAP12 AKAP250	-	A-kinase anchor protein 12 (AKAP-12) (A-kinase anchor protein 250 kDa) (AKAP 250) (Gravin) (Myasthenia gravis autoantigen)			2.68603	1
MSSHTETSSFIQTITGR	Phospho (STY)	Q96N67;Q96N67-6;Q96N67-2;Q96N67-5;Q96N67-3;Q96N67-4	Q96N67	DOCK7_HUMAN	DOCK7 KIAA1771	-	Dedicator of cytokinesis protein 7	-0.551247	1	2.6753	5
GRKDDDSDDESQSSHTGK	Phospho (STY)	O94874;O94874-2;O94874-3	O94874	UFL1_HUMAN	UFL1 KIAA0776 NLBP	-	E3 UFM1-protein ligase 1 (EC 6.3.2.-) (LZAP-binding protein)	0.0366295	1	2.67406	4
EAPAEGEAAEPGSPTAAEGEAASAASSTSSPK	Phospho (STY)	P29966	P29966	MARCS_HUMAN	MARCKS MACS PRKCSL	-	Myristoylated alanine-rich C-kinase substrate (MARCKS) (Protein kinase C substrate, 80 kDa protein, light chain) (80K-L protein) (PKCSL)	0.941296	2	2.65867	2
AAAVAAAGAGEPQSPDEIIPK	Acetyl (Protein N-term),Phospho (STY)	Q9NS69	Q9NS69	TOM22_HUMAN	TOMM22 TOM22	-	Mitochondrial import receptor subunit TOM22 homolog (hTom22) (1C9-2) (Translocase of outer membrane 22 kDa subunit homolog)	2.37101	2	2.65234	6
DGSCSVEYIPYEAGTYSINVTYGGHQVPGSPFKVPVHDVTDASK	Phospho (STY)	P21333;P21333-2	P21333	FLNA_HUMAN	FLNA FLN FLN1	-	Filamin-A (FLN-A) (Actin-binding protein 280) (ABP-280) (Alpha-filamin) (Endothelial actin-binding protein) (Filamin-1) (Non-muscle filamin)			2.65227	1
SSSEAKPTSIGIAGGHK	Phospho (STY)	Q96RK0	Q96RK0	CIC_HUMAN	CIC KIAA0306	-	Protein capicua homolog			2.62309	1
SQEADVQDWEFR	Phospho (STY)	Q9C0C2;Q9C0C2-2	Q9C0C2	TB182_HUMAN	TNKS1BP1 KIAA1741 TAB182	-	182 kDa tankyrase-1-binding protein			2.60911	1
QQSDHDAER	Phospho (STY)	Q15149;Q15149-6;Q15149-5;Q15149-9;Q15149-8;Q15149-7;Q15149-2;Q15149-3;Q15149-4	Q15149	PLEC_HUMAN	PLEC PLEC1	-	Plectin (PCN) (PLTN) (Hemidesmosomal protein 1) (HD1) (Plectin-1)			2.58309	1
RTISMDKGF	Phospho (STY)	P17858;P17858-2	P17858	PFKAL_HUMAN	PFKL	-	ATP-dependent 6-phosphofructokinase, liver type (ATP-PFK) (PFK-L) (EC 2.7.1.11) (6-phosphofructokinase type B) (Phosphofructo-1-kinase isozyme B) (PFK-B) (Phosphohexokinase)			2.56867	1
DISIEEIQKK	Phospho (STY)	P16949;P16949-2;Q93045	P16949	STMN1_HUMAN	STMN1 C1orf215 LAP18 OP18	-	Stathmin (Leukemia-associated phosphoprotein p18) (Metablastin) (Oncoprotein 18) (Op18) (Phosphoprotein p19) (pp19) (Prosolin) (Protein Pr22) (pp17)			2.56482	1
SSSSGSDDYAYTQAIIIHQR	Phospho (STY)	Q8N5C8;Q8N5C8-2	Q8N5C8	TAB3_HUMAN	TAB3 MAP3K7IP3	-	TGF-beta-activated kinase 1 and MAP3K7-binding protein 3 (Mitogen-activated protein kinase kinase kinase 7-interacting protein 3) (NF-kappa-B-activating protein 1) (TAK1-binding protein 3) (TAB-3) (TGF-beta-activated kinase 1-binding protein 3)			2.56226	1
RQISEETESVDNR	Phospho (STY)	P46934;P46934-2;P46934-3;P46934-4	P46934	NEDD4_HUMAN	NEDD4 KIAA0093 NEDD4-1 PIG53	-	E3 ubiquitin-protein ligase NEDD4 (EC 6.3.2.-) (Cell proliferation-inducing gene 53 protein) (Neural precursor cell expressed developmentally down-regulated protein 4) (NEDD-4)			2.55072	1
QASTVEYIPGMIHSNCPK	Phospho (STY)	Q8ND04-2;Q8ND04	Q8ND04	SMG8_HUMAN	SMG8 ABC2 C17orf71	-	Protein SMG8 (Amplified in breast cancer gene 2 protein) (Protein smg-8 homolog)			2.54587	2
SESENWR	Phospho (STY)	Q6Y7W6-3;Q6Y7W6	Q6Y7W6	PERQ2_HUMAN	GIGYF2 KIAA0642 PERQ2 TNRC15	-	PERQ amino acid-rich with GYF domain-containing protein 2 (GRB10-interacting GYF protein 2) (Trinucleotide repeat-containing gene 15 protein)	1.9399	2	2.54061	1
GIVAAYSGESDSEEEQER	2 Phospho (STY)	P98175;P98175-2;P98175-3;P98175-4	P98175	RBM10_HUMAN	RBM10 DXS8237E GPATC9 GPATCH9 KIAA0122	-	RNA-binding protein 10 (G patch domain-containing protein 9) (RNA-binding motif protein 10) (RNA-binding protein S1-1) (S1-1)	-0.728383	4	2.51692	1
VASFSIPGSSSR	Phospho (STY)	Q14573	Q14573	ITPR3_HUMAN	ITPR3	-	Inositol 1,4,5-trisphosphate receptor type 3 (IP3 receptor isoform 3) (IP3R 3) (InsP3R3) (Type 3 inositol 1,4,5-trisphosphate receptor) (Type 3 InsP3 receptor)	0.852951	3	2.449	5
ANSRDGEAGR	Phospho (STY)	Q92974;Q92974-2;Q92974-3	Q92974	ARHG2_HUMAN	ARHGEF2 KIAA0651 LFP40	-	Rho guanine nucleotide exchange factor 2 (Guanine nucleotide exchange factor H1) (GEF-H1) (Microtubule-regulated Rho-GEF) (Proliferating cell nucleolar antigen p40)	0.405137	3	2.44559	1
DISTSPKPSPIPSPVIGR	Phospho (STY)	Q8NDI1;Q8NDI1-2;Q8NDI1-3	Q8NDI1	EHBP1_HUMAN	EHBP1 KIAA0903 NACSIN	-	EH domain-binding protein 1	1.22595	1	2.44451	2
KSIEGTK	Phospho (STY)	Q12830;Q12830-2;Q12830-4;REV__Q8TCU4;REV__Q8TCU4-2;REV__Q8TCU4-3	Q12830	BPTF_HUMAN	BPTF FAC1 FALZ	-	Nucleosome-remodeling factor subunit BPTF (Bromodomain and PHD finger-containing transcription factor) (Fetal Alz-50 clone 1 protein) (Fetal Alzheimer antigen)			2.43495	1
VDSPIPSDKAPTPPGK	Phospho (STY)	Q12893	Q12893	TM115_HUMAN	TMEM115 PL6 LUCA11.2	-	Transmembrane protein 115 (Placental protein 6) (PP6) (Protein PL6)	-1.37737	1	2.41581	1
SKASIEK	Phospho (STY)	P53985	P53985	MOT1_HUMAN	SLC16A1 MCT1	-	Monocarboxylate transporter 1 (MCT 1) (Solute carrier family 16 member 1)			2.39403	3
GFSDSGGGPPAK	Phospho (STY)	Q9H307	Q9H307	PININ_HUMAN	PNN DRS MEMA	-	Pinin (140 kDa nuclear and cell adhesion-related phosphoprotein) (Desmosome-associated protein) (Domain-rich serine protein) (DRS protein) (DRSP) (Melanoma metastasis clone A protein) (Nuclear protein SDK3) (SR-like protein)	2.11232	2	2.3771	2
MNSITFK	Phospho (STY)	Q96N67;Q96N67-6;Q96N67-2;Q96N67-5;Q96N67-3;Q96N67-4	Q96N67	DOCK7_HUMAN	DOCK7 KIAA1771	-	Dedicator of cytokinesis protein 7			2.3756	2
TEAACISAPHIASPPATPK	Phospho (STY)	Q5TGY3	Q5TGY3	AHDC1_HUMAN	AHDC1	-	AT-hook DNA-binding motif-containing protein 1			2.36565	1
TVIRIPSGSGAASPTGSAVDIR	Phospho (STY)	Q09666	Q09666	AHNK_HUMAN	AHNAK PM227	-	Neuroblast differentiation-associated protein AHNAK (Desmoyokin)	-0.0514602	3	2.36001	2
RFSDFIGIYEK	Phospho (STY)	Q13596;Q13596-2	Q13596	SNX1_HUMAN	SNX1	-	Sorting nexin-1	1.19055	3	2.35445	2
RRESQEEPR	Phospho (STY)	Q9H6S3	Q9H6S3	ES8L2_HUMAN	EPS8L2 EPS8R2 PP13181	-	Epidermal growth factor receptor kinase substrate 8-like protein 2 (EPS8-like protein 2) (Epidermal growth factor receptor pathway substrate 8-related protein 2) (EPS8-related protein 2)	-0.398619	4	2.34645	3
RGSGSPEDTPR	2 Phospho (STY)	Q96HP0	Q96HP0	DOCK6_HUMAN	DOCK6 KIAA1395	-	Dedicator of cytokinesis protein 6	0.611541	2	2.31229	1
SRSSSVGSSSSYPISPAVSR	3 Phospho (STY)	Q15149;Q15149-6;Q15149-5;Q15149-9;Q15149-8;Q15149-7;Q15149-2;Q15149-3;Q15149-4	Q15149	PLEC_HUMAN	PLEC PLEC1	-	Plectin (PCN) (PLTN) (Hemidesmosomal protein 1) (HD1) (Plectin-1)			2.27572	1
VISPIRSPPIIGSESAYESFISADDKASGR	2 Phospho (STY)	P46821	P46821	MAP1B_HUMAN	MAP1B	-	Microtubule-associated protein 1B (MAP-1B) [Cleaved into: MAP1B heavy chain; MAP1 light chain LC1]			2.27007	2
SRSPSPRR	3 Phospho (STY)	Q8IYB3;Q8IYB3-2	Q8IYB3	SRRM1_HUMAN	SRRM1 SRM160	-	Serine/arginine repetitive matrix protein 1 (SR-related nuclear matrix protein of 160 kDa) (SRm160) (Ser/Arg-related nuclear matrix protein)			2.25595	1
KPSGINGEASK	Phospho (STY)	P16070;P16070-5;P16070-7;P16070-3;P16070-4;P16070-6;P16070-17;P16070-8;P16070-16;P16070-10;P16070-11;P16070-13;P16070-14;P16070-12	P16070	CD44_HUMAN	CD44 LHR MDU2 MDU3 MIC4	-	CD44 antigen (CDw44) (Epican) (Extracellular matrix receptor III) (ECMR-III) (GP90 lymphocyte homing/adhesion receptor) (HUTCH-I) (Heparan sulfate proteoglycan) (Hermes antigen) (Hyaluronate receptor) (Phagocytic glycoprotein 1) (PGP-1) (Phagocytic glycoprotein I) (PGP-I) (CD antigen CD44)	1.80892	1	2.22648	1
IPIIKSHNDFVAIIDIPEGEHQYK	Phospho (STY)	O43741	O43741	AAKB2_HUMAN	PRKAB2	-	5'-AMP-activated protein kinase subunit beta-2 (AMPK subunit beta-2)			2.2099	1
RTSSEEIR	Phospho (STY)	Q9P270	Q9P270	SLAI2_HUMAN	SLAIN2 KIAA1458	-	SLAIN motif-containing protein 2	0.597944	2	2.20257	2
IDAATGIPVTTWR	Phospho (STY)	Q9BQL6;Q9BQL6-3	Q9BQL6	FERM1_HUMAN	FERMT1 C20orf42 KIND1 URP1	-	Fermitin family homolog 1 (Kindlerin) (Kindlin syndrome protein) (Kindlin-1) (Unc-112-related protein 1)			2.19146	1
SQTIPIIR	Phospho (STY)	Q96BY6	Q96BY6	DOC10_HUMAN	DOCK10 KIAA0694 ZIZ3	-	Dedicator of cytokinesis protein 10 (Zizimin-3)			2.18323	1
RDSDKEMATK	Phospho (STY)	Q02952;Q02952-2;Q02952-3	Q02952	AKA12_HUMAN	AKAP12 AKAP250	-	A-kinase anchor protein 12 (AKAP-12) (A-kinase anchor protein 250 kDa) (AKAP 250) (Gravin) (Myasthenia gravis autoantigen)			2.16294	1
SISVPDSGR	Phospho (STY)	O75420	O75420	PERQ1_HUMAN	GIGYF1 CDS2 PERQ1 PP3360	-	PERQ amino acid-rich with GYF domain-containing protein 1 (GRB10-interacting GYF protein 1)	2.61162	1	2.14316	2
QADSEMTGYVVTR	Phospho (STY)	P53778	P53778	MK12_HUMAN	MAPK12 ERK6 SAPK3	CMGC	Mitogen-activated protein kinase 12 (MAP kinase 12) (MAPK 12) (EC 2.7.11.24) (Extracellular signal-regulated kinase 6) (ERK-6) (Mitogen-activated protein kinase p38 gamma) (MAP kinase p38 gamma) (Stress-activated protein kinase 3)	1.65384	1	2.14294	2
QADSEMTGYVVTR	Oxidation (M),Phospho (STY)	P53778	P53778	MK12_HUMAN	MAPK12 ERK6 SAPK3	CMGC	Mitogen-activated protein kinase 12 (MAP kinase 12) (MAPK 12) (EC 2.7.11.24) (Extracellular signal-regulated kinase 6) (ERK-6) (Mitogen-activated protein kinase p38 gamma) (MAP kinase p38 gamma) (Stress-activated protein kinase 3)	1.86534	2	2.12986	2
KESKEETPEVTK	Phospho (STY)	P46821	P46821	MAP1B_HUMAN	MAP1B	-	Microtubule-associated protein 1B (MAP-1B) [Cleaved into: MAP1B heavy chain; MAP1 light chain LC1]			2.12723	4
ISSQISAGEEK	Phospho (STY)	Q86UE4	Q86UE4	LYRIC_HUMAN	MTDH AEG1 LYRIC	-	Protein LYRIC (3D3/LYRIC) (Astrocyte elevated gene-1 protein) (AEG-1) (Lysine-rich CEACAM1 co-isolated protein) (Metadherin) (Metastasis adhesion protein)			2.12535	3
RSSSGSGGGGTAGAR	2 Phospho (STY)	Q9NWM3;Q9NWM3-2	Q9NWM3	CUED1_HUMAN	CUEDC1	-	CUE domain-containing protein 1	0.925245	2	2.12017	1
MNSITFK	Oxidation (M),Phospho (STY)	Q96N67;Q96N67-6;Q96N67-2;Q96N67-5;Q96N67-3;Q96N67-4	Q96N67	DOCK7_HUMAN	DOCK7 KIAA1771	-	Dedicator of cytokinesis protein 7			2.10876	1
SISEIESIKIPAESNEK	Phospho (STY)	P22059	P22059	OSBP1_HUMAN	OSBP OSBP1	-	Oxysterol-binding protein 1	0.0465809	6	2.09357	1
SRSWEDSPER	Phospho (STY)	Q9UDY2;Q9UDY2-3;Q9UDY2-2;Q9UDY2-4;Q9UDY2-5	Q9UDY2	ZO2_HUMAN	TJP2 X104 ZO2	-	Tight junction protein ZO-2 (Tight junction protein 2) (Zona occludens protein 2) (Zonula occludens protein 2)	1.56651	5	2.08338	4
SHSTEPNISSFINDPNPMK	Phospho (STY)	Q9UPQ0-6;Q9UPQ0-9;Q9UPQ0;Q9UPQ0-4;Q9UPQ0-2;Q9UPQ0-5;Q9UPQ0-8;Q9UPQ0-3	Q9UPQ0	LIMC1_HUMAN	LIMCH1 KIAA1102	-	LIM and calponin homology domains-containing protein 1			2.07795	1
HTDDEMTGYVATR	Oxidation (M),Phospho (STY)	Q16539;Q16539-2;Q16539-3;Q16539-4	Q16539	MK14_HUMAN	MAPK14 CSBP CSBP1 CSBP2 CSPB1 MXI2 SAPK2A	CMGC	Mitogen-activated protein kinase 14 (MAP kinase 14) (MAPK 14) (EC 2.7.11.24) (Cytokine suppressive anti-inflammatory drug-binding protein) (CSAID-binding protein) (CSBP) (MAP kinase MXI2) (MAX-interacting protein 2) (Mitogen-activated protein kinase p38 alpha) (MAP kinase p38 alpha) (Stress-activated protein kinase 2a) (SAPK2a)	1.59178	1	2.0732	1
SHNNFVAIIDIPEGEHQYK	Phospho (STY)	Q9Y478	Q9Y478	AAKB1_HUMAN	PRKAB1 AMPK	-	5'-AMP-activated protein kinase subunit beta-1 (AMPK subunit beta-1) (AMPKb)	3.15468	12	2.07286	12
PGPGTIYDVPR	Phospho (STY)	P56945	P56945	BCAR1_HUMAN	BCAR1 CAS CASS1 CRKAS	-	Breast cancer anti-estrogen resistance protein 1 (CRK-associated substrate) (Cas scaffolding protein family member 1) (p130cas)			2.072	1
RNSSIVGR	2 Phospho (STY)	Q96N67;Q96N67-6;Q96N67-2;Q96N67-5;Q96N67-3;Q96N67-4	Q96N67	DOCK7_HUMAN	DOCK7 KIAA1771	-	Dedicator of cytokinesis protein 7	0.871844	1	2.0683	1
KISGTTAIQEAIK	Phospho (STY)	Q9UDT6;Q9UDT6-2;P30622;P30622-1;P30622-2	Q9UDT6	CLIP2_HUMAN	CLIP2 CYLN2 KIAA0291 WBSCR3 WBSCR4 WSCR4	-	CAP-Gly domain-containing linker protein 2 (Cytoplasmic linker protein 115) (CLIP-115) (Cytoplasmic linker protein 2) (Williams-Beuren syndrome chromosomal region 3 protein) (Williams-Beuren syndrome chromosomal region 4 protein)	-0.406694	1	2.05526	2
RMSDEFVDSFKK	Phospho (STY)	Q92934	Q92934	BAD_HUMAN	BAD BBC6 BCL2L8	-	Bcl2-associated agonist of cell death (BAD) (Bcl-2-binding component 6) (Bcl-2-like protein 8) (Bcl2-L-8) (Bcl-xL/Bcl-2-associated death promoter) (Bcl2 antagonist of cell death)	0.832691	9	2.04925	5
PSPVPKPSPPISSTSQMGSTIPSGAGYQSGTHQGQFDHGSGSISPSKK	2 Phospho (STY)	Q9Y2W1	Q9Y2W1	TR150_HUMAN	THRAP3 TRAP150	-	Thyroid hormone receptor-associated protein 3 (Thyroid hormone receptor-associated protein complex 150 kDa component) (Trap150)			2.02468	2
SASFAFEFPKDR	Phospho (STY)	Q86YV5	Q86YV5	SG223_HUMAN	SGK223	Other	Tyrosine-protein kinase SgK223 (EC 2.7.10.2) (Sugen kinase 223)	1.37742	2	2.01648	1
QISSGVSEIR	Phospho (STY),Gln->pyro-Glu	P04792	P04792	HSPB1_HUMAN	HSPB1 HSP27 HSP28	-	Heat shock protein beta-1 (HspB1) (28 kDa heat shock protein) (Estrogen-regulated 24 kDa protein) (Heat shock 27 kDa protein) (HSP 27) (Stress-responsive protein 27) (SRP27)	1.04883	4	2.01071	5
RPHTPTPGIYMGR	Oxidation (M),Phospho (STY)	P62995;P62995-3	P62995	TRA2B_HUMAN	TRA2B SFRS10	-	Transformer-2 protein homolog beta (TRA-2 beta) (TRA2-beta) (hTRA2-beta) (Splicing factor, arginine/serine-rich 10) (Transformer-2 protein homolog B)			2.00828	1
NSPTFKSFEEKVENIK	Phospho (STY)	P55327-3;P55327;P55327-2	P55327	TPD52_HUMAN	TPD52	-	Tumor protein D52 (Protein N8)	-0.479839	6	2.00094	1
TDSCSSAQAQYDTPK	Phospho (STY)	Q96PD2-2;Q96PD2	Q96PD2	DCBD2_HUMAN	DCBLD2 CLCP1 ESDN	-	Discoidin, CUB and LCCL domain-containing protein 2 (CUB, LCCL and coagulation factor V/VIII-homology domains protein 1) (Endothelial and smooth muscle cell-derived neuropilin-like protein)			1.99257	3
QNSSSSDSGGSIVR	Phospho (STY),Gln->pyro-Glu	Q12929	Q12929	EPS8_HUMAN	EPS8	-	Epidermal growth factor receptor kinase substrate 8			1.99237	1
SFDHIISDTK	Phospho (STY)	P21359;P21359-2	P21359	NF1_HUMAN	NF1	-	Neurofibromin (Neurofibromatosis-related protein NF-1) [Cleaved into: Neurofibromin truncated]	0.985975	2	1.97824	1
QADEEMTGYVATR	Phospho (STY)	Q15759	Q15759	MK11_HUMAN	MAPK11 PRKM11 SAPK2 SAPK2B	CMGC	Mitogen-activated protein kinase 11 (MAP kinase 11) (MAPK 11) (EC 2.7.11.24) (Mitogen-activated protein kinase p38 beta) (MAP kinase p38 beta) (p38b) (Stress-activated protein kinase 2b) (SAPK2b) (p38-2)			1.95417	1
ATSFEESER	Phospho (STY)	Q52LW3	Q52LW3	RHG29_HUMAN	ARHGAP29 PARG1	-	Rho GTPase-activating protein 29 (PTPL1-associated RhoGAP protein 1) (Rho-type GTPase-activating protein 29)			1.95262	3
QISSGVSEIR	Phospho (STY)	P04792	P04792	HSPB1_HUMAN	HSPB1 HSP27 HSP28	-	Heat shock protein beta-1 (HspB1) (28 kDa heat shock protein) (Estrogen-regulated 24 kDa protein) (Heat shock 27 kDa protein) (HSP 27) (Stress-responsive protein 27) (SRP27)	0.960702	8	1.95208	8
MSSHTETSSFIQTITGR	Oxidation (M),Phospho (STY)	Q96N67;Q96N67-6;Q96N67-2;Q96N67-5;Q96N67-3;Q96N67-4	Q96N67	DOCK7_HUMAN	DOCK7 KIAA1771	-	Dedicator of cytokinesis protein 7			1.93708	2
KNTHENIQISQSK	Phospho (STY)	Q6ZWT7	Q6ZWT7	MBOA2_HUMAN	MBOAT2 OACT2	-	Lysophospholipid acyltransferase 2 (LPLAT 2) (EC 2.3.1.-) (1-acylglycerophosphate O-acyltransferase) (EC 2.3.1.51) (1-acylglycerophosphoethanolamine O-acyltransferase) (EC 2.3.1.n7) (Lysophosphatidic acid acyltransferase) (LPAAT) (Lyso-PA acyltransferase) (Lysophosphatidylethanolamine acyltransferase) (LPEAT) (Lyso-PE acyltransferase) (Membrane-bound O-acyltransferase domain-containing protein 2)…	0.572466	4	1.92009	2
IVSPGSANETSSIIVESVTR	Phospho (STY)	O75369;O75369-2;O75369-3;O75369-6;O75369-7	O75369	FLNB_HUMAN	FLNB FLN1L FLN3 TABP TAP	-	Filamin-B (FLN-B) (ABP-278) (ABP-280 homolog) (Actin-binding-like protein) (Beta-filamin) (Filamin homolog 1) (Fh1) (Filamin-3) (Thyroid autoantigen) (Truncated actin-binding protein) (Truncated ABP)			1.91797	1
VMIYQDEVKIPAKISISK	Oxidation (M),Phospho (STY)	Q6NZI2	Q6NZI2	PTRF_HUMAN	PTRF FKSG13	-	Polymerase I and transcript release factor (Cavin-1)			1.91613	3
DIPTIPGVTSPSSDEPPMEASQSHIR	Phospho (STY)	Q13541	Q13541	4EBP1_HUMAN	EIF4EBP1	-	Eukaryotic translation initiation factor 4E-binding protein 1 (4E-BP1) (eIF4E-binding protein 1) (Phosphorylated heat- and acid-stable protein regulated by insulin 1) (PHAS-I)			1.91018	1
GSIAEAVGSPPPAATPTPTPPTR	Phospho (STY)	Q9Y6I3-1;Q9Y6I3;Q9Y6I3-3	Q9Y6I3	EPN1_HUMAN	EPN1	-	Epsin-1 (EH domain-binding mitotic phosphoprotein) (EPS-15-interacting protein 1)			1.90708	1
TPTSSPASSPIVAK	Phospho (STY)	Q14684;Q14684-2	Q14684	RRP1B_HUMAN	RRP1B KIAA0179	-	Ribosomal RNA processing protein 1 homolog B (RRP1-like protein B)			1.89572	1
YHGHSMSDPGVSYR	2 Phospho (STY)	P08559;P29803	P08559	ODPA_HUMAN	PDHA1 PHE1A	-	Pyruvate dehydrogenase E1 component subunit alpha, somatic form, mitochondrial (EC 1.2.4.1) (PDHE1-A type I)			1.88401	1
MSPKPEITEEQK	Phospho (STY)	P41208	P41208	CETN2_HUMAN	CETN2 CALT CEN2	-	Centrin-2 (Caltractin isoform 1)			1.88305	1
SISEQPVMDTATATEQAK	Phospho (STY)	P18615	P18615	NELFE_HUMAN	NELFE RD RDBP	-	Negative elongation factor E (NELF-E) (RNA-binding protein RD)			1.87429	2
SSRPASASSSTK	Phospho (STY)	Q14686	Q14686	NCOA6_HUMAN	NCOA6 AIB3 KIAA0181 RAP250 TRBP	-	Nuclear receptor coactivator 6 (Activating signal cointegrator 2) (ASC-2) (Amplified in breast cancer protein 3) (Cancer-amplified transcriptional coactivator ASC-2) (Nuclear receptor coactivator RAP250) (NRC RAP250) (Nuclear receptor-activating protein, 250 kDa) (Peroxisome proliferator-activated receptor-interacting protein) (PPAR-interacting protein) (PRIP) (Thyroid hormone receptor-binding pr…	1.77051	2	1.87383	2
ISQMATIINIER	2 Phospho (STY)	Q9H9E3;Q9H9E3-3	Q9H9E3	COG4_HUMAN	COG4	-	Conserved oligomeric Golgi complex subunit 4 (COG complex subunit 4) (Component of oligomeric Golgi complex 4)			1.87229	1
SCSFSSESR	Phospho (STY)	Q5VZ89;Q5VZ89-6;Q5VZ89-5;Q5VZ89-2	Q5VZ89	DEN4C_HUMAN	DENND4C C9orf55 C9orf55B	-	DENN domain-containing protein 4C			1.87176	1
RIESSGAGGR	Phospho (STY)	Q15773	Q15773	MLF2_HUMAN	MLF2	-	Myeloid leukemia factor 2 (Myelodysplasia-myeloid leukemia factor 2)	0.459956	1	1.86956	2
ISPFHGSSPPQSTPISPPPITPK	Phospho (STY)	Q9H7D0	Q9H7D0	DOCK5_HUMAN	DOCK5	-	Dedicator of cytokinesis protein 5	-1.17065	1	1.86129	1
RESQEEPR	Phospho (STY)	Q9H6S3	Q9H6S3	ES8L2_HUMAN	EPS8L2 EPS8R2 PP13181	-	Epidermal growth factor receptor kinase substrate 8-like protein 2 (EPS8-like protein 2) (Epidermal growth factor receptor pathway substrate 8-related protein 2) (EPS8-related protein 2)	0.675086	4	1.85048	1
QDSNRSEKEATPVVHETEPESGSQPR	2 Phospho (STY)	Q9Y520-7;Q9Y520;Q9Y520-5;Q9Y520-4;Q9Y520-6;Q9Y520-3;Q9Y520-2	Q9Y520	PRC2C_HUMAN	PRRC2C BAT2D1 BAT2L2 KIAA1096 XTP2	-	Protein PRRC2C (BAT2 domain-containing protein 1) (HBV X-transactivated gene 2 protein) (HBV XAg-transactivated protein 2) (HLA-B-associated transcript 2-like 2) (Proline-rich and coiled-coil-containing protein 2C)			1.84731	1
QIAQSKEDDDVIVNKPHVSDEEEEEPPFYHHPFK	Phospho (STY),Gln->pyro-Glu	P18583-9;P18583-5;P18583;P18583-7;P18583-2;P18583-4;P18583-10;P18583-3	P18583	SON_HUMAN	SON C21orf50 DBP5 KIAA1019 NREBP HSPC310 HSPC312	-	Protein SON (Bax antagonist selected in saccharomyces 1) (BASS1) (Negative regulatory element-binding protein) (NRE-binding protein) (Protein DBP-5) (SON3)	0.289829	3	1.83054	1
HSDSKEDDGQEIA	Phospho (STY)	Q5ZPR3;Q5ZPR3-2	Q5ZPR3	CD276_HUMAN	CD276 B7H3 PSEC0249 UNQ309/PRO352	-	CD276 antigen (4Ig-B7-H3) (B7 homolog 3) (B7-H3) (Costimulatory molecule) (CD antigen CD276)	0.92571	3	1.8244	1
RSPTGSTTSR	Phospho (STY)	Q7Z460;Q7Z460-3;Q7Z460-2	Q7Z460	CLAP1_HUMAN	CLASP1 KIAA0622 MAST1	-	CLIP-associating protein 1 (Cytoplasmic linker-associated protein 1) (Multiple asters homolog 1) (Protein Orbit homolog 1) (hOrbit1)	1.68758	3	1.82428	5
HTDDEMTGYVATR	Oxidation (M),Phospho (STY)	Q16539;Q16539-2;Q16539-4;Q16539-3	Q16539	MK14_HUMAN	MAPK14 CSBP CSBP1 CSBP2 CSPB1 MXI2 SAPK2A	CMGC	Mitogen-activated protein kinase 14 (MAP kinase 14) (MAPK 14) (EC 2.7.11.24) (Cytokine suppressive anti-inflammatory drug-binding protein) (CSAID-binding protein) (CSBP) (MAP kinase MXI2) (MAX-interacting protein 2) (Mitogen-activated protein kinase p38 alpha) (MAP kinase p38 alpha) (Stress-activated protein kinase 2a) (SAPK2a)	1.63176	7	1.81127	6
RPQSPSPR	Phospho (STY)	Q99590;Q99590-2	Q99590	SCAFB_HUMAN	SCAF11 CASP11 SFRS2IP SIP1 SRSF2IP	-	Protein SCAF11 (CTD-associated SR protein 11) (Renal carcinoma antigen NY-REN-40) (SC35-interacting protein 1) (SR-related and CTD-associated factor 11) (SRSF2-interacting protein) (Serine/arginine-rich splicing factor 2-interacting protein) (Splicing factor, arginine/serine-rich 2-interacting protein) (Splicing regulatory protein 129) (SRrp129)			1.80682	1
KFSKEEPVSSGPEEAVGK	3 Phospho (STY)	O00567	O00567	NOP56_HUMAN	NOP56 NOL5A	-	Nucleolar protein 56 (Nucleolar protein 5A)	1.88549	5	1.7817	3
SSDIVSSVR	Phospho (STY)	Q14C86-6;Q14C86-2;Q14C86-4;Q14C86-3;Q14C86;Q14C86-5	Q14C86	GAPD1_HUMAN	GAPVD1 GAPEX5 KIAA1521 RAP6	-	GTPase-activating protein and VPS9 domain-containing protein 1 (GAPex-5) (Rab5-activating protein 6)	0.5889	1	1.77951	2
DIIRQPSEEEIIK	Phospho (STY)	Q15121	Q15121	PEA15_HUMAN	PEA15	-	Astrocytic phosphoprotein PEA-15 (15 kDa phosphoprotein enriched in astrocytes) (Phosphoprotein enriched in diabetes) (PED)	-0.253382	5	1.77332	8
RPGPGTIYDVPR	Phospho (STY)	P56945	P56945	BCAR1_HUMAN	BCAR1 CAS CASS1 CRKAS	-	Breast cancer anti-estrogen resistance protein 1 (CRK-associated substrate) (Cas scaffolding protein family member 1) (p130cas)			1.77171	9
RMSDEFVDSFKK	Oxidation (M),Phospho (STY)	Q92934	Q92934	BAD_HUMAN	BAD BBC6 BCL2L8	-	Bcl2-associated agonist of cell death (BAD) (Bcl-2-binding component 6) (Bcl-2-like protein 8) (Bcl2-L-8) (Bcl-xL/Bcl-2-associated death promoter) (Bcl2 antagonist of cell death)	0.796549	6	1.76571	3
GISIEHQK	Phospho (STY)	Q765P7	Q765P7	MTSSL_HUMAN	MTSS1L	-	MTSS1-like protein (Actin-bundling with BAIAP2 homology protein 1) (ABBA-1)			1.76307	1
EIFDDPSYVNVQNIDK	Phospho (STY)	P29353-6;P29353;P29353-7;P29353-2;P29353-3;P29353-5	P29353	SHC1_HUMAN	SHC1 SHC SHCA	-	SHC-transforming protein 1 (SHC-transforming protein 3) (SHC-transforming protein A) (Src homology 2 domain-containing-transforming protein C1) (SH2 domain protein C1)	-2.23664	1	1.76277	2
HTDDEMTGYVATR	Phospho (STY)	Q16539;Q16539-2;Q16539-4;Q16539-3	Q16539	MK14_HUMAN	MAPK14 CSBP CSBP1 CSBP2 CSPB1 MXI2 SAPK2A	CMGC	Mitogen-activated protein kinase 14 (MAP kinase 14) (MAPK 14) (EC 2.7.11.24) (Cytokine suppressive anti-inflammatory drug-binding protein) (CSAID-binding protein) (CSBP) (MAP kinase MXI2) (MAX-interacting protein 2) (Mitogen-activated protein kinase p38 alpha) (MAP kinase p38 alpha) (Stress-activated protein kinase 2a) (SAPK2a)	1.60672	8	1.75422	7
SITNSHIEK	2 Phospho (STY)	Q9H2H9	Q9H2H9	S38A1_HUMAN	SLC38A1 ATA1 NAT2 SAT1 SNAT1	-	Sodium-coupled neutral amino acid transporter 1 (Amino acid transporter A1) (N-system amino acid transporter 2) (Solute carrier family 38 member 1) (System A amino acid transporter 1) (System N amino acid transporter 1)	0.668845	1	1.74843	3
SRSSDIVSSVR	Phospho (STY)	Q14C86-6;Q14C86-2;Q14C86-4;Q14C86-3;Q14C86;Q14C86-5	Q14C86	GAPD1_HUMAN	GAPVD1 GAPEX5 KIAA1521 RAP6	-	GTPase-activating protein and VPS9 domain-containing protein 1 (GAPex-5) (Rab5-activating protein 6)	0.176414	3	1.74446	3
NFSDNQIQEGK	Phospho (STY)	P37802	P37802	TAGL2_HUMAN	TAGLN2 KIAA0120 CDABP0035	-	Transgelin-2 (Epididymis tissue protein Li 7e) (SM22-alpha homolog)	1.43191	1	1.73597	2
VTTEIQIPSQSPVEEQSPASISSIR	Phospho (STY)	Q8WWI1;Q8WWI1-3;Q8WWI1-2;Q8WWI1-4	Q8WWI1	LMO7_HUMAN	LMO7 FBX20 FBXO20 KIAA0858	-	LIM domain only protein 7 (LMO-7) (F-box only protein 20) (LOMP)			1.72404	1
ERSPSPIRGNVVPSPIPTR	2 Phospho (STY)	Q9Y2V2	Q9Y2V2	CHSP1_HUMAN	CARHSP1	-	Calcium-regulated heat stable protein 1 (Calcium-regulated heat-stable protein of 24 kDa) (CRHSP-24)	1.66135	4	1.71747	5
GPPSPPAPVMHSPSR	Phospho (STY)	Q13573	Q13573	SNW1_HUMAN	SNW1 SKIIP SKIP	-	SNW domain-containing protein 1 (Nuclear protein SkiP) (Nuclear receptor coactivator NCoA-62) (Ski-interacting protein)	2.36586	5	1.71034	6
IIEDNEYTAR	Phospho (STY)	P07947;P06241;P06241-2;P06241-3;P12931-2;P06239-3;P12931;P06239	P07947	YES_HUMAN	YES1 YES	TK	Tyrosine-protein kinase Yes (EC 2.7.10.2) (Proto-oncogene c-Yes) (p61-Yes)	0.885003	5	1.70989	7
QPSEEEIIK	Phospho (STY),Gln->pyro-Glu	Q15121	Q15121	PEA15_HUMAN	PEA15	-	Astrocytic phosphoprotein PEA-15 (15 kDa phosphoprotein enriched in astrocytes) (Phosphoprotein enriched in diabetes) (PED)	-0.270892	2	1.70843	4
HNSISEAK	Phospho (STY)	Q01970	Q01970	PLCB3_HUMAN	PLCB3	-	1-phosphatidylinositol 4,5-bisphosphate phosphodiesterase beta-3 (EC 3.1.4.11) (Phosphoinositide phospholipase C-beta-3) (Phospholipase C-beta-3) (PLC-beta-3)	0.333641	3	1.70407	1
QPSEEEIIK	Phospho (STY)	Q15121	Q15121	PEA15_HUMAN	PEA15	-	Astrocytic phosphoprotein PEA-15 (15 kDa phosphoprotein enriched in astrocytes) (Phosphoprotein enriched in diabetes) (PED)	-0.326077	1	1.69915	3
KGSKVGDFGDAINWPTPGEIAHK	Phospho (STY)	Q6PKG0;Q6PKG0-3	Q6PKG0	LARP1_HUMAN	LARP1 KIAA0731 LARP	-	La-related protein 1 (La ribonucleoprotein domain family member 1)	0.40913	7	1.69339	2
SGSAIIQSQSSTEDPKDEPAEIKPDSEDISSQSSASK	Phospho (STY)	Q5VTR2	Q5VTR2	BRE1A_HUMAN	RNF20 BRE1A	-	E3 ubiquitin-protein ligase BRE1A (BRE1-A) (hBRE1) (EC 6.3.2.-) (RING finger protein 20)			1.68724	2
RSITNSHIEK	Phospho (STY)	Q9H2H9	Q9H2H9	S38A1_HUMAN	SLC38A1 ATA1 NAT2 SAT1 SNAT1	-	Sodium-coupled neutral amino acid transporter 1 (Amino acid transporter A1) (N-system amino acid transporter 2) (Solute carrier family 38 member 1) (System A amino acid transporter 1) (System N amino acid transporter 1)	0.449367	4	1.68636	4
SISSPTDNIEISIR	Phospho (STY)	Q9Y2X7-3;Q9Y2X7	Q9Y2X7	GIT1_HUMAN	GIT1	-	ARF GTPase-activating protein GIT1 (ARF GAP GIT1) (Cool-associated and tyrosine-phosphorylated protein 1) (CAT-1) (CAT1) (G protein-coupled receptor kinase-interactor 1) (GRK-interacting protein 1)			1.68518	2
HTEVIPAEEENDSIGADGTHGAGAMESAAGVIIK	Phospho (STY)	Q6P2E9;Q6P2E9-2	Q6P2E9	EDC4_HUMAN	EDC4 HEDLS	-	Enhancer of mRNA-decapping protein 4 (Autoantigen Ge-1) (Autoantigen RCD-8) (Human enhancer of decapping large subunit) (Hedls)			1.68302	1
EQSRNSIR	Phospho (STY)	Q0P651;Q0P651-2;Q0P651-3;Q0P651-4	Q0P651	CD029_HUMAN	C4orf29	-	Uncharacterized protein C4orf29			1.68075	1
QQSIEDKEDKPPPR	Phospho (STY)	Q5JSZ5;Q5JSZ5-5	Q5JSZ5	PRC2B_HUMAN	PRRC2B BAT2L BAT2L1 KIAA0515	-	Protein PRRC2B (HLA-B-associated transcript 2-like 1) (Proline-rich coiled-coil protein 2B)			1.67452	1
QCEGITSPEGSK	Phospho (STY),Gln->pyro-Glu	Q9Y570;Q9Y570-2	Q9Y570	PPME1_HUMAN	PPME1 PME1 PP2593 PRO0750	-	Protein phosphatase methylesterase 1 (PME-1) (EC 3.1.1.89)			1.66894	1
STSPIIGSPPVR	Phospho (STY)	Q86TB9;Q86TB9-2;Q86TB9-4	Q86TB9	PATL1_HUMAN	PATL1 OK/KNS-cl.5	-	Protein PAT1 homolog 1 (PAT1-like protein 1) (Protein PAT1 homolog b) (Pat1b) (hPat1b)	1.65555	4	1.65072	3
RGSICATCGIPVTGR	Phospho (STY)	O43294;O43294-2	O43294	TGFI1_HUMAN	TGFB1I1 ARA55	-	Transforming growth factor beta-1-induced transcript 1 protein (Androgen receptor coactivator 55 kDa protein) (Androgen receptor-associated protein of 55 kDa) (Hydrogen peroxide-inducible clone 5 protein) (Hic-5)			1.64116	3
NIGSINTEIQDVQR	Phospho (STY)	O75396	O75396	SC22B_HUMAN	SEC22B SEC22L1	-	Vesicle-trafficking protein SEC22b (ER-Golgi SNARE of 24 kDa) (ERS-24) (ERS24) (SEC22 vesicle-trafficking protein homolog B) (SEC22 vesicle-trafficking protein-like 1)			1.63612	1
RSISGSSPCPK	2 Phospho (STY)	Q9UQ35;Q9UQ35-2	Q9UQ35	SRRM2_HUMAN	SRRM2 KIAA0324 SRL300 SRM300 HSPC075	-	Serine/arginine repetitive matrix protein 2 (300 kDa nuclear matrix antigen) (Serine/arginine-rich splicing factor-related nuclear matrix protein of 300 kDa) (SR-related nuclear matrix protein of 300 kDa) (Ser/Arg-related nuclear matrix protein of 300 kDa) (Splicing coactivator subunit SRm300) (Tax-responsive enhancer element-binding protein 803) (TaxREB803)	-0.560995	4	1.63196	1
SREHPHSRSPSPEPR	3 Phospho (STY)	Q9UDY2;Q9UDY2-3;Q9UDY2-2;Q9UDY2-4;Q9UDY2-5	Q9UDY2	ZO2_HUMAN	TJP2 X104 ZO2	-	Tight junction protein ZO-2 (Tight junction protein 2) (Zona occludens protein 2) (Zonula occludens protein 2)	1.17355	1	1.6274	1
SISADDDIQESSR	Phospho (STY)	P18615	P18615	NELFE_HUMAN	NELFE RD RDBP	-	Negative elongation factor E (NELF-E) (RNA-binding protein RD)	0.824443	1	1.62431	3
GFGSFR	Phospho (STY)	P55072	P55072	TERA_HUMAN	VCP	-	Transitional endoplasmic reticulum ATPase (TER ATPase) (EC 3.6.4.6) (15S Mg(2+)-ATPase p97 subunit) (Valosin-containing protein) (VCP)	0.144314	2	1.6188	1
RSTSPIIGSPPVR	Phospho (STY)	Q86TB9;Q86TB9-2;Q86TB9-4	Q86TB9	PATL1_HUMAN	PATL1 OK/KNS-cl.5	-	Protein PAT1 homolog 1 (PAT1-like protein 1) (Protein PAT1 homolog b) (Pat1b) (hPat1b)	1.76361	1	1.61478	4
HTDDEMTGYVATR	Oxidation (M),2 Phospho (STY)	Q16539;Q16539-2;Q16539-3;Q16539-4	Q16539	MK14_HUMAN	MAPK14 CSBP CSBP1 CSBP2 CSPB1 MXI2 SAPK2A	CMGC	Mitogen-activated protein kinase 14 (MAP kinase 14) (MAPK 14) (EC 2.7.11.24) (Cytokine suppressive anti-inflammatory drug-binding protein) (CSAID-binding protein) (CSBP) (MAP kinase MXI2) (MAX-interacting protein 2) (Mitogen-activated protein kinase p38 alpha) (MAP kinase p38 alpha) (Stress-activated protein kinase 2a) (SAPK2a)			1.61433	1
GSIDREDGSIQGPIGNQHIYQPVGKPDPAAPPK	Phospho (STY)	Q05397	Q05397	FAK1_HUMAN	PTK2 FAK FAK1	TK	Focal adhesion kinase 1 (FADK 1) (EC 2.7.10.2) (Focal adhesion kinase-related nonkinase) (FRNK) (Protein phosphatase 1 regulatory subunit 71) (PPP1R71) (Protein-tyrosine kinase 2) (p125FAK) (pp125FAK)			1.61273	1
ASAVTAMGQISSQGIHAPTSPEHAEAR	Phospho (STY)	Q6PJG6	Q6PJG6	BRAT1_HUMAN	BRAT1 BAAT1 C7orf27	-	BRCA1-associated ATM activator 1 (BRCA1-associated protein required for ATM activation protein 1)	0.874364	1	1.60516	1
FATSIPHFPGCAGPTEDEISIPEGPSVPSSSIPQTPEQEK	Phospho (STY)	O43379-4;O43379	O43379	WDR62_HUMAN	WDR62 C19orf14	-	WD repeat-containing protein 62			1.60093	2
SITNSHIEK	Phospho (STY)	Q9H2H9	Q9H2H9	S38A1_HUMAN	SLC38A1 ATA1 NAT2 SAT1 SNAT1	-	Sodium-coupled neutral amino acid transporter 1 (Amino acid transporter A1) (N-system amino acid transporter 2) (Solute carrier family 38 member 1) (System A amino acid transporter 1) (System N amino acid transporter 1)	0.190866	6	1.59955	7
EIEHNAEETYGENDENTDDKNNDGEEQEVR	Phospho (STY)	O00461	O00461	GOLI4_HUMAN	GOLIM4 GIMPC GOLPH4 GPP130	-	Golgi integral membrane protein 4 (Golgi integral membrane protein, cis) (GIMPc) (Golgi phosphoprotein 4) (Golgi-localized phosphoprotein of 130 kDa) (Golgi phosphoprotein of 130 kDa)			1.59929	1
GQTPITEGSEDIDGHSDPEESFAR	Phospho (STY)	Q86VR2	Q86VR2	F134C_HUMAN	FAM134C	-	Protein FAM134C	2.35434	5	1.59567	5
RGAAAADIISSSPESQHGGTQSPGGGQPIIQPTKVDAAEGR	Phospho (STY)	Q9H3S7	Q9H3S7	PTN23_HUMAN	PTPN23 KIAA1471	-	Tyrosine-protein phosphatase non-receptor type 23 (EC 3.1.3.48) (His domain-containing protein tyrosine phosphatase) (HD-PTP) (Protein tyrosine phosphatase TD14) (PTP-TD14)			1.58905	1
SSPNVANQPPSPGGK	Phospho (STY)	P55196-5;P55196;P55196-3;P55196-1;P55196-6;P55196-2	P55196	AFAD_HUMAN	MLLT4 AF6	-	Afadin (ALL1-fused gene from chromosome 6 protein) (Protein AF-6)	0.25205	3	1.58779	1
AKSIDGVTNDR	Phospho (STY)	Q9UBM7	Q9UBM7	DHCR7_HUMAN	DHCR7 D7SR	-	7-dehydrocholesterol reductase (7-DHC reductase) (EC 1.3.1.21) (Putative sterol reductase SR-2) (Sterol Delta(7)-reductase)			1.58658	1
IIESPGVEAGEGEAEKEEAGAQGR	Phospho (STY)	Q6NYC8	Q6NYC8	PPR18_HUMAN	PPP1R18 HKMT1098 KIAA1949	-	Phostensin (Protein phosphatase 1 F-actin cytoskeleton-targeting subunit) (Protein phosphatase 1 regulatory subunit 18)	-0.503712	1	1.58632	1
DASSQDCYDIPR	Phospho (STY)	Q13480-2;Q13480	Q13480	GAB1_HUMAN	GAB1	-	GRB2-associated-binding protein 1 (GRB2-associated binder 1) (Growth factor receptor bound protein 2-associated protein 1)	-3.87877	3	1.57906	1
ISSTDDGYIDIQFK	Phospho (STY)	Q96A57-2;Q96A57	Q96A57	TM230_HUMAN	TMEM230 C20orf30 HSPC274 UNQ2432/PRO4992	-	Transmembrane protein 230			1.5742	1
QEKPSSPSPMPSSTPSPSINIGNTEEAIR	Phospho (STY)	O95810	O95810	SDPR_HUMAN	SDPR	-	Serum deprivation-response protein (Cavin-2) (PS-p68) (Phosphatidylserine-binding protein)			1.57304	1
SHHAPMSPGSSGGGGQPIAR	Phospho (STY)	O14497;O14497-2	O14497	ARI1A_HUMAN	ARID1A BAF250 BAF250A C1orf4 OSA1 SMARCF1	-	AT-rich interactive domain-containing protein 1A (ARID domain-containing protein 1A) (B120) (BRG1-associated factor 250) (BAF250) (BRG1-associated factor 250a) (BAF250A) (Osa homolog 1) (hOSA1) (SWI-like protein) (SWI/SNF complex protein p270) (SWI/SNF-related, matrix-associated, actin-dependent regulator of chromatin subfamily F member 1) (hELD)	0.309984	5	1.57286	5
AGWGSPCHISGESVIIIGPTVGTESK	Phospho (STY)	Q7Z5J4;Q7Z5J4-3;Q7Z5J4-2;Q7Z5J4-4	Q7Z5J4	RAI1_HUMAN	RAI1 KIAA1820	-	Retinoic acid-induced protein 1	0.814977	4	1.56949	1
DKGQSFNDKR	Phospho (STY)	Q12959-2;Q12959-4	Q12959	DLG1_HUMAN	DLG1	-	Disks large homolog 1 (Synapse-associated protein 97) (SAP-97) (SAP97) (hDlg)	-0.855144	1	1.56597	2
KAIDSNSIENDDISAPGREPGHFNPESR	Phospho (STY)	Q32MZ4;Q32MZ4-2;Q32MZ4-3	Q32MZ4	LRRF1_HUMAN	LRRFIP1 GCF2 TRIP	-	Leucine-rich repeat flightless-interacting protein 1 (LRR FLII-interacting protein 1) (GC-binding factor 2) (TAR RNA-interacting protein)			1.54966	2
AQQGIYQVPGPSPQFQSPPAK	Phospho (STY)	P56945	P56945	BCAR1_HUMAN	BCAR1 CAS CASS1 CRKAS	-	Breast cancer anti-estrogen resistance protein 1 (CRK-associated substrate) (Cas scaffolding protein family member 1) (p130cas)	0.829615	5	1.54916	5
KPPAPPSPVQSQSPSTNWSPAVPVKK	Phospho (STY)	Q8IYB3;Q8IYB3-2	Q8IYB3	SRRM1_HUMAN	SRRM1 SRM160	-	Serine/arginine repetitive matrix protein 1 (SR-related nuclear matrix protein of 160 kDa) (SRm160) (Ser/Arg-related nuclear matrix protein)	1.08202	3	1.54629	1
YPRPASVPPSPSISR	2 Phospho (STY)	P13807	P13807	GYS1_HUMAN	GYS1 GYS	-	Glycogen [starch] synthase, muscle (EC 2.4.1.11)	0.621056	2	1.53061	1
PRDSTIPR	Phospho (STY)	Q6UWJ1;Q6UWJ1-2;Q6UWJ1-3	Q6UWJ1	TMCO3_HUMAN	TMCO3 C13orf11 UNQ2419/PRO4976	-	Transmembrane and coiled-coil domain-containing protein 3 (Putative LAG1-interacting protein)			1.52791	1
QGSDEWGGPAEIGPGEAGPGWQDKPPR	Phospho (STY)	Q5PRF9	Q5PRF9	SMAG2_HUMAN	SAMD4B SMAUG2	-	Protein Smaug homolog 2 (Smaug 2) (hSmaug2) (Sterile alpha motif domain-containing protein 4B) (SAM domain-containing protein 4B)			1.52691	1
KASGPPVSEIITK	Phospho (STY)	P10412;P16402;P16403	P10412	H14_HUMAN	HIST1H1E H1F4	-	Histone H1.4 (Histone H1b) (Histone H1s-4)	2.99785	2	1.52637	2
SFTGGIGQIVVPSK	Phospho (STY)	Q9Y3Q8	Q9Y3Q8	T22D4_HUMAN	TSC22D4 THG1 TILZ2	-	TSC22 domain family protein 4 (TSC22-related-inducible leucine zipper protein 2) (Tsc-22-like protein THG-1)	1.79665	2	1.52431	1
HTSGNNIVSPDTDYR	Phospho (STY)	Q9H7U1-3;Q9H7U1;Q9H7U1-2	Q9H7U1	CCSE2_HUMAN	CCSER2 FAM190B KIAA1128 NPD012	-	Serine-rich coiled-coil domain-containing protein 2 (Coiled-coil serine-rich protein 2) (Protein GCAP14 homolog)			1.52291	1
SRASPVSR	Phospho (STY)	Q9UQ35;Q9UQ35-2	Q9UQ35	SRRM2_HUMAN	SRRM2 KIAA0324 SRL300 SRM300 HSPC075	-	Serine/arginine repetitive matrix protein 2 (300 kDa nuclear matrix antigen) (Serine/arginine-rich splicing factor-related nuclear matrix protein of 300 kDa) (SR-related nuclear matrix protein of 300 kDa) (Ser/Arg-related nuclear matrix protein of 300 kDa) (Splicing coactivator subunit SRm300) (Tax-responsive enhancer element-binding protein 803) (TaxREB803)	0.233622	7	1.52281	6
TISSSAQEDIIR	Phospho (STY)	Q9H788	Q9H788	SH24A_HUMAN	SH2D4A PPP1R38 SH2A	-	SH2 domain-containing protein 4A (Protein SH(2)A) (Protein phosphatase 1 regulatory subunit 38)	-0.204698	2	1.52239	2
VMIYQDEVKIPAKISISK	Phospho (STY)	Q6NZI2	Q6NZI2	PTRF_HUMAN	PTRF FKSG13	-	Polymerase I and transcript release factor (Cavin-1)	0.211046	4	1.52143	3
NSDIITSPDVGIIK	Phospho (STY)	P05412	P05412	JUN_HUMAN	JUN	-	Transcription factor AP-1 (Activator protein 1) (AP1) (Proto-oncogene c-Jun) (V-jun avian sarcoma virus 17 oncogene homolog) (p39)			1.51287	3
APSASVDSSIYNIPR	Phospho (STY)	Q13480-2;Q13480	Q13480	GAB1_HUMAN	GAB1	-	GRB2-associated-binding protein 1 (GRB2-associated binder 1) (Growth factor receptor bound protein 2-associated protein 1)			1.51132	1
HTDDEMTGYVATR	Phospho (STY)	Q16539;Q16539-2;Q16539-3;Q16539-4	Q16539	MK14_HUMAN	MAPK14 CSBP CSBP1 CSBP2 CSPB1 MXI2 SAPK2A	CMGC	Mitogen-activated protein kinase 14 (MAP kinase 14) (MAPK 14) (EC 2.7.11.24) (Cytokine suppressive anti-inflammatory drug-binding protein) (CSAID-binding protein) (CSBP) (MAP kinase MXI2) (MAX-interacting protein 2) (Mitogen-activated protein kinase p38 alpha) (MAP kinase p38 alpha) (Stress-activated protein kinase 2a) (SAPK2a)	-0.104249	2	1.5074	2
MHIPSPTDSNFYR	Phospho (STY)	P00533	P00533	EGFR_HUMAN	EGFR ERBB ERBB1 HER1	TK	Epidermal growth factor receptor (EC 2.7.10.1) (Proto-oncogene c-ErbB-1) (Receptor tyrosine-protein kinase erbB-1)	0.545725	4	1.50499	3
KTEVVMNSQQTPVGTPK	Oxidation (M),2 Phospho (STY)	O75781;O75781-2	O75781	PALM_HUMAN	PALM KIAA0270	-	Paralemmin-1 (Paralemmin)	4.41772	1	1.49927	3
SNSIPHSAVSNAGSK	Phospho (STY)	Q8TBZ3-2;Q8TBZ3	Q8TBZ3	WDR20_HUMAN	WDR20	-	WD repeat-containing protein 20 (Protein DMR)	0.4309	4	1.49733	4
KVSPTEIVIESFHK	Phospho (STY)	Q14207	Q14207	NPAT_HUMAN	NPAT CAND3 E14	-	Protein NPAT (Nuclear protein of the ataxia telangiectasia mutated locus) (Nuclear protein of the ATM locus) (p220)			1.49533	2
VSRTPEPK	Phospho (STY)	Q8IYB3;Q8IYB3-2	Q8IYB3	SRRM1_HUMAN	SRRM1 SRM160	-	Serine/arginine repetitive matrix protein 1 (SR-related nuclear matrix protein of 160 kDa) (SRm160) (Ser/Arg-related nuclear matrix protein)	1.84487	1	1.49072	2
SRSPIDKDTYPPSASVVGASVGGHR	Phospho (STY)	Q96T37;Q96T37-3;Q96T37-2	Q96T37	RBM15_HUMAN	RBM15 OTT OTT1	-	Putative RNA-binding protein 15 (One-twenty two protein 1) (RNA-binding motif protein 15)	0.499876	2	1.48754	1
HSHSHSPMSTR	Phospho (STY)	P62995	P62995	TRA2B_HUMAN	TRA2B SFRS10	-	Transformer-2 protein homolog beta (TRA-2 beta) (TRA2-beta) (hTRA2-beta) (Splicing factor, arginine/serine-rich 10) (Transformer-2 protein homolog B)	1.60538	1	1.48421	5
KPSDEEFASR	Phospho (STY)	Q14155;Q14155-3;Q14155-2;Q14155-6;Q14155-5;Q14155-1	Q14155	ARHG7_HUMAN	ARHGEF7 COOL1 KIAA0142 P85SPR PAK3BP PIXB Nbla10314	-	Rho guanine nucleotide exchange factor 7 (Beta-Pix) (COOL-1) (PAK-interacting exchange factor beta) (p85)	-0.31441	1	1.48001	3
IPAKISISK	Phospho (STY)	Q6NZI2	Q6NZI2	PTRF_HUMAN	PTRF FKSG13	-	Polymerase I and transcript release factor (Cavin-1)			1.47873	10
QSSSWTR	Phospho (STY)	Q92934	Q92934	BAD_HUMAN	BAD BBC6 BCL2L8	-	Bcl2-associated agonist of cell death (BAD) (Bcl-2-binding component 6) (Bcl-2-like protein 8) (Bcl2-L-8) (Bcl-xL/Bcl-2-associated death promoter) (Bcl2 antagonist of cell death)	1.50867	3	1.4773	1
ITPVRPAAASPIVSGAR	Phospho (STY)	Q9Y2K7;Q9Y2K7-2;Q9Y2K7-3	Q9Y2K7	KDM2A_HUMAN	KDM2A CXXC8 FBL7 FBXL11 JHDM1A KIAA1004	-	Lysine-specific demethylase 2A (EC 1.14.11.27) (CXXC-type zinc finger protein 8) (F-box and leucine-rich repeat protein 11) (F-box protein FBL7) (F-box protein Lilina) (F-box/LRR-repeat protein 11) (JmjC domain-containing histone demethylation protein 1A) ([Histone-H3]-lysine-36 demethylase 1A)	-0.198411	2	1.47477	1
SFSTGSDIGHWVTTPPDIPGSR	Phospho (STY)	Q96AG3	Q96AG3	S2546_HUMAN	SLC25A46 TB1	-	Solute carrier family 25 member 46			1.46783	4
YVIDDQYTSSSGAK	Phospho (STY)	P42680	P42680	TEC_HUMAN	TEC PSCTK4	TK	Tyrosine-protein kinase Tec (EC 2.7.10.2)			1.46586	1
AKSPISSGSGGSHMSGTSSSSGMK	Phospho (STY)	Q15648	Q15648	MED1_HUMAN	MED1 ARC205 CRSP1 CRSP200 DRIP205 DRIP230 PBP PPARBP PPARGBP RB18A TRAP220 TRIP2	-	Mediator of RNA polymerase II transcription subunit 1 (Activator-recruited cofactor 205 kDa component) (ARC205) (Mediator complex subunit 1) (Peroxisome proliferator-activated receptor-binding protein) (PBP) (PPAR-binding protein) (Thyroid hormone receptor-associated protein complex 220 kDa component) (Trap220) (Thyroid receptor-interacting protein 2) (TR-interacting protein 2) (TRIP-2) (Vitamin …	-0.39646	1	1.44579	1
SFADIGK	Phospho (STY)	Q9Y6M7-2;Q9Y6M7-3;Q9Y6M7-4;Q9Y6M7;Q6U841;Q6U841-2	Q9Y6M7	S4A7_HUMAN	SLC4A7 BT NBC2 NBC2B NBC3 NBCn1 SBC2 SLC4A6	-	Sodium bicarbonate cotransporter 3 (Electroneutral Na/HCO(3) cotransporter) (Sodium bicarbonate cotransporter 2) (Sodium bicarbonate cotransporter 2b) (Bicarbonate transporter) (Solute carrier family 4 member 7)	2.21453	2	1.43835	1
FKGPGDTSNFDDYEEEEIRVSINEK	Phospho (STY)	P17612;P17612-2	P17612	KAPCA_HUMAN	PRKACA PKACA	AGC	cAMP-dependent protein kinase catalytic subunit alpha (PKA C-alpha) (EC 2.7.11.11)			1.43203	1
RPAGSVQNPVYHNQPINPAPSR	Phospho (STY)	P00533	P00533	EGFR_HUMAN	EGFR ERBB ERBB1 HER1	TK	Epidermal growth factor receptor (EC 2.7.10.1) (Proto-oncogene c-ErbB-1) (Receptor tyrosine-protein kinase erbB-1)			1.4314	2
GPAFNMASPESDFGINIK	Oxidation (M),Phospho (STY)	Q09666	Q09666	AHNK_HUMAN	AHNAK PM227	-	Neuroblast differentiation-associated protein AHNAK (Desmoyokin)			1.43045	1
RGSQNSSEHRPPASSTSEDVK	Phospho (STY)	O15014	O15014	ZN609_HUMAN	ZNF609 KIAA0295	-	Zinc finger protein 609	-0.542165	2	1.42799	3
TISDPPSPIPHGPPNK	2 Phospho (STY)	Q9ULH1-2;Q9ULH1	Q9ULH1	ASAP1_HUMAN	ASAP1 DDEF1 KIAA1249	-	Arf-GAP with SH3 domain, ANK repeat and PH domain-containing protein 1 (130 kDa phosphatidylinositol 4,5-bisphosphate-dependent ARF1 GTPase-activating protein) (ADP-ribosylation factor-directed GTPase-activating protein 1) (ARF GTPase-activating protein 1) (Development and differentiation-enhancing factor 1) (DEF-1) (Differentiation-enhancing factor 1) (PIP2-dependent ARF1 GAP)			1.42697	1
ERSPSPIR	Phospho (STY)	Q9Y2V2	Q9Y2V2	CHSP1_HUMAN	CARHSP1	-	Calcium-regulated heat stable protein 1 (Calcium-regulated heat-stable protein of 24 kDa) (CRHSP-24)	1.1679	11	1.42525	9
QISQDVK	Phospho (STY)	Q01433;Q01433-4;Q01433-2;Q01433-3	Q01433	AMPD2_HUMAN	AMPD2	-	AMP deaminase 2 (EC 3.5.4.6) (AMP deaminase isoform L)			1.42277	1
RASGDVQTMK	Phospho (STY)	Q5VZ89;Q5VZ89-6;Q5VZ89-3;Q5VZ89-4;Q5VZ89-2	Q5VZ89	DEN4C_HUMAN	DENND4C C9orf55 C9orf55B	-	DENN domain-containing protein 4C	-0.0226688	1	1.41974	1
SIIVSPTGPSR	Phospho (STY)	Q14684;Q14684-2	Q14684	RRP1B_HUMAN	RRP1B KIAA0179	-	Ribosomal RNA processing protein 1 homolog B (RRP1-like protein B)			1.4189	3
VKPETPPRQSHSGSISPYPK	Phospho (STY)	Q9UQ35;Q9UQ35-2	Q9UQ35	SRRM2_HUMAN	SRRM2 KIAA0324 SRL300 SRM300 HSPC075	-	Serine/arginine repetitive matrix protein 2 (300 kDa nuclear matrix antigen) (Serine/arginine-rich splicing factor-related nuclear matrix protein of 300 kDa) (SR-related nuclear matrix protein of 300 kDa) (Ser/Arg-related nuclear matrix protein of 300 kDa) (Splicing coactivator subunit SRm300) (Tax-responsive enhancer element-binding protein 803) (TaxREB803)			1.41742	1
QCEGITSPEGSK	Phospho (STY)	Q9Y570;Q9Y570-2	Q9Y570	PPME1_HUMAN	PPME1 PME1 PP2593 PRO0750	-	Protein phosphatase methylesterase 1 (PME-1) (EC 3.1.1.89)			1.41703	3
SISITRPGSSSISSGPNSIICR	Phospho (STY)	Q9HB19	Q9HB19	PKHA2_HUMAN	PLEKHA2 TAPP2	-	Pleckstrin homology domain-containing family A member 2 (PH domain-containing family A member 2) (Tandem PH domain-containing protein 2) (TAPP-2)	0.00975668	1	1.41565	2
IGTAEPDYGAIYEGR	Phospho (STY)	P19174-2;P19174	P19174	PLCG1_HUMAN	PLCG1 PLC1	-	1-phosphatidylinositol 4,5-bisphosphate phosphodiesterase gamma-1 (EC 3.1.4.11) (PLC-148) (Phosphoinositide phospholipase C-gamma-1) (Phospholipase C-II) (PLC-II) (Phospholipase C-gamma-1) (PLC-gamma-1)			1.40568	1
VIHDNFGIVEGIMTTVHAITATQK	Phospho (STY)	P04406	P04406	G3P_HUMAN	GAPDH GAPD CDABP0047 OK/SW-cl.12	-	Glyceraldehyde-3-phosphate dehydrogenase (GAPDH) (EC 1.2.1.12) (Peptidyl-cysteine S-nitrosylase GAPDH) (EC 2.6.99.-)			1.40221	3
SRSRDSGDENEPIQER	2 Phospho (STY)	Q8WX93;Q8WX93-3;Q8WX93-5;Q8WX93-2;Q8WX93-4;Q8WX93-7	Q8WX93	PALLD_HUMAN	PALLD KIAA0992 CGI-151	-	Palladin (SIH002) (Sarcoma antigen NY-SAR-77)	-0.611501	4	1.39105	3
SKSQEEPKDTFEHDPSESIDEFNK	Phospho (STY)	Q9NYF8;Q9NYF8-2;Q9NYF8-3;Q9NYF8-4	Q9NYF8	BCLF1_HUMAN	BCLAF1 BTF KIAA0164	-	Bcl-2-associated transcription factor 1 (Btf)	-0.0551331	3	1.38933	2
TVQSPNSSVPSPGIAGPVTMTSVHPPIR	Phospho (STY)	O15164;O15164-2	O15164	TIF1A_HUMAN	TRIM24 RNF82 TIF1 TIF1A	Atypical	Transcription intermediary factor 1-alpha (TIF1-alpha) (EC 6.3.2.-) (E3 ubiquitin-protein ligase TRIM24) (RING finger protein 82) (Tripartite motif-containing protein 24)			1.37966	1
RASDSISAR	Phospho (STY)	Q8NB49	Q8NB49	AT11C_HUMAN	ATP11C ATPIG ATPIQ	-	Phospholipid-transporting ATPase IG (EC 3.6.3.1) (ATPase IQ) (ATPase class VI type 11C) (P4-ATPase flippase complex alpha subunit ATP11C)			1.3756	2
NDSWGSFDIR	Phospho (STY)	Q7Z417	Q7Z417	NUFP2_HUMAN	NUFIP2 KIAA1321 PIG1	-	Nuclear fragile X mental retardation-interacting protein 2 (82 kDa FMRP-interacting protein) (82-FIP) (Cell proliferation-inducing gene 1 protein) (FMRP-interacting protein 2)	0.311207	4	1.37121	5
ISSTDDGYIDIQFKK	Phospho (STY)	Q96A57-2;Q96A57	Q96A57	TM230_HUMAN	TMEM230 C20orf30 HSPC274 UNQ2432/PRO4992	-	Transmembrane protein 230	1.16822	1	1.36961	1
HIIAPGPQDIYDVPPVR	Phospho (STY)	P56945	P56945	BCAR1_HUMAN	BCAR1 CAS CASS1 CRKAS	-	Breast cancer anti-estrogen resistance protein 1 (CRK-associated substrate) (Cas scaffolding protein family member 1) (p130cas)	0.706818	4	1.36944	7
VHNNSPDTSR	Phospho (STY)	Q9BRD0	Q9BRD0	BUD13_HUMAN	BUD13	-	BUD13 homolog	1.06012	1	1.36653	5
RSESISPR	2 Phospho (STY)	Q99590;Q99590-2	Q99590	SCAFB_HUMAN	SCAF11 CASP11 SFRS2IP SIP1 SRSF2IP	-	Protein SCAF11 (CTD-associated SR protein 11) (Renal carcinoma antigen NY-REN-40) (SC35-interacting protein 1) (SR-related and CTD-associated factor 11) (SRSF2-interacting protein) (Serine/arginine-rich splicing factor 2-interacting protein) (Splicing factor, arginine/serine-rich 2-interacting protein) (Splicing regulatory protein 129) (SRrp129)	-0.360648	3	1.36532	4
KASSPSPITIGTPESQR	Phospho (STY)	Q9NPI6	Q9NPI6	DCP1A_HUMAN	DCP1A SMIF	-	mRNA-decapping enzyme 1A (EC 3.-.-.-) (Smad4-interacting transcriptional co-activator) (Transcription factor SMIF)			1.362	3
RKSDSGVMIPTIR	Phospho (STY)	Q6ZUT9-2;Q6ZUT9	Q6ZUT9	DEN5B_HUMAN	DENND5B	-	DENN domain-containing protein 5B (Rab6IP1-like protein)			1.35686	2
SPSISPSPPSPIEK	Phospho (STY)	P46821	P46821	MAP1B_HUMAN	MAP1B	-	Microtubule-associated protein 1B (MAP-1B) [Cleaved into: MAP1B heavy chain; MAP1 light chain LC1]			1.35458	4
KDASSQDCYDIPR	Phospho (STY)	Q13480-2;Q13480	Q13480	GAB1_HUMAN	GAB1	-	GRB2-associated-binding protein 1 (GRB2-associated binder 1) (Growth factor receptor bound protein 2-associated protein 1)	-3.83186	3	1.35089	3
SMSFQGIR	Phospho (STY)	P15924;P15924-2	P15924	DESP_HUMAN	DSP	-	Desmoplakin (DP) (250/210 kDa paraneoplastic pemphigus antigen)	1.10374	4	1.34953	3
GIPPSNHHAVYDVPPSVSK	Phospho (STY)	P56945	P56945	BCAR1_HUMAN	BCAR1 CAS CASS1 CRKAS	-	Breast cancer anti-estrogen resistance protein 1 (CRK-associated substrate) (Cas scaffolding protein family member 1) (p130cas)	0.266468	2	1.34883	5
AQTPPGPSISGSK	Phospho (STY)	Q9UQ35;Q9UQ35-2	Q9UQ35	SRRM2_HUMAN	SRRM2 KIAA0324 SRL300 SRM300 HSPC075	-	Serine/arginine repetitive matrix protein 2 (300 kDa nuclear matrix antigen) (Serine/arginine-rich splicing factor-related nuclear matrix protein of 300 kDa) (SR-related nuclear matrix protein of 300 kDa) (Ser/Arg-related nuclear matrix protein of 300 kDa) (Splicing coactivator subunit SRm300) (Tax-responsive enhancer element-binding protein 803) (TaxREB803)	1.20177	4	1.34414	3
KQSFDDNDSEEIEDKDSK	2 Phospho (STY)	O60841	O60841	IF2P_HUMAN	EIF5B IF2 KIAA0741	-	Eukaryotic translation initiation factor 5B (eIF-5B) (Translation initiation factor IF-2)	0.827677	4	1.33515	1
SAPASPTHPGIMSPR	3 Phospho (STY)	P85037;P85037-2	P85037	FOXK1_HUMAN	FOXK1 MNF	-	Forkhead box protein K1 (Myocyte nuclear factor) (MNF)			1.33117	2
QISQDVKIEPDIIIR	Phospho (STY)	Q01433;Q01433-4;Q01433-2;Q01433-3	Q01433	AMPD2_HUMAN	AMPD2	-	AMP deaminase 2 (EC 3.5.4.6) (AMP deaminase isoform L)	0.125122	1	1.32761	2
SVSVVTGSEQK	Phospho (STY)	Q9UPN4;Q9UPN4-2;Q9UPN4-3	Q9UPN4	CP131_HUMAN	CEP131 AZI1 KIAA1118	-	Centrosomal protein of 131 kDa (5-azacytidine-induced protein 1) (Pre-acrosome localization protein 1)			1.3271	3
CSGPGISPGMVR	Oxidation (M),Phospho (STY)	P21333;P21333-2	P21333	FLNA_HUMAN	FLNA FLN FLN1	-	Filamin-A (FLN-A) (Actin-binding protein 280) (ABP-280) (Alpha-filamin) (Endothelial actin-binding protein) (Filamin-1) (Non-muscle filamin)			1.32345	2
RQVSASEIHTSGIIGPETIR	Phospho (STY)	P58107	P58107	EPIPL_HUMAN	EPPK1 EPIPL	-	Epiplakin (450 kDa epidermal antigen)	1.38779	2	1.32186	4
IGDVSPTQIDVSQFGSFKEDTK	Phospho (STY)	P46821	P46821	MAP1B_HUMAN	MAP1B	-	Microtubule-associated protein 1B (MAP-1B) [Cleaved into: MAP1B heavy chain; MAP1 light chain LC1]			1.31533	2
SSKSAEDITDGSYDDVINAEQIQK	Phospho (STY)	Q8N2F6-2;Q8N2F6-4	Q8N2F6	ARM10_HUMAN	ARMC10 SVH PSEC0198	-	Armadillo repeat-containing protein 10 (Splicing variant involved in hepatocarcinogenesis protein)	1.4598	6	1.31517	4
RSASASHQADIK	Phospho (STY)	Q14739	Q14739	LBR_HUMAN	LBR	-	Lamin-B receptor (Integral nuclear envelope inner membrane protein) (LMN2R)	0.025651	4	1.31509	2
SQTPERPAKK	Phospho (STY)	A8CG34;A8CG34-2;Q96HA1;Q96HA1-3;Q96HA1-2;A6NF01	A8CG34	P121C_HUMAN	POM121C	-	Nuclear envelope pore membrane protein POM 121C (Nuclear pore membrane protein 121-2) (POM121-2) (Pore membrane protein of 121 kDa C)	-0.323567	3	1.31495	1
QVQSITCEVDAIK	Phospho (STY)	P08670	P08670	VIME_HUMAN	VIM	-	Vimentin			1.31387	1
YFQSPSR	Phospho (STY)	Q16629	Q16629	SRSF7_HUMAN	SRSF7 SFRS7	-	Serine/arginine-rich splicing factor 7 (Splicing factor 9G8) (Splicing factor, arginine/serine-rich 7)	0.974796	4	1.31108	1
AQSSPAAPASISAPEPASQAR	Phospho (STY)	Q8WUI4-8;Q8WUI4-5;Q8WUI4-6;Q8WUI4-7;Q8WUI4;Q8WUI4-4;Q8WUI4-3;Q8WUI4-10	Q8WUI4	HDAC7_HUMAN	HDAC7 HDAC7A	-	Histone deacetylase 7 (HD7) (EC 3.5.1.98) (Histone deacetylase 7A) (HD7a)	-0.510498	1	1.30986	1
SSVKTPEPVVPTAPEPHPTTSTDQPVTPK	Phospho (STY)	Q14676;Q14676-2;Q14676-3	Q14676	MDC1_HUMAN	MDC1 KIAA0170 NFBD1	-	Mediator of DNA damage checkpoint protein 1 (Nuclear factor with BRCT domains 1)			1.30287	1
YKDIIRQPSEEEIIK	Phospho (STY)	Q15121	Q15121	PEA15_HUMAN	PEA15	-	Astrocytic phosphoprotein PEA-15 (15 kDa phosphoprotein enriched in astrocytes) (Phosphoprotein enriched in diabetes) (PED)	-0.335047	7	1.30233	2
ADSGPTQPPISISPAPETK	Phospho (STY)	O15027-5;O15027;O15027-4;O15027-3;O15027-2	O15027	SC16A_HUMAN	SEC16A KIAA0310 SEC16 SEC16L	-	Protein transport protein Sec16A (SEC16 homolog A)	-0.684908	1	1.29163	2
AASITEDRDR	Phospho (STY)	Q04637;Q04637-3;Q04637-5;Q04637-6;Q04637-4	Q04637	IF4G1_HUMAN	EIF4G1 EIF4F EIF4G EIF4GI	-	Eukaryotic translation initiation factor 4 gamma 1 (eIF-4-gamma 1) (eIF-4G 1) (eIF-4G1) (p220)	-1.71639	1	1.28535	1
SPAVPTPAR	Phospho (STY)	Q86YD1-2	Q86YD1	PTOV1_HUMAN	PTOV1 ACID2 PP642 UNQ6127/PRO20092	-	Prostate tumor-overexpressed gene 1 protein (PTOV-1) (Activator interaction domain-containing protein 2)			1.28483	1
FTDTRKDEQER	Phospho (STY)	P13639	P13639	EF2_HUMAN	EEF2 EF2	-	Elongation factor 2 (EF-2)	3.25593	6	1.27947	3
TSYAQHQQVRQIRK	2 Phospho (STY)	P61247	P61247	RS3A_HUMAN	RPS3A FTE1 MFTL	-	40S ribosomal protein S3a (v-fos transformation effector protein) (Fte-1)			1.27858	1
NIISPSSFK	Phospho (STY)	Q86UP3-2;Q86UP3-4;Q86UP3	Q86UP3	ZFHX4_HUMAN	ZFHX4	-	Zinc finger homeobox protein 4 (Zinc finger homeodomain protein 4) (ZFH-4)			1.27739	2
SIVHRISDGDMTSAIR	Phospho (STY)	Q8WXE1;Q8WXE1-2;Q8WXE1-3	Q8WXE1	ATRIP_HUMAN	ATRIP AGS1	-	ATR-interacting protein (ATM and Rad3-related-interacting protein)	1.28097	4	1.26659	1
KISDDPCPVESK	Phospho (STY)	O60244	O60244	MED14_HUMAN	MED14 ARC150 CRSP2 CXorf4 DRIP150 EXLM1 RGR1 TRAP170	-	Mediator of RNA polymerase II transcription subunit 14 (Activator-recruited cofactor 150 kDa component) (ARC150) (Cofactor required for Sp1 transcriptional activation subunit 2) (CRSP complex subunit 2) (Mediator complex subunit 14) (RGR1 homolog) (hRGR1) (Thyroid hormone receptor-associated protein complex 170 kDa component) (Trap170) (Transcriptional coactivator CRSP150) (Vitamin D3 receptor-in…	0.941407	1	1.26652	1
SIIRPGQAAEIR	Phospho (STY)	Q96BY6;Q96BY6-2	Q96BY6	DOC10_HUMAN	DOCK10 KIAA0694 ZIZ3	-	Dedicator of cytokinesis protein 10 (Zizimin-3)			1.26645	1
VTIYNTDQDGSDSPR	Phospho (STY)	Q9UPW0;Q9UPW0-2	Q9UPW0	FOXJ3_HUMAN	FOXJ3 KIAA1041	-	Forkhead box protein J3	0.570529	1	1.26418	2
SHNDFVAIIDIPEGEHQYK	Phospho (STY)	O43741	O43741	AAKB2_HUMAN	PRKAB2	-	5'-AMP-activated protein kinase subunit beta-2 (AMPK subunit beta-2)	2.75195	1	1.2635	3
KIYSGDYYR	Phospho (STY)	Q12866;Q06418	Q12866	MERTK_HUMAN	MERTK MER	TK	Tyrosine-protein kinase Mer (EC 2.7.10.1) (Proto-oncogene c-Mer) (Receptor tyrosine kinase MerTK)	1.06956	1	1.26105	1
SSSVEEKPISHR	Phospho (STY)	Q06190	Q06190	P2R3A_HUMAN	PPP2R3A PPP2R3	-	Serine/threonine-protein phosphatase 2A regulatory subunit B'' subunit alpha (PP2A subunit B isoform PR72/PR130) (PP2A subunit B isoform R3 isoform) (PP2A subunit B isoforms B''-PR72/PR130) (PP2A subunit B isoforms B72/B130) (Serine/threonine-protein phosphatase 2A 72/130 kDa regulatory subunit B)			1.25453	1
AAATPESQEPQAK	Phospho (STY)	P49006	P49006	MRP_HUMAN	MARCKSL1 MLP MRP	-	MARCKS-related protein (MARCKS-like protein 1) (Macrophage myristoylated alanine-rich C kinase substrate) (Mac-MARCKS) (MacMARCKS)			1.25239	3
HGSFVNKPTR	Phospho (STY)	P29353-6;P29353;P29353-7;P29353-2	P29353	SHC1_HUMAN	SHC1 SHC SHCA	-	SHC-transforming protein 1 (SHC-transforming protein 3) (SHC-transforming protein A) (Src homology 2 domain-containing-transforming protein C1) (SH2 domain protein C1)	0.0721484	4	1.25209	2
QRGSETDTDSEIHESASDKDSISK	Phospho (STY)	Q9Y520-7;Q9Y520;Q9Y520-5;Q9Y520-4;Q9Y520-6;Q9Y520-3;Q9Y520-2	Q9Y520	PRC2C_HUMAN	PRRC2C BAT2D1 BAT2L2 KIAA1096 XTP2	-	Protein PRRC2C (BAT2 domain-containing protein 1) (HBV X-transactivated gene 2 protein) (HBV XAg-transactivated protein 2) (HLA-B-associated transcript 2-like 2) (Proline-rich and coiled-coil-containing protein 2C)	2.6262	1	1.24783	1
GPTSSPCEEEGDEGEEDRTSDIR	Phospho (STY)	Q86VM9;Q86VM9-2	Q86VM9	ZCH18_HUMAN	ZC3H18 NHN1	-	Zinc finger CCCH domain-containing protein 18 (Nuclear protein NHN1)	0.939455	1	1.2478	2
SSSPEIVTHIK	Phospho (STY)	Q07960	Q07960	RHG01_HUMAN	ARHGAP1 CDC42GAP RHOGAP1	-	Rho GTPase-activating protein 1 (CDC42 GTPase-activating protein) (GTPase-activating protein rhoOGAP) (Rho-related small GTPase protein activator) (Rho-type GTPase-activating protein 1) (p50-RhoGAP)	0.504214	7	1.24626	11
RMSFQKPK	Phospho (STY)	Q8N573-2;Q8N573;Q8N573-5;Q8N573-3	Q8N573	OXR1_HUMAN	OXR1 Nbla00307	-	Oxidation resistance protein 1	-0.38486	2	1.2382	1
IASDEEIQGTK	Phospho (STY)	Q8WX93;Q8WX93-3;Q8WX93-5;Q8WX93-2;Q8WX93-4	Q8WX93	PALLD_HUMAN	PALLD KIAA0992 CGI-151	-	Palladin (SIH002) (Sarcoma antigen NY-SAR-77)			1.23283	5
SQSWDDRGER	Phospho (STY)	O75420	O75420	PERQ1_HUMAN	GIGYF1 CDS2 PERQ1 PP3360	-	PERQ amino acid-rich with GYF domain-containing protein 1 (GRB10-interacting GYF protein 1)	1.0001	3	1.2327	2
AEAPPIEREDSGTFSIGK	Phospho (STY)	O75569	O75569	PRKRA_HUMAN	PRKRA PACT RAX HSD-14 HSD14	-	Interferon-inducible double-stranded RNA-dependent protein kinase activator A (PKR-associated protein X) (PKR-associating protein X) (Protein activator of the interferon-induced protein kinase) (Protein kinase, interferon-inducible double-stranded RNA-dependent activator)			1.23217	1
RASAGPAPGPVVTAEGIHPSIPSPTGNSTPIGSSK	2 Phospho (STY)	Q4KMP7;Q4KMP7-2	Q4KMP7	TB10B_HUMAN	TBC1D10B FP2461	-	TBC1 domain family member 10B (Rab27A-GAP-beta)			1.22894	2
RSSTSSEPTPTVK	Phospho (STY)	Q69YQ0	Q69YQ0	CYTSA_HUMAN	SPECC1L CYTSA KIAA0376	-	Cytospin-A (Renal carcinoma antigen NY-REN-22) (Sperm antigen with calponin homology and coiled-coil domains 1-like) (SPECC1-like protein)	-0.104097	2	1.22891	1
GPNGRDPIIEVYDVPPSVEK	Phospho (STY)	P56945	P56945	BCAR1_HUMAN	BCAR1 CAS CASS1 CRKAS	-	Breast cancer anti-estrogen resistance protein 1 (CRK-associated substrate) (Cas scaffolding protein family member 1) (p130cas)			1.22768	1
TAVDGFQSESPEKIDPVEQGQEDTVAPEVAAEKPVGAIIGPGAER	Phospho (STY)	Q9Y232;Q9Y232-2;Q9Y232-4	Q9Y232	CDYL1_HUMAN	CDYL CDYL1	-	Chromodomain Y-like protein (CDY-like) (EC 2.3.1.48)	0.175173	2	1.22609	2
VADPDHDHTGFITEYVATR	2 Phospho (STY)	P28482	P28482	MK01_HUMAN	MAPK1 ERK2 PRKM1 PRKM2	CMGC	Mitogen-activated protein kinase 1 (MAP kinase 1) (MAPK 1) (EC 2.7.11.24) (ERT1) (Extracellular signal-regulated kinase 2) (ERK-2) (MAP kinase isoform p42) (p42-MAPK) (Mitogen-activated protein kinase 2) (MAP kinase 2) (MAPK 2)			1.22602	3
SRGPSCSR	2 Phospho (STY)	Q9BRL6;Q9BRL6-2	Q9BRL6	SRSF8_HUMAN	SRSF8 SFRS2B SRP46	-	Serine/arginine-rich splicing factor 8 (Pre-mRNA-splicing factor SRP46) (Splicing factor SRp46) (Splicing factor, arginine/serine-rich 2B)			1.22163	1
RPGSVSSTDQER	Phospho (STY)	Q9H1B7	Q9H1B7	I2BPL_HUMAN	IRF2BPL C14orf4 EAP1 KIAA1865 My039	-	Interferon regulatory factor 2-binding protein-like (Enhanced at puberty protein 1)			1.21981	1
SISISQSAENVPASK	Phospho (STY)	Q4ADV7;Q4ADV7-2	Q4ADV7	RIC1_HUMAN	KIAA1432 CIP150	-	Protein RIC1 homolog (Connexin-43-interacting protein of 150 kDa)			1.20899	1
KSSIVTSK	Phospho (STY)	O43768-4;O43768-3;O43768;O43768-2;O43768-7;O43768-5;O43768-6	O43768	ENSA_HUMAN	ENSA	-	Alpha-endosulfine (ARPP-19e)	-0.0408151	8	1.20739	5
SRSPAYSR	Phospho (STY)	Q9NYV4;Q9NYV4-2;Q9NYV4-3	Q9NYV4	CDK12_HUMAN	CDK12 CRK7 CRKRS KIAA0904	CMGC	Cyclin-dependent kinase 12 (EC 2.7.11.22) (EC 2.7.11.23) (Cdc2-related kinase, arginine/serine-rich) (CrkRS) (Cell division cycle 2-related protein kinase 7) (CDC2-related protein kinase 7) (Cell division protein kinase 12) (hCDK12)	1.14762	1	1.20679	1
SSIGDMFSPIRDDAVVNK	Phospho (STY)	Q8NHV4	Q8NHV4	NEDD1_HUMAN	NEDD1	-	Protein NEDD1 (Neural precursor cell expressed developmentally down-regulated protein 1) (NEDD-1)			1.204	1
QVSASEIHTSGIIGPETIR	Phospho (STY)	P58107	P58107	EPIPL_HUMAN	EPPK1 EPIPL	-	Epiplakin (450 kDa epidermal antigen)	1.11651	10	1.2028	12
QVSASEIHTSGIIGPETIR	Phospho (STY),Gln->pyro-Glu	P58107	P58107	EPIPL_HUMAN	EPPK1 EPIPL	-	Epiplakin (450 kDa epidermal antigen)	1.36186	5	1.19984	17
QGSPDQVSPVSEMTSTSIYQDKQEGK	Phospho (STY)	P46821	P46821	MAP1B_HUMAN	MAP1B	-	Microtubule-associated protein 1B (MAP-1B) [Cleaved into: MAP1B heavy chain; MAP1 light chain LC1]			1.19691	7
AKSIVFHR	Phospho (STY)	P62826	P62826	RAN_HUMAN	RAN ARA24 OK/SW-cl.81	-	GTP-binding nuclear protein Ran (Androgen receptor-associated protein 24) (GTPase Ran) (Ras-like protein TC4) (Ras-related nuclear protein)			1.19628	2
KISGTTAIQEAIKEK	Phospho (STY)	Q9UDT6;Q9UDT6-2;P30622;P30622-1;P30622-2	Q9UDT6	CLIP2_HUMAN	CLIP2 CYLN2 KIAA0291 WBSCR3 WBSCR4 WSCR4	-	CAP-Gly domain-containing linker protein 2 (Cytoplasmic linker protein 115) (CLIP-115) (Cytoplasmic linker protein 2) (Williams-Beuren syndrome chromosomal region 3 protein) (Williams-Beuren syndrome chromosomal region 4 protein)	-0.487887	8	1.18945	2
IHSAPNISDIHVVRPK	Phospho (STY)	O75385	O75385	ULK1_HUMAN	ULK1 KIAA0722	Other	Serine/threonine-protein kinase ULK1 (EC 2.7.11.1) (Autophagy-related protein 1 homolog) (ATG1) (hATG1) (Unc-51-like kinase 1)	-0.118116	2	1.1882	1
HGSVSADEAAR	Phospho (STY)	Q9NWW5	Q9NWW5	CLN6_HUMAN	CLN6	-	Ceroid-lipofuscinosis neuronal protein 6 (Protein CLN6)	-0.423085	2	1.18694	1
HASTSSPADK	Phospho (STY)	Q5T4S7-2;Q5T4S7;Q5T4S7-4;Q5T4S7-3;Q5T4S7-5	Q5T4S7	UBR4_HUMAN	UBR4 KIAA0462 KIAA1307 RBAF600 ZUBR1	-	E3 ubiquitin-protein ligase UBR4 (EC 6.3.2.-) (600 kDa retinoblastoma protein-associated factor) (N-recognin-4) (Retinoblastoma-associated factor of 600 kDa) (RBAF600) (p600) (Zinc finger UBR1-type protein 1)	-0.244016	2	1.18187	2
SRSHSDNDSQVSK	Phospho (STY)	O75494-4	O75494	SRS10_HUMAN	SRSF10 FUSIP1 FUSIP2 SFRS13A TASR	-	Serine/arginine-rich splicing factor 10 (40 kDa SR-repressor protein) (SRrp40) (FUS-interacting serine-arginine-rich protein 1) (Splicing factor SRp38) (Splicing factor, arginine/serine-rich 13A) (TLS-associated protein with Ser-Arg repeats) (TASR) (TLS-associated protein with SR repeats) (TLS-associated serine-arginine protein) (TLS-associated SR protein)	0.332782	3	1.18089	1
GDSIKEPTSIAESSR	Phospho (STY)	Q9C0B5;Q9C0B5-2	Q9C0B5	ZDHC5_HUMAN	ZDHHC5 KIAA1748 ZNF375	-	Palmitoyltransferase ZDHHC5 (EC 2.3.1.225) (Zinc finger DHHC domain-containing protein 5) (DHHC-5) (Zinc finger protein 375)	-0.232734	3	1.18028	1
SSGDPEQIKEDSISEESADAR	2 Phospho (STY)	Q9BVS4	Q9BVS4	RIOK2_HUMAN	RIOK2	Atypical	Serine/threonine-protein kinase RIO2 (EC 2.7.11.1) (RIO kinase 2)	0.715889	1	1.17853	1
IVSPETEASEESIQFNIEKPATGER	Phospho (STY)	Q12888-2;Q12888	Q12888	TP53B_HUMAN	TP53BP1	-	Tumor suppressor p53-binding protein 1 (53BP1) (p53-binding protein 1) (p53BP1)			1.17645	1
RHSAQISSDHIIPIMHIAK	Phospho (STY)	Q9H2Y7	Q9H2Y7	ZN106_HUMAN	ZNF106 SH3BP3 ZFP106 ZNF474	-	Zinc finger protein 106 (Zfp-106) (Zinc finger protein 474)			1.1721	1
KAPPPPISPTQISDVSSPR	Phospho (STY)	Q9P0K7-2;Q9P0K7;Q9P0K7-3	Q9P0K7	RAI14_HUMAN	RAI14 KIAA1334 NORPEG	-	Ankycorbin (Ankyrin repeat and coiled-coil structure-containing protein) (Novel retinal pigment epithelial cell protein) (Retinoic acid-induced protein 14)			1.17089	1
RISSSSVQPCSEEVSTPQDSIAQCK	Phospho (STY)	P42694	P42694	HELZ_HUMAN	HELZ DRHC KIAA0054	-	Probable helicase with zinc finger domain (EC 3.6.4.-) (Down-regulated in human cancers protein)	0.435522	1	1.16556	1
RSDSQQAVK	Phospho (STY)	Q15036	Q15036	SNX17_HUMAN	SNX17 KIAA0064	-	Sorting nexin-17	0.347797	5	1.16519	5
RSSSPFISK	2 Phospho (STY)	Q9NYV4;Q9NYV4-2;Q9NYV4-3	Q9NYV4	CDK12_HUMAN	CDK12 CRK7 CRKRS KIAA0904	CMGC	Cyclin-dependent kinase 12 (EC 2.7.11.22) (EC 2.7.11.23) (Cdc2-related kinase, arginine/serine-rich) (CrkRS) (Cell division cycle 2-related protein kinase 7) (CDC2-related protein kinase 7) (Cell division protein kinase 12) (hCDK12)	1.30934	4	1.16372	1
SRSPVDIR	Phospho (STY)	Q13523	Q13523	PRP4B_HUMAN	PRPF4B KIAA0536 PRP4 PRP4H PRP4K	CMGC	Serine/threonine-protein kinase PRP4 homolog (EC 2.7.11.1) (PRP4 kinase) (PRP4 pre-mRNA-processing factor 4 homolog)	0.243682	9	1.15417	4
TVTPASSAKTSPAK	Phospho (STY)	Q16555	Q16555	DPYL2_HUMAN	DPYSL2 CRMP2 ULIP2	-	Dihydropyrimidinase-related protein 2 (DRP-2) (Collapsin response mediator protein 2) (CRMP-2) (N2A3) (Unc-33-like phosphoprotein 2) (ULIP-2)	0.0964372	1	1.14695	1
RGSSGSVVVDIIYWR	Phospho (STY)	Q9NQC3-2	Q9NQC3	RTN4_HUMAN	RTN4 KIAA0886 NOGO My043 SP1507	-	Reticulon-4 (Foocen) (Neurite outgrowth inhibitor) (Nogo protein) (Neuroendocrine-specific protein) (NSP) (Neuroendocrine-specific protein C homolog) (RTN-x) (Reticulon-5)	1.02189	3	1.14652	3
VADPDHDHTGFITEYVATR	2 Phospho (STY)	P28482	P28482	MK01_HUMAN	MAPK1 ERK2 PRKM1 PRKM2	CMGC	Mitogen-activated protein kinase 1 (MAP kinase 1) (MAPK 1) (EC 2.7.11.24) (ERT1) (Extracellular signal-regulated kinase 2) (ERK-2) (MAP kinase isoform p42) (p42-MAPK) (Mitogen-activated protein kinase 2) (MAP kinase 2) (MAPK 2)			1.14365	2
SMSFQGIR	Oxidation (M),Phospho (STY)	P15924;P15924-2	P15924	DESP_HUMAN	DSP	-	Desmoplakin (DP) (250/210 kDa paraneoplastic pemphigus antigen)	1.06553	2	1.13666	3
VHHEPQISDKVHNDAQSFDYDHDAFIGAEEAK	Phospho (STY)	O43852;O43852-2	O43852	CALU_HUMAN	CALU	-	Calumenin (Crocalbin) (IEF SSP 9302)			1.13475	1
SRSISSPR	2 Phospho (STY)	Q9UQ35;Q9UQ35-2	Q9UQ35	SRRM2_HUMAN	SRRM2 KIAA0324 SRL300 SRM300 HSPC075	-	Serine/arginine repetitive matrix protein 2 (300 kDa nuclear matrix antigen) (Serine/arginine-rich splicing factor-related nuclear matrix protein of 300 kDa) (SR-related nuclear matrix protein of 300 kDa) (Ser/Arg-related nuclear matrix protein of 300 kDa) (Splicing coactivator subunit SRm300) (Tax-responsive enhancer element-binding protein 803) (TaxREB803)	-0.00910164	18	1.13356	1
KGSFSAIVGR	Phospho (STY)	Q13619	Q13619	CUL4A_HUMAN	CUL4A	-	Cullin-4A (CUL-4A)	-0.370867	3	1.13343	1
QTPSIPEPKPVYAQVGQPDVDIPVSPSDGVIPNSTHEDGIIRPSMK	Phospho (STY)	Q07157;Q07157-2	Q07157	ZO1_HUMAN	TJP1 ZO1	-	Tight junction protein ZO-1 (Tight junction protein 1) (Zona occludens protein 1) (Zonula occludens protein 1)			1.12645	1
SQSPINCIRPSVIGPIK	Phospho (STY)	Q96E09	Q96E09	F122A_HUMAN	FAM122A C9orf42	-	Protein FAM122A	0.215088	2	1.1263	1
ERSISPR	2 Phospho (STY)	Q07157;Q07157-2	Q07157	ZO1_HUMAN	TJP1 ZO1	-	Tight junction protein ZO-1 (Tight junction protein 1) (Zona occludens protein 1) (Zonula occludens protein 1)	1.25671	3	1.12008	4
QGSPDQVSPVSEMTSTSIYQDK	Phospho (STY)	P46821	P46821	MAP1B_HUMAN	MAP1B	-	Microtubule-associated protein 1B (MAP-1B) [Cleaved into: MAP1B heavy chain; MAP1 light chain LC1]			1.11588	1
EETYDVPPAFAK	Phospho (STY)	P56945	P56945	BCAR1_HUMAN	BCAR1 CAS CASS1 CRKAS	-	Breast cancer anti-estrogen resistance protein 1 (CRK-associated substrate) (Cas scaffolding protein family member 1) (p130cas)	0.0836454	2	1.1113	4
SRDSGDENEPIQER	Phospho (STY)	Q8WX93;Q8WX93-3;Q8WX93-5;Q8WX93-2;Q8WX93-4;Q8WX93-7	Q8WX93	PALLD_HUMAN	PALLD KIAA0992 CGI-151	-	Palladin (SIH002) (Sarcoma antigen NY-SAR-77)	0.93082	1	1.10683	2
SSSHSPPR	Phospho (STY)	Q9NXE8	Q9NXE8	CWC25_HUMAN	CWC25 CCDC49	-	Pre-mRNA-splicing factor CWC25 homolog (Coiled-coil domain-containing protein 49) (Spliceosome-associated protein homolog CWC25)			1.10653	1
QISIPITQSK	Phospho (STY),Gln->pyro-Glu	Q9C0I1;Q9C0I1-2;Q9C0I1-3	Q9C0I1	MTMRC_HUMAN	MTMR12 KIAA1682 PIP3AP	-	Myotubularin-related protein 12 (Phosphatidylinositol 3 phosphate 3-phosphatase adapter subunit) (3-PAP) (3-phosphatase adapter protein)			1.10487	1
IGPIGISPK	Phospho (STY)	P30050	P30050	RL12_HUMAN	RPL12	-	60S ribosomal protein L12	0.244612	2	1.104	4
RFSADEQFFSVGQAASSSAHSSK	Phospho (STY)	P46019	P46019	KPB2_HUMAN	PHKA2 PHKLA PYK	-	Phosphorylase b kinase regulatory subunit alpha, liver isoform (Phosphorylase kinase alpha L subunit)	0.0704769	3	1.10361	1
HAASYSSDSENQGSYSGVIPPPPGR	Phospho (STY)	Q96D71;Q96D71-3;Q96D71-2	Q96D71	REPS1_HUMAN	REPS1	-	RalBP1-associated Eps domain-containing protein 1 (RalBP1-interacting protein 1)	0.0674522	2	1.0977	1
CVACQNPDKPSPSTSVPAPASFK	Phospho (STY)	P49792	P49792	RBP2_HUMAN	RANBP2 NUP358	-	E3 SUMO-protein ligase RanBP2 (EC 6.3.2.-) (358 kDa nucleoporin) (Nuclear pore complex protein Nup358) (Nucleoporin Nup358) (Ran-binding protein 2) (RanBP2) (p270)			1.09631	1
HRAEAPPIEREDSGTFSIGK	Phospho (STY)	O75569	O75569	PRKRA_HUMAN	PRKRA PACT RAX HSD-14 HSD14	-	Interferon-inducible double-stranded RNA-dependent protein kinase activator A (PKR-associated protein X) (PKR-associating protein X) (Protein activator of the interferon-induced protein kinase) (Protein kinase, interferon-inducible double-stranded RNA-dependent activator)			1.09545	1
SFSMQDIR	Phospho (STY)	Q9H6H4	Q9H6H4	REEP4_HUMAN	REEP4 C8orf20 PP432	-	Receptor expression-enhancing protein 4	0.595529	2	1.09359	4
VAASPKSPTAAINESIVECPK	Phospho (STY)	Q53EZ4	Q53EZ4	CEP55_HUMAN	CEP55 C10orf3 URCC6	-	Centrosomal protein of 55 kDa (Cep55) (Up-regulated in colon cancer 6)			1.09133	3
RASCTSSTSGSK	2 Phospho (STY)	P13807	P13807	GYS1_HUMAN	GYS1 GYS	-	Glycogen [starch] synthase, muscle (EC 2.4.1.11)			1.08464	1
RFSEGVIQSPSQDQEK	Phospho (STY)	Q9C0C2	Q9C0C2	TB182_HUMAN	TNKS1BP1 KIAA1741 TAB182	-	182 kDa tankyrase-1-binding protein	0.63921	5	1.08082	2
KTSDANETEDHIESIICK	Phospho (STY)	Q09161	Q09161	NCBP1_HUMAN	NCBP1 CBP80 NCBP	-	Nuclear cap-binding protein subunit 1 (80 kDa nuclear cap-binding protein) (CBP80) (NCBP 80 kDa subunit)	-0.189017	8	1.0784	10
PVSITSTTSSSGSSCDSRSAMEEPSSSEAPAK	2 Phospho (STY)	A1L390;A1L390-3	A1L390	PKHG3_HUMAN	PLEKHG3 KIAA0599	-	Pleckstrin homology domain-containing family G member 3 (PH domain-containing family G member 3)			1.07692	1
AGETRFTDTR	Phospho (STY)	P13639	P13639	EF2_HUMAN	EEF2 EF2	-	Elongation factor 2 (EF-2)	3.6846	8	1.07409	13
SVSGSPEPAAK	Phospho (STY)	Q8IYB3;Q8IYB3-2	Q8IYB3	SRRM1_HUMAN	SRRM1 SRM160	-	Serine/arginine repetitive matrix protein 1 (SR-related nuclear matrix protein of 160 kDa) (SRm160) (Ser/Arg-related nuclear matrix protein)	0.44603	1	1.06591	1
SSEREESQSR	Phospho (STY)	Q13427	Q13427	PPIG_HUMAN	PPIG	-	Peptidyl-prolyl cis-trans isomerase G (PPIase G) (Peptidyl-prolyl isomerase G) (EC 5.2.1.8) (CASP10) (Clk-associating RS-cyclophilin) (CARS-Cyp) (CARS-cyclophilin) (SR-cyclophilin) (SR-cyp) (SRcyp) (Cyclophilin G) (Rotamase G)	-1.45154	1	1.06516	1
STSISAIVR	Phospho (STY)	Q5VZ89;Q5VZ89-6;Q5VZ89-5;Q5VZ89-3;Q5VZ89-4;Q5VZ89-2	Q5VZ89	DEN4C_HUMAN	DENND4C C9orf55 C9orf55B	-	DENN domain-containing protein 4C	-0.0778724	2	1.06321	2
FGTFGGIGSK	Phospho (STY)	Q09666	Q09666	AHNK_HUMAN	AHNAK PM227	-	Neuroblast differentiation-associated protein AHNAK (Desmoyokin)			1.05946	3
SSSFTIIQSIAIEDSR	Phospho (STY)	Q9Y4D8;Q9Y4D8-4;Q9Y4D8-2	Q9Y4D8	HECD4_HUMAN	HECTD4 C12orf51 KIAA0614	-	Probable E3 ubiquitin-protein ligase HECTD4 (EC 6.3.2.-) (HECT domain-containing protein 4)			1.05908	1
KKITPEGNK	Phospho (STY)	Q9UPU7;Q9UPU7-2	Q9UPU7	TBD2B_HUMAN	TBC1D2B KIAA1055	-	TBC1 domain family member 2B			1.05841	1
RSSIPIDHGSPAQENPESEK	Phospho (STY)	Q5VZ89;Q5VZ89-6;Q5VZ89-5;Q5VZ89-3;Q5VZ89-4;Q5VZ89-2	Q5VZ89	DEN4C_HUMAN	DENND4C C9orf55 C9orf55B	-	DENN domain-containing protein 4C	0.563733	2	1.05783	5
ADKIAEEHSS	Phospho (STY)	P06576	P06576	ATPB_HUMAN	ATP5B ATPMB ATPSB	-	ATP synthase subunit beta, mitochondrial (EC 3.6.3.14)	0.216734	2	1.05769	2
SRSPQWR	Phospho (STY)	Q9UQ35;Q9UQ35-2	Q9UQ35	SRRM2_HUMAN	SRRM2 KIAA0324 SRL300 SRM300 HSPC075	-	Serine/arginine repetitive matrix protein 2 (300 kDa nuclear matrix antigen) (Serine/arginine-rich splicing factor-related nuclear matrix protein of 300 kDa) (SR-related nuclear matrix protein of 300 kDa) (Ser/Arg-related nuclear matrix protein of 300 kDa) (Splicing coactivator subunit SRm300) (Tax-responsive enhancer element-binding protein 803) (TaxREB803)	0.218334	8	1.05074	2
GDQPAASGDSDDDEPPPIPR	Phospho (STY)	O00264	O00264	PGRC1_HUMAN	PGRMC1 HPR6.6 PGRMC	-	Membrane-associated progesterone receptor component 1 (mPR)	1.17262	1	1.04988	1
RKTSDANETEDHIESIICK	Phospho (STY)	Q09161	Q09161	NCBP1_HUMAN	NCBP1 CBP80 NCBP	-	Nuclear cap-binding protein subunit 1 (80 kDa nuclear cap-binding protein) (CBP80) (NCBP 80 kDa subunit)	-0.242072	3	1.04975	6
VATINSEEESDPPTYK	Phospho (STY)	Q00341	Q00341	VIGLN_HUMAN	HDLBP HBP VGL	-	Vigilin (High density lipoprotein-binding protein) (HDL-binding protein)	-0.677976	2	1.04959	3
NISFEIK	Phospho (STY)	Q05209	Q05209	PTN12_HUMAN	PTPN12	-	Tyrosine-protein phosphatase non-receptor type 12 (EC 3.1.3.48) (PTP-PEST) (Protein-tyrosine phosphatase G1) (PTPG1)	0.181471	2	1.04317	4
TPSIRSPDQPPPCPQFMAQGK	Phospho (STY)	P49023-3	P49023	PAXI_HUMAN	PXN	-	Paxillin			1.04204	1
SQSIPNSIDYTQTSDPGR	Phospho (STY)	Q96TC7	Q96TC7	RMD3_HUMAN	RMDN3 FAM82A2 FAM82C PTPIP51 hucep-10 UNQ3122/PRO10274	-	Regulator of microtubule dynamics protein 3 (RMD-3) (hRMD-3) (Cerebral protein 10) (Protein FAM82A2) (Protein FAM82C) (Protein tyrosine phosphatase-interacting protein 51) (TCPTP-interacting protein 51)	0.523618	4	1.04044	6
KRPQSPSPR	Phospho (STY)	Q99590;Q99590-2	Q99590	SCAFB_HUMAN	SCAF11 CASP11 SFRS2IP SIP1 SRSF2IP	-	Protein SCAF11 (CTD-associated SR protein 11) (Renal carcinoma antigen NY-REN-40) (SC35-interacting protein 1) (SR-related and CTD-associated factor 11) (SRSF2-interacting protein) (Serine/arginine-rich splicing factor 2-interacting protein) (Splicing factor, arginine/serine-rich 2-interacting protein) (Splicing regulatory protein 129) (SRrp129)	0.26075	3	1.03598	2
TPVSGSIKSPVPR	Phospho (STY)	Q8NI27;Q8NI27-2	Q8NI27	THOC2_HUMAN	THOC2 CXorf3	-	THO complex subunit 2 (Tho2) (hTREX120)			1.03587	2
RISSFVTK	Phospho (STY)	P27708	P27708	PYR1_HUMAN	CAD	-	CAD protein [Includes: Glutamine-dependent carbamoyl-phosphate synthase (EC 6.3.5.5); Aspartate carbamoyltransferase (EC 2.1.3.2); Dihydroorotase (EC 3.5.2.3)]	0.280125	1	1.03548	2
KSSADTEFSDECTTAER	Phospho (STY)	Q9H6S0	Q9H6S0	YTDC2_HUMAN	YTHDC2	-	Probable ATP-dependent RNA helicase YTHDC2 (EC 3.6.4.13)			1.03298	1
STVHEIICKISIEGDHSTPPSAYGSVK	Acetyl (Protein N-term),Phospho (STY)	P07355-2;P07355;A6NMY6	P07355	ANXA2_HUMAN	ANXA2 ANX2 ANX2L4 CAL1H LPC2D	-	Annexin A2 (Annexin II) (Annexin-2) (Calpactin I heavy chain) (Calpactin-1 heavy chain) (Chromobindin-8) (Lipocortin II) (Placental anticoagulant protein IV) (PAP-IV) (Protein I) (p36)			1.03237	7
KNSIISSIEEEVSIINR	Phospho (STY)	Q14980;Q14980-2	Q14980	NUMA1_HUMAN	NUMA1 NUMA	-	Nuclear mitotic apparatus protein 1 (NuMA protein) (SP-H antigen)	0.399117	10	1.0316	4
DMSPISETEMAIGK	Oxidation (M),Phospho (STY)	P27816;P27816-6;P27816-2	P27816	MAP4_HUMAN	MAP4	-	Microtubule-associated protein 4 (MAP-4)			1.02597	5
SQSIPTTIISPVR	Phospho (STY)	P28290;P28290-3;P28290-2	P28290	SSFA2_HUMAN	SSFA2 CS1 KIAA1927 KRAP	-	Sperm-specific antigen 2 (Cleavage signal-1 protein) (CS-1) (Ki-ras-induced actin-interacting protein)	-0.312205	1	1.02341	3
SQGCSRETSPNR	2 Phospho (STY)	Q7Z460;Q7Z460-3;Q7Z460-2	Q7Z460	CLAP1_HUMAN	CLASP1 KIAA0622 MAST1	-	CLIP-associating protein 1 (Cytoplasmic linker-associated protein 1) (Multiple asters homolog 1) (Protein Orbit homolog 1) (hOrbit1)	-0.229465	1	1.0228	1
SRSASIR	2 Phospho (STY)	Q16629	Q16629	SRSF7_HUMAN	SRSF7 SFRS7	-	Serine/arginine-rich splicing factor 7 (Splicing factor 9G8) (Splicing factor, arginine/serine-rich 7)	0.242609	3	1.01906	5
SSSSSASPSSPSSREEK	Phospho (STY)	Q9NYF8;Q9NYF8-2;Q9NYF8-3;Q9NYF8-4	Q9NYF8	BCLF1_HUMAN	BCLAF1 BTF KIAA0164	-	Bcl-2-associated transcription factor 1 (Btf)			1.01753	1
TSDPTQDIHFTPIISPSSSTSASSTAK	Phospho (STY)	Q9C0D5;Q9C0D5-2	Q9C0D5	TANC1_HUMAN	TANC1 KIAA1728	-	Protein TANC1 (Tetratricopeptide repeat, ankyrin repeat and coiled-coil domain-containing protein 1)			1.01467	2
KPSGSGDQSKPNCTK	Phospho (STY)	Q8TBM8	Q8TBM8	DJB14_HUMAN	DNAJB14 UNQ9427/PRO34683	-	DnaJ homolog subfamily B member 14			1.01086	1
ISEAYSR	Phospho (STY)	O75815	O75815	BCAR3_HUMAN	BCAR3 NSP2 SH2D3B UNQ271/PRO308	-	Breast cancer anti-estrogen resistance protein 3 (Novel SH2-containing protein 2) (SH2 domain-containing protein 3B)	0.123911	2	1.01065	3
SHSISGAR	Phospho (STY)	Q9Y519	Q9Y519	T184B_HUMAN	TMEM184B C22orf5 PSEC0108	-	Transmembrane protein 184B (Putative MAPK-activating protein FM08)	-1.19281	1	1.0093	2
SGSAAQAEGICK	Phospho (STY)	Q92685	Q92685	ALG3_HUMAN	ALG3 NOT NOT56L	-	Dol-P-Man:Man(5)GlcNAc(2)-PP-Dol alpha-1,3-mannosyltransferase (EC 2.4.1.258) (Asparagine-linked glycosylation protein 3 homolog) (Dol-P-Man-dependent alpha(1-3)-mannosyltransferase) (Dolichyl-P-Man:Man(5)GlcNAc(2)-PP-dolichyl mannosyltransferase) (Dolichyl-phosphate-mannose--glycolipid alpha-mannosyltransferase) (Not56-like protein)	0.0973034	2	1.00636	2
RHSSDINHIVTQGR	Phospho (STY)	Q5T0N5;Q5T0N5-5;Q5T0N5-2;Q5T0N5-4;Q5T0N5-3	Q5T0N5	FBP1L_HUMAN	FNBP1L C1orf39 TOCA1	-	Formin-binding protein 1-like (Transducer of Cdc42-dependent actin assembly protein 1) (Toca-1)	0.468124	3	1.00418	3
TEIMSPIYQDEAPK	Phospho (STY)	Q8IY81	Q8IY81	SPB1_HUMAN	FTSJ3 SB92	-	pre-rRNA processing protein FTSJ3 (EC 2.1.1.-) (2'-O-ribose RNA methyltransferase SPB1 homolog) (Protein ftsJ homolog 3) (Putative rRNA methyltransferase 3)			1.00389	1
IGSDPIAYEPK	Phospho (STY)	P19634	P19634	SL9A1_HUMAN	SLC9A1 APNH1 NHE1	-	Sodium/hydrogen exchanger 1 (APNH) (Na(+)/H(+) antiporter, amiloride-sensitive) (Na(+)/H(+) exchanger 1) (NHE-1) (Solute carrier family 9 member 1)	-1.385	1	1.00122	3
YSPSQNSPIHHIPSR	Phospho (STY)	Q9NYF8;Q9NYF8-2;Q9NYF8-3;Q9NYF8-4	Q9NYF8	BCLF1_HUMAN	BCLAF1 BTF KIAA0164	-	Bcl-2-associated transcription factor 1 (Btf)	0.636501	14	0.994755	11
RPSQNAISFFNVGHSK	Phospho (STY)	Q9BXB4	Q9BXB4	OSB11_HUMAN	OSBPL11 ORP11 OSBP12	-	Oxysterol-binding protein-related protein 11 (ORP-11) (OSBP-related protein 11)	-0.149805	6	0.99454	6
RIEISPDSSPER	Phospho (STY)	Q99959;Q99959-2	Q99959	PKP2_HUMAN	PKP2	-	Plakophilin-2	1.10383	4	0.994471	1
NKASPQSEFMPSK	Phospho (STY)	Q9NQW6;Q9NQW6-2	Q9NQW6	ANLN_HUMAN	ANLN	-	Actin-binding protein anillin			0.99159	4
NSTTIPR	Phospho (STY)	P50552	P50552	VASP_HUMAN	VASP	-	Vasodilator-stimulated phosphoprotein (VASP)	0.282848	4	0.991535	1
EEDEHPYEIIITAETK	Phospho (STY)	Q92625	Q92625	ANS1A_HUMAN	ANKS1A ANKS1 KIAA0229 ODIN	-	Ankyrin repeat and SAM domain-containing protein 1A (Odin)			0.991219	3
GESAPTISTSPSPSSPSPTSPSPTIGR	Phospho (STY)	Q9H330;Q9H330-2;Q9H330-4	Q9H330	TM245_HUMAN	TMEM245 C9orf5	-	Transmembrane protein 245 (Protein CG-2)			0.990854	1
RSSSIKER	2 Phospho (STY)	Q9UHB6-4;Q9UHB6;Q9UHB6-2;Q9UHB6-3	Q9UHB6	LIMA1_HUMAN	LIMA1 EPLIN SREBP3 PP624	-	LIM domain and actin-binding protein 1 (Epithelial protein lost in neoplasm)	-0.50056	5	0.990807	7
NQASDSENEEIPKPR	2 Phospho (STY)	Q96ST2;Q96ST2-3	Q96ST2	IWS1_HUMAN	IWS1 IWS1L	-	Protein IWS1 homolog (IWS1-like protein)	0.308244	3	0.988705	1
EIESEIDSEEEIINK	Phospho (STY)	Q14566	Q14566	MCM6_HUMAN	MCM6	-	DNA replication licensing factor MCM6 (EC 3.6.4.12) (p105MCM)			0.988619	1
RASAIIDRPAPYFER	Phospho (STY)	Q9Y2J2-2;Q9Y2J2-3;Q9Y2J2	Q9Y2J2	E41L3_HUMAN	EPB41L3 DAL1 KIAA0987	-	Band 4.1-like protein 3 (4.1B) (Differentially expressed in adenocarcinoma of the lung protein 1) (DAL-1) [Cleaved into: Band 4.1-like protein 3, N-terminally processed]			0.988219	4
SSMSGIHIVK	Oxidation (M),Phospho (STY)	Q13085-4;Q13085;Q13085-2	Q13085	ACACA_HUMAN	ACACA ACAC ACC1 ACCA	-	Acetyl-CoA carboxylase 1 (ACC1) (EC 6.4.1.2) (ACC-alpha) [Includes: Biotin carboxylase (EC 6.3.4.14)]			0.987685	1
IDSIPEHEDSEKAEMK	Phospho (STY)	Q8TDY2;Q8TDY2-2	Q8TDY2	RBCC1_HUMAN	RB1CC1 KIAA0203 RBICC	-	RB1-inducible coiled-coil protein 1 (FAK family kinase-interacting protein of 200 kDa) (FIP200)			0.986245	2
DSPPPSSRSEIRK	2 Phospho (STY)	Q9C0K0;Q9C0K0-2	Q9C0K0	BC11B_HUMAN	BCL11B CTIP2 RIT1	-	B-cell lymphoma/leukemia 11B (BCL-11B) (B-cell CLL/lymphoma 11B) (COUP-TF-interacting protein 2) (Radiation-induced tumor suppressor gene 1 protein) (hRit1)			0.984772	1
SSIVTSK	Phospho (STY)	O43768-4;O43768-3;O43768;O43768-2;O43768-7;O43768-5;O43768-6	O43768	ENSA_HUMAN	ENSA	-	Alpha-endosulfine (ARPP-19e)	0.0246664	2	0.983313	2
NISPTAVINITSEKIEGK	Phospho (STY)	Q92870;Q92870-2	Q92870	APBB2_HUMAN	APBB2 FE65L FE65L1	-	Amyloid beta A4 precursor protein-binding family B member 2 (Protein Fe65-like 1)			0.983039	3
TMIIISRSPEAQPK	Phospho (STY)	P55265-4;P55265;P55265-5	P55265	DSRAD_HUMAN	ADAR ADAR1 DSRAD G1P1 IFI4	-	Double-stranded RNA-specific adenosine deaminase (DRADA) (EC 3.5.4.37) (136 kDa double-stranded RNA-binding protein) (p136) (Interferon-inducible protein 4) (IFI-4) (K88DSRBP)	-0.318462	3	0.980682	1
SKSATIIYDQPIQVFTGSSSSSDIISGTK	Phospho (STY)	Q96RT1;Q96RT1-2;Q96RT1-3;Q96RT1-5;Q96RT1-4;Q96RT1-6;Q96RT1-7	Q96RT1	LAP2_HUMAN	ERBB2IP ERBIN KIAA1225 LAP2	-	Protein LAP2 (Densin-180-like protein) (Erbb2-interacting protein) (Erbin)	0.857503	1	0.980018	5
SYSSERR	Phospho (STY)	Q9UPN6	Q9UPN6	SCAF8_HUMAN	SCAF8 CCAP7 KIAA1116 RBM16	-	Protein SCAF8 (CDC5L complex-associated protein 7) (RNA-binding motif protein 16) (SR-related and CTD-associated factor 8)	0.0184787	4	0.975294	3
IRSSVPGVR	Phospho (STY)	P08670	P08670	VIME_HUMAN	VIM	-	Vimentin			0.973716	3
AHQSESYIPIGCK	Phospho (STY)	O75815;O75815-2	O75815	BCAR3_HUMAN	BCAR3 NSP2 SH2D3B UNQ271/PRO308	-	Breast cancer anti-estrogen resistance protein 3 (Novel SH2-containing protein 2) (SH2 domain-containing protein 3B)			0.962734	1
SRSISRDR	2 Phospho (STY)	P84103	P84103	SRSF3_HUMAN	SRSF3 SFRS3 SRP20	-	Serine/arginine-rich splicing factor 3 (Pre-mRNA-splicing factor SRP20) (Splicing factor, arginine/serine-rich 3)	0.172189	2	0.962098	1
SAVSPDIHITPIYEGR	Phospho (STY)	Q99569;Q99569-2	Q99569	PKP4_HUMAN	PKP4	-	Plakophilin-4 (p0071)			0.958701	1
IIKSPEIQR	Phospho (STY)	P36578	P36578	RL4_HUMAN	RPL4 RPL1	-	60S ribosomal protein L4 (60S ribosomal protein L1)	0.596741	8	0.957218	9
GTDDINPVTSTPAKPSSPPPEFSFNTPGK	Phospho (STY)	Q6NXT4-2;Q6NXT4;Q6NXT4-3	Q6NXT4	ZNT6_HUMAN	SLC30A6 ZNT6	-	Zinc transporter 6 (ZnT-6) (Solute carrier family 30 member 6)			0.957023	2
RSYSGSR	2 Phospho (STY)	Q13247;Q13247-3	Q13247	SRSF6_HUMAN	SRSF6 SFRS6 SRP55	-	Serine/arginine-rich splicing factor 6 (Pre-mRNA-splicing factor SRP55) (Splicing factor, arginine/serine-rich 6)	0.733515	4	0.952697	6
KQSSEGIPVAQPSVMDDIEVWIR	Phospho (STY)	Q6ZVM7;Q6ZVM7-3;Q6ZVM7-2;Q6ZVM7-4	Q6ZVM7	TM1L2_HUMAN	TOM1L2	-	TOM1-like protein 2 (Target of Myb-like protein 2)			0.952573	3
SINKIDSPDPFKINDPFQPFPGNDSPK	Phospho (STY)	P42566;P42566-2	P42566	EPS15_HUMAN	EPS15 AF1P	-	Epidermal growth factor receptor substrate 15 (Protein Eps15) (Protein AF-1p)			0.951652	1
VGEEEHVYSFPNK	Phospho (STY)	P49023-3;P49023;P49023-2	P49023	PAXI_HUMAN	PXN	-	Paxillin	0.706475	7	0.951633	6
KTSPASIDFPESQKSSR	2 Phospho (STY)	Q96JM3	Q96JM3	CHAP1_HUMAN	CHAMP1 C13orf8 CAMP KIAA1802 ZNF828	-	Chromosome alignment-maintaining phosphoprotein 1 (Zinc finger protein 828)			0.95023	1
RSSSDEQGISYSSIK	Phospho (STY)	Q9NPH3	Q9NPH3	IL1AP_HUMAN	IL1RAP C3orf13 IL1R3	-	Interleukin-1 receptor accessory protein (IL-1 receptor accessory protein) (IL-1RAcP) (Interleukin-1 receptor 3) (IL-1R-3) (IL-1R3)	0.0600664	1	0.947918	1
RPMSSPEMK	2 Oxidation (M),2 Phospho (STY)	P51610;P51610-2	P51610	HCFC1_HUMAN	HCFC1 HCF1 HFC1	-	Host cell factor 1 (HCF) (HCF-1) (C1 factor) (CFF) (VCAF) (VP16 accessory protein) [Cleaved into: HCF N-terminal chain 1; HCF N-terminal chain 2; HCF N-terminal chain 3; HCF N-terminal chain 4; HCF N-terminal chain 5; HCF N-terminal chain 6; HCF C-terminal chain 1; HCF C-terminal chain 2; HCF C-terminal chain 3; HCF C-terminal chain 4; HCF C-terminal chain 5; HCF C-terminal chain 6]			0.940806	1
TFIDKDAQRISPIPEEVPK	Phospho (STY)	Q96T23;Q96T23-2;Q96T23-3	Q96T23	RSF1_HUMAN	RSF1 HBXAP XAP8	-	Remodeling and spacing factor 1 (Rsf-1) (HBV pX-associated protein 8) (Hepatitis B virus X-associated protein) (p325 subunit of RSF chromatin-remodeling complex)	1.3571	1	0.939678	2
QSGISSIVNGKSPIR	Phospho (STY)	Q9UPN9;Q9UPN9-2	Q9UPN9	TRI33_HUMAN	TRIM33 KIAA1113 RFG7 TIF1G	Atypical	E3 ubiquitin-protein ligase TRIM33 (EC 6.3.2.-) (Ectodermin homolog) (RET-fused gene 7 protein) (Protein Rfg7) (Transcription intermediary factor 1-gamma) (TIF1-gamma) (Tripartite motif-containing protein 33)	-0.219371	1	0.936817	1
APAASEGNHTDGAEEAAGSCAQAPSHSPPNKPK	Phospho (STY)	Q92560	Q92560	BAP1_HUMAN	BAP1 KIAA0272 hucep-6	-	Ubiquitin carboxyl-terminal hydrolase BAP1 (EC 3.4.19.12) (BRCA1-associated protein 1) (Cerebral protein 6)			0.934786	3
SIDSEPSVPSAAKPPSPEK	Phospho (STY)	Q7Z3K3;Q7Z3K3-2;Q7Z3K3-5;Q7Z3K3-3	Q7Z3K3	POGZ_HUMAN	POGZ KIAA0461 SUHW5 ZNF280E ZNF635 Nbla00003	-	Pogo transposable element with ZNF domain (Suppressor of hairy wing homolog 5) (Zinc finger protein 280E) (Zinc finger protein 635)	0.175045	1	0.931986	1
SGMNSPIR	Phospho (STY)	Q9UQR1	Q9UQR1	ZN148_HUMAN	ZNF148 ZBP89	-	Zinc finger protein 148 (Transcription factor ZBP-89) (Zinc finger DNA-binding protein 89)			0.929412	2
EKFPEFCSSPSPPVEVK	Phospho (STY)	Q68E01;Q68E01-2;Q68E01-4;Q68E01-3	Q68E01	INT3_HUMAN	INTS3 C1orf193 C1orf60	-	Integrator complex subunit 3 (Int3) (SOSS complex subunit A) (Sensor of single-strand DNA complex subunit A) (SOSS-A) (Sensor of ssDNA subunit A)	-0.505294	2	0.925164	2
GEPAAAAAPEAGASPVEK	Phospho (STY)	P29966	P29966	MARCS_HUMAN	MARCKS MACS PRKCSL	-	Myristoylated alanine-rich C-kinase substrate (MARCKS) (Protein kinase C substrate, 80 kDa protein, light chain) (80K-L protein) (PKCSL)	0.351543	2	0.924942	4
KSKSPTIR	Phospho (STY)	Q13523	Q13523	PRP4B_HUMAN	PRPF4B KIAA0536 PRP4 PRP4H PRP4K	CMGC	Serine/threonine-protein kinase PRP4 homolog (EC 2.7.11.1) (PRP4 kinase) (PRP4 pre-mRNA-processing factor 4 homolog)			0.922112	2
SQDATFSPGSEQAEK	Phospho (STY)	Q86WB0;Q86WB0-2	Q86WB0	NIPA_HUMAN	ZC3HC1 NIPA HSPC216	-	Nuclear-interacting partner of ALK (Nuclear-interacting partner of anaplastic lymphoma kinase) (hNIPA) (Zinc finger C3HC-type protein 1)			0.919743	2
RNSTDSRPVSVTYR	Phospho (STY)	Q8TBZ3-2;Q8TBZ3	Q8TBZ3	WDR20_HUMAN	WDR20	-	WD repeat-containing protein 20 (Protein DMR)	0.872472	1	0.918118	2
SCTVNIMFGTPQEHR	Phospho (STY)	Q9HCD5	Q9HCD5	NCOA5_HUMAN	NCOA5 KIAA1637	-	Nuclear receptor coactivator 5 (NCoA-5) (Coactivator independent of AF-2) (CIA)			0.918088	1
RTSMGGTQQQFVEGVR	Phospho (STY)	P35222	P35222	CTNB1_HUMAN	CTNNB1 CTNNB OK/SW-cl.35 PRO2286	-	Catenin beta-1 (Beta-catenin)	-1.00499	4	0.91747	2
SIDDKPYK	Phospho (STY)	P17026	P17026	ZNF22_HUMAN	ZNF22 KOX15 KROX26	-	Zinc finger protein 22 (Zinc finger protein KOX15) (Zinc finger protein Krox-26)			0.916477	1
GSFEAPR	Phospho (STY)	Q96IF1	Q96IF1	AJUBA_HUMAN	AJUBA JUB	-	LIM domain-containing protein ajuba			0.912972	1
APPTIQAETATKPQATSAPSPAPK	Phospho (STY)	A8CG34;A8CG34-2;Q96HA1;Q96HA1-3;Q96HA1-2	A8CG34	P121C_HUMAN	POM121C	-	Nuclear envelope pore membrane protein POM 121C (Nuclear pore membrane protein 121-2) (POM121-2) (Pore membrane protein of 121 kDa C)			0.91137	1
YMEDSTYYK	2 Phospho (STY)	Q05397;Q05397-2;Q05397-3;Q05397-4	Q05397	FAK1_HUMAN	PTK2 FAK FAK1	TK	Focal adhesion kinase 1 (FADK 1) (EC 2.7.10.2) (Focal adhesion kinase-related nonkinase) (FRNK) (Protein phosphatase 1 regulatory subunit 71) (PPP1R71) (Protein-tyrosine kinase 2) (p125FAK) (pp125FAK)			0.911193	1
EQSHAEISPPAESGQAVEECKEEGEEK	Phospho (STY)	Q02952;Q02952-2;Q02952-3	Q02952	AKA12_HUMAN	AKAP12 AKAP250	-	A-kinase anchor protein 12 (AKAP-12) (A-kinase anchor protein 250 kDa) (AKAP 250) (Gravin) (Myasthenia gravis autoantigen)	1.62546	1	0.910939	3
DVESPSWR	Phospho (STY)	O00159;O00159-3;O00159-2	O00159	MYO1C_HUMAN	MYO1C	-	Unconventional myosin-Ic (Myosin I beta) (MMI-beta) (MMIb)			0.910042	1
RRDEDMIYSPEIAQR	Phospho (STY)	Q9Y2W2	Q9Y2W2	WBP11_HUMAN	WBP11 NPWBP SIPP1 SNP70	-	WW domain-binding protein 11 (WBP-11) (Npw38-binding protein) (NpwBP) (SH3 domain-binding protein SNP70) (Splicing factor that interacts with PQBP-1 and PP1)			0.909472	2
IHSPIIR	Phospho (STY)	O60885	O60885	BRD4_HUMAN	BRD4 HUNK1	Atypical	Bromodomain-containing protein 4 (Protein HUNK1)	0.0291348	1	0.901147	3
SDDSKSSSPEIVTHIK	2 Phospho (STY)	Q07960	Q07960	RHG01_HUMAN	ARHGAP1 CDC42GAP RHOGAP1	-	Rho GTPase-activating protein 1 (CDC42 GTPase-activating protein) (GTPase-activating protein rhoOGAP) (Rho-related small GTPase protein activator) (Rho-type GTPase-activating protein 1) (p50-RhoGAP)			0.899738	3
AHSPVQSGIPGMQNIK	Acetyl (Protein N-term),Oxidation (M),Phospho (STY)	Q9Y6E0-2	Q9Y6E0	STK24_HUMAN	STK24 MST3 STK3	STE	Serine/threonine-protein kinase 24 (EC 2.7.11.1) (Mammalian STE20-like protein kinase 3) (MST-3) (STE20-like kinase MST3) [Cleaved into: Serine/threonine-protein kinase 24 36 kDa subunit (Mammalian STE20-like protein kinase 3 N-terminal) (MST3/N); Serine/threonine-protein kinase 24 12 kDa subunit (Mammalian STE20-like protein kinase 3 C-terminal) (MST3/C)]			0.898711	1
IDDGHINNSISSPVQADVYFPR	Phospho (STY)	Q3ZCW2	Q3ZCW2	LEGL_HUMAN	LGALSL GRP HSPC159	-	Galectin-related protein (Lectin galactoside-binding-like protein)			0.89817	1
TVGTPIASVPGSTNTGTVPGSEKDSDSMETEEK	Oxidation (M),Phospho (STY)	Q99460;Q99460-2	Q99460	PSMD1_HUMAN	PSMD1	-	26S proteasome non-ATPase regulatory subunit 1 (26S proteasome regulatory subunit RPN2) (26S proteasome regulatory subunit S1) (26S proteasome subunit p112)	0.676267	1	0.896466	1
SMPVIGSVSSVTK	Phospho (STY)	A0MZ66-3;A0MZ66;A0MZ66-6;A0MZ66-5;A0MZ66-7;A0MZ66-4	A0MZ66	SHOT1_HUMAN	KIAA1598	-	Shootin-1	0.499239	2	0.894718	3
YMEDSTYYKASK	Oxidation (M),2 Phospho (STY)	Q05397;Q05397-2;Q05397-3	Q05397	FAK1_HUMAN	PTK2 FAK FAK1	TK	Focal adhesion kinase 1 (FADK 1) (EC 2.7.10.2) (Focal adhesion kinase-related nonkinase) (FRNK) (Protein phosphatase 1 regulatory subunit 71) (PPP1R71) (Protein-tyrosine kinase 2) (p125FAK) (pp125FAK)	0.826282	5	0.88945	3
INHSSSIAR	Phospho (STY)	O94915	O94915	FRYL_HUMAN	FRYL AF4P12 KIAA0826	-	Protein furry homolog-like (ALL1-fused gene from chromosome 4p12 protein)			0.88504	2
VADPDHDHTGFITEYVATR	Phospho (STY)	P28482	P28482	MK01_HUMAN	MAPK1 ERK2 PRKM1 PRKM2	CMGC	Mitogen-activated protein kinase 1 (MAP kinase 1) (MAPK 1) (EC 2.7.11.24) (ERT1) (Extracellular signal-regulated kinase 2) (ERK-2) (MAP kinase isoform p42) (p42-MAPK) (Mitogen-activated protein kinase 2) (MAP kinase 2) (MAPK 2)	0.0550216	1	0.88284	5
SRSISSNR	2 Phospho (STY)	Q9NS56;Q9NS56-2	Q9NS56	TOPRS_HUMAN	TOPORS LUN TP53BPL	-	E3 ubiquitin-protein ligase Topors (EC 6.3.2.-) (SUMO1-protein E3 ligase Topors) (Topoisomerase I-binding RING finger protein) (Topoisomerase I-binding arginine/serine-rich protein) (Tumor suppressor p53-binding protein 3) (p53-binding protein 3) (p53BP3)	-0.0830531	2	0.882556	2
KPGPPISPEIRSPAGSPEIR	3 Phospho (STY)	Q96JM3	Q96JM3	CHAP1_HUMAN	CHAMP1 C13orf8 CAMP KIAA1802 ZNF828	-	Chromosome alignment-maintaining phosphoprotein 1 (Zinc finger protein 828)	-0.0653854	2	0.880019	2
IIPTIEEGIQIPSPTATSQIPIESDAVECINYQHYK	Phospho (STY)	P61978-2;P61978	P61978	HNRPK_HUMAN	HNRNPK HNRPK	-	Heterogeneous nuclear ribonucleoprotein K (hnRNP K) (Transformation up-regulated nuclear protein) (TUNP)	0.5285	13	0.879128	10
HSHSHSPMSTR	2 Phospho (STY)	P62995	P62995	TRA2B_HUMAN	TRA2B SFRS10	-	Transformer-2 protein homolog beta (TRA-2 beta) (TRA2-beta) (hTRA2-beta) (Splicing factor, arginine/serine-rich 10) (Transformer-2 protein homolog B)	0.746308	3	0.876189	6
SNQNGKDSKPSSTPR	3 Phospho (STY)	P06748	P06748	NPM_HUMAN	NPM1 NPM	-	Nucleophosmin (NPM) (Nucleolar phosphoprotein B23) (Nucleolar protein NO38) (Numatrin)			0.873734	1
SHSDTSIASR	Phospho (STY)	Q92622;Q92622-2;Q92622-3	Q92622	RUBIC_HUMAN	KIAA0226	-	Run domain Beclin-1 interacting and cysteine-rich containing protein (Rubicon) (Beclin-1 associated RUN domain containing protein) (Baron)	-0.0225398	2	0.873732	3
ANVSSPHR	Phospho (STY)	Q92530	Q92530	PSMF1_HUMAN	PSMF1	-	Proteasome inhibitor PI31 subunit (hPI31)	-0.402495	2	0.868924	1
AEEGKSPFR	Phospho (STY)	O15014	O15014	ZN609_HUMAN	ZNF609 KIAA0295	-	Zinc finger protein 609	-1.90115	1	0.867463	1
SKSDGEAKPEPSPSPR	Phospho (STY)	P26358	P26358	DNMT1_HUMAN	DNMT1 AIM CXXC9 DNMT	-	DNA (cytosine-5)-methyltransferase 1 (Dnmt1) (EC 2.1.1.37) (CXXC-type zinc finger protein 9) (DNA methyltransferase HsaI) (DNA MTase HsaI) (M.HsaI) (MCMT)	0.0489496	2	0.861817	4
AGAPGAISPSYDGGIHGIQSK	Phospho (STY)	P15923;P15923-2	P15923	TFE2_HUMAN	TCF3 BHLHB21 E2A ITF1	-	Transcription factor E2-alpha (Class B basic helix-loop-helix protein 21) (bHLHb21) (Immunoglobulin enhancer-binding factor E12/E47) (Immunoglobulin transcription factor 1) (Kappa-E2-binding factor) (Transcription factor 3) (TCF-3) (Transcription factor ITF-1)			0.86092	3
HRPSPPATPPPK	Phospho (STY)	Q8IYB3	Q8IYB3	SRRM1_HUMAN	SRRM1 SRM160	-	Serine/arginine repetitive matrix protein 1 (SR-related nuclear matrix protein of 160 kDa) (SRm160) (Ser/Arg-related nuclear matrix protein)	0.961124	6	0.859274	1
GGRSPDEVTITSIVPTR	Phospho (STY)	Q9UKS6	Q9UKS6	PACN3_HUMAN	PACSIN3	-	Protein kinase C and casein kinase substrate in neurons protein 3 (SH3 domain-containing protein 6511)	0.37689	2	0.858646	1
DISIEEIQK	Phospho (STY)	P16949;P16949-2;Q93045	P16949	STMN1_HUMAN	STMN1 C1orf215 LAP18 OP18	-	Stathmin (Leukemia-associated phosphoprotein p18) (Metablastin) (Oncoprotein 18) (Op18) (Phosphoprotein p19) (pp19) (Prosolin) (Protein Pr22) (pp17)			0.857901	3
ITTPTYGDINHIVSATMSGVTTSIR	Phospho (STY)	Q9BUF5	Q9BUF5	TBB6_HUMAN	TUBB6	-	Tubulin beta-6 chain (Tubulin beta class V)			0.855614	1
RISDCESTDVKR	Phospho (STY)	Q7Z333-4;Q7Z333;Q7Z333-3	Q7Z333	SETX_HUMAN	SETX ALS4 KIAA0625 SCAR1	-	Probable helicase senataxin (EC 3.6.4.-) (Amyotrophic lateral sclerosis 4 protein) (SEN1 homolog)			0.855458	1
SRSYER	Phospho (STY)	O75494;O75494-2;O75494-3;O75494-4;Q96S94;Q96S94-3	O75494	SRS10_HUMAN	SRSF10 FUSIP1 FUSIP2 SFRS13A TASR	-	Serine/arginine-rich splicing factor 10 (40 kDa SR-repressor protein) (SRrp40) (FUS-interacting serine-arginine-rich protein 1) (Splicing factor SRp38) (Splicing factor, arginine/serine-rich 13A) (TLS-associated protein with Ser-Arg repeats) (TASR) (TLS-associated protein with SR repeats) (TLS-associated serine-arginine protein) (TLS-associated SR protein)	0.656084	1	0.853916	1
QNSSSSDSGGSIVR	Phospho (STY)	Q12929	Q12929	EPS8_HUMAN	EPS8	-	Epidermal growth factor receptor kinase substrate 8			0.850332	2
CIEEHYGTSPGQAR	Phospho (STY)	O75815	O75815	BCAR3_HUMAN	BCAR3 NSP2 SH2D3B UNQ271/PRO308	-	Breast cancer anti-estrogen resistance protein 3 (Novel SH2-containing protein 2) (SH2 domain-containing protein 3B)			0.849548	2
ARSDEGQISPATR	Phospho (STY)	Q15149;Q15149-6;Q15149-5;Q15149-9;Q15149-8;Q15149-7;Q15149-2;Q15149-3;Q15149-4	Q15149	PLEC_HUMAN	PLEC PLEC1	-	Plectin (PCN) (PLTN) (Hemidesmosomal protein 1) (HD1) (Plectin-1)	-0.0203299	4	0.849388	1
AAPEASSPPASPIQHIIPGK	Phospho (STY)	Q96TA1;Q96TA1-2	Q96TA1	NIBL1_HUMAN	FAM129B C9orf88	-	Niban-like protein 1 (Meg-3) (Melanoma invasion by ERK) (MINERVA) (Protein FAM129B)	0.264754	9	0.848149	11
SHISDQSPISSKR	Phospho (STY)	P42166	P42166	LAP2A_HUMAN	TMPO LAP2	-	Lamina-associated polypeptide 2, isoform alpha (Thymopoietin isoform alpha) (TP alpha) (Thymopoietin-related peptide isoform alpha) (TPRP isoform alpha) [Cleaved into: Thymopoietin (TP) (Splenin); Thymopentin (TP5)]			0.846532	1
NDSIPVIR	Phospho (STY)	Q9GZY8-5	Q9GZY8	MFF_HUMAN	MFF C2orf33 AD030 AD033 GL004	-	Mitochondrial fission factor			0.843814	2
VCEPCYEQINR	Phospho (STY)	O14964;O14964-2	O14964	HGS_HUMAN	HGS HRS	-	Hepatocyte growth factor-regulated tyrosine kinase substrate (Hrs) (Protein pp110)			0.841715	1
SISKDSIASNIVNITPQNQPHPTATK	Phospho (STY)	Q5T5Y3-3;Q5T5Y3;Q5T5Y3-2	Q5T5Y3	CAMP1_HUMAN	CAMSAP1	-	Calmodulin-regulated spectrin-associated protein 1			0.838615	1
SHTPSPTSPK	2 Phospho (STY)	P40123	P40123	CAP2_HUMAN	CAP2	-	Adenylyl cyclase-associated protein 2 (CAP 2)	0.214372	7	0.836852	16
SDSISPPR	Phospho (STY)	Q9UPQ0-6;Q9UPQ0-9;Q9UPQ0;Q9UPQ0-4;Q9UPQ0-2;Q9UPQ0-5;Q9UPQ0-8;Q9UPQ0-3;Q9UPQ0-7	Q9UPQ0	LIMC1_HUMAN	LIMCH1 KIAA1102	-	LIM and calponin homology domains-containing protein 1			0.836398	1
ERDQRPSSPIR	Phospho (STY)	Q5T200;Q5T200-2	Q5T200	ZC3HD_HUMAN	ZC3H13 KIAA0853	-	Zinc finger CCCH domain-containing protein 13	-0.616282	1	0.835883	1
IISPRPSIITPTGDPR	Phospho (STY)	Q9Y618;Q9Y618-3;Q9Y618-4;Q9Y618-5	Q9Y618	NCOR2_HUMAN	NCOR2 CTG26	-	Nuclear receptor corepressor 2 (N-CoR2) (CTG repeat protein 26) (SMAP270) (Silencing mediator of retinoic acid and thyroid hormone receptor) (SMRT) (T3 receptor-associating factor) (TRAC) (Thyroid-, retinoic-acid-receptor-associated corepressor)	-0.0577399	3	0.835866	2
HGGSPQPIATTPISQEPVNPPSEASPTR	Phospho (STY)	Q9UQ35;Q9UQ35-2	Q9UQ35	SRRM2_HUMAN	SRRM2 KIAA0324 SRL300 SRM300 HSPC075	-	Serine/arginine repetitive matrix protein 2 (300 kDa nuclear matrix antigen) (Serine/arginine-rich splicing factor-related nuclear matrix protein of 300 kDa) (SR-related nuclear matrix protein of 300 kDa) (Ser/Arg-related nuclear matrix protein of 300 kDa) (Splicing coactivator subunit SRm300) (Tax-responsive enhancer element-binding protein 803) (TaxREB803)	0.206704	3	0.834931	1
QTSIETDRVSK	Phospho (STY)	Q9UJ41;Q9UJ41-3;Q9UJ41-2	Q9UJ41	RABX5_HUMAN	RABGEF1 RABEX5	-	Rab5 GDP/GTP exchange factor (RAP1) (Rabaptin-5-associated exchange factor for Rab5) (Rabex-5)			0.832565	1
SNSFNNPIGNR	Phospho (STY)	O95835;O95835-2	O95835	LATS1_HUMAN	LATS1 WARTS	AGC	Serine/threonine-protein kinase LATS1 (EC 2.7.11.1) (Large tumor suppressor homolog 1) (WARTS protein kinase) (h-warts)	-0.633671	2	0.830985	1
HSTPSNSSNPSGPPSPNSPHR	2 Phospho (STY)	Q9Y5S2	Q9Y5S2	MRCKB_HUMAN	CDC42BPB KIAA1124	AGC	Serine/threonine-protein kinase MRCK beta (EC 2.7.11.1) (CDC42-binding protein kinase beta) (CDC42BP-beta) (DMPK-like beta) (Myotonic dystrophy kinase-related CDC42-binding kinase beta) (MRCK beta) (Myotonic dystrophy protein kinase-like beta)	-0.523504	1	0.829254	1
RVPGSSGR	Phospho (STY)	O95747	O95747	OXSR1_HUMAN	OXSR1 KIAA1101 OSR1	STE	Serine/threonine-protein kinase OSR1 (EC 2.7.11.1) (Oxidative stress-responsive 1 protein)	1.75928	4	0.828871	3
SRSPHEAGFCVYIK	Phospho (STY)	Q9NTZ6	Q9NTZ6	RBM12_HUMAN	RBM12 KIAA0765 HRIHFB2091	-	RNA-binding protein 12 (RNA-binding motif protein 12) (SH3/WW domain anchor protein in the nucleus) (SWAN)	0.41047	6	0.828665	3
RISISDMPR	Phospho (STY)	Q9ULU4-7;Q9ULU4-11;Q9ULU4-10;Q9ULU4;Q9ULU4-5;Q9ULU4-13;Q9ULU4-9;Q9ULU4-12;Q9ULU4-14;Q9ULU4-8;Q9ULU4-6;Q9ULU4-3;Q9ULU4-4	Q9ULU4	PKCB1_HUMAN	ZMYND8 KIAA1125 PRKCBP1 RACK7	-	Protein kinase C-binding protein 1 (Cutaneous T-cell lymphoma-associated antigen se14-3) (CTCL-associated antigen se14-3) (Rack7) (Zinc finger MYND domain-containing protein 8)	0.697144	2	0.827692	1
VADPDHDHTGFITEYVATR	Phospho (STY)	P28482	P28482	MK01_HUMAN	MAPK1 ERK2 PRKM1 PRKM2	CMGC	Mitogen-activated protein kinase 1 (MAP kinase 1) (MAPK 1) (EC 2.7.11.24) (ERT1) (Extracellular signal-regulated kinase 2) (ERK-2) (MAP kinase isoform p42) (p42-MAPK) (Mitogen-activated protein kinase 2) (MAP kinase 2) (MAPK 2)	-1.29182	5	0.826431	11
TKSRSPSPAPEK	3 Phospho (STY)	Q8IYB3;Q8IYB3-2	Q8IYB3	SRRM1_HUMAN	SRRM1 SRM160	-	Serine/arginine repetitive matrix protein 1 (SR-related nuclear matrix protein of 160 kDa) (SRm160) (Ser/Arg-related nuclear matrix protein)	1.57089	4	0.825727	4
GRIDSSEMDHSENEDYTMSSPIPGKK	2 Phospho (STY)	Q9NTI5;Q9NTI5-2	Q9NTI5	PDS5B_HUMAN	PDS5B APRIN AS3 KIAA0979	-	Sister chromatid cohesion protein PDS5 homolog B (Androgen-induced proliferation inhibitor) (Androgen-induced prostate proliferative shutoff-associated protein AS3)			0.824673	1
KIIPTIEEGIQIPSPTATSQIPIESDAVECINYQHYK	Phospho (STY)	P61978-2;P61978	P61978	HNRPK_HUMAN	HNRNPK HNRPK	-	Heterogeneous nuclear ribonucleoprotein K (hnRNP K) (Transformation up-regulated nuclear protein) (TUNP)			0.824418	1
ASSSGPRSPIDQR	Phospho (STY)	O14646;O14646-2	O14646	CHD1_HUMAN	CHD1	-	Chromodomain-helicase-DNA-binding protein 1 (CHD-1) (EC 3.6.4.12) (ATP-dependent helicase CHD1)	-0.908212	5	0.823951	4
SISNEGITINNSHVSK	Phospho (STY)	Q08AD1;Q08AD1-3;Q08AD1-2	Q08AD1	CAMP2_HUMAN	CAMSAP2 CAMSAP1L1 KIAA1078	-	Calmodulin-regulated spectrin-associated protein 2 (Calmodulin-regulated spectrin-associated protein 1-like protein 1)	0.30425	4	0.823371	5
PGGQAPSSPSYENSIHSIQSR	Phospho (STY)	Q99081;Q99081-2	Q99081	HTF4_HUMAN	TCF12 BHLHB20 HEB HTF4	-	Transcription factor 12 (TCF-12) (Class B basic helix-loop-helix protein 20) (bHLHb20) (DNA-binding protein HTF4) (E-box-binding protein) (Transcription factor HTF-4)			0.822933	2
TASPPPPPK	Phospho (STY)	Q8IYB3;Q8IYB3-2	Q8IYB3	SRRM1_HUMAN	SRRM1 SRM160	-	Serine/arginine repetitive matrix protein 1 (SR-related nuclear matrix protein of 160 kDa) (SRm160) (Ser/Arg-related nuclear matrix protein)	0.207417	2	0.821935	3
RGSSSSSPEHSASSDSTK	3 Phospho (STY)	Q9P275-2;Q9P275	Q9P275	UBP36_HUMAN	USP36 KIAA1453	-	Ubiquitin carboxyl-terminal hydrolase 36 (EC 3.4.19.12) (Deubiquitinating enzyme 36) (Ubiquitin thioesterase 36) (Ubiquitin-specific-processing protease 36)			0.819291	2
IQPQEISPPPTANIDR	Phospho (STY)	Q05397;Q05397-2	Q05397	FAK1_HUMAN	PTK2 FAK FAK1	TK	Focal adhesion kinase 1 (FADK 1) (EC 2.7.10.2) (Focal adhesion kinase-related nonkinase) (FRNK) (Protein phosphatase 1 regulatory subunit 71) (PPP1R71) (Protein-tyrosine kinase 2) (p125FAK) (pp125FAK)	-0.210638	1	0.817541	1
IFEDDDSNEKIFDEEEDSSEK	Phospho (STY)	O43719	O43719	HTSF1_HUMAN	HTATSF1	-	HIV Tat-specific factor 1 (Tat-SF1)	0.560614	7	0.817219	8
EGSVIDIIKSPGFASPK	Phospho (STY)	P49790	P49790	NU153_HUMAN	NUP153	-	Nuclear pore complex protein Nup153 (153 kDa nucleoporin) (Nucleoporin Nup153)	-1.5985	2	0.816605	3
AIPGDQHPESPVHTEPMGIQGR	Phospho (STY)	Q14676;Q14676-3	Q14676	MDC1_HUMAN	MDC1 KIAA0170 NFBD1	-	Mediator of DNA damage checkpoint protein 1 (Nuclear factor with BRCT domains 1)	0.659267	1	0.812131	1
GSRPPIIIQSQSIPCSSPR	Phospho (STY)	Q6KC79-2;Q6KC79;Q6KC79-3	Q6KC79	NIPBL_HUMAN	NIPBL IDN3	-	Nipped-B-like protein (Delangin) (SCC2 homolog)	-0.286683	2	0.811217	3
KSISPGVSR	2 Phospho (STY)	Q9UKV3	Q9UKV3	ACINU_HUMAN	ACIN1 ACINUS KIAA0670	-	Apoptotic chromatin condensation inducer in the nucleus (Acinus)	0.298183	4	0.810734	5
DRNSWGGFSEK	Phospho (STY)	Q8WXF7	Q8WXF7	ATLA1_HUMAN	ATL1 GBP3 SPG3A	-	Atlastin-1 (EC 3.6.5.-) (Brain-specific GTP-binding protein) (GTP-binding protein 3) (GBP-3) (hGBP3) (Guanine nucleotide-binding protein 3) (Spastic paraplegia 3 protein A)			0.80911	3
SSHCDSPPR	Phospho (STY)	Q12983	Q12983	BNIP3_HUMAN	BNIP3 NIP3	-	BCL2/adenovirus E1B 19 kDa protein-interacting protein 3			0.808426	1
RGIRDSHSSEEDEASSQTDISQTISK	3 Phospho (STY)	Q5JTV8;Q5JTV8-2	Q5JTV8	TOIP1_HUMAN	TOR1AIP1 LAP1	-	Torsin-1A-interacting protein 1 (Lamin-associated protein 1B) (LAP1B)			0.80653	1
RHSHSHSPMSTR	Oxidation (M),2 Phospho (STY)	P62995	P62995	TRA2B_HUMAN	TRA2B SFRS10	-	Transformer-2 protein homolog beta (TRA-2 beta) (TRA2-beta) (hTRA2-beta) (Splicing factor, arginine/serine-rich 10) (Transformer-2 protein homolog B)			0.805081	1
IADPEHDHTGFITEYVATR	Phospho (STY)	P27361;P27361-3;P27361-2	P27361	MK03_HUMAN	MAPK3 ERK1 PRKM3	CMGC	Mitogen-activated protein kinase 3 (MAP kinase 3) (MAPK 3) (EC 2.7.11.24) (ERT2) (Extracellular signal-regulated kinase 1) (ERK-1) (Insulin-stimulated MAP2 kinase) (MAP kinase isoform p44) (p44-MAPK) (Microtubule-associated protein 2 kinase) (p44-ERK1)	-1.37268	3	0.802713	2
SITPAVPVESKPDKPSGK	Phospho (STY)	P20810-6;P20810-7;P20810-5;P20810;P20810-4;P20810-2;P20810-3	P20810	ICAL_HUMAN	CAST	-	Calpastatin (Calpain inhibitor) (Sperm BS-17 component)	-0.663841	2	0.801241	1
VQMTSPSSTGSPMFK	Phospho (STY)	P49790	P49790	NU153_HUMAN	NUP153	-	Nuclear pore complex protein Nup153 (153 kDa nucleoporin) (Nucleoporin Nup153)			0.801028	1
TASISSSPSEGTPTVGSYGCTPQSIPK	Phospho (STY)	Q6PKG0;Q6PKG0-3	Q6PKG0	LARP1_HUMAN	LARP1 KIAA0731 LARP	-	La-related protein 1 (La ribonucleoprotein domain family member 1)	0.681856	2	0.800588	4
KPPAPPSPVQSQSPSTNWSPAVPVK	Phospho (STY)	Q8IYB3;Q8IYB3-2	Q8IYB3	SRRM1_HUMAN	SRRM1 SRM160	-	Serine/arginine repetitive matrix protein 1 (SR-related nuclear matrix protein of 160 kDa) (SRm160) (Ser/Arg-related nuclear matrix protein)	0.849162	3	0.800124	1
SRSRSYER	2 Phospho (STY)	O75494;O75494-2;O75494-3;O75494-4	O75494	SRS10_HUMAN	SRSF10 FUSIP1 FUSIP2 SFRS13A TASR	-	Serine/arginine-rich splicing factor 10 (40 kDa SR-repressor protein) (SRrp40) (FUS-interacting serine-arginine-rich protein 1) (Splicing factor SRp38) (Splicing factor, arginine/serine-rich 13A) (TLS-associated protein with Ser-Arg repeats) (TASR) (TLS-associated protein with SR repeats) (TLS-associated serine-arginine protein) (TLS-associated SR protein)	-0.229459	4	0.798667	1
VKPETPPR	Phospho (STY)	Q9UQ35;Q9UQ35-2	Q9UQ35	SRRM2_HUMAN	SRRM2 KIAA0324 SRL300 SRM300 HSPC075	-	Serine/arginine repetitive matrix protein 2 (300 kDa nuclear matrix antigen) (Serine/arginine-rich splicing factor-related nuclear matrix protein of 300 kDa) (SR-related nuclear matrix protein of 300 kDa) (Ser/Arg-related nuclear matrix protein of 300 kDa) (Splicing coactivator subunit SRm300) (Tax-responsive enhancer element-binding protein 803) (TaxREB803)	0.906025	5	0.798272	7
EDKSPSEESAPTTSPESVSGSVPSSGSSGR	Phospho (STY)	P54725	P54725	RD23A_HUMAN	RAD23A	-	UV excision repair protein RAD23 homolog A (HR23A) (hHR23A)	0.222733	2	0.797511	1
SRSHSDNDRPNCSWNTQYSSAYYTSR	Phospho (STY)	O75494-3	O75494	SRS10_HUMAN	SRSF10 FUSIP1 FUSIP2 SFRS13A TASR	-	Serine/arginine-rich splicing factor 10 (40 kDa SR-repressor protein) (SRrp40) (FUS-interacting serine-arginine-rich protein 1) (Splicing factor SRp38) (Splicing factor, arginine/serine-rich 13A) (TLS-associated protein with Ser-Arg repeats) (TASR) (TLS-associated protein with SR repeats) (TLS-associated serine-arginine protein) (TLS-associated SR protein)	0.924565	3	0.795919	5
RESDESGESAPDEGGEGAR	Phospho (STY)	Q7Z3C6;Q7Z3C6-2	Q7Z3C6	ATG9A_HUMAN	ATG9A APG9L1	-	Autophagy-related protein 9A (APG9-like 1) (mATG9)	0.696172	1	0.79246	3
SSSSSAASDTATSTQR	6 Phospho (STY)	Q96T37;Q96T37-3;Q96T37-2	Q96T37	RBM15_HUMAN	RBM15 OTT OTT1	-	Putative RNA-binding protein 15 (One-twenty two protein 1) (RNA-binding motif protein 15)			0.789437	1
GQSQTSPDHRSDTSSPEVR	3 Phospho (STY)	Q9UQ35;Q9UQ35-2	Q9UQ35	SRRM2_HUMAN	SRRM2 KIAA0324 SRL300 SRM300 HSPC075	-	Serine/arginine repetitive matrix protein 2 (300 kDa nuclear matrix antigen) (Serine/arginine-rich splicing factor-related nuclear matrix protein of 300 kDa) (SR-related nuclear matrix protein of 300 kDa) (Ser/Arg-related nuclear matrix protein of 300 kDa) (Splicing coactivator subunit SRm300) (Tax-responsive enhancer element-binding protein 803) (TaxREB803)	0.366476	3	0.789109	2
RISMEDINK	Phospho (STY)	Q00537	Q00537	CDK17_HUMAN	CDK17 PCTAIRE2 PCTK2	CMGC	Cyclin-dependent kinase 17 (EC 2.7.11.22) (Cell division protein kinase 17) (PCTAIRE-motif protein kinase 2) (Serine/threonine-protein kinase PCTAIRE-2)	-0.609486	1	0.78902	1
SRSPIGFYVHIK	Phospho (STY)	Q8IXT5	Q8IXT5	RB12B_HUMAN	RBM12B	-	RNA-binding protein 12B (RNA-binding motif protein 12B)	-0.0124423	7	0.788315	2
NEEENIYSVPHDSTQGK	Phospho (STY)	Q9NRY4;Q9NRY4-2	Q9NRY4	RHG35_HUMAN	ARHGAP35 GRF1 GRLF1 KIAA1722	-	Rho GTPase-activating protein 35 (Glucocorticoid receptor DNA-binding factor 1) (Glucocorticoid receptor repression factor 1) (GRF-1) (Rho GAP p190A) (p190-A)	0.0340402	4	0.787933	9
SGYSSDRDR	Acetyl (Protein N-term),Phospho (STY)	P17844	P17844	DDX5_HUMAN	DDX5 G17P1 HELR HLR1	-	Probable ATP-dependent RNA helicase DDX5 (EC 3.6.4.13) (DEAD box protein 5) (RNA helicase p68)			0.783713	1
VIPPEVADGGVVDSGVYAVPPPAER	Phospho (STY)	P56945	P56945	BCAR1_HUMAN	BCAR1 CAS CASS1 CRKAS	-	Breast cancer anti-estrogen resistance protein 1 (CRK-associated substrate) (Cas scaffolding protein family member 1) (p130cas)	0.156397	1	0.783415	1
RIDSSGER	Phospho (STY)	Q9ULT8	Q9ULT8	HECD1_HUMAN	HECTD1 KIAA1131	-	E3 ubiquitin-protein ligase HECTD1 (EC 6.3.2.-) (E3 ligase for inhibin receptor) (EULIR) (HECT domain-containing protein 1)	-0.132116	1	0.782632	6
SFSMQDIR	Oxidation (M),Phospho (STY)	Q9H6H4	Q9H6H4	REEP4_HUMAN	REEP4 C8orf20 PP432	-	Receptor expression-enhancing protein 4	1.02178	1	0.780202	3
IISDVTHSAVFGVPASK	Phospho (STY)	Q2M2I8;Q2M2I8-2	Q2M2I8	AAK1_HUMAN	AAK1 KIAA1048	Other	AP2-associated protein kinase 1 (EC 2.7.11.1) (Adaptor-associated kinase 1)	1.02306	12	0.779424	16
ADRIEGDRSEGSGQENENEDEE	2 Phospho (STY)	Q58WW2-3;Q58WW2-2;Q58WW2	Q58WW2	DCAF6_HUMAN	DCAF6 IQWD1 MSTP055	-	DDB1- and CUL4-associated factor 6 (Androgen receptor complex-associated protein) (ARCAP) (IQ motif and WD repeat-containing protein 1) (Nuclear receptor interaction protein) (NRIP)			0.77762	1
KPVTVSPTTPTSPTEGEAS	2 Phospho (STY)	Q9Y6G9	Q9Y6G9	DC1L1_HUMAN	DYNC1LI1 DNCLI1	-	Cytoplasmic dynein 1 light intermediate chain 1 (LIC1) (Dynein light chain A) (DLC-A) (Dynein light intermediate chain 1, cytosolic)			0.775767	1
SSSIKER	Phospho (STY)	Q9UHB6-4;Q9UHB6;Q9UHB6-2;Q9UHB6-3	Q9UHB6	LIMA1_HUMAN	LIMA1 EPLIN SREBP3 PP624	-	LIM domain and actin-binding protein 1 (Epithelial protein lost in neoplasm)	0.800089	7	0.775322	9
DIEIAISPIHNSSAIPTTGR	Phospho (STY)	Q96GX5;Q96GX5-3;Q96GX5-2	Q96GX5	GWL_HUMAN	MASTL GW GWL THC2	AGC	Serine/threonine-protein kinase greatwall (GW) (GWL) (hGWL) (EC 2.7.11.1) (Microtubule-associated serine/threonine-protein kinase-like) (MAST-L)	-0.61469	3	0.77487	4
KPHDCESSTVSEEDYFSSHRDEIQSR	Phospho (STY)	Q9H4H8;Q9H4H8-2	Q9H4H8	FA83D_HUMAN	FAM83D C20orf129	-	Protein FAM83D (Spindle protein CHICA)	0.226262	1	0.772899	2
RISPPSSSAASSYSFSDINSTR	Phospho (STY)	P50402	P50402	EMD_HUMAN	EMD EDMD STA	-	Emerin	0.00238377	4	0.772885	9
RSSRDMAGGAGPR	Phospho (STY)	Q9H0B6	Q9H0B6	KLC2_HUMAN	KLC2	-	Kinesin light chain 2 (KLC 2)	-0.0117782	4	0.771101	1
TRSISSIR	2 Phospho (STY)	O94915	O94915	FRYL_HUMAN	FRYL AF4P12 KIAA0826	-	Protein furry homolog-like (ALL1-fused gene from chromosome 4p12 protein)			0.769846	1
GSSGSPAHAESYSSGGGGQQK	Phospho (STY)	P15408	P15408	FOSL2_HUMAN	FOSL2 FRA2	-	Fos-related antigen 2 (FRA-2)	-0.335962	5	0.767436	4
RGSPSPPR	2 Phospho (STY)	Q5VUA4;Q5VUA4-2	Q5VUA4	ZN318_HUMAN	ZNF318 HRIHFB2436	-	Zinc finger protein 318 (Endocrine regulatory protein)	1.40568	3	0.765912	3
HGGPGPGGPEPEISPITEGSEAR	Phospho (STY)	Q8WUF5;Q8WUF5-2	Q8WUF5	IASPP_HUMAN	PPP1R13L IASPP NKIP1 PPP1R13BL RAI	-	RelA-associated inhibitor (Inhibitor of ASPP protein) (Protein iASPP) (NFkB-interacting protein 1) (PPP1R13B-like protein)			0.763836	1
IQAKSPK	Phospho (STY)	Q9P0K7-2;Q9P0K7;Q9P0K7-3	Q9P0K7	RAI14_HUMAN	RAI14 KIAA1334 NORPEG	-	Ankycorbin (Ankyrin repeat and coiled-coil structure-containing protein) (Novel retinal pigment epithelial cell protein) (Retinoic acid-induced protein 14)			0.7612	1
HQQQIIASPGSSTVDNK	Phospho (STY)	Q9C0E2	Q9C0E2	XPO4_HUMAN	XPO4 KIAA1721	-	Exportin-4 (Exp4)	-0.180706	3	0.75919	2
SSSFSDTIEESSPIAAIFDTENIEK	Phospho (STY)	P15924;P15924-2	P15924	DESP_HUMAN	DSP	-	Desmoplakin (DP) (250/210 kDa paraneoplastic pemphigus antigen)			0.757621	1
SIDGASVNENHEIYMK	Oxidation (M),Phospho (STY)	Q9Y2J2-2;Q9Y2J2-3	Q9Y2J2	E41L3_HUMAN	EPB41L3 DAL1 KIAA0987	-	Band 4.1-like protein 3 (4.1B) (Differentially expressed in adenocarcinoma of the lung protein 1) (DAL-1) [Cleaved into: Band 4.1-like protein 3, N-terminally processed]			0.757023	1
HIITDIPIPPEIPGGDISPPDSPEPK	2 Phospho (STY)	Q9NYV4;Q9NYV4-2;Q9NYV4-3	Q9NYV4	CDK12_HUMAN	CDK12 CRK7 CRKRS KIAA0904	CMGC	Cyclin-dependent kinase 12 (EC 2.7.11.22) (EC 2.7.11.23) (Cdc2-related kinase, arginine/serine-rich) (CrkRS) (Cell division cycle 2-related protein kinase 7) (CDC2-related protein kinase 7) (Cell division protein kinase 12) (hCDK12)	0.387624	5	0.75589	2
EQTISPTITSGIHNIAR	Phospho (STY)	O94979-8;O94979;O94979-2;O94979-3;O94979-4;O94979-6;O94979-7	O94979	SC31A_HUMAN	SEC31A KIAA0905 SEC31L1 HSPC275 HSPC334	-	Protein transport protein Sec31A (ABP125) (ABP130) (SEC31-like protein 1) (SEC31-related protein A) (Web1-like protein)	-0.210264	2	0.753091	1
DQDQRIPGSTTEK	2 Phospho (STY)	Q5VTH9;Q5VTH9-3;Q5VTH9-2	Q5VTH9	WDR78_HUMAN	WDR78	-	WD repeat-containing protein 78			0.752656	1
SISSSIDDTEVKK	Phospho (STY)	O95292	O95292	VAPB_HUMAN	VAPB UNQ484/PRO983	-	Vesicle-associated membrane protein-associated protein B/C (VAMP-B/VAMP-C) (VAMP-associated protein B/C) (VAP-B/VAP-C)	-0.310737	1	0.749329	1
TYSAPAINAIQGGSFESPKK	Phospho (STY)	Q9H4L5;Q9H4L5-3;Q9H4L5-5;Q9H4L5-7	Q9H4L5	OSBL3_HUMAN	OSBPL3 KIAA0704 ORP3 OSBP3	-	Oxysterol-binding protein-related protein 3 (ORP-3) (OSBP-related protein 3)			0.748345	2
AADRIPNISSPSAEGPPGPPSGPAPR	Phospho (STY)	O60784-2;O60784;O60784-4;O60784-3	O60784	TOM1_HUMAN	TOM1	-	Target of Myb protein 1	-1.03744	2	0.747006	3
MGPSGGEGMEPERRDSQDGSSYR	2 Oxidation (M),Phospho (STY)	Q14847-2;Q14847	Q14847	LASP1_HUMAN	LASP1 MLN50	-	LIM and SH3 domain protein 1 (LASP-1) (Metastatic lymph node gene 50 protein) (MLN 50)			0.746313	2
SPSDSSTASTPVAEQIER	Phospho (STY)	Q16643-2;Q16643	Q16643	DREB_HUMAN	DBN1 D0S117E	-	Drebrin (Developmentally-regulated brain protein)			0.745557	2
RDSFDDR	Phospho (STY)	P43243	P43243	MATR3_HUMAN	MATR3 KIAA0723	-	Matrin-3	0.125863	4	0.745092	6
SMAHSPGPVSQASPGTSSAVIFISK	Phospho (STY)	Q8TDZ2;Q8TDZ2-2	Q8TDZ2	MICA1_HUMAN	MICAL1 MICAL NICAL	-	Protein-methionine sulfoxide oxidase MICAL1 (EC 1.14.13.-) (Molecule interacting with CasL protein 1) (MICAL-1) (NEDD9-interacting protein with calponin homology and LIM domains)			0.742507	1
SHHAPMSPGSSGGGGQPIAR	Oxidation (M),Phospho (STY)	O14497;O14497-2	O14497	ARI1A_HUMAN	ARID1A BAF250 BAF250A C1orf4 OSA1 SMARCF1	-	AT-rich interactive domain-containing protein 1A (ARID domain-containing protein 1A) (B120) (BRG1-associated factor 250) (BAF250) (BRG1-associated factor 250a) (BAF250A) (Osa homolog 1) (hOSA1) (SWI-like protein) (SWI/SNF complex protein p270) (SWI/SNF-related, matrix-associated, actin-dependent regulator of chromatin subfamily F member 1) (hELD)	0.621984	3	0.740594	4
KSPSGPVKSPPISPVGTTPVK	Phospho (STY)	Q9BVC5	Q9BVC5	ASHWN_HUMAN	C2orf49	-	Ashwin	0.933781	4	0.740211	2
VVEAVNSDSDSEFGIPK	2 Phospho (STY)	Q02880-2;Q02880	Q02880	TOP2B_HUMAN	TOP2B	-	DNA topoisomerase 2-beta (EC 5.99.1.3) (DNA topoisomerase II, beta isozyme)	0.478424	2	0.739878	1
DAPTSPASVASSSSTPSSK	Phospho (STY)	Q04726;Q04726-4;Q04726-3;Q04726-2	Q04726	TLE3_HUMAN	TLE3 KIAA1547	-	Transducin-like enhancer protein 3 (Enhancer of split groucho-like protein 3) (ESG3)	-0.23705	2	0.737936	2
VTNDISPESSPGVGR	Phospho (STY)	Q15154;Q15154-2;Q15154-3	Q15154	PCM1_HUMAN	PCM1	-	Pericentriolar material 1 protein (PCM-1) (hPCM-1)	0.475557	2	0.737031	3
IPSRPPIPGSGGSQSGAK	Phospho (STY)	Q9Y570	Q9Y570	PPME1_HUMAN	PPME1 PME1 PP2593 PRO0750	-	Protein phosphatase methylesterase 1 (PME-1) (EC 3.1.1.89)			0.736172	2
GSTAENAEYIR	Phospho (STY)	P00533	P00533	EGFR_HUMAN	EGFR ERBB ERBB1 HER1	TK	Epidermal growth factor receptor (EC 2.7.10.1) (Proto-oncogene c-ErbB-1) (Receptor tyrosine-protein kinase erbB-1)	-3.30331	3	0.731219	3
REPGGWGAGASAPVEDDSDAETYGEENDEQGNYSK	Phospho (STY)	Q9NQS1	Q9NQS1	AVEN_HUMAN	AVEN	-	Cell death regulator Aven	0.275841	1	0.730922	1
SISGTSTSEKPNSMDTANTSPFK	Oxidation (M),Phospho (STY)	Q9UJF2	Q9UJF2	NGAP_HUMAN	RASAL2 NGAP	-	Ras GTPase-activating protein nGAP (RAS protein activator-like 2)	-0.137505	1	0.730575	2
HASSSPESPKPAPAPGSHR	3 Phospho (STY)	Q9UQ35;Q9UQ35-2	Q9UQ35	SRRM2_HUMAN	SRRM2 KIAA0324 SRL300 SRM300 HSPC075	-	Serine/arginine repetitive matrix protein 2 (300 kDa nuclear matrix antigen) (Serine/arginine-rich splicing factor-related nuclear matrix protein of 300 kDa) (SR-related nuclear matrix protein of 300 kDa) (Ser/Arg-related nuclear matrix protein of 300 kDa) (Splicing coactivator subunit SRm300) (Tax-responsive enhancer element-binding protein 803) (TaxREB803)	0.256143	4	0.728157	2
AHTFSAQSGYR	Phospho (STY)	Q8N8Z6	Q8N8Z6	DCBD1_HUMAN	DCBLD1	-	Discoidin, CUB and LCCL domain-containing protein 1			0.727642	1
ASEKPVSPK	Phospho (STY)	Q14155;Q14155-3;Q14155-2;Q14155-6;Q14155-5;Q14155-1	Q14155	ARHG7_HUMAN	ARHGEF7 COOL1 KIAA0142 P85SPR PAK3BP PIXB Nbla10314	-	Rho guanine nucleotide exchange factor 7 (Beta-Pix) (COOL-1) (PAK-interacting exchange factor beta) (p85)	0.106542	4	0.727141	1
KRSSSEDAESIAPR	3 Phospho (STY)	Q4G0J3	Q4G0J3	LARP7_HUMAN	LARP7 HDCMA18P	-	La-related protein 7 (La ribonucleoprotein domain family member 7) (P-TEFb-interaction protein for 7SK stability) (PIP7S)	0.435629	1	0.726652	4
SKSATTTPSGSPR	2 Phospho (STY)	Q2M2I8;Q2M2I8-2	Q2M2I8	AAK1_HUMAN	AAK1 KIAA1048	Other	AP2-associated protein kinase 1 (EC 2.7.11.1) (Adaptor-associated kinase 1)	0.644849	4	0.725637	3
STVIQQQYNR	Phospho (STY)	Q9Y490	Q9Y490	TLN1_HUMAN	TLN1 KIAA1027 TLN	-	Talin-1	-0.844333	2	0.722087	1
SRTPDRER	Phospho (STY)	Q9BUQ8	Q9BUQ8	DDX23_HUMAN	DDX23	-	Probable ATP-dependent RNA helicase DDX23 (EC 3.6.4.13) (100 kDa U5 snRNP-specific protein) (DEAD box protein 23) (PRP28 homolog) (U5-100kD)			0.721329	1
GYSSPEPDIQDSSGSEAQSVKPSTR	2 Phospho (STY)	Q9BZF1;Q9BZF1-2	Q9BZF1	OSBL8_HUMAN	OSBPL8 KIAA1451 ORP8 OSBP10	-	Oxysterol-binding protein-related protein 8 (ORP-8) (OSBP-related protein 8)			0.720945	1
SITHPPTIAPEGSRPQGGIPSSK	Phospho (STY)	Q7Z333-4;Q7Z333;Q7Z333-3	Q7Z333	SETX_HUMAN	SETX ALS4 KIAA0625 SCAR1	-	Probable helicase senataxin (EC 3.6.4.-) (Amyotrophic lateral sclerosis 4 protein) (SEN1 homolog)			0.719471	1
TYVDPHTYEDPNQAVIK	Phospho (STY)	P29317	P29317	EPHA2_HUMAN	EPHA2 ECK	TK	Ephrin type-A receptor 2 (EC 2.7.10.1) (Epithelial cell kinase) (Tyrosine-protein kinase receptor ECK)	-2.4754	5	0.71822	3
SKSMDIGIADETK	Phospho (STY)	Q8TEW0;Q8TEW0-2;Q8TEW0-4;Q8TEW0-8	Q8TEW0	PARD3_HUMAN	PARD3 PAR3 PAR3A	-	Partitioning defective 3 homolog (PAR-3) (PARD-3) (Atypical PKC isotype-specific-interacting protein) (ASIP) (CTCL tumor antigen se2-5) (PAR3-alpha)			0.7166	1
SGISDIIIGK	Phospho (STY)	Q9UBC2	Q9UBC2	EP15R_HUMAN	EPS15L1 EPS15R	-	Epidermal growth factor receptor substrate 15-like 1 (Eps15-related protein) (Eps15R)			0.715718	1
TGSCSEIDACPSK	Phospho (STY)	Q9H1H9;Q9H1H9-2;Q9H1H9-4;Q9H1H9-3	Q9H1H9	KI13A_HUMAN	KIF13A RBKIN	-	Kinesin-like protein KIF13A (Kinesin-like protein RBKIN)			0.71564	2
AGMSSNQSISSPVIDAVPR	Oxidation (M),Phospho (STY)	Q9UQ35;Q9UQ35-2	Q9UQ35	SRRM2_HUMAN	SRRM2 KIAA0324 SRL300 SRM300 HSPC075	-	Serine/arginine repetitive matrix protein 2 (300 kDa nuclear matrix antigen) (Serine/arginine-rich splicing factor-related nuclear matrix protein of 300 kDa) (SR-related nuclear matrix protein of 300 kDa) (Ser/Arg-related nuclear matrix protein of 300 kDa) (Splicing coactivator subunit SRm300) (Tax-responsive enhancer element-binding protein 803) (TaxREB803)	0.826054	1	0.715187	4
RISAEGGDK	Phospho (STY)	A7E2V4-2;A7E2V4-4;A7E2V4-3;A7E2V4;A7E2V4-5	A7E2V4	ZSWM8_HUMAN	ZSWIM8 KIAA0913	-	Zinc finger SWIM domain-containing protein 8			0.714487	1
SSSQPSSCCSDPSKPGGNVEGATQSIAEQMR	Oxidation (M),Phospho (STY)	Q13501;Q13501-2	Q13501	SQSTM_HUMAN	SQSTM1 ORCA OSIL	-	Sequestosome-1 (EBI3-associated protein of 60 kDa) (EBIAP) (p60) (Phosphotyrosine-independent ligand for the Lck SH2 domain of 62 kDa) (Ubiquitin-binding protein p62)			0.712111	1
RIPSIVSSPINSPIDR	2 Phospho (STY)	P49790	P49790	NU153_HUMAN	NUP153	-	Nuclear pore complex protein Nup153 (153 kDa nucleoporin) (Nucleoporin Nup153)	-0.0870603	5	0.707436	1
MGPSGGEGMEPERRDSQDGSSYR	Oxidation (M),Phospho (STY)	Q14847-2;Q14847	Q14847	LASP1_HUMAN	LASP1 MLN50	-	LIM and SH3 domain protein 1 (LASP-1) (Metastatic lymph node gene 50 protein) (MLN 50)	-0.990422	5	0.70692	10
SVPVNNIPERSPTDSPR	Phospho (STY)	P49454	P49454	CENPF_HUMAN	CENPF	-	Centromere protein F (CENP-F) (AH antigen) (Kinetochore protein CENPF) (Mitosin)			0.706418	1
EEDEPEERSGDETPGSEVPGDK	2 Phospho (STY)	Q1KMD3	Q1KMD3	HNRL2_HUMAN	HNRNPUL2 HNRPUL2	-	Heterogeneous nuclear ribonucleoprotein U-like protein 2 (Scaffold-attachment factor A2) (SAF-A2)			0.705403	1
RSSDSWEVWGSASTNR	Phospho (STY)	Q8N6T3-2;Q8N6T3	Q8N6T3	ARFG1_HUMAN	ARFGAP1 ARF1GAP	-	ADP-ribosylation factor GTPase-activating protein 1 (ARF GAP 1) (ADP-ribosylation factor 1 GTPase-activating protein) (ARF1 GAP) (ARF1-directed GTPase-activating protein)	-0.338643	5	0.704591	3
IIIPSDIESSK	Phospho (STY)	P30414	P30414	NKTR_HUMAN	NKTR	-	NK-tumor recognition protein (NK-TR protein) (Natural-killer cells cyclophilin-related protein) [Includes: Putative peptidyl-prolyl cis-trans isomerase (PPIase) (EC 5.2.1.8) (Rotamase)]	0.92448	1	0.703457	3
RDSQDGSSYR	Phospho (STY)	Q14847-2;Q14847	Q14847	LASP1_HUMAN	LASP1 MLN50	-	LIM and SH3 domain protein 1 (LASP-1) (Metastatic lymph node gene 50 protein) (MLN 50)	-1.01433	4	0.700806	8
RAASDGQYENQSPEATSPR	2 Phospho (STY)	Q9HBL0	Q9HBL0	TENS1_HUMAN	TNS1 TNS	-	Tensin-1			0.69874	1
RDSFDDRGPSINPVIDYDHGSR	Phospho (STY)	P43243	P43243	MATR3_HUMAN	MATR3 KIAA0723	-	Matrin-3	0.263403	13	0.697623	10
ASVSPMDEPVPDSESPIEK	Oxidation (M),Phospho (STY)	P46821	P46821	MAP1B_HUMAN	MAP1B	-	Microtubule-associated protein 1B (MAP-1B) [Cleaved into: MAP1B heavy chain; MAP1 light chain LC1]			0.696746	2
SQSWEER	Phospho (STY)	Q6Y7W6-3;Q6Y7W6	Q6Y7W6	PERQ2_HUMAN	GIGYF2 KIAA0642 PERQ2 TNRC15	-	PERQ amino acid-rich with GYF domain-containing protein 2 (GRB10-interacting GYF protein 2) (Trinucleotide repeat-containing gene 15 protein)	0.980903	2	0.694775	2
SRSPSPAPEKK	3 Phospho (STY)	Q8IYB3;Q8IYB3-2	Q8IYB3	SRRM1_HUMAN	SRRM1 SRM160	-	Serine/arginine repetitive matrix protein 1 (SR-related nuclear matrix protein of 160 kDa) (SRm160) (Ser/Arg-related nuclear matrix protein)	1.02581	13	0.692188	16
QSPASPPPIGGGAPVR	Phospho (STY)	Q14160-3;Q14160;Q14160-2	Q14160	SCRIB_HUMAN	SCRIB CRIB1 KIAA0147 LAP4 SCRB1 VARTUL	-	Protein scribble homolog (Scribble) (hScrib) (Protein LAP4)	-0.214157	1	0.691947	2
RHSHSHSPMSTR	2 Phospho (STY)	P62995	P62995	TRA2B_HUMAN	TRA2B SFRS10	-	Transformer-2 protein homolog beta (TRA-2 beta) (TRA2-beta) (hTRA2-beta) (Splicing factor, arginine/serine-rich 10) (Transformer-2 protein homolog B)	0.160895	1	0.690738	2
IKETCVSGEDPTQGADISPDEK	Phospho (STY)	Q02952;Q02952-2;Q02952-3	Q02952	AKA12_HUMAN	AKAP12 AKAP250	-	A-kinase anchor protein 12 (AKAP-12) (A-kinase anchor protein 250 kDa) (AKAP 250) (Gravin) (Myasthenia gravis autoantigen)	0.71079	1	0.690264	3
GDMSDEDDENEFFDAPEIITMPENIGHK	Oxidation (M),Phospho (STY)	P22059	P22059	OSBP1_HUMAN	OSBP OSBP1	-	Oxysterol-binding protein 1	0.0432556	10	0.688009	5
SPSISSK	Phospho (STY)	Q8IYB3;Q8IYB3-2;Q9UPU5	Q8IYB3	SRRM1_HUMAN	SRRM1 SRM160	-	Serine/arginine repetitive matrix protein 1 (SR-related nuclear matrix protein of 160 kDa) (SRm160) (Ser/Arg-related nuclear matrix protein)	0.749299	2	0.687683	1
SRSPIER	2 Phospho (STY)	Q14135-4;Q14135;Q14135-2;Q14135-6;Q14135-5	Q14135	VGLL4_HUMAN	VGLL4 KIAA0121	-	Transcription cofactor vestigial-like protein 4 (Vgl-4)			0.687329	1
VSHSPPPK	Phospho (STY)	Q8IYB3;Q8IYB3-2	Q8IYB3	SRRM1_HUMAN	SRRM1 SRM160	-	Serine/arginine repetitive matrix protein 1 (SR-related nuclear matrix protein of 160 kDa) (SRm160) (Ser/Arg-related nuclear matrix protein)	0.411435	2	0.686955	2
RISEQIAHTPTAFK	Phospho (STY)	Q9UBF8-2;Q9UBF8;Q9UBF8-3	Q9UBF8	PI4KB_HUMAN	PI4KB PIK4CB	-	Phosphatidylinositol 4-kinase beta (PI4K-beta) (PI4Kbeta) (PtdIns 4-kinase beta) (EC 2.7.1.67) (NPIK) (PI4K92)	0.00912982	8	0.686393	6
DMSPISETEMAIGK	Phospho (STY)	P27816;P27816-6;P27816-2	P27816	MAP4_HUMAN	MAP4	-	Microtubule-associated protein 4 (MAP-4)			0.685129	3
EQIVDQGIMPPIKSPAAFHEQIK	Phospho (STY)	Q9ULH7;Q9ULH7-4;Q9ULH7-3;Q9ULH7-2	Q9ULH7	MKL2_HUMAN	MKL2 KIAA1243 MRTFB	-	MKL/myocardin-like protein 2 (Megakaryoblastic leukemia 2) (Myocardin-related transcription factor B) (MRTF-B)			0.684415	3
RGSPAPANPGR	Phospho (STY)	O75676;O75676-2	O75676	KS6A4_HUMAN	RPS6KA4 MSK2	AGC	Ribosomal protein S6 kinase alpha-4 (S6K-alpha-4) (EC 2.7.11.1) (90 kDa ribosomal protein S6 kinase 4) (Nuclear mitogen- and stress-activated protein kinase 2) (Ribosomal protein kinase B) (RSKB)			0.681006	1
IASPEIER	Phospho (STY)	P05412;P17535	P05412	JUN_HUMAN	JUN	-	Transcription factor AP-1 (Activator protein 1) (AP1) (Proto-oncogene c-Jun) (V-jun avian sarcoma virus 17 oncogene homolog) (p39)			0.675358	3
RSSISSR	Phospho (STY)	Q8WUM0	Q8WUM0	NU133_HUMAN	NUP133	-	Nuclear pore complex protein Nup133 (133 kDa nucleoporin) (Nucleoporin Nup133)	0.656331	1	0.675274	1
NIISVAYK	Phospho (STY)	P62258;P62258-2;P27348;P31946;P31946-2;P31947;P31947-2;P61981;P63104;Q04917	P62258	1433E_HUMAN	YWHAE	-	14-3-3 protein epsilon (14-3-3E)	1.35222	1	0.674855	2
THKPDPGTPQHTSSRPPEPQK	Phospho (STY)	Q9UDY2;Q9UDY2-3;Q9UDY2-2;Q9UDY2-4	Q9UDY2	ZO2_HUMAN	TJP2 X104 ZO2	-	Tight junction protein ZO-2 (Tight junction protein 2) (Zona occludens protein 2) (Zonula occludens protein 2)	-1.7059	1	0.674821	1
GPTTGEGAIDISDVHSPPKSPEGK	2 Phospho (STY)	O95684;O95684-2	O95684	FR1OP_HUMAN	FGFR1OP FOP	-	FGFR1 oncogene partner	-0.21452	7	0.673923	2
RDSSEGPPGSEGDGGGQSKPSNASGGVDK	Phospho (STY)	Q9NRH2	Q9NRH2	SNRK_HUMAN	SNRK KIAA0096 SNFRK	CAMK	SNF-related serine/threonine-protein kinase (EC 2.7.11.1) (SNF1-related kinase)			0.673831	1
DMAECSTPIPEDCSPTHSPR	Phospho (STY)	Q12802-2;Q12802;Q12802-4	Q12802	AKP13_HUMAN	AKAP13 BRX HT31 LBC	-	A-kinase anchor protein 13 (AKAP-13) (AKAP-Lbc) (Breast cancer nuclear receptor-binding auxiliary protein) (Guanine nucleotide exchange factor Lbc) (Human thyroid-anchoring protein 31) (Lymphoid blast crisis oncogene) (LBC oncogene) (Non-oncogenic Rho GTPase-specific GTP exchange factor) (Protein kinase A-anchoring protein 13) (PRKA13) (p47)	0.197362	1	0.670773	1
GPSQEEEDNHSDEEDRASEPKSQDQDSEVNEISR	3 Phospho (STY)	Q86VM9;Q86VM9-2	Q86VM9	ZCH18_HUMAN	ZC3H18 NHN1	-	Zinc finger CCCH domain-containing protein 18 (Nuclear protein NHN1)	0.0123541	1	0.670337	1
KISIPTDIKPDIDVK	Phospho (STY)	Q5T5C0;Q5T5C0-2	Q5T5C0	STXB5_HUMAN	STXBP5 LLGL3	-	Syntaxin-binding protein 5 (Lethal(2) giant larvae protein homolog 3) (Tomosyn-1)	0.179896	7	0.669891	9
SISIGDKEISR	Phospho (STY)	Q9UMZ2;Q9UMZ2-5;Q9UMZ2-3;Q9UMZ2-4	Q9UMZ2	SYNRG_HUMAN	SYNRG AP1GBP1 SYNG	-	Synergin gamma (AP1 subunit gamma-binding protein 1) (Gamma-synergin)	0.719961	4	0.669235	4
ENSPAAFPDR	Phospho (STY)	Q9Y5B0;Q9Y5B0-3;Q9Y5B0-4;Q9Y5B0-2	Q9Y5B0	CTDP1_HUMAN	CTDP1 FCP1	-	RNA polymerase II subunit A C-terminal domain phosphatase (EC 3.1.3.16) (TFIIF-associating CTD phosphatase)			0.667756	1
HGSSDISSPR	Phospho (STY)	Q9BRD0	Q9BRD0	BUD13_HUMAN	BUD13	-	BUD13 homolog	0.697293	4	0.667253	3
HTSDYEDTDTEGGAYTDQEIDETINDEVGTPPESAITR	Phospho (STY)	Q07157;Q07157-2	Q07157	ZO1_HUMAN	TJP1 ZO1	-	Tight junction protein ZO-1 (Tight junction protein 1) (Zona occludens protein 1) (Zonula occludens protein 1)			0.665821	1
SNSTTQVSQPR	Phospho (STY)	Q9UPN4;Q9UPN4-2;Q9UPN4-3	Q9UPN4	CP131_HUMAN	CEP131 AZI1 KIAA1118	-	Centrosomal protein of 131 kDa (5-azacytidine-induced protein 1) (Pre-acrosome localization protein 1)			0.66535	2
SRSRSISR	3 Phospho (STY)	Q9Y2W1;Q16629;P84103	Q9Y2W1	TR150_HUMAN	THRAP3 TRAP150	-	Thyroid hormone receptor-associated protein 3 (Thyroid hormone receptor-associated protein complex 150 kDa component) (Trap150)	0.498352	7	0.664515	5
SWTSPK	Phospho (STY)	O75494;O75494-2	O75494	SRS10_HUMAN	SRSF10 FUSIP1 FUSIP2 SFRS13A TASR	-	Serine/arginine-rich splicing factor 10 (40 kDa SR-repressor protein) (SRrp40) (FUS-interacting serine-arginine-rich protein 1) (Splicing factor SRp38) (Splicing factor, arginine/serine-rich 13A) (TLS-associated protein with Ser-Arg repeats) (TASR) (TLS-associated protein with SR repeats) (TLS-associated serine-arginine protein) (TLS-associated SR protein)	0.321855	3	0.662007	2
TPCEEVYVK	Phospho (STY)	Q14315;Q14315-2	Q14315	FLNC_HUMAN	FLNC ABPL FLN2	-	Filamin-C (FLN-C) (FLNc) (ABP-280-like protein) (ABP-L) (Actin-binding-like protein) (Filamin-2) (Gamma-filamin)			0.661889	1
SQSNPIIGSPFFSHFDGQDSYAAAVR	Phospho (STY)	Q9NYL2	Q9NYL2	MLTK_HUMAN	ZAK MLTK HCCS4	TKL	Mitogen-activated protein kinase kinase kinase MLT (EC 2.7.11.25) (Human cervical cancer suppressor gene 4 protein) (HCCS-4) (Leucine zipper- and sterile alpha motif-containing kinase) (MLK-like mitogen-activated protein triple kinase) (Mixed lineage kinase-related kinase) (MLK-related kinase) (MRK) (Sterile alpha motif- and leucine zipper-containing kinase AZK)			0.660817	1
AYSSFGGGRGSR	Phospho (STY)	Q15056;Q15056-2	Q15056	IF4H_HUMAN	EIF4H KIAA0038 WBSCR1 WSCR1	-	Eukaryotic translation initiation factor 4H (eIF-4H) (Williams-Beuren syndrome chromosomal region 1 protein)			0.659426	1
SPMSTNSSVHTGSDVEQDAEKK	Phospho (STY)	Q9ULU4-7;Q9ULU4-11;Q9ULU4-10;Q9ULU4;Q9ULU4-5;Q9ULU4-13;Q9ULU4-9;Q9ULU4-12;Q9ULU4-14;Q9ULU4-8;Q9ULU4-6;Q9ULU4-3;Q9ULU4-4	Q9ULU4	PKCB1_HUMAN	ZMYND8 KIAA1125 PRKCBP1 RACK7	-	Protein kinase C-binding protein 1 (Cutaneous T-cell lymphoma-associated antigen se14-3) (CTCL-associated antigen se14-3) (Rack7) (Zinc finger MYND domain-containing protein 8)	0.900045	1	0.658743	1
SESPSITQER	Phospho (STY)	Q9BXW9;Q9BXW9-2;Q9BXW9-3	Q9BXW9	FACD2_HUMAN	FANCD2 FACD	-	Fanconi anemia group D2 protein (Protein FACD2)	0.408173	3	0.658672	2
DYTGCSTSESISPVK	Phospho (STY)	O95297;O95297-2;O95297-4	O95297	MPZL1_HUMAN	MPZL1 PZR UNQ849/PRO1787	-	Myelin protein zero-like protein 1 (Protein zero-related)			0.658189	1
SCTPSPDQISHRASIEDAPVDDITR	Phospho (STY)	Q7Z2W4;Q7Z2W4-2;Q7Z2W4-3	Q7Z2W4	ZCCHV_HUMAN	ZC3HAV1 ZC3HDC2 PRO1677	-	Zinc finger CCCH-type antiviral protein 1 (ADP-ribosyltransferase diphtheria toxin-like 13) (ARTD13) (Zinc finger CCCH domain-containing protein 2) (Zinc finger antiviral protein) (ZAP)	1.1123	2	0.657514	1
RGDSQECSPR	2 Phospho (STY)	Q13111;Q13111-3;Q13111-2	Q13111	CAF1A_HUMAN	CHAF1A CAF CAF1P150	-	Chromatin assembly factor 1 subunit A (CAF-1 subunit A) (Chromatin assembly factor I p150 subunit) (CAF-I 150 kDa subunit) (CAF-I p150) (hp150)	0.534692	4	0.657147	5
SSSHSSPGSPK	2 Phospho (STY)	Q6NZY4;Q6NZY4-2	Q6NZY4	ZCHC8_HUMAN	ZCCHC8	-	Zinc finger CCHC domain-containing protein 8 (TRAMP-like complex RNA-binding factor ZCCHC8)	0.556797	1	0.655878	3
KNKSPPADPPR	Phospho (STY)	O60566-3;O60566;O60566-2	O60566	BUB1B_HUMAN	BUB1B BUBR1 MAD3L SSK1	Other	Mitotic checkpoint serine/threonine-protein kinase BUB1 beta (EC 2.7.11.1) (MAD3/BUB1-related protein kinase) (hBUBR1) (Mitotic checkpoint kinase MAD3L) (Protein SSK1)			0.65549	1
SVSCDNVSK	Phospho (STY)	Q96CB8	Q96CB8	INT12_HUMAN	INTS12 PHF22 SBBI22	-	Integrator complex subunit 12 (Int12) (PHD finger protein 22)			0.655169	1
SRSPQAFR	Phospho (STY)	Q7Z6E9;Q7Z6E9-2	Q7Z6E9	RBBP6_HUMAN	RBBP6 P2PR PACT RBQ1 My038	-	E3 ubiquitin-protein ligase RBBP6 (EC 6.3.2.-) (Proliferation potential-related protein) (Protein P2P-R) (Retinoblastoma-binding Q protein 1) (RBQ-1) (Retinoblastoma-binding protein 6) (p53-associated cellular protein of testis)	1.03395	6	0.655004	3
TVSSDGCSTPSREEGGCSIASTPATTIHIIQISGQR	Phospho (STY)	Q12888-2;Q12888	Q12888	TP53B_HUMAN	TP53BP1	-	Tumor suppressor p53-binding protein 1 (53BP1) (p53-binding protein 1) (p53BP1)	0.433616	4	0.654717	2
AGEQQISEPEDMEMEAGDTDDPPR	Oxidation (M),Phospho (STY)	Q93009	Q93009	UBP7_HUMAN	USP7 HAUSP	-	Ubiquitin carboxyl-terminal hydrolase 7 (EC 3.4.19.12) (Deubiquitinating enzyme 7) (Herpesvirus-associated ubiquitin-specific protease) (Ubiquitin thioesterase 7) (Ubiquitin-specific-processing protease 7)			0.654436	1
TINAETPKSSPIPAK	2 Phospho (STY)	Q7L2J0	Q7L2J0	MEPCE_HUMAN	MEPCE BCDIN3	-	7SK snRNA methylphosphate capping enzyme (MePCE) (EC 2.1.1.-) (Bicoid-interacting protein 3 homolog) (Bin3 homolog)	0.0694124	2	0.649218	2
IFDDSDER	Phospho (STY)	O43719	O43719	HTSF1_HUMAN	HTATSF1	-	HIV Tat-specific factor 1 (Tat-SF1)			0.648449	2
HSKRSHDSDDSDYASSK	3 Phospho (STY)	Q9UKJ3;Q9UKJ3-2	Q9UKJ3	GPTC8_HUMAN	GPATCH8 GPATC8 KIAA0553	-	G patch domain-containing protein 8	0.291721	1	0.647729	1
IEKSPIAGNKDNK	Phospho (STY)	O75151	O75151	PHF2_HUMAN	PHF2 KIAA0662	-	Lysine-specific demethylase PHF2 (EC 1.14.11.-) (GRC5) (PHD finger protein 2)	-1.07905	2	0.647477	3
TISMIEEEIR	Oxidation (M),Phospho (STY)	Q9Y2D5-4;Q9Y2D5-6;Q9Y2D5-7;Q9Y2D5-5;Q9Y2D5	Q9Y2D5	AKAP2_HUMAN	AKAP2 KIAA0920 PRKA2	-	A-kinase anchor protein 2 (AKAP-2) (AKAP-KL) (Protein kinase A-anchoring protein 2) (PRKA2)			0.647268	2
RPSDSGPPAER	Phospho (STY)	Q9BST9-3;Q9BST9;Q9BST9-2	Q9BST9	RTKN_HUMAN	RTKN RTKN1	-	Rhotekin	0.294665	1	0.647264	1
KHSEEAEFTPPIKCSPK	2 Phospho (STY)	Q3B726	Q3B726	RPA43_HUMAN	TWISTNB	-	DNA-directed RNA polymerase I subunit RPA43 (Twist neighbor protein)	-0.0951527	9	0.647264	3
TGSGSPFAGNSPAR	2 Phospho (STY)	Q9UPT8	Q9UPT8	ZC3H4_HUMAN	ZC3H4 C19orf7 KIAA1064	-	Zinc finger CCCH domain-containing protein 4			0.644595	1
YSHVSQHSPSKK	Phospho (STY)	Q14690	Q14690	RRP5_HUMAN	PDCD11 KIAA0185	-	Protein RRP5 homolog (NF-kappa-B-binding protein) (NFBP) (Programmed cell death protein 11)	1.01506	2	0.643924	1
AQKIPDISPVENK	Phospho (STY)	Q9Y520-7;Q9Y520;Q9Y520-5;Q9Y520-4;Q9Y520-6;Q9Y520-3;Q9Y520-2	Q9Y520	PRC2C_HUMAN	PRRC2C BAT2D1 BAT2L2 KIAA1096 XTP2	-	Protein PRRC2C (BAT2 domain-containing protein 1) (HBV X-transactivated gene 2 protein) (HBV XAg-transactivated protein 2) (HLA-B-associated transcript 2-like 2) (Proline-rich and coiled-coil-containing protein 2C)	-0.441117	2	0.64302	2
SYSPAHNR	Phospho (STY)	Q9Y2W1	Q9Y2W1	TR150_HUMAN	THRAP3 TRAP150	-	Thyroid hormone receptor-associated protein 3 (Thyroid hormone receptor-associated protein complex 150 kDa component) (Trap150)	0.637761	8	0.641797	6
AHSIQIMK	Phospho (STY)	Q02543	Q02543	RL18A_HUMAN	RPL18A	-	60S ribosomal protein L18a	-0.243369	1	0.639287	1
VAAAAGSGPSPPGSPGHDR	Phospho (STY)	Q9BTU6	Q9BTU6	P4K2A_HUMAN	PI4K2A	-	Phosphatidylinositol 4-kinase type 2-alpha (EC 2.7.1.67) (Phosphatidylinositol 4-kinase type II-alpha)			0.63838	2
SFSASQSTDR	Phospho (STY)	Q9ULJ3;Q9ULJ3-2	Q9ULJ3	ZBT21_HUMAN	ZBTB21 KIAA1227 ZNF295	-	Zinc finger and BTB domain-containing protein 21 (Zinc finger protein 295)			0.637783	1
SQGDSNPAAIPHAAEDIQGDDR	Acetyl (Protein N-term),Phospho (STY)	P68402	P68402	PA1B2_HUMAN	PAFAH1B2 PAFAHB	-	Platelet-activating factor acetylhydrolase IB subunit beta (EC 3.1.1.47) (PAF acetylhydrolase 30 kDa subunit) (PAF-AH 30 kDa subunit) (PAF-AH subunit beta) (PAFAH subunit beta)	-0.563732	1	0.637378	1
STSAPQMSPGSSDNQSSSPQPAQQK	Oxidation (M),Phospho (STY)	Q14157;Q14157-3;Q14157-1;Q14157-4	Q14157	UBP2L_HUMAN	UBAP2L KIAA0144 NICE4	-	Ubiquitin-associated protein 2-like (Protein NICE-4)			0.636729	1
STPSHGSVSSINSTGSISPK	2 Phospho (STY)	Q9UBC2	Q9UBC2	EP15R_HUMAN	EPS15L1 EPS15R	-	Epidermal growth factor receptor substrate 15-like 1 (Eps15-related protein) (Eps15R)	-0.286331	3	0.636392	1
VQRPHSSPPR	Phospho (STY)	Q9NUJ3	Q9NUJ3	T11L1_HUMAN	TCP11L1	-	T-complex protein 11-like protein 1	-0.0170666	2	0.636302	2
RTSIHDFITK	Phospho (STY)	Q3V6T2;Q3V6T2-3;Q3V6T2-2;Q3V6T2-4	Q3V6T2	GRDN_HUMAN	CCDC88A APE GRDN KIAA1212	-	Girdin (Akt phosphorylation enhancer) (APE) (Coiled-coil domain-containing protein 88A) (G alpha-interacting vesicle-associated protein) (GIV) (Girders of actin filament) (Hook-related protein 1) (HkRP1)			0.635828	5
TQTPPVSPAPQPTEERIPSSPVYEDAASFK	Phospho (STY)	Q14247	Q14247	SRC8_HUMAN	CTTN EMS1	-	Src substrate cortactin (Amplaxin) (Oncogene EMS1)	0.666835	9	0.634493	7
GRSECDSSPEPK	2 Phospho (STY)	Q9UQ35;Q9UQ35-2	Q9UQ35	SRRM2_HUMAN	SRRM2 KIAA0324 SRL300 SRM300 HSPC075	-	Serine/arginine repetitive matrix protein 2 (300 kDa nuclear matrix antigen) (Serine/arginine-rich splicing factor-related nuclear matrix protein of 300 kDa) (SR-related nuclear matrix protein of 300 kDa) (Ser/Arg-related nuclear matrix protein of 300 kDa) (Splicing coactivator subunit SRm300) (Tax-responsive enhancer element-binding protein 803) (TaxREB803)	0.906684	16	0.633815	19
QEKPAEKPAETPVATSPTATDSTSGDSSR	Phospho (STY),Gln->pyro-Glu	P54727	P54727	RD23B_HUMAN	RAD23B	-	UV excision repair protein RAD23 homolog B (HR23B) (hHR23B) (XP-C repair-complementing complex 58 kDa protein) (p58)	0.141978	9	0.633747	5
TRHSPTPQQSNR	2 Phospho (STY)	Q8IYB3;Q8IYB3-2	Q8IYB3	SRRM1_HUMAN	SRRM1 SRM160	-	Serine/arginine repetitive matrix protein 1 (SR-related nuclear matrix protein of 160 kDa) (SRm160) (Ser/Arg-related nuclear matrix protein)	0.480823	9	0.633699	12
RVPCAYDK	Phospho (STY)	P46109	P46109	CRKL_HUMAN	CRKL	-	Crk-like protein	-0.823013	1	0.630429	5
SISGTSTSEKPNSMDTANTSPFK	Phospho (STY)	Q9UJF2	Q9UJF2	NGAP_HUMAN	RASAL2 NGAP	-	Ras GTPase-activating protein nGAP (RAS protein activator-like 2)	0.147285	5	0.628227	2
QQSPQEPK	Phospho (STY),Gln->pyro-Glu	Q9UHB6-4;Q9UHB6;Q9UHB6-2;Q9UHB6-3	Q9UHB6	LIMA1_HUMAN	LIMA1 EPLIN SREBP3 PP624	-	LIM domain and actin-binding protein 1 (Epithelial protein lost in neoplasm)	-0.385928	1	0.62714	1
IDTGSPEPETR	Phospho (STY)	Q9Y2F5	Q9Y2F5	K0947_HUMAN	KIAA0947	-	Uncharacterized protein KIAA0947			0.626587	2
NESEDNKFSDDSDDDFVQPR	2 Phospho (STY)	O15164;O15164-2	O15164	TIF1A_HUMAN	TRIM24 RNF82 TIF1 TIF1A	Atypical	Transcription intermediary factor 1-alpha (TIF1-alpha) (EC 6.3.2.-) (E3 ubiquitin-protein ligase TRIM24) (RING finger protein 82) (Tripartite motif-containing protein 24)	0.622556	2	0.626392	2
HQPWQSPERPISR	Phospho (STY)	Q9BQ52;Q9BQ52-2	Q9BQ52	RNZ2_HUMAN	ELAC2 HPC2	-	Zinc phosphodiesterase ELAC protein 2 (EC 3.1.26.11) (ElaC homolog protein 2) (Heredity prostate cancer protein 2) (Ribonuclease Z 2) (RNase Z 2) (tRNA 3 endonuclease 2) (tRNase Z 2)	-0.280268	4	0.625244	2
EGVTPWASFKK	Phospho (STY)	Q02952;Q02952-2;Q02952-3	Q02952	AKA12_HUMAN	AKAP12 AKAP250	-	A-kinase anchor protein 12 (AKAP-12) (A-kinase anchor protein 250 kDa) (AKAP 250) (Gravin) (Myasthenia gravis autoantigen)	0.504976	1	0.625145	8
SASWGSTDQIK	Phospho (STY)	Q6P1L5;Q6P1L5-2	Q6P1L5	F117B_HUMAN	FAM117B ALS2CR13	-	Protein FAM117B (Amyotrophic lateral sclerosis 2 chromosomal region candidate gene 13 protein)			0.624443	1
RGAPSSPATGVIPSPQGK	Phospho (STY)	Q5SRE5;Q5SRE5-2	Q5SRE5	NU188_HUMAN	NUP188 KIAA0169	-	Nucleoporin NUP188 homolog (hNup188)			0.624054	1
SSSIDGEHHDGYHR	Phospho (STY)	Q9C0J8	Q9C0J8	WDR33_HUMAN	WDR33 WDC146	-	pre-mRNA 3' end processing protein WDR33 (WD repeat-containing protein 33) (WD repeat-containing protein WDC146)	-0.653037	2	0.62367	6
GIIAQGIRPESPPPAGPIINGAPAGESPQPK	Phospho (STY)	Q96TA1;Q96TA1-2	Q96TA1	NIBL1_HUMAN	FAM129B C9orf88	-	Niban-like protein 1 (Meg-3) (Melanoma invasion by ERK) (MINERVA) (Protein FAM129B)	-0.0493076	7	0.622743	16
ATTPASTANSDVATIPTDTPIKEENEGFVK	Phospho (STY)	O60271-2;O60271-4;O60271;O60271-5;O60271-3;O60271-6;O60271-7	O60271	JIP4_HUMAN	SPAG9 HSS KIAA0516 MAPK8IP4 SYD1 HLC6	-	C-Jun-amino-terminal kinase-interacting protein 4 (JIP-4) (JNK-interacting protein 4) (Cancer/testis antigen 89) (CT89) (Human lung cancer oncogene 6 protein) (HLC-6) (JNK-associated leucine-zipper protein) (JLP) (Mitogen-activated protein kinase 8-interacting protein 4) (Proliferation-inducing protein 6) (Protein highly expressed in testis) (PHET) (Sperm surface protein) (Sperm-associated antige…			0.622479	2
STSRDRIDDIIVITK	Phospho (STY)	Q7Z3D4;Q7Z3D4-3;Q7Z3D4-2	Q7Z3D4	LYSM3_HUMAN	LYSMD3	-	LysM and putative peptidoglycan-binding domain-containing protein 3	0.392867	1	0.621955	1
EGTGQQERESPRPIQIPGAEGPAISDGEEGGGEPGAGGGAAGAAGAGR	2 Phospho (STY)	Q6PKG0	Q6PKG0	LARP1_HUMAN	LARP1 KIAA0731 LARP	-	La-related protein 1 (La ribonucleoprotein domain family member 1)	-1.81502	1	0.619736	2
RPMSSPEMK	Oxidation (M),Phospho (STY)	P51610;P51610-2	P51610	HCFC1_HUMAN	HCFC1 HCF1 HFC1	-	Host cell factor 1 (HCF) (HCF-1) (C1 factor) (CFF) (VCAF) (VP16 accessory protein) [Cleaved into: HCF N-terminal chain 1; HCF N-terminal chain 2; HCF N-terminal chain 3; HCF N-terminal chain 4; HCF N-terminal chain 5; HCF N-terminal chain 6; HCF C-terminal chain 1; HCF C-terminal chain 2; HCF C-terminal chain 3; HCF C-terminal chain 4; HCF C-terminal chain 5; HCF C-terminal chain 6]			0.619648	1
ISEGIPTPTK	Phospho (STY)	P06400	P06400	RB_HUMAN	RB1	-	Retinoblastoma-associated protein (p105-Rb) (pRb) (Rb) (pp110)			0.618145	1
ECEEEAINIQSTAPEEEHESPR	Phospho (STY)	P46939	P46939	UTRO_HUMAN	UTRN DMDL DRP1	-	Utrophin (Dystrophin-related protein 1) (DRP-1)			0.616898	3
EVAATEEDVTRIPSPTSPFSSISQDQAATSK	Phospho (STY)	Q8WWI1;Q8WWI1-3;Q8WWI1-2;Q8WWI1-4	Q8WWI1	LMO7_HUMAN	LMO7 FBX20 FBXO20 KIAA0858	-	LIM domain only protein 7 (LMO-7) (F-box only protein 20) (LOMP)			0.61595	1
NINNSNIFSPVNR	Phospho (STY)	P52948;P52948-5;P52948-2;P52948-6;P52948-3;P52948-4	P52948	NUP98_HUMAN	NUP98 ADAR2	-	Nuclear pore complex protein Nup98-Nup96 [Cleaved into: Nuclear pore complex protein Nup98 (98 kDa nucleoporin) (Nucleoporin Nup98) (Nup98); Nuclear pore complex protein Nup96 (96 kDa nucleoporin) (Nucleoporin Nup96) (Nup96)]	0.860674	2	0.615887	2
TYSIGSAIRPSTSR	Phospho (STY)	P08670	P08670	VIME_HUMAN	VIM	-	Vimentin			0.615836	3
IASPVSR	Phospho (STY)	P09884	P09884	DPOLA_HUMAN	POLA1 POLA	-	DNA polymerase alpha catalytic subunit (EC 2.7.7.7) (DNA polymerase alpha catalytic subunit p180)			0.61435	2
TISVAAAFNEDEDSEPEEMPPEAK	Oxidation (M),Phospho (STY)	Q8WW12	Q8WW12	PCNP_HUMAN	PCNP	-	PEST proteolytic signal-containing nuclear protein (PCNP) (PEST-containing nuclear protein)	0.288435	1	0.612966	1
DGSGTPSRHSISGSSPGMK	2 Phospho (STY)	Q9UQ35;Q9UQ35-2	Q9UQ35	SRRM2_HUMAN	SRRM2 KIAA0324 SRL300 SRM300 HSPC075	-	Serine/arginine repetitive matrix protein 2 (300 kDa nuclear matrix antigen) (Serine/arginine-rich splicing factor-related nuclear matrix protein of 300 kDa) (SR-related nuclear matrix protein of 300 kDa) (Ser/Arg-related nuclear matrix protein of 300 kDa) (Splicing coactivator subunit SRm300) (Tax-responsive enhancer element-binding protein 803) (TaxREB803)			0.612726	1
EVGNIYDMFHTR	Oxidation (M),Phospho (STY)	Q9Y3Z3;Q9Y3Z3-2	Q9Y3Z3	SAMH1_HUMAN	SAMHD1 MOP5	-	Deoxynucleoside triphosphate triphosphohydrolase SAMHD1 (dNTPase) (EC 3.1.5.-) (Dendritic cell-derived IFNG-induced protein) (DCIP) (Monocyte protein 5) (MOP-5) (SAM domain and HD domain-containing protein 1)			0.610889	1
THDHQIESSISPVEVFAK	Phospho (STY)	Q9H410	Q9H410	DSN1_HUMAN	DSN1 C20orf172 MIS13	-	Kinetochore-associated protein DSN1 homolog	-0.54666	1	0.60854	1
SRSFDYNYR	Phospho (STY)	O75494;O75494-2;O75494-3;O75494-4	O75494	SRS10_HUMAN	SRSF10 FUSIP1 FUSIP2 SFRS13A TASR	-	Serine/arginine-rich splicing factor 10 (40 kDa SR-repressor protein) (SRrp40) (FUS-interacting serine-arginine-rich protein 1) (Splicing factor SRp38) (Splicing factor, arginine/serine-rich 13A) (TLS-associated protein with Ser-Arg repeats) (TASR) (TLS-associated protein with SR repeats) (TLS-associated serine-arginine protein) (TLS-associated SR protein)	0.0259169	13	0.607185	3
ISSIRASTSKSESSQK	3 Phospho (STY)	P62753	P62753	RS6_HUMAN	RPS6 OK/SW-cl.2	-	40S ribosomal protein S6 (Phosphoprotein NP33)	-1.47081	3	0.606166	2
IASPMKPVPGTPPSSK	2 Phospho (STY)	Q15648	Q15648	MED1_HUMAN	MED1 ARC205 CRSP1 CRSP200 DRIP205 DRIP230 PBP PPARBP PPARGBP RB18A TRAP220 TRIP2	-	Mediator of RNA polymerase II transcription subunit 1 (Activator-recruited cofactor 205 kDa component) (ARC205) (Mediator complex subunit 1) (Peroxisome proliferator-activated receptor-binding protein) (PBP) (PPAR-binding protein) (Thyroid hormone receptor-associated protein complex 220 kDa component) (Trap220) (Thyroid receptor-interacting protein 2) (TR-interacting protein 2) (TRIP-2) (Vitamin …			0.605244	1
RIISDVTHSAVFGVPASK	Phospho (STY)	Q2M2I8;Q2M2I8-2	Q2M2I8	AAK1_HUMAN	AAK1 KIAA1048	Other	AP2-associated protein kinase 1 (EC 2.7.11.1) (Adaptor-associated kinase 1)	1.25864	6	0.605069	6
RPGFSPTSHR	Phospho (STY)	Q8WUA4	Q8WUA4	TF3C2_HUMAN	GTF3C2 KIAA0011	-	General transcription factor 3C polypeptide 2 (TF3C-beta) (Transcription factor IIIC 110 kDa subunit) (TFIIIC 110 kDa subunit) (TFIIIC110) (Transcription factor IIIC subunit beta)			0.604586	1
GSIQAHDTSSIPTVIMR	Phospho (STY)	Q12802-2;Q12802;Q12802-4	Q12802	AKP13_HUMAN	AKAP13 BRX HT31 LBC	-	A-kinase anchor protein 13 (AKAP-13) (AKAP-Lbc) (Breast cancer nuclear receptor-binding auxiliary protein) (Guanine nucleotide exchange factor Lbc) (Human thyroid-anchoring protein 31) (Lymphoid blast crisis oncogene) (LBC oncogene) (Non-oncogenic Rho GTPase-specific GTP exchange factor) (Protein kinase A-anchoring protein 13) (PRKA13) (p47)			0.603446	1
VISPIRSPPIIGSESAYESFISADDK	Phospho (STY)	P46821	P46821	MAP1B_HUMAN	MAP1B	-	Microtubule-associated protein 1B (MAP-1B) [Cleaved into: MAP1B heavy chain; MAP1 light chain LC1]			0.602378	7
MGPSGGEGMEPERRDSQDGSSYR	Phospho (STY)	Q14847-2;Q14847	Q14847	LASP1_HUMAN	LASP1 MLN50	-	LIM and SH3 domain protein 1 (LASP-1) (Metastatic lymph node gene 50 protein) (MLN 50)	-1.04745	10	0.602087	11
QEKPAEKPAETPVATSPTATDSTSGDSSR	Phospho (STY)	P54727	P54727	RD23B_HUMAN	RAD23B	-	UV excision repair protein RAD23 homolog B (HR23B) (hHR23B) (XP-C repair-complementing complex 58 kDa protein) (p58)	0.0819684	8	0.60167	8
TRKSPSSDSWTCADTSTER	Phospho (STY)	Q8N6T3-2;Q8N6T3	Q8N6T3	ARFG1_HUMAN	ARFGAP1 ARF1GAP	-	ADP-ribosylation factor GTPase-activating protein 1 (ARF GAP 1) (ADP-ribosylation factor 1 GTPase-activating protein) (ARF1 GAP) (ARF1-directed GTPase-activating protein)	-0.211012	1	0.601342	3
TPAAAAAMNIASPR	Oxidation (M),Phospho (STY)	Q9UQ35	Q9UQ35	SRRM2_HUMAN	SRRM2 KIAA0324 SRL300 SRM300 HSPC075	-	Serine/arginine repetitive matrix protein 2 (300 kDa nuclear matrix antigen) (Serine/arginine-rich splicing factor-related nuclear matrix protein of 300 kDa) (SR-related nuclear matrix protein of 300 kDa) (Ser/Arg-related nuclear matrix protein of 300 kDa) (Splicing coactivator subunit SRm300) (Tax-responsive enhancer element-binding protein 803) (TaxREB803)			0.600468	1
NSNSDGGEGGEGTKK	Phospho (STY)	Q8N6T3-2;Q8N6T3	Q8N6T3	ARFG1_HUMAN	ARFGAP1 ARF1GAP	-	ADP-ribosylation factor GTPase-activating protein 1 (ARF GAP 1) (ADP-ribosylation factor 1 GTPase-activating protein) (ARF1 GAP) (ARF1-directed GTPase-activating protein)			0.599626	2
SRIPSPIQPEMQGTPDDEPSEPEPSPSTIIYR	Phospho (STY)	Q96GY3	Q96GY3	LIN37_HUMAN	LIN37 MSTP064	-	Protein lin-37 homolog (Antolefinin)			0.598785	2
RISESIHVVDENKNESK	Phospho (STY)	Q8NFC6	Q8NFC6	BD1L1_HUMAN	BOD1L1 BOD1L FAM44A KIAA1327	-	Biorientation of chromosomes in cell division protein 1-like 1 (Protein FAM44A)	-1.25223	1	0.596694	3
TVGTPIASVPGSTNTGTVPGSEKDSDSMETEEK	Phospho (STY)	Q99460;Q99460-2	Q99460	PSMD1_HUMAN	PSMD1	-	26S proteasome non-ATPase regulatory subunit 1 (26S proteasome regulatory subunit RPN2) (26S proteasome regulatory subunit S1) (26S proteasome subunit p112)	0.221796	5	0.596187	4
ATIDEEDIVDSISEGDAYPNGIQVNFHSPR	Phospho (STY)	P42892;P42892-4;P42892-3	P42892	ECE1_HUMAN	ECE1	-	Endothelin-converting enzyme 1 (ECE-1) (EC 3.4.24.71)			0.59579	1
KISISEGK	Phospho (STY)	Q49A26;Q49A26-3;Q49A26-2;Q49A26-4	Q49A26	GLYR1_HUMAN	GLYR1 HIBDL NP60	-	Putative oxidoreductase GLYR1 (EC 1.-.-.-) (3-hydroxyisobutyrate dehydrogenase-like protein) (Cytokine-like nuclear factor N-PAC) (Glyoxylate reductase 1 homolog) (Nuclear protein NP60) (Nuclear protein of 60 kDa)	-0.0584579	1	0.594816	3
EKQSSEEEEK	2 Phospho (STY)	Q92504	Q92504	S39A7_HUMAN	SLC39A7 HKE4 RING5	-	Zinc transporter SLC39A7 (Histidine-rich membrane protein Ke4) (Really interesting new gene 5 protein) (Solute carrier family 39 member 7) (Zrt-, Irt-like protein 7) (ZIP7)	0.611641	2	0.593529	2
IQDIEEAFENAYK	Phospho (STY)	Q99550;Q99550-2	Q99550	MPP9_HUMAN	MPHOSPH9 MPP9	-	M-phase phosphoprotein 9			0.593019	1
ASSFADMMGIIK	Oxidation (M),Phospho (STY)	Q9H019;Q9H019-3	Q9H019	MFR1L_HUMAN	MTFR1L FAM54B HYST1888 MSTP116	-	Mitochondrial fission regulator 1-like			0.592828	1
IHSPGATSTAEIGSR	Phospho (STY)	Q9BV73;Q9BV73-2	Q9BV73	CP250_HUMAN	CEP250 CEP2 CNAP1	-	Centrosome-associated protein CEP250 (250 kDa centrosomal protein) (Cep250) (Centrosomal Nek2-associated protein 1) (C-Nap1) (Centrosomal protein 2)			0.588572	2
RPSESDKEDEIDK	Phospho (STY)	Q02952;Q02952-2;Q02952-3	Q02952	AKA12_HUMAN	AKAP12 AKAP250	-	A-kinase anchor protein 12 (AKAP-12) (A-kinase anchor protein 250 kDa) (AKAP 250) (Gravin) (Myasthenia gravis autoantigen)			0.588509	1
DMDEPSPVPNVEEVTIPK	Phospho (STY)	Q8TAQ2;Q8TAQ2-2	Q8TAQ2	SMRC2_HUMAN	SMARCC2 BAF170	-	SWI/SNF complex subunit SMARCC2 (BRG1-associated factor 170) (BAF170) (SWI/SNF complex 170 kDa subunit) (SWI/SNF-related matrix-associated actin-dependent regulator of chromatin subfamily C member 2)			0.588021	2
RTSEEDTPKK	Phospho (STY)	Q8WYH8;Q8WYH8-2	Q8WYH8	ING5_HUMAN	ING5	-	Inhibitor of growth protein 5 (p28ING5)	0.697183	3	0.58788	1
HNGSISPGIEAR	Phospho (STY)	Q9C0C2	Q9C0C2	TB182_HUMAN	TNKS1BP1 KIAA1741 TAB182	-	182 kDa tankyrase-1-binding protein	-0.222869	5	0.586406	2
CQTAEADSESDHEVPEPESEMK	Phospho (STY)	Q9BPX3	Q9BPX3	CND3_HUMAN	NCAPG CAPG NYMEL3	-	Condensin complex subunit 3 (Chromosome-associated protein G) (Condensin subunit CAP-G) (hCAP-G) (Melanoma antigen NY-MEL-3) (Non-SMC condensin I complex subunit G) (XCAP-G homolog)			0.586319	1
YFQSPSRSR	2 Phospho (STY)	Q16629	Q16629	SRSF7_HUMAN	SRSF7 SFRS7	-	Serine/arginine-rich splicing factor 7 (Splicing factor 9G8) (Splicing factor, arginine/serine-rich 7)	0.215304	10	0.586211	1
KESESEDSSDDEPIIKK	4 Phospho (STY)	P35659	P35659	DEK_HUMAN	DEK	-	Protein DEK			0.585732	2
IPDISPVENK	Phospho (STY)	Q9Y520-7;Q9Y520;Q9Y520-5;Q9Y520-4;Q9Y520-6;Q9Y520-3;Q9Y520-2	Q9Y520	PRC2C_HUMAN	PRRC2C BAT2D1 BAT2L2 KIAA1096 XTP2	-	Protein PRRC2C (BAT2 domain-containing protein 1) (HBV X-transactivated gene 2 protein) (HBV XAg-transactivated protein 2) (HLA-B-associated transcript 2-like 2) (Proline-rich and coiled-coil-containing protein 2C)			0.58365	3
DAGGPRPESPVPAGR	Phospho (STY)	Q9BVG9	Q9BVG9	PTSS2_HUMAN	PTDSS2 PSS2	-	Phosphatidylserine synthase 2 (PSS-2) (PtdSer synthase 2) (EC 2.7.8.29) (Serine-exchange enzyme II)			0.583646	5
IDSHSDDDTKDNK	Phospho (STY)	Q5VT06	Q5VT06	CE350_HUMAN	CEP350 CAP350 KIAA0480 GM133	-	Centrosome-associated protein 350 (Cep350) (Centrosome-associated protein of 350 kDa)	-0.110582	4	0.582145	1
DSSKGEDSAEETEAKPAVVAPAPVVEAVSTPSAAFPSDATAENVK	Phospho (STY)	Q12906-6;Q12906-4	Q12906	ILF3_HUMAN	ILF3 DRBF MPHOSPH4 NF90	-	Interleukin enhancer-binding factor 3 (Double-stranded RNA-binding protein 76) (DRBP76) (M-phase phosphoprotein 4) (MPP4) (Nuclear factor associated with dsRNA) (NFAR) (Nuclear factor of activated T-cells 90 kDa) (NF-AT-90) (Translational control protein 80) (TCP80)	0.653875	3	0.582097	3
QISIPITQSK	Phospho (STY)	Q9C0I1;Q9C0I1-2;Q9C0I1-3	Q9C0I1	MTMRC_HUMAN	MTMR12 KIAA1682 PIP3AP	-	Myotubularin-related protein 12 (Phosphatidylinositol 3 phosphate 3-phosphatase adapter subunit) (3-PAP) (3-phosphatase adapter protein)	0.751559	3	0.581684	4
VGHMSSVEIDDEIIDPDMDPPHPFPK	Phospho (STY)	P51798	P51798	CLCN7_HUMAN	CLCN7	-	H(+)/Cl(-) exchange transporter 7 (Chloride channel 7 alpha subunit) (Chloride channel protein 7) (ClC-7)			0.581324	1
SSGHSSSEISPDAVEK	2 Phospho (STY)	Q9UQ35;Q9UQ35-2	Q9UQ35	SRRM2_HUMAN	SRRM2 KIAA0324 SRL300 SRM300 HSPC075	-	Serine/arginine repetitive matrix protein 2 (300 kDa nuclear matrix antigen) (Serine/arginine-rich splicing factor-related nuclear matrix protein of 300 kDa) (SR-related nuclear matrix protein of 300 kDa) (Ser/Arg-related nuclear matrix protein of 300 kDa) (Splicing coactivator subunit SRm300) (Tax-responsive enhancer element-binding protein 803) (TaxREB803)	0.282828	2	0.580045	2
EISSPARPCSFEEAMK	Phospho (STY)	O94916;O94916-3;O94916-2	O94916	NFAT5_HUMAN	NFAT5 KIAA0827 TONEBP	-	Nuclear factor of activated T-cells 5 (NF-AT5) (T-cell transcription factor NFAT5) (Tonicity-responsive enhancer-binding protein) (TonE-binding protein) (TonEBP)			0.579793	1
KVPVPEGIDIDAWINEPISDSESEDERPR	3 Phospho (STY)	O14617-5;O14617-2;O14617;O14617-3;O14617-4	O14617	AP3D1_HUMAN	AP3D1 PRO0039	-	AP-3 complex subunit delta-1 (AP-3 complex subunit delta) (Adaptor-related protein complex 3 subunit delta-1) (Delta-adaptin)	0.014796	5	0.579181	10
AEDEAIISEEDDPIDRRPWTQQHIEAADIR	Phospho (STY)	Q04721	Q04721	NOTC2_HUMAN	NOTCH2	-	Neurogenic locus notch homolog protein 2 (Notch 2) (hN2) [Cleaved into: Notch 2 extracellular truncation; Notch 2 intracellular domain]			0.578629	1
KINSPEETAFQTPK	Phospho (STY)	Q9BTX1;Q9BTX1-2;Q9BTX1-4	Q9BTX1	NDC1_HUMAN	NDC1 TMEM48	-	Nucleoporin NDC1 (hNDC1) (Transmembrane protein 48)			0.577965	2
DSKPSSTPRSK	3 Phospho (STY)	P06748	P06748	NPM_HUMAN	NPM1 NPM	-	Nucleophosmin (NPM) (Nucleolar phosphoprotein B23) (Nucleolar protein NO38) (Numatrin)			0.577425	2
EDTDHEEKASNEDVTK	Phospho (STY)	O75475;O75475-2	O75475	PSIP1_HUMAN	PSIP1 DFS70 LEDGF PSIP2	-	PC4 and SFRS1-interacting protein (CLL-associated antigen KW-7) (Dense fine speckles 70 kDa protein) (DFS 70) (Lens epithelium-derived growth factor) (Transcriptional coactivator p75/p52)	0.423524	2	0.576906	2
KTSDDGGDSPEHDTDIPEVDIFQIQVNTIR	2 Phospho (STY)	Q9HAJ7	Q9HAJ7	SP30L_HUMAN	SAP30L NS4ATP2	-	Histone deacetylase complex subunit SAP30L (HCV non-structural protein 4A-transactivated protein 2) (Sin3 corepressor complex subunit SAP30L) (Sin3-associated protein p30-like)	-0.278234	1	0.576667	2
RQSSSSAGDSDGEREDSAAER	3 Phospho (STY)	Q9BRA0	Q9BRA0	LSMD1_HUMAN	NAA38 LSMD1 MAK31 PFAAP2	-	N-alpha-acetyltransferase 38, NatC auxiliary subunit (LSM domain-containing protein 1) (Phosphonoformate immuno-associated protein 2)	-0.533993	2	0.576045	1
AHTPTPGIYMGRPTHSGGGGGGGGGGGGGGGGRR	Phospho (STY)	Q13595	Q13595	TRA2A_HUMAN	TRA2A	-	Transformer-2 protein homolog alpha (TRA-2 alpha) (TRA2-alpha) (Transformer-2 protein homolog A)	-0.154972	1	0.575893	1
SRSRSYTPEYR	4 Phospho (STY)	Q13595	Q13595	TRA2A_HUMAN	TRA2A	-	Transformer-2 protein homolog alpha (TRA-2 alpha) (TRA2-alpha) (Transformer-2 protein homolog A)	-0.78262	1	0.575506	1
AQGEPVAGHESPK	Phospho (STY)	O94979-8;O94979;O94979-2;O94979-3;O94979-4;O94979-6;O94979-7	O94979	SC31A_HUMAN	SEC31A KIAA0905 SEC31L1 HSPC275 HSPC334	-	Protein transport protein Sec31A (ABP125) (ABP130) (SEC31-like protein 1) (SEC31-related protein A) (Web1-like protein)			0.574828	2
TASTDIK	Phospho (STY)	Q6WKZ4;Q6WKZ4-3;Q6WKZ4-2	Q6WKZ4	RFIP1_HUMAN	RAB11FIP1 RCP	-	Rab11 family-interacting protein 1 (Rab11-FIP1) (Rab-coupling protein)			0.574648	3
SYSPYDMIESIR	Phospho (STY)	P07355-2;P07355;A6NMY6	P07355	ANXA2_HUMAN	ANXA2 ANX2 ANX2L4 CAL1H LPC2D	-	Annexin A2 (Annexin II) (Annexin-2) (Calpactin I heavy chain) (Calpactin-1 heavy chain) (Chromobindin-8) (Lipocortin II) (Placental anticoagulant protein IV) (PAP-IV) (Protein I) (p36)			0.573274	1
SSPPGHYYQK	Phospho (STY)	Q9NX40;Q9NX40-2;Q9NX40-3	Q9NX40	OCAD1_HUMAN	OCIAD1 OCIA	-	OCIA domain-containing protein 1 (Ovarian carcinoma immunoreactive antigen)	0.350271	1	0.572222	1
HSSISPSTITIK	2 Phospho (STY)	Q14004-2;Q14004	Q14004	CDK13_HUMAN	CDK13 CDC2L CDC2L5 CHED KIAA1791	CMGC	Cyclin-dependent kinase 13 (EC 2.7.11.22) (EC 2.7.11.23) (CDC2-related protein kinase 5) (Cell division cycle 2-like protein kinase 5) (Cell division protein kinase 13) (hCDK13) (Cholinesterase-related cell division controller)	0.888454	3	0.571143	2
SAPPNIWAAQR	Phospho (STY)	Q92934	Q92934	BAD_HUMAN	BAD BBC6 BCL2L8	-	Bcl2-associated agonist of cell death (BAD) (Bcl-2-binding component 6) (Bcl-2-like protein 8) (Bcl2-L-8) (Bcl-xL/Bcl-2-associated death promoter) (Bcl2 antagonist of cell death)	0.154444	2	0.570829	2
SQSYIPTSGCR	Phospho (STY)	Q9HB19	Q9HB19	PKHA2_HUMAN	PLEKHA2 TAPP2	-	Pleckstrin homology domain-containing family A member 2 (PH domain-containing family A member 2) (Tandem PH domain-containing protein 2) (TAPP-2)	0.659053	2	0.570269	2
VGDGDISAEEIPENEVSIR	Phospho (STY)	Q14684;Q14684-2	Q14684	RRP1B_HUMAN	RRP1B KIAA0179	-	Ribosomal RNA processing protein 1 homolog B (RRP1-like protein B)	0.0353424	2	0.569297	1
SIPTPAVIISPTKEPPPIIAKPK	Phospho (STY)	Q8WX93;Q8WX93-3;Q8WX93-5;Q8WX93-2	Q8WX93	PALLD_HUMAN	PALLD KIAA0992 CGI-151	-	Palladin (SIH002) (Sarcoma antigen NY-SAR-77)	-0.845109	1	0.56918	1
CSGHNNSDSEEKDK	2 Phospho (STY)	Q86X95	Q86X95	CIR1_HUMAN	CIR1 CIR	-	Corepressor interacting with RBPJ 1 (CBF1-interacting corepressor) (Recepin)			0.569115	1
KIEKEEEEGISQESSEEEQ	3 Phospho (STY)	P17096;P17096-2	P17096	HMGA1_HUMAN	HMGA1 HMGIY	-	High mobility group protein HMG-I/HMG-Y (HMG-I(Y)) (High mobility group AT-hook protein 1) (High mobility group protein A1) (High mobility group protein R)	0.342677	10	0.568596	11
SRSISIR	2 Phospho (STY)	Q16629	Q16629	SRSF7_HUMAN	SRSF7 SFRS7	-	Serine/arginine-rich splicing factor 7 (Splicing factor 9G8) (Splicing factor, arginine/serine-rich 7)	0.261982	2	0.568124	2
TRSWDSSSPVDRPEPEAASPTTR	2 Phospho (STY)	Q86WB0;Q86WB0-2	Q86WB0	NIPA_HUMAN	ZC3HC1 NIPA HSPC216	-	Nuclear-interacting partner of ALK (Nuclear-interacting partner of anaplastic lymphoma kinase) (hNIPA) (Zinc finger C3HC-type protein 1)			0.563625	1
TRPGSFQSISDAISDTPAK	Phospho (STY)	Q9H9C1	Q9H9C1	SPE39_HUMAN	VIPAS39 C14orf133 SPE39 VIPAR	-	Spermatogenesis-defective protein 39 homolog (hSPE-39) (VPS33B-interacting protein in apical-basolateral polarity regulator) (VPS33B-interacting protein in polarity and apical restriction)			0.561106	2
TKDQPDGSSISPAQSPSQSQPPAASSIR	2 Phospho (STY)	Q6WCQ1-2;Q6WCQ1;Q6WCQ1-3	Q6WCQ1	MPRIP_HUMAN	MPRIP KIAA0864 MRIP RHOIP3	-	Myosin phosphatase Rho-interacting protein (M-RIP) (Rho-interacting protein 3) (RIP3) (p116Rip)	-0.535227	2	0.560622	2
HASSANQYK	Phospho (STY)	Q8TED9;Q8TED9-2;Q8TED9-4	Q8TED9	AF1L1_HUMAN	AFAP1L1	-	Actin filament-associated protein 1-like 1 (AFAP1-like protein 1)	0.432046	3	0.560226	2
AKSPISSGSGGSHMSGTSSSSGMK	Oxidation (M),Phospho (STY)	Q15648	Q15648	MED1_HUMAN	MED1 ARC205 CRSP1 CRSP200 DRIP205 DRIP230 PBP PPARBP PPARGBP RB18A TRAP220 TRIP2	-	Mediator of RNA polymerase II transcription subunit 1 (Activator-recruited cofactor 205 kDa component) (ARC205) (Mediator complex subunit 1) (Peroxisome proliferator-activated receptor-binding protein) (PBP) (PPAR-binding protein) (Thyroid hormone receptor-associated protein complex 220 kDa component) (Trap220) (Thyroid receptor-interacting protein 2) (TR-interacting protein 2) (TRIP-2) (Vitamin …	-0.240162	1	0.56003	1
RSTGVSFWTQDSDENEQEQQSDTEEGSNKK	Phospho (STY)	O14974;O14974-2;O14974-3;O14974-4	O14974	MYPT1_HUMAN	PPP1R12A MBS MYPT1	-	Protein phosphatase 1 regulatory subunit 12A (Myosin phosphatase-targeting subunit 1) (Myosin phosphatase target subunit 1) (Protein phosphatase myosin-binding subunit)			0.559834	1
KASGSENEGDYNPGR	2 Phospho (STY)	Q02880-2;Q02880	Q02880	TOP2B_HUMAN	TOP2B	-	DNA topoisomerase 2-beta (EC 5.99.1.3) (DNA topoisomerase II, beta isozyme)	0.0873058	3	0.558899	1
ERINSSENGEDR	Phospho (STY)	Q7L4I2;Q7L4I2-2	Q7L4I2	RSRC2_HUMAN	RSRC2	-	Arginine/serine-rich coiled-coil protein 2	0.144569	2	0.557582	1
RPSQEQSASASSGQPQAPINR	Phospho (STY)	Q5T1M5;Q5T1M5-2	Q5T1M5	FKB15_HUMAN	FKBP15 KIAA0674	-	FK506-binding protein 15 (FKBP-15) (133 kDa FK506-binding protein) (133 kDa FKBP) (FKBP-133) (WASP and FKBP-like) (WAFL)	0.261277	5	0.557335	5
ATEIGSPPR	Acetyl (Protein N-term),Phospho (STY)	Q9C0J8;Q9C0J8-2	Q9C0J8	WDR33_HUMAN	WDR33 WDC146	-	pre-mRNA 3' end processing protein WDR33 (WD repeat-containing protein 33) (WD repeat-containing protein WDC146)			0.556895	1
DTEEPIPVKESDQTIAAIISPK	Phospho (STY)	P18583-9;P18583-5;P18583;P18583-7;P18583-2;P18583-4;P18583-10;P18583-6;P18583-3	P18583	SON_HUMAN	SON C21orf50 DBP5 KIAA1019 NREBP HSPC310 HSPC312	-	Protein SON (Bax antagonist selected in saccharomyces 1) (BASS1) (Negative regulatory element-binding protein) (NRE-binding protein) (Protein DBP-5) (SON3)	0.0987356	5	0.556422	7
EKQSDDEVYAPGIDIESSIK	Phospho (STY)	Q15459	Q15459	SF3A1_HUMAN	SF3A1 SAP114	-	Splicing factor 3A subunit 1 (SF3a120) (Spliceosome-associated protein 114) (SAP 114)			0.555168	2
HSPTIPEPGGIR	Phospho (STY)	Q86XN8-2;Q86XN8	Q86XN8	MEX3D_HUMAN	MEX3D KIAA2031 RKHD1 RNF193	-	RNA-binding protein MEX3D (RING finger and KH domain-containing protein 1) (RING finger protein 193) (TINO)			0.553852	1
HDSPDPSPPRRPQHNSSGASPR	3 Phospho (STY)	Q9BRD0	Q9BRD0	BUD13_HUMAN	BUD13	-	BUD13 homolog	0.0790196	1	0.553511	1
RFSDFIGIHSK	Phospho (STY)	O60749	O60749	SNX2_HUMAN	SNX2 TRG9	-	Sorting nexin-2 (Transformation-related gene 9 protein) (TRG-9)	-0.0182958	5	0.552869	3
RRSPSPYYSR	Phospho (STY)	Q13595;P62995;P62995-3	Q13595	TRA2A_HUMAN	TRA2A	-	Transformer-2 protein homolog alpha (TRA-2 alpha) (TRA2-alpha) (Transformer-2 protein homolog A)	0.634314	1	0.552082	2
IPHSSSSENIK	Phospho (STY)	Q76I76	Q76I76	SSH2_HUMAN	SSH2 KIAA1725 SSH2L	-	Protein phosphatase Slingshot homolog 2 (EC 3.1.3.16) (EC 3.1.3.48) (SSH-like protein 2) (SSH-2L) (hSSH-2L)			0.551831	2
GDSETDIEAIFNAVMNPK	Phospho (STY)	P46937;P46937-2;P46937-3	P46937	YAP1_HUMAN	YAP1 YAP65	-	Yorkie homolog (65 kDa Yes-associated protein) (YAP65)	-1.47212	2	0.551787	3
GPRTPPITTK	Phospho (STY)	Q5T200;Q5T200-2	Q5T200	ZC3HD_HUMAN	ZC3H13 KIAA0853	-	Zinc finger CCCH domain-containing protein 13	-0.178992	1	0.550951	3
VQSIEGEKISPK	Phospho (STY)	P46821	P46821	MAP1B_HUMAN	MAP1B	-	Microtubule-associated protein 1B (MAP-1B) [Cleaved into: MAP1B heavy chain; MAP1 light chain LC1]			0.550053	11
RNSIDGGGR	Phospho (STY)	O43896	O43896	KIF1C_HUMAN	KIF1C KIAA0706	-	Kinesin-like protein KIF1C	-0.0412057	2	0.549166	5
VDSPSHGIVTSSICIPSPAR	Phospho (STY)	Q9UER7	Q9UER7	DAXX_HUMAN	DAXX BING2 DAP6	-	Death domain-associated protein 6 (Daxx) (hDaxx) (ETS1-associated protein 1) (EAP1) (Fas death domain-associated protein)	0.560226	2	0.547847	1
HGAGSGCIGTMEVK	Phospho (STY)	Q9BYG5	Q9BYG5	PAR6B_HUMAN	PARD6B PAR6B	-	Partitioning defective 6 homolog beta (PAR-6 beta) (PAR-6B)			0.545917	2
RPDYAPMESSDEEDEEFQFIK	2 Phospho (STY)	P55081	P55081	MFAP1_HUMAN	MFAP1	-	Microfibrillar-associated protein 1	-0.0399289	4	0.545635	1
HISVSSQNPGRSSPPPGYVPER	Phospho (STY)	Q99759-2;Q99759	Q99759	M3K3_HUMAN	MAP3K3 MAPKKK3 MEKK3	STE	Mitogen-activated protein kinase kinase kinase 3 (EC 2.7.11.25) (MAPK/ERK kinase kinase 3) (MEK kinase 3) (MEKK 3)			0.544498	1
RVSSDEEHTVDSCISDMK	Phospho (STY)	Q70CQ2;Q70CQ2-2;Q70CQ2-3	Q70CQ2	UBP34_HUMAN	USP34 KIAA0570 KIAA0729	-	Ubiquitin carboxyl-terminal hydrolase 34 (EC 3.4.19.12) (Deubiquitinating enzyme 34) (Ubiquitin thioesterase 34) (Ubiquitin-specific-processing protease 34)			0.544161	1
REEQTDTSDGESVTHHIR	Phospho (STY)	P36915	P36915	GNL1_HUMAN	GNL1 HSR1	-	Guanine nucleotide-binding protein-like 1 (GTP-binding protein HSR1)			0.544132	7
RPSPQPSPR	Phospho (STY)	Q9UQ35;Q9UQ35-2	Q9UQ35	SRRM2_HUMAN	SRRM2 KIAA0324 SRL300 SRM300 HSPC075	-	Serine/arginine repetitive matrix protein 2 (300 kDa nuclear matrix antigen) (Serine/arginine-rich splicing factor-related nuclear matrix protein of 300 kDa) (SR-related nuclear matrix protein of 300 kDa) (Ser/Arg-related nuclear matrix protein of 300 kDa) (Splicing coactivator subunit SRm300) (Tax-responsive enhancer element-binding protein 803) (TaxREB803)			0.543991	1
SVSQDIIK	Phospho (STY)	Q9UPQ0-6;Q9UPQ0-9;Q9UPQ0;Q9UPQ0-4;Q9UPQ0-2;Q9UPQ0-5;Q9UPQ0-8;Q9UPQ0-3	Q9UPQ0	LIMC1_HUMAN	LIMCH1 KIAA1102	-	LIM and calponin homology domains-containing protein 1			0.540359	1
NVRSDISDQEEDEESEGCPVSINISK	2 Phospho (STY)	Q15154;Q15154-2	Q15154	PCM1_HUMAN	PCM1	-	Pericentriolar material 1 protein (PCM-1) (hPCM-1)	-0.134678	2	0.540027	1
AATEAIGEKSPDSATVSGYDIMK	Phospho (STY)	Q6WCQ1-2;Q6WCQ1;Q6WCQ1-3	Q6WCQ1	MPRIP_HUMAN	MPRIP KIAA0864 MRIP RHOIP3	-	Myosin phosphatase Rho-interacting protein (M-RIP) (Rho-interacting protein 3) (RIP3) (p116Rip)	-0.73032	1	0.539897	1
DKKSPIIESTANMDNNQSQK	Oxidation (M),Phospho (STY)	O14974;O14974-2;O14974-3;O14974-4	O14974	MYPT1_HUMAN	PPP1R12A MBS MYPT1	-	Protein phosphatase 1 regulatory subunit 12A (Myosin phosphatase-targeting subunit 1) (Myosin phosphatase target subunit 1) (Protein phosphatase myosin-binding subunit)			0.539531	1
IKTEKEPDATPPSPR	Phospho (STY)	P28715	P28715	ERCC5_HUMAN	ERCC5 ERCM2 XPG XPGC	-	DNA repair protein complementing XP-G cells (EC 3.1.-.-) (DNA excision repair protein ERCC-5) (Xeroderma pigmentosum group G-complementing protein)	0.0645938	2	0.538995	2
SGSNGSVVSIEQQQK	Phospho (STY)	Q2M1P5	Q2M1P5	KIF7_HUMAN	KIF7 UNQ340/PRO539	-	Kinesin-like protein KIF7			0.538538	1
STQIENQHQGAQDTSDIMSPSKR	Phospho (STY)	Q9NVR2	Q9NVR2	INT10_HUMAN	INTS10 C8orf35	-	Integrator complex subunit 10 (Int10)	0.247356	2	0.536671	2
RHSPSPRPR	Phospho (STY)	Q8IYB3;Q8IYB3-2	Q8IYB3	SRRM1_HUMAN	SRRM1 SRM160	-	Serine/arginine repetitive matrix protein 1 (SR-related nuclear matrix protein of 160 kDa) (SRm160) (Ser/Arg-related nuclear matrix protein)			0.53632	2
ASPEPQRENASPAPGTTAEEAMSR	Oxidation (M),Phospho (STY)	P46379-3;P46379;P46379-2	P46379	BAG6_HUMAN	BAG6 BAT3 G3	-	Large proline-rich protein BAG6 (BAG family molecular chaperone regulator 6) (BCL2-associated athanogene 6) (BAG-6) (BAG6) (HLA-B-associated transcript 3) (Protein G3) (Protein Scythe)	0.365332	1	0.536252	1
RQSSTPSAPEIGQQPDVNISEWK	Phospho (STY)	Q93100;Q93100-3;Q93100-2;Q93100-4	Q93100	KPBB_HUMAN	PHKB	-	Phosphorylase b kinase regulatory subunit beta (Phosphorylase kinase subunit beta)	-0.0432742	1	0.535855	1
VPCAYDK	Phospho (STY)	P46109	P46109	CRKL_HUMAN	CRKL	-	Crk-like protein			0.535742	3
ESPFSTSASPIISGSQHFDVPPR	Phospho (STY)	O14980	O14980	XPO1_HUMAN	XPO1 CRM1	-	Exportin-1 (Exp1) (Chromosome region maintenance 1 protein homolog)	-0.32475	5	0.535032	4
SCPEITSGPR	Phospho (STY)	Q13111;Q13111-3;Q13111-2	Q13111	CAF1A_HUMAN	CHAF1A CAF CAF1P150	-	Chromatin assembly factor 1 subunit A (CAF-1 subunit A) (Chromatin assembly factor I p150 subunit) (CAF-I 150 kDa subunit) (CAF-I p150) (hp150)	0.755742	1	0.534044	3
VVVSPTK	Phospho (STY)	P19338	P19338	NUCL_HUMAN	NCL	-	Nucleolin (Protein C23)	-0.218152	2	0.532685	4
HEISPPQK	Phospho (STY)	Q9BXP5;Q9BXP5-3;Q9BXP5-2;Q9BXP5-4;Q9BXP5-5	Q9BXP5	SRRT_HUMAN	SRRT ARS2 ASR2	-	Serrate RNA effector molecule homolog (Arsenite-resistance protein 2)	-0.270371	2	0.532666	1
VTKNEEPSEEEIDAPKPK	Phospho (STY)	Q9NR30;Q9NR30-2	Q9NR30	DDX21_HUMAN	DDX21	-	Nucleolar RNA helicase 2 (EC 3.6.4.13) (DEAD box protein 21) (Gu-alpha) (Nucleolar RNA helicase Gu) (Nucleolar RNA helicase II) (RH II/Gu)	0.0894489	3	0.531677	1
ERDTSPDKGEIVSDEEEDT	2 Phospho (STY)	Q9UPU7	Q9UPU7	TBD2B_HUMAN	TBC1D2B KIAA1055	-	TBC1 domain family member 2B	0.445727	1	0.530447	1
SAESPTSPVTSETGSTFKK	Phospho (STY)	Q02952;Q02952-2;Q02952-3	Q02952	AKA12_HUMAN	AKAP12 AKAP250	-	A-kinase anchor protein 12 (AKAP-12) (A-kinase anchor protein 250 kDa) (AKAP 250) (Gravin) (Myasthenia gravis autoantigen)			0.529327	6
HFKDEDEDEDVASPDGIGR	Phospho (STY)	O95365	O95365	ZBT7A_HUMAN	ZBTB7A FBI1 LRF ZBTB7 ZNF857A	-	Zinc finger and BTB domain-containing protein 7A (Factor binding IST protein 1) (FBI-1) (Factor that binds to inducer of short transcripts protein 1) (HIV-1 1st-binding protein 1) (Leukemia/lymphoma-related factor) (POZ and Krueppel erythroid myeloid ontogenic factor) (POK erythroid myeloid ontogenic factor) (Pokemon) (TTF-I-interacting peptide 21) (TIP21) (Zinc finger protein 857A)	0.363473	4	0.52926	2
SGTPPRQGSITSPQANEQSVTPQR	Phospho (STY)	Q9UQ35;Q9UQ35-2	Q9UQ35	SRRM2_HUMAN	SRRM2 KIAA0324 SRL300 SRM300 HSPC075	-	Serine/arginine repetitive matrix protein 2 (300 kDa nuclear matrix antigen) (Serine/arginine-rich splicing factor-related nuclear matrix protein of 300 kDa) (SR-related nuclear matrix protein of 300 kDa) (Ser/Arg-related nuclear matrix protein of 300 kDa) (Splicing coactivator subunit SRm300) (Tax-responsive enhancer element-binding protein 803) (TaxREB803)	1.11397	2	0.529177	1
TANSPGSGARPDPVR	Phospho (STY)	Q13206	Q13206	DDX10_HUMAN	DDX10	-	Probable ATP-dependent RNA helicase DDX10 (EC 3.6.4.13) (DEAD box protein 10)	-1.00961	1	0.528448	1
HGESAWNIENR	Phospho (STY)	P18669	P18669	PGAM1_HUMAN	PGAM1 PGAMA CDABP0006	-	Phosphoglycerate mutase 1 (EC 3.1.3.13) (EC 5.4.2.11) (EC 5.4.2.4) (BPG-dependent PGAM 1) (Phosphoglycerate mutase isozyme B) (PGAM-B)	0.66173	1	0.528295	2
RHSDENDGGQPHK	Phospho (STY)	Q09161	Q09161	NCBP1_HUMAN	NCBP1 CBP80 NCBP	-	Nuclear cap-binding protein subunit 1 (80 kDa nuclear cap-binding protein) (CBP80) (NCBP 80 kDa subunit)	0.43082	4	0.528071	3
SPSFGAGEGIIR	Phospho (STY)	Q96PE2	Q96PE2	ARHGH_HUMAN	ARHGEF17 KIAA0337 TEM4	-	Rho guanine nucleotide exchange factor 17 (164 kDa Rho-specific guanine-nucleotide exchange factor) (p164-RhoGEF) (p164RhoGEF) (Tumor endothelial marker 4)			0.527871	2
SHSSSEAYEPR	Phospho (STY)	Q8IVF2;Q8IVF2-3	Q8IVF2	AHNK2_HUMAN	AHNAK2 C14orf78 KIAA2019	-	Protein AHNAK2	0.06803	3	0.527271	1
IADPEHDHTGFITEYVATR	Phospho (STY)	P27361;P27361-3;P27361-2	P27361	MK03_HUMAN	MAPK3 ERK1 PRKM3	CMGC	Mitogen-activated protein kinase 3 (MAP kinase 3) (MAPK 3) (EC 2.7.11.24) (ERT2) (Extracellular signal-regulated kinase 1) (ERK-1) (Insulin-stimulated MAP2 kinase) (MAP kinase isoform p44) (p44-MAPK) (Microtubule-associated protein 2 kinase) (p44-ERK1)			0.525657	4
RDSIVAEIDR	Phospho (STY)	O14579	O14579	COPE_HUMAN	COPE	-	Coatomer subunit epsilon (Epsilon-coat protein) (Epsilon-COP)			0.524376	1
SRSPSSEHR	2 Phospho (STY)	Q9P1Y6;Q9P1Y6-3;Q9P1Y6-2	Q9P1Y6	PHRF1_HUMAN	PHRF1 KIAA1542	-	PHD and RING finger domain-containing protein 1			0.524356	7
RPQSPGASPSQAER	2 Phospho (STY)	Q96T58	Q96T58	MINT_HUMAN	SPEN KIAA0929 MINT SHARP	-	Msx2-interacting protein (SMART/HDAC1-associated repressor protein) (SPEN homolog)	-0.481485	1	0.5234	2
SRSISRSR	3 Phospho (STY)	Q9Y2W1	Q9Y2W1	TR150_HUMAN	THRAP3 TRAP150	-	Thyroid hormone receptor-associated protein 3 (Thyroid hormone receptor-associated protein complex 150 kDa component) (Trap150)			0.52234	2
AAPEASSPPASPIQHIIPGK	2 Phospho (STY)	Q96TA1;Q96TA1-2	Q96TA1	NIBL1_HUMAN	FAM129B C9orf88	-	Niban-like protein 1 (Meg-3) (Melanoma invasion by ERK) (MINERVA) (Protein FAM129B)	-0.807536	4	0.52182	4
RSSGREEDDEEIIR	Phospho (STY)	O14639;O14639-2;O14639-5;O14639-3;O14639-4	O14639	ABLM1_HUMAN	ABLIM1 ABLIM KIAA0059 LIMAB1	-	Actin-binding LIM protein 1 (abLIM-1) (Actin-binding LIM protein family member 1) (Actin-binding double zinc finger protein) (LIMAB1) (Limatin)			0.52137	1
GHTDTEGRPPSPPPTSTPEK	Phospho (STY)	Q00613;Q00613-2	Q00613	HSF1_HUMAN	HSF1 HSTF1	-	Heat shock factor protein 1 (HSF 1) (Heat shock transcription factor 1) (HSTF 1)	0.31058	7	0.520832	8
STSAPQMSPGSSDNQSSSPQPAQQK	Phospho (STY)	Q14157;Q14157-3;Q14157-1;Q14157-4	Q14157	UBP2L_HUMAN	UBAP2L KIAA0144 NICE4	-	Ubiquitin-associated protein 2-like (Protein NICE-4)	0.228643	2	0.517886	2
AIPVSPSAVEEDEDEDGHTVVATAR	Phospho (STY)	Q07157;Q07157-2	Q07157	ZO1_HUMAN	TJP1 ZO1	-	Tight junction protein ZO-1 (Tight junction protein 1) (Zona occludens protein 1) (Zonula occludens protein 1)	-0.403388	10	0.516889	11
RQSIATK	Phospho (STY)	O00159;O00159-3;O00159-2	O00159	MYO1C_HUMAN	MYO1C	-	Unconventional myosin-Ic (Myosin I beta) (MMI-beta) (MMIb)	0.361207	2	0.516732	4
RSSINSISSSDAK	Phospho (STY)	Q14123;Q14123-2	Q14123	PDE1C_HUMAN	PDE1C	-	Calcium/calmodulin-dependent 3',5'-cyclic nucleotide phosphodiesterase 1C (Cam-PDE 1C) (EC 3.1.4.17) (hCam-3)			0.516648	3
IISQSTDSINMR	Oxidation (M),Phospho (STY)	Q92974;Q92974-2;Q92974-3	Q92974	ARHG2_HUMAN	ARHGEF2 KIAA0651 LFP40	-	Rho guanine nucleotide exchange factor 2 (Guanine nucleotide exchange factor H1) (GEF-H1) (Microtubule-regulated Rho-GEF) (Proliferating cell nucleolar antigen p40)			0.515707	2
ASSDGEGTMSRPASVDGSPVSPSTNR	Phospho (STY)	P35568	P35568	IRS1_HUMAN	IRS1	-	Insulin receptor substrate 1 (IRS-1)			0.515439	2
SYVTTSTR	Phospho (STY)	P08670	P08670	VIME_HUMAN	VIM	-	Vimentin			0.514954	3
KVSIVSKPVIYR	Phospho (STY)	Q9NRY4;Q9NRY4-2	Q9NRY4	RHG35_HUMAN	ARHGAP35 GRF1 GRLF1 KIAA1722	-	Rho GTPase-activating protein 35 (Glucocorticoid receptor DNA-binding factor 1) (Glucocorticoid receptor repression factor 1) (GRF-1) (Rho GAP p190A) (p190-A)	-0.395785	6	0.513609	5
SVSDPVEDKKEQESDEEEEEEEEDEPSGATTR	Phospho (STY)	Q8NFC6	Q8NFC6	BD1L1_HUMAN	BOD1L1 BOD1L FAM44A KIAA1327	-	Biorientation of chromosomes in cell division protein 1-like 1 (Protein FAM44A)	0.351619	2	0.512985	1
VAHEPVAPPEDKESESEAKVDGETASDSESR	Phospho (STY)	O95674	O95674	CDS2_HUMAN	CDS2	-	Phosphatidate cytidylyltransferase 2 (EC 2.7.7.41) (CDP-DAG synthase 2) (CDP-DG synthase 2) (CDP-diacylglycerol synthase 2) (CDS 2) (CDP-diglyceride pyrophosphorylase 2) (CDP-diglyceride synthase 2) (CTP:phosphatidate cytidylyltransferase 2)	0.674601	7	0.510004	9
ESTSSKSPPRK	Phospho (STY)	P78347-2;P78347;P78347-3;P78347-4	P78347	GTF2I_HUMAN	GTF2I BAP135 WBSCR6	-	General transcription factor II-I (GTFII-I) (TFII-I) (Bruton tyrosine kinase-associated protein 135) (BAP-135) (BTK-associated protein 135) (SRF-Phox1-interacting protein) (SPIN) (Williams-Beuren syndrome chromosomal region 6 protein)	0.113188	5	0.508297	4
RGDSQECSPR	Phospho (STY)	Q13111;Q13111-3;Q13111-2	Q13111	CAF1A_HUMAN	CHAF1A CAF CAF1P150	-	Chromatin assembly factor 1 subunit A (CAF-1 subunit A) (Chromatin assembly factor I p150 subunit) (CAF-I 150 kDa subunit) (CAF-I p150) (hp150)			0.507495	2
VISPTAAKPSPFEGK	Phospho (STY)	Q96QC0	Q96QC0	PP1RA_HUMAN	PPP1R10 CAT53 FB19 PNUTS	-	Serine/threonine-protein phosphatase 1 regulatory subunit 10 (MHC class I region proline-rich protein CAT53) (PP1-binding protein of 114 kDa) (Phosphatase 1 nuclear targeting subunit) (Protein FB19) (p99)	0.217596	4	0.507235	7
RSSPPGHYYQK	Phospho (STY)	Q9NX40;Q9NX40-2;Q9NX40-3	Q9NX40	OCAD1_HUMAN	OCIAD1 OCIA	-	OCIA domain-containing protein 1 (Ovarian carcinoma immunoreactive antigen)	0.566888	5	0.506864	5
SCPETITHAVGMSESPIGPK	Phospho (STY)	Q68CZ2;Q68CZ2-2	Q68CZ2	TENS3_HUMAN	TNS3 TEM6 TENS1 TPP	-	Tensin-3 (Tensin-like SH2 domain-containing protein 1) (Tumor endothelial marker 6)			0.505492	1
SPSPSFR	Phospho (STY)	P49585	P49585	PCY1A_HUMAN	PCYT1A CTPCT PCYT1	-	Choline-phosphate cytidylyltransferase A (EC 2.7.7.15) (CCT-alpha) (CTP:phosphocholine cytidylyltransferase A) (CCT A) (CT A) (Phosphorylcholine transferase A)			0.505007	2
SFSPEER	Phospho (STY)	Q9UDY2;Q9UDY2-3;Q9UDY2-2;Q9UDY2-4;Q9UDY2-5	Q9UDY2	ZO2_HUMAN	TJP2 X104 ZO2	-	Tight junction protein ZO-2 (Tight junction protein 2) (Zona occludens protein 2) (Zonula occludens protein 2)	0.0195529	4	0.504546	3
DIFDINSSEEDDTEGFSER	2 Phospho (STY)	Q9Y3T9	Q9Y3T9	NOC2L_HUMAN	NOC2L NIR	-	Nucleolar complex protein 2 homolog (Protein NOC2 homolog) (NOC2-like protein) (Novel INHAT repressor)	0.127936	1	0.503654	1
TSDSDQQAYIVQR	Phospho (STY)	Q96CV9;Q96CV9-2;Q96CV9-3	Q96CV9	OPTN_HUMAN	OPTN FIP2 GLC1E HIP7 HYPL NRP	-	Optineurin (E3-14.7K-interacting protein) (FIP-2) (Huntingtin yeast partner L) (Huntingtin-interacting protein 7) (HIP-7) (Huntingtin-interacting protein L) (NEMO-related protein) (Optic neuropathy-inducing protein) (Transcription factor IIIA-interacting protein) (TFIIIA-IntP)			0.50352	4
TPVSPVKFSPGDFWGR	Phospho (STY)	P23443;P23443-2	P23443	KS6B1_HUMAN	RPS6KB1 STK14A	AGC	Ribosomal protein S6 kinase beta-1 (S6K-beta-1) (S6K1) (EC 2.7.11.1) (70 kDa ribosomal protein S6 kinase 1) (P70S6K1) (p70-S6K 1) (Ribosomal protein S6 kinase I) (Serine/threonine-protein kinase 14A) (p70 ribosomal S6 kinase alpha) (p70 S6 kinase alpha) (p70 S6K-alpha) (p70 S6KA)	-0.723515	1	0.503268	3
ESSTSEGADQKMSSPEDDSDTKR	Oxidation (M),2 Phospho (STY)	Q15424	Q15424	SAFB1_HUMAN	SAFB HAP HET SAFB1	-	Scaffold attachment factor B1 (SAF-B) (SAF-B1) (HSP27 estrogen response element-TATA box-binding protein) (HSP27 ERE-TATA-binding protein)			0.503145	1
AGMSSNQSISSPVIDAVPR	Phospho (STY)	Q9UQ35;Q9UQ35-2	Q9UQ35	SRRM2_HUMAN	SRRM2 KIAA0324 SRL300 SRM300 HSPC075	-	Serine/arginine repetitive matrix protein 2 (300 kDa nuclear matrix antigen) (Serine/arginine-rich splicing factor-related nuclear matrix protein of 300 kDa) (SR-related nuclear matrix protein of 300 kDa) (Ser/Arg-related nuclear matrix protein of 300 kDa) (Splicing coactivator subunit SRm300) (Tax-responsive enhancer element-binding protein 803) (TaxREB803)	0.479211	3	0.50313	5
NGPINESQEDEEDSEHGTSINR	Phospho (STY)	Q9H2K8	Q9H2K8	TAOK3_HUMAN	TAOK3 DPK JIK KDS MAP3K18	STE	Serine/threonine-protein kinase TAO3 (EC 2.7.11.1) (Cutaneous T-cell lymphoma-associated antigen HD-CL-09) (CTCL-associated antigen HD-CL-09) (Dendritic cell-derived protein kinase) (JNK/SAPK-inhibitory kinase) (Jun kinase-inhibitory kinase) (Kinase from chicken homolog A) (hKFC-A) (Thousand and one amino acid protein 3)	-0.294777	2	0.50121	1
EQEEKSGEDGEKDTK	Phospho (STY)	P43243	P43243	MATR3_HUMAN	MATR3 KIAA0723	-	Matrin-3	0.109287	3	0.49919	5
KHSPSPPPPTPTESR	Phospho (STY)	Q92922	Q92922	SMRC1_HUMAN	SMARCC1 BAF155	-	SWI/SNF complex subunit SMARCC1 (BRG1-associated factor 155) (BAF155) (SWI/SNF complex 155 kDa subunit) (SWI/SNF-related matrix-associated actin-dependent regulator of chromatin subfamily C member 1)	0.122076	1	0.498158	1
AAVISDSEDEEKASAK	2 Phospho (STY)	Q96ST2;Q96ST2-3;Q96ST2-2	Q96ST2	IWS1_HUMAN	IWS1 IWS1L	-	Protein IWS1 homolog (IWS1-like protein)	0.100068	3	0.497025	1
NRVPSAGDVEK	Phospho (STY)	Q15785	Q15785	TOM34_HUMAN	TOMM34 URCC3	-	Mitochondrial import receptor subunit TOM34 (hTom34) (Translocase of outer membrane 34 kDa subunit)	-1.01514	1	0.496818	2
ADIKSPSIDVTVPEAEINIETPEISVGGK	Phospho (STY)	Q09666	Q09666	AHNK_HUMAN	AHNAK PM227	-	Neuroblast differentiation-associated protein AHNAK (Desmoyokin)			0.496343	8
AAESITAIPEPASPQIIETPIHASQIQK	Phospho (STY)	Q14676;Q14676-2;Q14676-3	Q14676	MDC1_HUMAN	MDC1 KIAA0170 NFBD1	-	Mediator of DNA damage checkpoint protein 1 (Nuclear factor with BRCT domains 1)	-0.614381	2	0.492135	4
MESSFGSPSKQESSESIPK	Oxidation (M),Phospho (STY)	Q6VMQ6;Q6VMQ6-2	Q6VMQ6	MCAF1_HUMAN	ATF7IP MCAF MCAF1	-	Activating transcription factor 7-interacting protein 1 (ATF-interacting protein) (ATF-IP) (ATF7-interacting protein) (ATFa-associated modulator) (hAM) (MBD1-containing chromatin-associated factor 1) (P621)	-0.0927699	2	0.491494	1
INECISPVANEMNHIPAHSHDIQR	Oxidation (M),Phospho (STY)	P23497-4;P23497;P23497-3;P23497-2;P23497-5	P23497	SP100_HUMAN	SP100	-	Nuclear autoantigen Sp-100 (Nuclear dot-associated Sp100 protein) (Speckled 100 kDa)	0.254231	1	0.491186	2
SISPIGGR	2 Phospho (STY)	Q14004-2;Q14004	Q14004	CDK13_HUMAN	CDK13 CDC2L CDC2L5 CHED KIAA1791	CMGC	Cyclin-dependent kinase 13 (EC 2.7.11.22) (EC 2.7.11.23) (CDC2-related protein kinase 5) (Cell division cycle 2-like protein kinase 5) (Cell division protein kinase 13) (hCDK13) (Cholinesterase-related cell division controller)	0.551491	1	0.490467	1
MDSDEDEKEGEEEKVAK	Phospho (STY)	Q96ST2;Q96ST2-3;Q96ST2-2	Q96ST2	IWS1_HUMAN	IWS1 IWS1L	-	Protein IWS1 homolog (IWS1-like protein)	-0.11975	6	0.48703	6
SIHSAHSIASR	3 Phospho (STY)	O15027-5;O15027;O15027-4;O15027-3;O15027-2	O15027	SC16A_HUMAN	SEC16A KIAA0310 SEC16 SEC16L	-	Protein transport protein Sec16A (SEC16 homolog A)			0.484396	1
KRSYSPDGK	2 Phospho (STY)	P43243	P43243	MATR3_HUMAN	MATR3 KIAA0723	-	Matrin-3	0.524339	3	0.483944	2
QSQQPMKPISPVKDPVSPASQK	Oxidation (M),Phospho (STY),Gln->pyro-Glu	Q12888-2;Q12888	Q12888	TP53B_HUMAN	TP53BP1	-	Tumor suppressor p53-binding protein 1 (53BP1) (p53-binding protein 1) (p53BP1)	0.225311	4	0.482334	5
HSISGSSPGMK	Oxidation (M),Phospho (STY)	Q9UQ35;Q9UQ35-2	Q9UQ35	SRRM2_HUMAN	SRRM2 KIAA0324 SRL300 SRM300 HSPC075	-	Serine/arginine repetitive matrix protein 2 (300 kDa nuclear matrix antigen) (Serine/arginine-rich splicing factor-related nuclear matrix protein of 300 kDa) (SR-related nuclear matrix protein of 300 kDa) (Ser/Arg-related nuclear matrix protein of 300 kDa) (Splicing coactivator subunit SRm300) (Tax-responsive enhancer element-binding protein 803) (TaxREB803)	0.526474	3	0.482234	5
SQSASVESIPEVIEECTSPADHSDSASVHDMDYVNPR	Oxidation (M),2 Phospho (STY)	Q92538	Q92538	GBF1_HUMAN	GBF1 KIAA0248	-	Golgi-specific brefeldin A-resistance guanine nucleotide exchange factor 1 (BFA-resistant GEF 1)			0.481712	1
RSPTEDFR	Phospho (STY)	Q8IXT5	Q8IXT5	RB12B_HUMAN	RBM12B	-	RNA-binding protein 12B (RNA-binding motif protein 12B)	-0.0875801	2	0.481274	2
MPQDGSDDEDEEWPTIEK	Phospho (STY)	Q13895	Q13895	BYST_HUMAN	BYSL	-	Bystin	0.215211	1	0.481122	1
AHSPVQSGIPGMQNIK	Acetyl (Protein N-term),Phospho (STY)	Q9Y6E0-2	Q9Y6E0	STK24_HUMAN	STK24 MST3 STK3	STE	Serine/threonine-protein kinase 24 (EC 2.7.11.1) (Mammalian STE20-like protein kinase 3) (MST-3) (STE20-like kinase MST3) [Cleaved into: Serine/threonine-protein kinase 24 36 kDa subunit (Mammalian STE20-like protein kinase 3 N-terminal) (MST3/N); Serine/threonine-protein kinase 24 12 kDa subunit (Mammalian STE20-like protein kinase 3 C-terminal) (MST3/C)]	-0.234837	4	0.481014	4
AIIQSSASR	Phospho (STY)	Q9UQ80	Q9UQ80	PA2G4_HUMAN	PA2G4 EBP1	-	Proliferation-associated protein 2G4 (Cell cycle protein p38-2G4 homolog) (hG4-1) (ErbB3-binding protein 1)	-0.122476	2	0.480575	1
VDNITYRTSPDTIRR	Phospho (STY)	Q01130	Q01130	SRSF2_HUMAN	SRSF2 SFRS2	-	Serine/arginine-rich splicing factor 2 (Protein PR264) (Splicing component, 35 kDa) (Splicing factor SC35) (SC-35) (Splicing factor, arginine/serine-rich 2)	0.0826303	5	0.480369	1
RTPAPPEPGSPAPGEGPSGR	Phospho (STY)	P0C1Z6	P0C1Z6	TFPT_HUMAN	TFPT INO80F	-	TCF3 fusion partner (INO80 complex subunit F) (Protein FB1)	-0.329365	2	0.479105	2
SDSGEQNYGER	Acetyl (Protein N-term),Phospho (STY)	P62995;P62995-2	P62995	TRA2B_HUMAN	TRA2B SFRS10	-	Transformer-2 protein homolog beta (TRA-2 beta) (TRA2-beta) (hTRA2-beta) (Splicing factor, arginine/serine-rich 10) (Transformer-2 protein homolog B)			0.478952	3
YMEDSTYYK	Phospho (STY)	Q05397;Q05397-2;Q05397-3;Q05397-4	Q05397	FAK1_HUMAN	PTK2 FAK FAK1	TK	Focal adhesion kinase 1 (FADK 1) (EC 2.7.10.2) (Focal adhesion kinase-related nonkinase) (FRNK) (Protein phosphatase 1 regulatory subunit 71) (PPP1R71) (Protein-tyrosine kinase 2) (p125FAK) (pp125FAK)	0.181318	4	0.478109	7
SIRISAQK	Phospho (STY)	Q9ULW0	Q9ULW0	TPX2_HUMAN	TPX2 C20orf1 C20orf2 DIL2 HCA519	-	Targeting protein for Xklp2 (Differentially expressed in cancerous and non-cancerous lung cells 2) (DIL-2) (Hepatocellular carcinoma-associated antigen 519) (Protein fls353) (Restricted expression proliferation-associated protein 100) (p100)			0.477502	1
RNSSSPVSPASVPGQR	2 Phospho (STY)	Q9H1B7	Q9H1B7	I2BPL_HUMAN	IRF2BPL C14orf4 EAP1 KIAA1865 My039	-	Interferon regulatory factor 2-binding protein-like (Enhanced at puberty protein 1)	-0.558708	2	0.477141	1
SISSSPVKK	Phospho (STY)	Q9H3Q1	Q9H3Q1	BORG4_HUMAN	CDC42EP4 BORG4 CEP4	-	Cdc42 effector protein 4 (Binder of Rho GTPases 4)	-0.108761	2	0.476962	3
GVGDDQIGEESEERDDHIIPM	Phospho (STY)	P20645	P20645	MPRD_HUMAN	M6PR MPR46 MPRD	-	Cation-dependent mannose-6-phosphate receptor (CD Man-6-P receptor) (CD-MPR) (46 kDa mannose 6-phosphate receptor) (MPR 46)	0.120352	1	0.476819	1
REDSFESIDSIGSR	Phospho (STY)	Q8WWI1;Q8WWI1-3;Q8WWI1-2;Q8WWI1-4	Q8WWI1	LMO7_HUMAN	LMO7 FBX20 FBXO20 KIAA0858	-	LIM domain only protein 7 (LMO-7) (F-box only protein 20) (LOMP)			0.476817	3
SDSGEQNYGERESR	Acetyl (Protein N-term),Phospho (STY)	P62995	P62995	TRA2B_HUMAN	TRA2B SFRS10	-	Transformer-2 protein homolog beta (TRA-2 beta) (TRA2-beta) (hTRA2-beta) (Splicing factor, arginine/serine-rich 10) (Transformer-2 protein homolog B)	0.138632	2	0.476093	2
GPPQSPVFEGVYNNSR	Phospho (STY)	Q8WWM7-3;Q8WWM7;Q8WWM7-2;Q8WWM7-4;Q8WWM7-5;Q8WWM7-6;Q8WWM7-7	Q8WWM7	ATX2L_HUMAN	ATXN2L A2D A2LG A2LP A2RP	-	Ataxin-2-like protein (Ataxin-2 domain protein) (Ataxin-2-related protein)	-0.140145	3	0.475975	3
RGSSPDVHAIIEITEESDAVIVDKSDSD	4 Phospho (STY)	Q6NZI2;Q6NZI2-2;Q6NZI2-3	Q6NZI2	PTRF_HUMAN	PTRF FKSG13	-	Polymerase I and transcript release factor (Cavin-1)			0.475604	1
SPVGKSPPSTGSTYGSSQK	Phospho (STY)	Q9Y2W1	Q9Y2W1	TR150_HUMAN	THRAP3 TRAP150	-	Thyroid hormone receptor-associated protein 3 (Thyroid hormone receptor-associated protein complex 150 kDa component) (Trap150)			0.47343	1
PATPAEDDEDDDIDIFGSDNEEEDKEAAQIR	Phospho (STY)	P29692-2;P29692	P29692	EF1D_HUMAN	EEF1D EF1D	-	Elongation factor 1-delta (EF-1-delta) (Antigen NY-CO-4)	0.222557	2	0.472329	1
SPGVAAAVAEDGGIKK	Phospho (STY)	Q9BTE7	Q9BTE7	DCNL5_HUMAN	DCUN1D5	-	DCN1-like protein 5 (DCUN1 domain-containing protein 5) (Defective in cullin neddylation protein 1-like protein 5)	-0.11235	1	0.471149	1
RASVRGSSEEDEDAR	3 Phospho (STY)	Q8NC56	Q8NC56	LEMD2_HUMAN	LEMD2	-	LEM domain-containing protein 2 (hLEM2)	0.333693	6	0.470689	11
SPAIKSPIQSVVVR	Phospho (STY)	Q9Y2W1	Q9Y2W1	TR150_HUMAN	THRAP3 TRAP150	-	Thyroid hormone receptor-associated protein 3 (Thyroid hormone receptor-associated protein complex 150 kDa component) (Trap150)			0.470563	3
TRHTIEKR	Phospho (STY)	Q6NZI2;Q6NZI2-2;Q6NZI2-3	Q6NZI2	PTRF_HUMAN	PTRF FKSG13	-	Polymerase I and transcript release factor (Cavin-1)	-1.67227	1	0.470303	1
RVSSDIQHATAQISIEHR	Phospho (STY)	P50548	P50548	ERF_HUMAN	ERF	-	ETS domain-containing transcription factor ERF (Ets2 repressor factor) (PE-2)			0.470209	1
RQGSVVSSR	Phospho (STY)	Q9BZ67;Q9BZ67-2	Q9BZ67	FRMD8_HUMAN	FRMD8 FKSG44	-	FERM domain-containing protein 8			0.470094	1
TINAETPKSSPIPAK	Phospho (STY)	Q7L2J0	Q7L2J0	MEPCE_HUMAN	MEPCE BCDIN3	-	7SK snRNA methylphosphate capping enzyme (MePCE) (EC 2.1.1.-) (Bicoid-interacting protein 3 homolog) (Bin3 homolog)	0.218611	3	0.469758	2
PMKDETFGEYSDNEEK	Phospho (STY)	P32004-2	P32004	L1CAM_HUMAN	L1CAM CAML1 MIC5	-	Neural cell adhesion molecule L1 (N-CAM-L1) (NCAM-L1) (CD antigen CD171)	0.0792928	1	0.468292	1
HQSFGAAVISR	Phospho (STY)	Q5VV41	Q5VV41	ARHGG_HUMAN	ARHGEF16 EPHEXIN4 NBR	-	Rho guanine nucleotide exchange factor 16 (Ephexin-4)	0.89332	8	0.468041	2
EARSPQPNKR	Phospho (STY)	Q8IYB3;Q8IYB3-2	Q8IYB3	SRRM1_HUMAN	SRRM1 SRM160	-	Serine/arginine repetitive matrix protein 1 (SR-related nuclear matrix protein of 160 kDa) (SRm160) (Ser/Arg-related nuclear matrix protein)			0.465899	1
SNTPMGDKDDDDDDDADEK	Phospho (STY)	Q5T4S7-2;Q5T4S7;Q5T4S7-4;Q5T4S7-3	Q5T4S7	UBR4_HUMAN	UBR4 KIAA0462 KIAA1307 RBAF600 ZUBR1	-	E3 ubiquitin-protein ligase UBR4 (EC 6.3.2.-) (600 kDa retinoblastoma protein-associated factor) (N-recognin-4) (Retinoblastoma-associated factor of 600 kDa) (RBAF600) (p600) (Zinc finger UBR1-type protein 1)			0.465659	1
RIPSIVSSPINSPIDR	Phospho (STY)	P49790	P49790	NU153_HUMAN	NUP153	-	Nuclear pore complex protein Nup153 (153 kDa nucleoporin) (Nucleoporin Nup153)	0.957395	1	0.465184	2
RDSGDNSAPSGQER	Phospho (STY)	Q8IXQ3	Q8IXQ3	CI040_HUMAN	C9orf40	-	Uncharacterized protein C9orf40	-0.131376	1	0.465042	1
RRSIQDITVTGTEPGQVSSR	Phospho (STY)	O43318;O43318-2;O43318-3;O43318-4	O43318	M3K7_HUMAN	MAP3K7 TAK1	TKL	Mitogen-activated protein kinase kinase kinase 7 (EC 2.7.11.25) (Transforming growth factor-beta-activated kinase 1) (TGF-beta-activated kinase 1)	-0.254101	2	0.464883	1
VVKPKSPEPEATITFPFIDK	Phospho (STY)	Q9UPQ0-6;Q9UPQ0-9;Q9UPQ0;Q9UPQ0-4;Q9UPQ0-2;Q9UPQ0-5;Q9UPQ0-8;Q9UPQ0-3	Q9UPQ0	LIMC1_HUMAN	LIMCH1 KIAA1102	-	LIM and calponin homology domains-containing protein 1	-0.689497	2	0.462952	1
TRSRSPESQVIGENTK	2 Phospho (STY)	O95218-2	O95218	ZRAB2_HUMAN	ZRANB2 ZIS ZNF265	-	Zinc finger Ran-binding domain-containing protein 2 (Zinc finger protein 265) (Zinc finger, splicing)	0.105946	1	0.462774	1
MEVAEPSSPTEEEEEEEEHSAEPRPR	Acetyl (Protein N-term),Phospho (STY)	Q9NWV8;Q9NWV8-3	Q9NWV8	BABA1_HUMAN	BABAM1 C19orf62 MERIT40 NBA1 HSPC142	-	BRISC and BRCA1-A complex member 1 (Mediator of RAP80 interactions and targeting subunit of 40 kDa) (New component of the BRCA1-A complex)	0.0481789	3	0.462117	2
RWSEDCR	Phospho (STY)	P50548	P50548	ERF_HUMAN	ERF	-	ETS domain-containing transcription factor ERF (Ets2 repressor factor) (PE-2)			0.461529	1
SFSPEER	2 Phospho (STY)	Q9UDY2;Q9UDY2-3;Q9UDY2-2;Q9UDY2-4;Q9UDY2-5	Q9UDY2	ZO2_HUMAN	TJP2 X104 ZO2	-	Tight junction protein ZO-2 (Tight junction protein 2) (Zona occludens protein 2) (Zonula occludens protein 2)			0.461165	2
ERDSEISDTDSGCCIGQSESDK	Phospho (STY)	Q96T88	Q96T88	UHRF1_HUMAN	UHRF1 ICBP90 NP95 RNF106	-	E3 ubiquitin-protein ligase UHRF1 (EC 6.3.2.-) (Inverted CCAAT box-binding protein of 90 kDa) (Nuclear protein 95) (Nuclear zinc finger protein Np95) (HuNp95) (hNp95) (RING finger protein 106) (Transcription factor ICBP90) (Ubiquitin-like PHD and RING finger domain-containing protein 1) (hUHRF1) (Ubiquitin-like-containing PHD and RING finger domains protein 1)	0.00197186	3	0.461144	3
HTGPNSPDTANDGFVR	Phospho (STY)	P31943;P55795	P31943	HNRH1_HUMAN	HNRNPH1 HNRPH HNRPH1	-	Heterogeneous nuclear ribonucleoprotein H (hnRNP H) [Cleaved into: Heterogeneous nuclear ribonucleoprotein H, N-terminally processed]	0.1257	10	0.460435	10
RINHSPPQSSSR	Phospho (STY)	Q5T8P6-3;Q5T8P6;Q5T8P6-2	Q5T8P6	RBM26_HUMAN	RBM26 C13orf10 PRO1777	-	RNA-binding protein 26 (CTCL tumor antigen se70-2) (RNA-binding motif protein 26)	0.0762046	3	0.459882	6
APGSPR	Phospho (STY)	Q9H6F5;Q9BXP2	Q9H6F5	CCD86_HUMAN	CCDC86 CYCLON	-	Coiled-coil domain-containing protein 86 (Cytokine-induced protein with coiled-coil domain)			0.459327	1
HPPIYQAGITPPISPPK	Phospho (STY)	Q9ULL5-3;Q9ULL5;Q9ULL5-2	Q9ULL5	PRR12_HUMAN	PRR12 KIAA1205	-	Proline-rich protein 12	-0.123673	2	0.459159	1
VKVDGPRSPSYGR	Phospho (STY)	Q07955	Q07955	SRSF1_HUMAN	SRSF1 ASF SF2 SF2P33 SFRS1 OK/SW-cl.3	-	Serine/arginine-rich splicing factor 1 (Alternative-splicing factor 1) (ASF-1) (Splicing factor, arginine/serine-rich 1) (pre-mRNA-splicing factor SF2, P33 subunit)	0.361363	7	0.458378	4
RSSQPSPTAVPASDSPPTKQEVK	3 Phospho (STY)	Q3KQU3;Q3KQU3-4;Q3KQU3-2	Q3KQU3	MA7D1_HUMAN	MAP7D1 KIAA1187 PARCC1 RPRC1 PP2464	-	MAP7 domain-containing protein 1 (Arginine/proline-rich coiled-coil domain-containing protein 1) (Proline/arginine-rich coiled-coil domain-containing protein 1)	-0.28155	1	0.457811	1
SGSPRPTEPTDFIMIFEGSPSGK	Phospho (STY)	Q9UPN4;Q9UPN4-2;Q9UPN4-3	Q9UPN4	CP131_HUMAN	CEP131 AZI1 KIAA1118	-	Centrosomal protein of 131 kDa (5-azacytidine-induced protein 1) (Pre-acrosome localization protein 1)	-0.383739	3	0.457642	6
DSISPVIHPSDIIITR	Phospho (STY)	Q9HCN4	Q9HCN4	GPN1_HUMAN	GPN1 MBDIN XAB1 HUSSY-23	-	GPN-loop GTPase 1 (MBD2-interacting protein) (MBDin) (XPA-binding protein 1)	-0.542598	8	0.457559	11
RNTSASDEDER	2 Phospho (STY)	Q32MZ4;Q32MZ4-2	Q32MZ4	LRRF1_HUMAN	LRRFIP1 GCF2 TRIP	-	Leucine-rich repeat flightless-interacting protein 1 (LRR FLII-interacting protein 1) (GC-binding factor 2) (TAR RNA-interacting protein)	-0.577793	3	0.456982	4
RPMSSPEMK	Phospho (STY)	P51610;P51610-2	P51610	HCFC1_HUMAN	HCFC1 HCF1 HFC1	-	Host cell factor 1 (HCF) (HCF-1) (C1 factor) (CFF) (VCAF) (VP16 accessory protein) [Cleaved into: HCF N-terminal chain 1; HCF N-terminal chain 2; HCF N-terminal chain 3; HCF N-terminal chain 4; HCF N-terminal chain 5; HCF N-terminal chain 6; HCF C-terminal chain 1; HCF C-terminal chain 2; HCF C-terminal chain 3; HCF C-terminal chain 4; HCF C-terminal chain 5; HCF C-terminal chain 6]			0.456187	2
NASVPNIR	Phospho (STY)	Q9H019;Q9H019-3;Q9H019-2	Q9H019	MFR1L_HUMAN	MTFR1L FAM54B HYST1888 MSTP116	-	Mitochondrial fission regulator 1-like	0.773574	1	0.455251	3
VQNHIPASGPTQPPVVSSTNEGSPSPPEPTGK	2 Phospho (STY)	O43294;O43294-2	O43294	TGFI1_HUMAN	TGFB1I1 ARA55	-	Transforming growth factor beta-1-induced transcript 1 protein (Androgen receptor coactivator 55 kDa protein) (Androgen receptor-associated protein of 55 kDa) (Hydrogen peroxide-inducible clone 5 protein) (Hic-5)			0.455006	2
KISPTEPK	Phospho (STY)	O14828;O14828-2	O14828	SCAM3_HUMAN	SCAMP3 C1orf3 PROPIN1	-	Secretory carrier-associated membrane protein 3 (Secretory carrier membrane protein 3)	0.104519	4	0.454662	7
SINKIDSPDPFK	Phospho (STY)	P42566;P42566-2	P42566	EPS15_HUMAN	EPS15 AF1P	-	Epidermal growth factor receptor substrate 15 (Protein Eps15) (Protein AF-1p)	0.00705194	1	0.454514	2
GISEDSHIESIQDVGQSAAPTFMISPETVTGTGKK	Oxidation (M),Phospho (STY)	P27816;P27816-6	P27816	MAP4_HUMAN	MAP4	-	Microtubule-associated protein 4 (MAP-4)			0.454386	1
FAIKVDSPDVKR	Phospho (STY)	Q7Z4V5;Q7Z4V5-2	Q7Z4V5	HDGR2_HUMAN	HDGFRP2 HDGF2 UNQ785/PRO1604	-	Hepatoma-derived growth factor-related protein 2 (HRP-2) (Hepatoma-derived growth factor 2) (HDGF-2)			0.453972	1
FIHQQPQSSSPVYGSSAK	Phospho (STY)	P49023-3;P49023;P49023-2	P49023	PAXI_HUMAN	PXN	-	Paxillin	0.191241	5	0.453697	3
SRTPSASNDDQQE	Phospho (STY)	O43765	O43765	SGTA_HUMAN	SGTA SGT SGT1	-	Small glutamine-rich tetratricopeptide repeat-containing protein alpha (Alpha-SGT) (Vpu-binding protein) (UBP)	-3.10984	2	0.453648	7
YSHSYISDSDTEAK	Phospho (STY)	Q92614;Q92614-4;Q92614-3;Q92614-2;Q92614-5	Q92614	MY18A_HUMAN	MYO18A KIAA0216 MYSPDZ	-	Unconventional myosin-XVIIIa (Molecule associated with JAK3 N-terminus) (MAJN) (Myosin containing a PDZ domain)	0.513348	3	0.45327	2
EGDEIEDNGKNFYESDDDQKEK	Phospho (STY)	O00203	O00203	AP3B1_HUMAN	AP3B1 ADTB3A	-	AP-3 complex subunit beta-1 (Adapter-related protein complex 3 subunit beta-1) (Adaptor protein complex AP-3 subunit beta-1) (Beta-3A-adaptin) (Clathrin assembly protein complex 3 beta-1 large chain)	0.652342	3	0.453131	5
KYGGSVGSQPPPVAPEPGPVPSSPSQEPPTKR	Phospho (STY)	Q04323-2;Q04323	Q04323	UBXN1_HUMAN	UBXN1 SAKS1	-	UBX domain-containing protein 1 (SAPK substrate protein 1) (UBA/UBX 33.3 kDa protein)			0.452333	1
SISPVAAPPIREPR	Phospho (STY)	Q8NDT2	Q8NDT2	RB15B_HUMAN	RBM15B OTT3	-	Putative RNA-binding protein 15B (One-twenty two protein 3) (HuOTT3) (RNA-binding motif protein 15B)	0.246718	3	0.452311	4
GPSQEEEDNHSDEEDRASEPK	2 Phospho (STY)	Q86VM9;Q86VM9-2	Q86VM9	ZCH18_HUMAN	ZC3H18 NHN1	-	Zinc finger CCCH domain-containing protein 18 (Nuclear protein NHN1)	0.087764	1	0.451583	1
QSPDHPTVGAGVIHITENGPTEVDYSPSDMQDSSISHK	Phospho (STY)	P46821	P46821	MAP1B_HUMAN	MAP1B	-	Microtubule-associated protein 1B (MAP-1B) [Cleaved into: MAP1B heavy chain; MAP1 light chain LC1]			0.451366	1
RGSGDTSSIIDPDTSISEIR	Phospho (STY)	Q9Y608;Q9Y608-4;Q9Y608-2	Q9Y608	LRRF2_HUMAN	LRRFIP2	-	Leucine-rich repeat flightless-interacting protein 2 (LRR FLII-interacting protein 2)	0.186999	8	0.449592	9
AINEHHVNATIDIIEGSMTVCTTK	Phospho (STY)	Q13601	Q13601	KRR1_HUMAN	KRR1 HRB2	-	KRR1 small subunit processome component homolog (HIV-1 Rev-binding protein 2) (KRR-R motif-containing protein 1) (Rev-interacting protein 1) (Rip-1)			0.449535	1
ENQRSPVR	Phospho (STY)	Q13427	Q13427	PPIG_HUMAN	PPIG	-	Peptidyl-prolyl cis-trans isomerase G (PPIase G) (Peptidyl-prolyl isomerase G) (EC 5.2.1.8) (CASP10) (Clk-associating RS-cyclophilin) (CARS-Cyp) (CARS-cyclophilin) (SR-cyclophilin) (SR-cyp) (SRcyp) (Cyclophilin G) (Rotamase G)	-0.0295746	7	0.448665	4
KRPQSPSPR	2 Phospho (STY)	Q99590;Q99590-2	Q99590	SCAFB_HUMAN	SCAF11 CASP11 SFRS2IP SIP1 SRSF2IP	-	Protein SCAF11 (CTD-associated SR protein 11) (Renal carcinoma antigen NY-REN-40) (SC35-interacting protein 1) (SR-related and CTD-associated factor 11) (SRSF2-interacting protein) (Serine/arginine-rich splicing factor 2-interacting protein) (Splicing factor, arginine/serine-rich 2-interacting protein) (Splicing regulatory protein 129) (SRrp129)	-1.39525	1	0.448298	6
IGSVDSFER	Phospho (STY)	O60343;O60343-3;O60343-2	O60343	TBCD4_HUMAN	TBC1D4 AS160 KIAA0603	-	TBC1 domain family member 4 (Akt substrate of 160 kDa) (AS160)			0.448125	2
RFSDGAASIQAFK	Phospho (STY)	Q9Y2K2;Q9Y2K2-3	Q9Y2K2	SIK3_HUMAN	SIK3 KIAA0999 QSK L19	CAMK	Serine/threonine-protein kinase SIK3 (EC 2.7.11.1) (Salt-inducible kinase 3) (SIK-3) (Serine/threonine-protein kinase QSK)	0.327111	2	0.447957	1
PIDSPICTSIGFASPIHSIEMSK	Phospho (STY)	Q9Y4B5;Q9Y4B5-3;Q9Y4B5-2;Q9Y4B5-4	Q9Y4B5	MTCL1_HUMAN	MTCL1 CCDC165 KIAA0802 SOGA2	-	Microtubule cross-linking factor 1 (Coiled-coil domain-containing protein 165) (PAR-1-interacting protein) (SOGA family member 2)			0.447632	1
TVSSKER	Phospho (STY)	Q9HAU5;Q9HAU5-2	Q9HAU5	RENT2_HUMAN	UPF2 KIAA1408 RENT2	-	Regulator of nonsense transcripts 2 (Nonsense mRNA reducing factor 2) (Up-frameshift suppressor 2 homolog) (hUpf2)	0.81863	2	0.4466	2
ISPKASQVK	Phospho (STY)	Q8IVL1;Q8IVL1-11;Q8IVL1-12;Q8IVL1-13;Q8IVL1-10;Q8IVL1-9;Q8IVL1-8;Q8IVL1-2;Q8IVL1-3;Q8IVL1-4;Q8IVL1-5	Q8IVL1	NAV2_HUMAN	NAV2 HELAD1 KIAA1419 POMFIL2 RAINB1 STEERIN2	-	Neuron navigator 2 (EC 3.6.4.12) (Helicase APC down-regulated 1) (Pore membrane and/or filament-interacting-like protein 2) (Retinoic acid inducible in neuroblastoma 1) (Steerin-2) (Unc-53 homolog 2) (unc53H2)			0.446574	1
QGSGSSQPMEVQEGYGFGSGDDPYSSAEPHVSGVK	Phospho (STY)	Q13263;Q13263-2	Q13263	TIF1B_HUMAN	TRIM28 KAP1 RNF96 TIF1B	Atypical	Transcription intermediary factor 1-beta (TIF1-beta) (E3 SUMO-protein ligase TRIM28) (EC 6.3.2.-) (KRAB-associated protein 1) (KAP-1) (KRAB-interacting protein 1) (KRIP-1) (Nuclear corepressor KAP-1) (RING finger protein 96) (Tripartite motif-containing protein 28)	-0.898673	1	0.445362	1
KYDSDSDDD	Phospho (STY)	O14530	O14530	TXND9_HUMAN	TXNDC9 APACD	-	Thioredoxin domain-containing protein 9 (ATP-binding protein associated with cell differentiation) (Protein 1-4)	-0.374511	2	0.443575	1
NSFAHSISPTIEHSSIFSGSYSSISPNPINSR	Phospho (STY)	Q13490	Q13490	BIRC2_HUMAN	BIRC2 API1 IAP2 MIHB RNF48	-	Baculoviral IAP repeat-containing protein 2 (EC 6.3.2.-) (C-IAP1) (IAP homolog B) (Inhibitor of apoptosis protein 2) (IAP-2) (hIAP-2) (hIAP2) (RING finger protein 48) (TNFR2-TRAF-signaling complex protein 2)	-0.885633	1	0.443438	1
VQTTPKVEEEQDIK	Phospho (STY)	Q8N3X1-2;Q8N3X1	Q8N3X1	FNBP4_HUMAN	FNBP4 FBP30 KIAA1014	-	Formin-binding protein 4 (Formin-binding protein 30)	-0.0819649	1	0.443339	2
MSDTGSPGMQR	Phospho (STY)	O60333-4;O60333;O60333-2	O60333	KIF1B_HUMAN	KIF1B KIAA0591 KIAA1448	-	Kinesin-like protein KIF1B (Klp)			0.442758	1
GDPQQQSITHIAIPQEAYNAVHVSGSPTAIAAVK	Phospho (STY)	Q2TAL8	Q2TAL8	QRIC1_HUMAN	QRICH1	-	Glutamine-rich protein 1			0.44213	2
RHSTSPSPSR	2 Phospho (STY)	O15042;O15042-2;O15042-3	O15042	SR140_HUMAN	U2SURP KIAA0332 SR140	-	U2 snRNP-associated SURP motif-containing protein (140 kDa Ser/Arg-rich domain protein) (U2-associated protein SR140)	0.439701	5	0.441576	1
KRSSSEDAESIAPR	2 Phospho (STY)	Q4G0J3	Q4G0J3	LARP7_HUMAN	LARP7 HDCMA18P	-	La-related protein 7 (La ribonucleoprotein domain family member 7) (P-TEFb-interaction protein for 7SK stability) (PIP7S)	0.0830717	4	0.44152	4
IIEGPQQSISGSPIQPIPASPPPQIPPGIRPR	Phospho (STY)	O15446-2;O15446	O15446	RPA34_HUMAN	CD3EAP ASE1 CAST PAF49	-	DNA-directed RNA polymerase I subunit RPA34 (A34.5) (Antisense to ERCC-1 protein) (ASE-1) (CD3-epsilon-associated protein) (CAST) (CD3E-associated protein) (RNA polymerase I-associated factor PAF49)	-0.0866452	1	0.441433	3
RPESPSEISPIK	Phospho (STY)	Q7Z5K2-3;Q7Z5K2-2;Q7Z5K2	Q7Z5K2	WAPL_HUMAN	WAPAL FOE KIAA0261 WAPL	-	Wings apart-like protein homolog (Friend of EBNA2 protein)			0.441377	1
AEPSVESSSPGGSATSDDHEFDPSADMIVHDFDDER	Phospho (STY)	Q8N108-3;Q8N108-6;Q8N108-9	Q8N108	MIER1_HUMAN	MIER1 KIAA1610	-	Mesoderm induction early response protein 1 (Early response 1) (Er1) (Mi-er1) (hMi-er1)			0.441058	1
RNSTTFPSR	Phospho (STY)	Q96E09	Q96E09	F122A_HUMAN	FAM122A C9orf42	-	Protein FAM122A			0.440714	1
RHSIAIGEVPACR	Phospho (STY)	Q8WUY9	Q8WUY9	DEP1B_HUMAN	DEPDC1B XTP8	-	DEP domain-containing protein 1B (HBV X-transactivated gene 8 protein) (HBV XAg-transactivated protein 8)	-0.658014	2	0.439144	2
EKDSPFKPK	Phospho (STY)	Q15291	Q15291	RBBP5_HUMAN	RBBP5 RBQ3	-	Retinoblastoma-binding protein 5 (RBBP-5) (Retinoblastoma-binding protein RBQ-3)	-0.410091	3	0.438249	1
CPSQSSSRPAAMISQPPTPPTGQPVR	Phospho (STY)	Q6PKG0;Q6PKG0-3	Q6PKG0	LARP1_HUMAN	LARP1 KIAA0731 LARP	-	La-related protein 1 (La ribonucleoprotein domain family member 1)			0.43821	1
VNFPENGFISPDKISIIEK	Phospho (STY)	P31689	P31689	DNJA1_HUMAN	DNAJA1 DNAJ2 HDJ2 HSJ2 HSPF4	-	DnaJ homolog subfamily A member 1 (DnaJ protein homolog 2) (HSDJ) (Heat shock 40 kDa protein 4) (Heat shock protein J2) (HSJ-2) (Human DnaJ protein 2) (hDj-2)	0.063779	4	0.435842	4
SKESVPEFPISPPKK	Phospho (STY)	P16949;P16949-2	P16949	STMN1_HUMAN	STMN1 C1orf215 LAP18 OP18	-	Stathmin (Leukemia-associated phosphoprotein p18) (Metablastin) (Oncoprotein 18) (Op18) (Phosphoprotein p19) (pp19) (Prosolin) (Protein Pr22) (pp17)	0.251741	2	0.435402	5
GSSDGRGSDSESDIPHR	2 Phospho (STY)	Q9UPQ0-6;Q9UPQ0-9;Q9UPQ0;Q9UPQ0-4;Q9UPQ0-2;Q9UPQ0-5;Q9UPQ0-8;Q9UPQ0-3;Q9UPQ0-7	Q9UPQ0	LIMC1_HUMAN	LIMCH1 KIAA1102	-	LIM and calponin homology domains-containing protein 1	-1.17837	1	0.43528	1
VVGQTTPESFEK	Phospho (STY)	Q02952;Q02952-2;Q02952-3	Q02952	AKA12_HUMAN	AKAP12 AKAP250	-	A-kinase anchor protein 12 (AKAP-12) (A-kinase anchor protein 250 kDa) (AKAP 250) (Gravin) (Myasthenia gravis autoantigen)			0.435261	1
IFDVCGSQDFESDIDRIKEEIEK	Phospho (STY)	Q92878-2;Q92878;Q92878-3	Q92878	RAD50_HUMAN	RAD50	-	DNA repair protein RAD50 (hRAD50) (EC 3.6.-.-)			0.433993	1
ERSISR	Phospho (STY)	P84103	P84103	SRSF3_HUMAN	SRSF3 SFRS3 SRP20	-	Serine/arginine-rich splicing factor 3 (Pre-mRNA-splicing factor SRP20) (Splicing factor, arginine/serine-rich 3)			0.433707	1
SSGGREDIESSGIQR	Phospho (STY)	Q9UK76;Q9UK76-3;Q9UK76-2	Q9UK76	HN1_HUMAN	HN1 ARM2	-	Hematological and neurological expressed 1 protein (Androgen-regulated protein 2) [Cleaved into: Hematological and neurological expressed 1 protein, N-terminally processed]	-0.733387	1	0.433399	5
VKIDDDSDDDEESKEGQESSSSAANTNPAVAPPCVVVEEK	Phospho (STY)	Q12872	Q12872	SFSWA_HUMAN	SFSWAP SFRS8 SWAP	-	Splicing factor, suppressor of white-apricot homolog (Splicing factor, arginine/serine-rich 8) (Suppressor of white apricot protein homolog)	-0.0942748	2	0.43328	1
EISNSPIRENSFGSPIEFR	2 Phospho (STY)	Q9UQ35;Q9UQ35-2	Q9UQ35	SRRM2_HUMAN	SRRM2 KIAA0324 SRL300 SRM300 HSPC075	-	Serine/arginine repetitive matrix protein 2 (300 kDa nuclear matrix antigen) (Serine/arginine-rich splicing factor-related nuclear matrix protein of 300 kDa) (SR-related nuclear matrix protein of 300 kDa) (Ser/Arg-related nuclear matrix protein of 300 kDa) (Splicing coactivator subunit SRm300) (Tax-responsive enhancer element-binding protein 803) (TaxREB803)	0.255691	3	0.433246	5
ATPPPSPIISEIIKK	Phospho (STY)	Q9H0E9-2;Q9H0E9-4;Q9H0E9-3	Q9H0E9	BRD8_HUMAN	BRD8 SMAP SMAP2	-	Bromodomain-containing protein 8 (Skeletal muscle abundant protein) (Skeletal muscle abundant protein 2) (Thyroid hormone receptor coactivating protein of 120 kDa) (TrCP120) (p120)	0.1995	1	0.432434	4
RDGSYGSGR	2 Phospho (STY)	Q08170	Q08170	SRSF4_HUMAN	SRSF4 SFRS4 SRP75	-	Serine/arginine-rich splicing factor 4 (Pre-mRNA-splicing factor SRP75) (SRP001LB) (Splicing factor, arginine/serine-rich 4)			0.431734	2
TPPVAINSSR	Phospho (STY)	Q9UQ35	Q9UQ35	SRRM2_HUMAN	SRRM2 KIAA0324 SRL300 SRM300 HSPC075	-	Serine/arginine repetitive matrix protein 2 (300 kDa nuclear matrix antigen) (Serine/arginine-rich splicing factor-related nuclear matrix protein of 300 kDa) (SR-related nuclear matrix protein of 300 kDa) (Ser/Arg-related nuclear matrix protein of 300 kDa) (Splicing coactivator subunit SRm300) (Tax-responsive enhancer element-binding protein 803) (TaxREB803)	0.398788	1	0.431249	1
GNITPITGR	Phospho (STY)	O75683	O75683	SURF6_HUMAN	SURF6 SURF-6	-	Surfeit locus protein 6			0.429643	1
SAESPTSPVTSETGSTFK	Phospho (STY)	Q02952;Q02952-2;Q02952-3	Q02952	AKA12_HUMAN	AKAP12 AKAP250	-	A-kinase anchor protein 12 (AKAP-12) (A-kinase anchor protein 250 kDa) (AKAP 250) (Gravin) (Myasthenia gravis autoantigen)	-1.83985	1	0.428748	3
ISIGPISPEKIEEIIDEANR	Phospho (STY)	Q6PGN9;Q6PGN9-2;Q6PGN9-3	Q6PGN9	PSRC1_HUMAN	PSRC1 DDA3 FP3214	-	Proline/serine-rich coiled-coil protein 1			0.427786	3
FQTGNKSPEVIR	Phospho (STY)	Q96S66;Q96S66-2;Q96S66-3;Q96S66-4	Q96S66	CLCC1_HUMAN	CLCC1 KIAA0761 MCLC	-	Chloride channel CLIC-like protein 1 (Mid-1-related chloride channel protein 1)			0.426722	1
IRQPSVDITDDDQTSSVPHSAISDIMSSDQETYSCKPHGR	Phospho (STY)	Q5SW79-3;Q5SW79;Q5SW79-2	Q5SW79	CE170_HUMAN	CEP170 FAM68A KAB KIAA0470	-	Centrosomal protein of 170 kDa (Cep170) (KARP-1-binding protein) (KARP1-binding protein)			0.426645	1
SFVPEEEKHEER	Phospho (STY)	O94880;O94880-2	O94880	PHF14_HUMAN	PHF14 KIAA0783	-	PHD finger protein 14	-0.71724	1	0.425249	2
QNSSSSDSGGSIVR	2 Phospho (STY)	Q12929	Q12929	EPS8_HUMAN	EPS8	-	Epidermal growth factor receptor kinase substrate 8			0.425249	1
IIGSASPEEEQEKPIIDRPTR	Phospho (STY)	Q7Z422;Q7Z422-3;Q7Z422-4;Q7Z422-2	Q7Z422	SZRD1_HUMAN	SZRD1 C1orf144	-	SUZ domain-containing protein 1 (Putative MAPK-activating protein PM18/PM20/PM22)	0.243999	3	0.425214	4
AVSPPHIDGPPSPRSPVIGSEVFIPNSNHVASGAGEAEER	3 Phospho (STY)	P29590;P29590-7;P29590-11;P29590-8;P29590-3;P29590-6;P29590-13;P29590-9;P29590-5;P29590-12;P29590-2	P29590	PML_HUMAN	PML MYL PP8675 RNF71 TRIM19	-	Protein PML (Promyelocytic leukemia protein) (RING finger protein 71) (Tripartite motif-containing protein 19)	0.122209	2	0.424661	2
YMEDSTYYK	Oxidation (M),Phospho (STY)	Q05397;Q05397-2;Q05397-3;Q05397-4	Q05397	FAK1_HUMAN	PTK2 FAK FAK1	TK	Focal adhesion kinase 1 (FADK 1) (EC 2.7.10.2) (Focal adhesion kinase-related nonkinase) (FRNK) (Protein phosphatase 1 regulatory subunit 71) (PPP1R71) (Protein-tyrosine kinase 2) (p125FAK) (pp125FAK)	0.181981	8	0.42449	10
TPISFTNPIHSDDSDSDERNSDGAVTQNK	2 Phospho (STY)	Q05209	Q05209	PTN12_HUMAN	PTPN12	-	Tyrosine-protein phosphatase non-receptor type 12 (EC 3.1.3.48) (PTP-PEST) (Protein-tyrosine phosphatase G1) (PTPG1)	0.368154	1	0.422018	2
DQHHIGSPSR	Phospho (STY)	Q9H8M2;Q9H8M2-1;Q9H8M2-3;Q9H8M2-2	Q9H8M2	BRD9_HUMAN	BRD9 UNQ3040/PRO9856	-	Bromodomain-containing protein 9 (Rhabdomyosarcoma antigen MU-RMS-40.8)	-0.449533	2	0.420376	2
GNIETTSEDGQVFSPK	Phospho (STY)	Q5T200;Q5T200-2	Q5T200	ZC3HD_HUMAN	ZC3H13 KIAA0853	-	Zinc finger CCCH domain-containing protein 13	0.186989	3	0.419781	2
IMTGDTYTAHAGAK	Phospho (STY)	P00519-2;P00519;P42684;P42684-3;P42684-6;P42684-2;P42684-5;P42684-10;P42684-7;P42684-4;P42684-9;P42684-8	P00519	ABL1_HUMAN	ABL1 ABL JTK7	TK	Tyrosine-protein kinase ABL1 (EC 2.7.10.2) (Abelson murine leukemia viral oncogene homolog 1) (Abelson tyrosine-protein kinase 1) (Proto-oncogene c-Abl) (p150)	-1.15043	1	0.418999	5
RGSISNAGDPEIVK	Phospho (STY)	O43847-2;O43847	O43847	NRDC_HUMAN	NRD1	-	Nardilysin (EC 3.4.24.61) (N-arginine dibasic convertase) (NRD convertase) (NRD-C)	-0.144288	9	0.418805	10
GISPIVFDR	Phospho (STY)	Q96MU7;Q96MU7-2	Q96MU7	YTDC1_HUMAN	YTHDC1 KIAA1966 YT521	-	YTH domain-containing protein 1 (Putative splicing factor YT521) (YT521-B)	-0.436407	2	0.418788	5
SWSTATSPIGGERPFR	Phospho (STY)	Q9UPQ0-6;Q9UPQ0-9;Q9UPQ0;Q9UPQ0-4;Q9UPQ0-2;Q9UPQ0-5;Q9UPQ0-8	Q9UPQ0	LIMC1_HUMAN	LIMCH1 KIAA1102	-	LIM and calponin homology domains-containing protein 1			0.418644	2
VQNSPPVGR	Phospho (STY)	O95359;O95359-3;O95359-5;O95359-1;O95359-6	O95359	TACC2_HUMAN	TACC2	-	Transforming acidic coiled-coil-containing protein 2 (Anti-Zuai-1) (AZU-1)			0.417907	1
PSPRSTR	Phospho (STY)	Q9UBC3;Q9UBC3-6;Q9UBC3-2;Q9UBC3-5;Q9UBC3-3;Q9UBC3-4	Q9UBC3	DNM3B_HUMAN	DNMT3B	-	DNA (cytosine-5)-methyltransferase 3B (Dnmt3b) (EC 2.1.1.37) (DNA methyltransferase HsaIIIB) (DNA MTase HsaIIIB) (M.HsaIIIB)			0.416346	1
DVMSDETNNEETESPSQEFVNITK	Phospho (STY)	P46821	P46821	MAP1B_HUMAN	MAP1B	-	Microtubule-associated protein 1B (MAP-1B) [Cleaved into: MAP1B heavy chain; MAP1 light chain LC1]			0.416339	2
NVSESPNRK	Phospho (STY)	Q13427	Q13427	PPIG_HUMAN	PPIG	-	Peptidyl-prolyl cis-trans isomerase G (PPIase G) (Peptidyl-prolyl isomerase G) (EC 5.2.1.8) (CASP10) (Clk-associating RS-cyclophilin) (CARS-Cyp) (CARS-cyclophilin) (SR-cyclophilin) (SR-cyp) (SRcyp) (Cyclophilin G) (Rotamase G)	0.155231	3	0.416299	1
VKSSTPPRQSPSR	3 Phospho (STY)	Q9UQ35;Q9UQ35-2	Q9UQ35	SRRM2_HUMAN	SRRM2 KIAA0324 SRL300 SRM300 HSPC075	-	Serine/arginine repetitive matrix protein 2 (300 kDa nuclear matrix antigen) (Serine/arginine-rich splicing factor-related nuclear matrix protein of 300 kDa) (SR-related nuclear matrix protein of 300 kDa) (Ser/Arg-related nuclear matrix protein of 300 kDa) (Splicing coactivator subunit SRm300) (Tax-responsive enhancer element-binding protein 803) (TaxREB803)	0.211899	4	0.415704	4
AAKNSEEEEEEKK	Phospho (STY)	Q14978-3;Q14978-2;Q14978	Q14978	NOLC1_HUMAN	NOLC1 KIAA0035 NS5ATP13	-	Nucleolar and coiled-body phosphoprotein 1 (140 kDa nucleolar phosphoprotein) (Nopp140) (Hepatitis C virus NS5A-transactivated protein 13) (HCV NS5A-transactivated protein 13) (Nucleolar 130 kDa protein) (Nucleolar phosphoprotein p130)	0.204282	3	0.414352	1
SCDEPITPPPHSPTSMIQIIHDPVSPR	2 Phospho (STY)	Q9Y2K7;Q9Y2K7-2;Q9Y2K7-3	Q9Y2K7	KDM2A_HUMAN	KDM2A CXXC8 FBL7 FBXL11 JHDM1A KIAA1004	-	Lysine-specific demethylase 2A (EC 1.14.11.27) (CXXC-type zinc finger protein 8) (F-box and leucine-rich repeat protein 11) (F-box protein FBL7) (F-box protein Lilina) (F-box/LRR-repeat protein 11) (JmjC domain-containing histone demethylation protein 1A) ([Histone-H3]-lysine-36 demethylase 1A)	-0.756063	3	0.41323	1
WPFSGKTSPPCSPANISR	Phospho (STY)	P49585	P49585	PCY1A_HUMAN	PCYT1A CTPCT PCYT1	-	Choline-phosphate cytidylyltransferase A (EC 2.7.7.15) (CCT-alpha) (CTP:phosphocholine cytidylyltransferase A) (CCT A) (CT A) (Phosphorylcholine transferase A)	0.453478	1	0.413124	3
KNTFTAWSDEESDYEIDDRDVNK	2 Phospho (STY)	Q6PKG0;Q6PKG0-3	Q6PKG0	LARP1_HUMAN	LARP1 KIAA0731 LARP	-	La-related protein 1 (La ribonucleoprotein domain family member 1)	0.319117	6	0.412988	6
ISTSPVR	Phospho (STY)	Q9Y2J2-2;Q9Y2J2-3;Q9Y2J2	Q9Y2J2	E41L3_HUMAN	EPB41L3 DAL1 KIAA0987	-	Band 4.1-like protein 3 (4.1B) (Differentially expressed in adenocarcinoma of the lung protein 1) (DAL-1) [Cleaved into: Band 4.1-like protein 3, N-terminally processed]			0.411183	2
ISAEYEKVEIPSEEQVSGSQGPSEEKPAPIATEVFDEK	Phospho (STY)	Q02952;Q02952-2;Q02952-3	Q02952	AKA12_HUMAN	AKAP12 AKAP250	-	A-kinase anchor protein 12 (AKAP-12) (A-kinase anchor protein 250 kDa) (AKAP 250) (Gravin) (Myasthenia gravis autoantigen)	0.853517	1	0.410675	8
SEICSSPIGK	Phospho (STY)	Q9Y2F5	Q9Y2F5	K0947_HUMAN	KIAA0947	-	Uncharacterized protein KIAA0947	-0.054089	2	0.41039	1
KISVPTSDEEDEVPAPKPR	Phospho (STY)	Q8NE71;Q8NE71-2	Q8NE71	ABCF1_HUMAN	ABCF1 ABC50	-	ATP-binding cassette sub-family F member 1 (ATP-binding cassette 50) (TNF-alpha-stimulated ABC protein)	0.595664	4	0.410313	2
KMSIQDSIAIQPK	Phospho (STY)	Q86SQ0;Q86SQ0-3;Q86SQ0-2	Q86SQ0	PHLB2_HUMAN	PHLDB2 LL5B	-	Pleckstrin homology-like domain family B member 2 (Protein LL5-beta)	-2.02675	3	0.409489	1
EGEEPTVYSDEEEPK	Phospho (STY)	O00264	O00264	PGRC1_HUMAN	PGRMC1 HPR6.6 PGRMC	-	Membrane-associated progesterone receptor component 1 (mPR)			0.409105	2
ESDQTIAAIISPK	Phospho (STY)	P18583-9;P18583-5;P18583;P18583-7;P18583-2;P18583-4;P18583-10;P18583-6;P18583-3	P18583	SON_HUMAN	SON C21orf50 DBP5 KIAA1019 NREBP HSPC310 HSPC312	-	Protein SON (Bax antagonist selected in saccharomyces 1) (BASS1) (Negative regulatory element-binding protein) (NRE-binding protein) (Protein DBP-5) (SON3)	0.63557	2	0.408929	3
EHNSMWASISSPDAEAVEPDFSSIER	Phospho (STY)	Q27J81;Q27J81-2	Q27J81	INF2_HUMAN	INF2 C14orf151 C14orf173	-	Inverted formin-2 (HBEBP2-binding protein C)	0.033151	2	0.408887	2
IISPISSAR	Phospho (STY)	Q8IY67-2	Q8IY67	RAVR1_HUMAN	RAVER1 KIAA1978	-	Ribonucleoprotein PTB-binding 1 (Protein raver-1)			0.408603	2
DREDSPERCSDSDEEK	3 Phospho (STY)	Q14677;Q14677-2	Q14677	EPN4_HUMAN	CLINT1 ENTH EPN4 EPNR KIAA0171	-	Clathrin interactor 1 (Clathrin-interacting protein localized in the trans-Golgi region) (Clint) (Enthoprotin) (Epsin-4) (Epsin-related protein) (EpsinR)	-0.0856039	2	0.408277	1
ISKPPFQTNPSPEMVSK	Phospho (STY)	Q4LE39;Q4LE39-2;Q4LE39-3;Q4LE39-4	Q4LE39	ARI4B_HUMAN	ARID4B BRCAA1 RBBP1L1 RBP1L1 SAP180	-	AT-rich interactive domain-containing protein 4B (ARID domain-containing protein 4B) (180 kDa Sin3-associated polypeptide) (Sin3-associated polypeptide p180) (Breast cancer-associated antigen BRCAA1) (Histone deacetylase complex subunit SAP180) (Retinoblastoma-binding protein 1-like 1)	-0.382312	2	0.40748	2
TPSNTPSAEADWSPGIEIHPDYK	Phospho (STY)	Q9Y3Z3;Q9Y3Z3-2	Q9Y3Z3	SAMH1_HUMAN	SAMHD1 MOP5	-	Deoxynucleoside triphosphate triphosphohydrolase SAMHD1 (dNTPase) (EC 3.1.5.-) (Dendritic cell-derived IFNG-induced protein) (DCIP) (Monocyte protein 5) (MOP-5) (SAM domain and HD domain-containing protein 1)	0.696788	7	0.407269	12
SQDATFSPGSEQAEKSPGPIVSR	2 Phospho (STY)	Q86WB0;Q86WB0-2	Q86WB0	NIPA_HUMAN	ZC3HC1 NIPA HSPC216	-	Nuclear-interacting partner of ALK (Nuclear-interacting partner of anaplastic lymphoma kinase) (hNIPA) (Zinc finger C3HC-type protein 1)	-0.156935	2	0.406565	3
STGKGDSCDSSEDKK	3 Phospho (STY)	P46100;P46100-3;P46100-2;P46100-4;P46100-5;P46100-6	P46100	ATRX_HUMAN	ATRX RAD54L XH2	-	Transcriptional regulator ATRX (EC 3.6.4.12) (ATP-dependent helicase ATRX) (X-linked helicase II) (X-linked nuclear protein) (XNP) (Znf-HX)	0.503552	1	0.40621	1
SFEVEEVETPNSTPPR	Phospho (STY)	Q9UHD8;Q9UHD8-5;Q9UHD8-2;Q9UHD8-7	Q9UHD8	SEPT9_HUMAN	SEPT9 KIAA0991 MSF	-	Septin-9 (MLL septin-like fusion protein MSF-A) (MLL septin-like fusion protein) (Ovarian/Breast septin) (Ov/Br septin) (Septin D1)	-1.73572	1	0.405295	4
AYTHQVVTR	Phospho (STY)	P50613	P50613	CDK7_HUMAN	CDK7 CAK CAK1 CDKN7 MO15 STK1	CMGC	Cyclin-dependent kinase 7 (EC 2.7.11.22) (EC 2.7.11.23) (39 kDa protein kinase) (p39 Mo15) (CDK-activating kinase 1) (Cell division protein kinase 7) (Serine/threonine-protein kinase 1) (TFIIH basal transcription factor complex kinase subunit)	0.331539	5	0.404715	7
SDQDSDSDQPSRK	2 Phospho (STY)	Q6PD62	Q6PD62	CTR9_HUMAN	CTR9 KIAA0155 SH2BP1	-	RNA polymerase-associated protein CTR9 homolog (SH2 domain-binding protein 1)	0.680709	3	0.40453	7
KAPINIPGTPVIEDFPQNDDEKER	Phospho (STY)	Q15003	Q15003	CND2_HUMAN	NCAPH BRRN BRRN1 CAPH KIAA0074	-	Condensin complex subunit 2 (Barren homolog protein 1) (Chromosome-associated protein H) (hCAP-H) (Non-SMC condensin I complex subunit H) (XCAP-H homolog)	-1.19605	2	0.403595	1
KVEEDIKADEPSSEESDIEIDK	3 Phospho (STY)	P50502;Q8IZP2	P50502	F10A1_HUMAN	ST13 AAG2 FAM10A1 HIP SNC6	-	Hsc70-interacting protein (Hip) (Aging-associated protein 2) (Progesterone receptor-associated p48 protein) (Protein FAM10A1) (Putative tumor suppressor ST13) (Renal carcinoma antigen NY-REN-33) (Suppression of tumorigenicity 13 protein)	0.0663532	4	0.402836	1
IGEGTYGVVYK	2 Phospho (STY)	P06493;P06493-2;P24941;Q00526;P24941-2	P06493	CDK1_HUMAN	CDK1 CDC2 CDC28A CDKN1 P34CDC2	CMGC	Cyclin-dependent kinase 1 (CDK1) (EC 2.7.11.22) (EC 2.7.11.23) (Cell division control protein 2 homolog) (Cell division protein kinase 1) (p34 protein kinase)			0.402612	4
KPEKPIFSSASPQDSSPR	Phospho (STY)	O00712	O00712	NFIB_HUMAN	NFIB	-	Nuclear factor 1 B-type (NF1-B) (Nuclear factor 1/B) (CCAAT-box-binding transcription factor) (CTF) (Nuclear factor I/B) (NF-I/B) (NFI-B) (TGGCA-binding protein)			0.402493	1
IKSDERPVHIK	Phospho (STY)	Q9UPN9;Q9UPN9-2	Q9UPN9	TRI33_HUMAN	TRIM33 KIAA1113 RFG7 TIF1G	Atypical	E3 ubiquitin-protein ligase TRIM33 (EC 6.3.2.-) (Ectodermin homolog) (RET-fused gene 7 protein) (Protein Rfg7) (Transcription intermediary factor 1-gamma) (TIF1-gamma) (Tripartite motif-containing protein 33)	-1.96326	3	0.402404	5
SHSDNDRPNCSWNTQYSSAYYTSR	Phospho (STY)	O75494-3	O75494	SRS10_HUMAN	SRSF10 FUSIP1 FUSIP2 SFRS13A TASR	-	Serine/arginine-rich splicing factor 10 (40 kDa SR-repressor protein) (SRrp40) (FUS-interacting serine-arginine-rich protein 1) (Splicing factor SRp38) (Splicing factor, arginine/serine-rich 13A) (TLS-associated protein with Ser-Arg repeats) (TASR) (TLS-associated protein with SR repeats) (TLS-associated serine-arginine protein) (TLS-associated SR protein)	0.179817	3	0.400739	1
TGVTSTSDSEEEGDDQEGEKKR	2 Phospho (STY)	O75475;O75475-2	O75475	PSIP1_HUMAN	PSIP1 DFS70 LEDGF PSIP2	-	PC4 and SFRS1-interacting protein (CLL-associated antigen KW-7) (Dense fine speckles 70 kDa protein) (DFS 70) (Lens epithelium-derived growth factor) (Transcriptional coactivator p75/p52)	0.423715	3	0.400538	1
RIDFIPVSPAPSPTR	2 Phospho (STY)	Q96E09	Q96E09	F122A_HUMAN	FAM122A C9orf42	-	Protein FAM122A	0.165522	9	0.399848	8
VEMYSGSDDDDDFNKIPK	Phospho (STY)	O60841	O60841	IF2P_HUMAN	EIF5B IF2 KIAA0741	-	Eukaryotic translation initiation factor 5B (eIF-5B) (Translation initiation factor IF-2)	0.198713	3	0.399159	1
SSSVGSSSSYPISPAVSR	2 Phospho (STY)	Q15149;Q15149-6;Q15149-5;Q15149-9;Q15149-8;Q15149-7;Q15149-2;Q15149-3;Q15149-4	Q15149	PLEC_HUMAN	PLEC PLEC1	-	Plectin (PCN) (PLTN) (Hemidesmosomal protein 1) (HD1) (Plectin-1)	-1.37279	3	0.399152	3
SPGSPVGEGTGSPPK	Phospho (STY)	P35611-3;P35611;P35611-2	P35611	ADDA_HUMAN	ADD1 ADDA	-	Alpha-adducin (Erythrocyte adducin subunit alpha)	0.165687	1	0.399036	3
SRSASIRR	2 Phospho (STY)	Q16629	Q16629	SRSF7_HUMAN	SRSF7 SFRS7	-	Serine/arginine-rich splicing factor 7 (Splicing factor 9G8) (Splicing factor, arginine/serine-rich 7)	-0.00260316	4	0.398898	2
SKSESPKEPEQIR	Acetyl (Protein N-term),Phospho (STY)	P09651;P09651-3;P09651-2	P09651	ROA1_HUMAN	HNRNPA1 HNRPA1	-	Heterogeneous nuclear ribonucleoprotein A1 (hnRNP A1) (Helix-destabilizing protein) (Single-strand RNA-binding protein) (hnRNP core protein A1) [Cleaved into: Heterogeneous nuclear ribonucleoprotein A1, N-terminally processed]	0.767283	8	0.398693	10
ENSFGSPIEFR	Phospho (STY)	Q9UQ35;Q9UQ35-2	Q9UQ35	SRRM2_HUMAN	SRRM2 KIAA0324 SRL300 SRM300 HSPC075	-	Serine/arginine repetitive matrix protein 2 (300 kDa nuclear matrix antigen) (Serine/arginine-rich splicing factor-related nuclear matrix protein of 300 kDa) (SR-related nuclear matrix protein of 300 kDa) (Ser/Arg-related nuclear matrix protein of 300 kDa) (Splicing coactivator subunit SRm300) (Tax-responsive enhancer element-binding protein 803) (TaxREB803)	0.409081	3	0.398373	3
IGDVSPTQIDVSQFGSFK	Phospho (STY)	P46821	P46821	MAP1B_HUMAN	MAP1B	-	Microtubule-associated protein 1B (MAP-1B) [Cleaved into: MAP1B heavy chain; MAP1 light chain LC1]			0.397798	3
TPEFIR	Phospho (STY)	P26641	P26641	EF1G_HUMAN	EEF1G EF1G PRO1608	-	Elongation factor 1-gamma (EF-1-gamma) (eEF-1B gamma)			0.397584	1
DRSGSSQSTSR	2 Phospho (STY)	Q9UQ35;Q9UQ35-2	Q9UQ35	SRRM2_HUMAN	SRRM2 KIAA0324 SRL300 SRM300 HSPC075	-	Serine/arginine repetitive matrix protein 2 (300 kDa nuclear matrix antigen) (Serine/arginine-rich splicing factor-related nuclear matrix protein of 300 kDa) (SR-related nuclear matrix protein of 300 kDa) (Ser/Arg-related nuclear matrix protein of 300 kDa) (Splicing coactivator subunit SRm300) (Tax-responsive enhancer element-binding protein 803) (TaxREB803)	-0.0867838	4	0.396878	1
RSNSTTQVSQPR	Phospho (STY)	Q9UPN4;Q9UPN4-2;Q9UPN4-3	Q9UPN4	CP131_HUMAN	CEP131 AZI1 KIAA1118	-	Centrosomal protein of 131 kDa (5-azacytidine-induced protein 1) (Pre-acrosome localization protein 1)			0.396708	1
IISQSTDSINMR	Phospho (STY)	Q92974;Q92974-2;Q92974-3	Q92974	ARHG2_HUMAN	ARHGEF2 KIAA0651 LFP40	-	Rho guanine nucleotide exchange factor 2 (Guanine nucleotide exchange factor H1) (GEF-H1) (Microtubule-regulated Rho-GEF) (Proliferating cell nucleolar antigen p40)	0.491915	2	0.396462	3
TSMGGTQQQFVEGVR	Phospho (STY)	P35222	P35222	CTNB1_HUMAN	CTNNB1 CTNNB OK/SW-cl.35 PRO2286	-	Catenin beta-1 (Beta-catenin)	-1.2974	3	0.39627	1
AASPSPQSVR	2 Phospho (STY)	Q8IYB3;Q8IYB3-2	Q8IYB3	SRRM1_HUMAN	SRRM1 SRM160	-	Serine/arginine repetitive matrix protein 1 (SR-related nuclear matrix protein of 160 kDa) (SRm160) (Ser/Arg-related nuclear matrix protein)	0.0806564	2	0.396004	2
SIDGASVNENHEIYMK	Phospho (STY)	Q9Y2J2-2;Q9Y2J2-3	Q9Y2J2	E41L3_HUMAN	EPB41L3 DAL1 KIAA0987	-	Band 4.1-like protein 3 (4.1B) (Differentially expressed in adenocarcinoma of the lung protein 1) (DAL-1) [Cleaved into: Band 4.1-like protein 3, N-terminally processed]			0.395833	2
SRSRSPDQR	2 Phospho (STY)	Q07157;Q07157-2	Q07157	ZO1_HUMAN	TJP1 ZO1	-	Tight junction protein ZO-1 (Tight junction protein 1) (Zona occludens protein 1) (Zonula occludens protein 1)	0.246179	8	0.39545	6
MAPPPKEVEEDSEDEEMSEDEEDDSSGEEVVIPQKK	Oxidation (M),3 Phospho (STY)	P19338	P19338	NUCL_HUMAN	NCL	-	Nucleolin (Protein C23)	-1.09167	1	0.394695	1
IASPSGSTSSGIEVVAPEGTSAPGGGPGTIDDSATICR	Phospho (STY)	Q13263;Q13263-2	Q13263	TIF1B_HUMAN	TRIM28 KAP1 RNF96 TIF1B	Atypical	Transcription intermediary factor 1-beta (TIF1-beta) (E3 SUMO-protein ligase TRIM28) (EC 6.3.2.-) (KRAB-associated protein 1) (KAP-1) (KRAB-interacting protein 1) (KRIP-1) (Nuclear corepressor KAP-1) (RING finger protein 96) (Tripartite motif-containing protein 28)	0.173927	2	0.394488	3
SPSTTYIHTPTPSEDAAIPSK	Phospho (STY)	Q13111	Q13111	CAF1A_HUMAN	CHAF1A CAF CAF1P150	-	Chromatin assembly factor 1 subunit A (CAF-1 subunit A) (Chromatin assembly factor I p150 subunit) (CAF-I 150 kDa subunit) (CAF-I p150) (hp150)	-0.0904957	4	0.394328	8
SISPGKENVSAIDMEK	Oxidation (M),Phospho (STY)	Q9H307;Q9H307-2	Q9H307	PININ_HUMAN	PNN DRS MEMA	-	Pinin (140 kDa nuclear and cell adhesion-related phosphoprotein) (Desmosome-associated protein) (Domain-rich serine protein) (DRS protein) (DRSP) (Melanoma metastasis clone A protein) (Nuclear protein SDK3) (SR-like protein)	1.73331	1	0.393965	1
DIEISTEEEKDTGDIK	2 Phospho (STY)	Q4G0J3	Q4G0J3	LARP7_HUMAN	LARP7 HDCMA18P	-	La-related protein 7 (La ribonucleoprotein domain family member 7) (P-TEFb-interaction protein for 7SK stability) (PIP7S)			0.393895	2
INHVAAGIVSPSIK	Phospho (STY)	Q05519	Q05519	SRS11_HUMAN	SRSF11 SFRS11	-	Serine/arginine-rich splicing factor 11 (Arginine-rich 54 kDa nuclear protein) (p54) (Splicing factor, arginine/serine-rich 11)	-0.399986	3	0.393811	9
NASSPEKAK	2 Phospho (STY)	Q9ULW0	Q9ULW0	TPX2_HUMAN	TPX2 C20orf1 C20orf2 DIL2 HCA519	-	Targeting protein for Xklp2 (Differentially expressed in cancerous and non-cancerous lung cells 2) (DIL-2) (Hepatocellular carcinoma-associated antigen 519) (Protein fls353) (Restricted expression proliferation-associated protein 100) (p100)			0.393354	2
AASPSPQSVR	Phospho (STY)	Q8IYB3;Q8IYB3-2	Q8IYB3	SRRM1_HUMAN	SRRM1 SRM160	-	Serine/arginine repetitive matrix protein 1 (SR-related nuclear matrix protein of 160 kDa) (SRm160) (Ser/Arg-related nuclear matrix protein)	0.165815	1	0.392355	3
KQQQEPTGEPSPK	Phospho (STY)	P52926	P52926	HMGA2_HUMAN	HMGA2 HMGIC	-	High mobility group protein HMGI-C (High mobility group AT-hook protein 2)			0.39221	3
SCSVTDAVAEQGHIPPPSVAYVHTTPGIPSGWEER	Phospho (STY)	Q96PU5-8;Q96PU5-5;Q96PU5-6	Q96PU5	NED4L_HUMAN	NEDD4L KIAA0439 NEDL3	-	E3 ubiquitin-protein ligase NEDD4-like (EC 6.3.2.-) (NEDD4.2) (Nedd4-2)			0.391658	1
SQIPTIEQDGGTQNPVSSPGMSQEIR	Phospho (STY)	P46937;P46937-2;P46937-3	P46937	YAP1_HUMAN	YAP1 YAP65	-	Yorkie homolog (65 kDa Yes-associated protein) (YAP65)	-1.30739	1	0.391438	1
SGSSSPDSEITEIKFPSINHD	Phospho (STY)	P17812	P17812	PYRG1_HUMAN	CTPS1 CTPS	-	CTP synthase 1 (EC 6.3.4.2) (CTP synthetase 1) (UTP--ammonia ligase 1)	0.785929	11	0.390222	11
VKSPSPK	2 Phospho (STY)	O15042;O15042-2;O15042-3	O15042	SR140_HUMAN	U2SURP KIAA0332 SR140	-	U2 snRNP-associated SURP motif-containing protein (140 kDa Ser/Arg-rich domain protein) (U2-associated protein SR140)	0.226296	6	0.390127	6
HSSPHQSEDEEDPR	2 Phospho (STY)	P13807	P13807	GYS1_HUMAN	GYS1 GYS	-	Glycogen [starch] synthase, muscle (EC 2.4.1.11)	1.07094	5	0.389673	7
AIDISISSGEEDEGDEEDSTAGTTK	2 Phospho (STY)	Q8IY81	Q8IY81	SPB1_HUMAN	FTSJ3 SB92	-	pre-rRNA processing protein FTSJ3 (EC 2.1.1.-) (2'-O-ribose RNA methyltransferase SPB1 homolog) (Protein ftsJ homolog 3) (Putative rRNA methyltransferase 3)	0.230756	2	0.38958	2
PAAPAAHSAHSASVSPVESR	3 Phospho (STY)	Q12872	Q12872	SFSWA_HUMAN	SFSWAP SFRS8 SWAP	-	Splicing factor, suppressor of white-apricot homolog (Splicing factor, arginine/serine-rich 8) (Suppressor of white apricot protein homolog)	0.355806	2	0.38906	2
ETVFTKSPYQEFTDHIVK	Phospho (STY)	P15880	P15880	RS2_HUMAN	RPS2 RPS4	-	40S ribosomal protein S2 (40S ribosomal protein S4) (Protein LLRep3)	0.561296	3	0.388979	1
QFSAPNIK	Phospho (STY)	O60333-3	O60333	KIF1B_HUMAN	KIF1B KIAA0591 KIAA1448	-	Kinesin-like protein KIF1B (Klp)	0.130911	2	0.38817	3
SRSPQAFR	2 Phospho (STY)	Q7Z6E9;Q7Z6E9-2	Q7Z6E9	RBBP6_HUMAN	RBBP6 P2PR PACT RBQ1 My038	-	E3 ubiquitin-protein ligase RBBP6 (EC 6.3.2.-) (Proliferation potential-related protein) (Protein P2P-R) (Retinoblastoma-binding Q protein 1) (RBQ-1) (Retinoblastoma-binding protein 6) (p53-associated cellular protein of testis)	0.19573	4	0.387615	4
DGDSYDPYDFSDTEEEMPQVHTPK	Phospho (STY)	P25205	P25205	MCM3_HUMAN	MCM3	-	DNA replication licensing factor MCM3 (EC 3.6.4.12) (DNA polymerase alpha holoenzyme-associated protein P1) (P1-MCM3) (RLF subunit beta) (p102)	0.305119	11	0.387458	10
KPFKISGISFK	Phospho (STY)	P49006	P49006	MRP_HUMAN	MARCKSL1 MLP MRP	-	MARCKS-related protein (MARCKS-like protein 1) (Macrophage myristoylated alanine-rich C kinase substrate) (Mac-MARCKS) (MacMARCKS)			0.386846	2
RASISEIGFGK	Phospho (STY)	Q00537	Q00537	CDK17_HUMAN	CDK17 PCTAIRE2 PCTK2	CMGC	Cyclin-dependent kinase 17 (EC 2.7.11.22) (Cell division protein kinase 17) (PCTAIRE-motif protein kinase 2) (Serine/threonine-protein kinase PCTAIRE-2)	-0.04533	2	0.386599	4
AMSSGGSGGGVPEQEDSVIFR	Acetyl (Protein N-term),3 Phospho (STY)	Q16637;Q16637-3;Q16637-2;Q16637-4	Q16637	SMN_HUMAN	SMN1 SMN SMNT; SMN2 SMNC	-	Survival motor neuron protein (Component of gems 1) (Gemin-1)	0.583463	1	0.38637	2
RISSTSIASGHSVR	2 Phospho (STY)	Q9BZL6	Q9BZL6	KPCD2_HUMAN	PRKD2 PKD2 HSPC187	CAMK	Serine/threonine-protein kinase D2 (EC 2.7.11.13) (nPKC-D2)	-1.17137	1	0.38611	1
TPESQPDTPPGTPIVSQDEKR	Phospho (STY)	Q96T60	Q96T60	PNKP_HUMAN	PNKP	-	Bifunctional polynucleotide phosphatase/kinase (DNA 5'-kinase/3'-phosphatase) (Polynucleotide kinase-3'-phosphatase) [Includes: Polynucleotide 3'-phosphatase (EC 3.1.3.32) (2'(3')-polynucleotidase); Polynucleotide 5'-hydroxyl-kinase (EC 2.7.1.78)]	0.258139	3	0.384753	2
GRPPAEKISPNPPK	Phospho (STY)	P51531;P51531-2	P51531	SMCA2_HUMAN	SMARCA2 BAF190B BRM SNF2A SNF2L2	-	Probable global transcription activator SNF2L2 (EC 3.6.4.-) (ATP-dependent helicase SMARCA2) (BRG1-associated factor 190B) (BAF190B) (Protein brahma homolog) (hBRM) (SNF2-alpha) (SWI/SNF-related matrix-associated actin-dependent regulator of chromatin subfamily A member 2)	0.0518362	5	0.384602	1
SRTSVTR	Phospho (STY)	Q9UQ35;Q9UQ35-2	Q9UQ35	SRRM2_HUMAN	SRRM2 KIAA0324 SRL300 SRM300 HSPC075	-	Serine/arginine repetitive matrix protein 2 (300 kDa nuclear matrix antigen) (Serine/arginine-rich splicing factor-related nuclear matrix protein of 300 kDa) (SR-related nuclear matrix protein of 300 kDa) (Ser/Arg-related nuclear matrix protein of 300 kDa) (Splicing coactivator subunit SRm300) (Tax-responsive enhancer element-binding protein 803) (TaxREB803)	0.116877	6	0.383962	1
FSFISKPVDENHQQDGDEDSIVSHFYTNPIAKPIPQTPESAGNK	Phospho (STY)	P52948;P52948-5;P52948-2;P52948-6;P52948-3;P52948-4	P52948	NUP98_HUMAN	NUP98 ADAR2	-	Nuclear pore complex protein Nup98-Nup96 [Cleaved into: Nuclear pore complex protein Nup98 (98 kDa nucleoporin) (Nucleoporin Nup98) (Nup98); Nuclear pore complex protein Nup96 (96 kDa nucleoporin) (Nucleoporin Nup96) (Nup96)]			0.383812	1
QFSAIVPAFDPRPGR	Phospho (STY)	Q9ULT8	Q9ULT8	HECD1_HUMAN	HECTD1 KIAA1131	-	E3 ubiquitin-protein ligase HECTD1 (EC 6.3.2.-) (E3 ligase for inhibin receptor) (EULIR) (HECT domain-containing protein 1)	-0.0596904	2	0.383687	5
IIEDSDSEDEAAPSPIQPAIRPNPTAIIDEAPKPK	2 Phospho (STY)	Q9BW85	Q9BW85	CCD94_HUMAN	CCDC94	-	Coiled-coil domain-containing protein 94	0.238776	3	0.381842	4
QSSPSGSEQIVR	Phospho (STY)	O15231-3;O15231;O15231-2	O15231	ZN185_HUMAN	ZNF185	-	Zinc finger protein 185 (LIM domain protein ZNF185) (P1-A)	0.452865	3	0.381518	3
RRGSSGSVDETIFAIPAASEPVIR	2 Phospho (STY)	Q9NQC3;Q9NQC3-5	Q9NQC3	RTN4_HUMAN	RTN4 KIAA0886 NOGO My043 SP1507	-	Reticulon-4 (Foocen) (Neurite outgrowth inhibitor) (Nogo protein) (Neuroendocrine-specific protein) (NSP) (Neuroendocrine-specific protein C homolog) (RTN-x) (Reticulon-5)	0.487169	2	0.381464	3
HVISGSPEHFQK	Phospho (STY)	Q96PX6	Q96PX6	CC85A_HUMAN	CCDC85A KIAA1912	-	Coiled-coil domain-containing protein 85A			0.380653	2
SPTKAPHIQIIEGK	Phospho (STY)	O43491	O43491	E41L2_HUMAN	EPB41L2	-	Band 4.1-like protein 2 (Generally expressed protein 4.1) (4.1G)	-0.0385682	10	0.380232	10
NSQKHSPTSEPTPPGDAIPPVSSPHTHR	Phospho (STY)	Q9H6S3;Q9H6S3-2	Q9H6S3	ES8L2_HUMAN	EPS8L2 EPS8R2 PP13181	-	Epidermal growth factor receptor kinase substrate 8-like protein 2 (EPS8-like protein 2) (Epidermal growth factor receptor pathway substrate 8-related protein 2) (EPS8-related protein 2)	0.300742	6	0.379876	3
SSPYGTIKPEEMSGPGIAEPK	Phospho (STY)	Q5JSZ5;Q5JSZ5-5	Q5JSZ5	PRC2B_HUMAN	PRRC2B BAT2L BAT2L1 KIAA0515	-	Protein PRRC2B (HLA-B-associated transcript 2-like 1) (Proline-rich coiled-coil protein 2B)			0.379827	1
RTHSDASDDEAFTTSK	2 Phospho (STY)	Q13017;Q13017-2	Q13017	RHG05_HUMAN	ARHGAP5 RHOGAP5	-	Rho GTPase-activating protein 5 (Rho-type GTPase-activating protein 5) (p190-B)	-0.787244	1	0.379402	3
IISPYKK	Phospho (STY)	O14929;O14929-2	O14929	HAT1_HUMAN	HAT1 KAT1	-	Histone acetyltransferase type B catalytic subunit (EC 2.3.1.48) (Histone acetyltransferase 1)			0.379132	1
IPEPESPAKPNVPTASTAPPADSR	Phospho (STY)	Q9BZL4;Q9BZL4-4;Q9BZL4-3;Q9BZL4-2	Q9BZL4	PP12C_HUMAN	PPP1R12C LENG3 MBS85	-	Protein phosphatase 1 regulatory subunit 12C (Protein phosphatase 1 myosin-binding subunit of 85 kDa) (Protein phosphatase 1 myosin-binding subunit p85)			0.378944	1
KPPAPPSPVQSQSPSTNWSPAVPVKK	2 Phospho (STY)	Q8IYB3;Q8IYB3-2	Q8IYB3	SRRM1_HUMAN	SRRM1 SRM160	-	Serine/arginine repetitive matrix protein 1 (SR-related nuclear matrix protein of 160 kDa) (SRm160) (Ser/Arg-related nuclear matrix protein)	0.166824	3	0.3789	4
TTESGSDSESKPDQEAEPQEAAGAQGR	2 Phospho (STY)	Q9Y2J2-2;Q9Y2J2-3;Q9Y2J2	Q9Y2J2	E41L3_HUMAN	EPB41L3 DAL1 KIAA0987	-	Band 4.1-like protein 3 (4.1B) (Differentially expressed in adenocarcinoma of the lung protein 1) (DAL-1) [Cleaved into: Band 4.1-like protein 3, N-terminally processed]			0.378474	2
EGVTPWASFK	Phospho (STY)	Q02952;Q02952-2;Q02952-3	Q02952	AKA12_HUMAN	AKAP12 AKAP250	-	A-kinase anchor protein 12 (AKAP-12) (A-kinase anchor protein 250 kDa) (AKAP 250) (Gravin) (Myasthenia gravis autoantigen)			0.378438	1
TDGFAEAIHSPQVAGVPR	Phospho (STY)	P12270	P12270	TPR_HUMAN	TPR	-	Nucleoprotein TPR (Megator) (NPC-associated intranuclear protein) (Translocated promoter region protein)	-2.47659	5	0.378375	7
TATPPGYKPGSPPSFR	Phospho (STY)	P54259	P54259	ATN1_HUMAN	ATN1 D12S755E DRPLA	-	Atrophin-1 (Dentatorubral-pallidoluysian atrophy protein)			0.378082	1
KTAHNSEADIEESFNEHEIEPSSPK	Phospho (STY)	Q8IWS0	Q8IWS0	PHF6_HUMAN	PHF6 KIAA1823	-	PHD finger protein 6 (PHD-like zinc finger protein)	0.35559	2	0.376939	1
SIYASSPGGVYATR	Phospho (STY)	P08670	P08670	VIME_HUMAN	VIM	-	Vimentin			0.375872	3
TVFPGAVPVIPASPPPKDSIR	Phospho (STY)	Q9UBC2	Q9UBC2	EP15R_HUMAN	EPS15L1 EPS15R	-	Epidermal growth factor receptor substrate 15-like 1 (Eps15-related protein) (Eps15R)	-0.156621	7	0.375361	7
IRTSPTFR	Phospho (STY)	P62750	P62750	RL23A_HUMAN	RPL23A	-	60S ribosomal protein L23a	0.245546	6	0.374747	5
GPSSVEDIK	Phospho (STY)	P06748;P06748-2	P06748	NPM_HUMAN	NPM1 NPM	-	Nucleophosmin (NPM) (Nucleolar phosphoprotein B23) (Nucleolar protein NO38) (Numatrin)	0.0715227	2	0.374168	3
VESEESGDEEGKKHSSGIVADISEQSIK	2 Phospho (STY)	Q15435;Q15435-3	Q15435	PP1R7_HUMAN	PPP1R7 SDS22	-	Protein phosphatase 1 regulatory subunit 7 (Protein phosphatase 1 regulatory subunit 22)	-0.078518	1	0.374	1
APVPSTCSSTFPEEISPPSHQAK	Phospho (STY)	Q14980;Q14980-2	Q14980	NUMA1_HUMAN	NUMA1 NUMA	-	Nuclear mitotic apparatus protein 1 (NuMA protein) (SP-H antigen)	0.27061	5	0.373195	8
ASAGPAPGPVVTAEGIHPSIPSPTGNSTPIGSSK	Phospho (STY)	Q4KMP7;Q4KMP7-2	Q4KMP7	TB10B_HUMAN	TBC1D10B FP2461	-	TBC1 domain family member 10B (Rab27A-GAP-beta)			0.372599	1
EGSQGEITPANSQSR	Phospho (STY)	Q13098-7;Q13098;Q13098-5	Q13098	CSN1_HUMAN	GPS1 COPS1 CSN1	-	COP9 signalosome complex subunit 1 (SGN1) (Signalosome subunit 1) (G protein pathway suppressor 1) (GPS-1) (JAB1-containing signalosome subunit 1) (Protein MFH)			0.372506	1
GGSISVQVNSIKFDSE	Phospho (STY)	Q14978-3;Q14978-2;Q14978	Q14978	NOLC1_HUMAN	NOLC1 KIAA0035 NS5ATP13	-	Nucleolar and coiled-body phosphoprotein 1 (140 kDa nucleolar phosphoprotein) (Nopp140) (Hepatitis C virus NS5A-transactivated protein 13) (HCV NS5A-transactivated protein 13) (Nucleolar 130 kDa protein) (Nucleolar phosphoprotein p130)	0.0887903	3	0.372395	2
RTSFSTSDVSK	Phospho (STY)	Q13459;Q13459-2	Q13459	MYO9B_HUMAN	MYO9B MYR5	-	Unconventional myosin-IXb (Unconventional myosin-9b)	-0.335241	5	0.372273	2
KSAEPSANTTIVSETEEEGSVPAFGAAAK	Phospho (STY)	Q13428-4;Q13428-3;Q13428;Q13428-5;Q13428-8;Q13428-2;Q13428-7;Q13428-6	Q13428	TCOF_HUMAN	TCOF1	-	Treacle protein (Treacher Collins syndrome protein)	0.286819	6	0.372209	5
RQSPSPSTR	Phospho (STY)	Q8IYB3;Q8IYB3-2	Q8IYB3	SRRM1_HUMAN	SRRM1 SRM160	-	Serine/arginine repetitive matrix protein 1 (SR-related nuclear matrix protein of 160 kDa) (SRm160) (Ser/Arg-related nuclear matrix protein)	0.625157	2	0.371392	1
AMVDSQQKSPVK	Phospho (STY)	Q03001;Q03001-8;Q03001-3	Q03001	DYST_HUMAN	DST BP230 BP240 BPAG1 DMH DT KIAA0728	-	Dystonin (230 kDa bullous pemphigoid antigen) (230/240 kDa bullous pemphigoid antigen) (Bullous pemphigoid antigen 1) (BPA) (Bullous pemphigoid antigen) (Dystonia musculorum protein) (Hemidesmosomal plaque protein)			0.370807	1
GGSIPK	Phospho (STY)	P06748;P06748-2	P06748	NPM_HUMAN	NPM1 NPM	-	Nucleophosmin (NPM) (Nucleolar phosphoprotein B23) (Nucleolar protein NO38) (Numatrin)			0.370388	1
SVSHGSNHTQKPDEQR	Phospho (STY)	Q9Y520-7;Q9Y520;Q9Y520-5;Q9Y520-4;Q9Y520-6;Q9Y520-3;Q9Y520-2	Q9Y520	PRC2C_HUMAN	PRRC2C BAT2D1 BAT2L2 KIAA1096 XTP2	-	Protein PRRC2C (BAT2 domain-containing protein 1) (HBV X-transactivated gene 2 protein) (HBV XAg-transactivated protein 2) (HLA-B-associated transcript 2-like 2) (Proline-rich and coiled-coil-containing protein 2C)	-0.431484	2	0.370164	2
SSSIDMNR	Phospho (STY)	Q96D71;Q96D71-3	Q96D71	REPS1_HUMAN	REPS1	-	RalBP1-associated Eps domain-containing protein 1 (RalBP1-interacting protein 1)	0.0953159	3	0.369837	4
MKSIEQDAIR	Phospho (STY)	Q14160-3;Q14160;Q14160-2	Q14160	SCRIB_HUMAN	SCRIB CRIB1 KIAA0147 LAP4 SCRB1 VARTUL	-	Protein scribble homolog (Scribble) (hScrib) (Protein LAP4)	0.482656	4	0.369837	2
TETPPPIASINVSK	Phospho (STY)	Q3MHD2-2;Q3MHD2	Q3MHD2	LSM12_HUMAN	LSM12	-	Protein LSM12 homolog			0.368265	1
HIDGEEDGSSDQSQASGTTGGR	Phospho (STY)	Q9UNF1;Q9UNF1-2	Q9UNF1	MAGD2_HUMAN	MAGED2 BCG1	-	Melanoma-associated antigen D2 (11B6) (Breast cancer-associated gene 1 protein) (BCG-1) (Hepatocellular carcinoma-associated protein JCL-1) (MAGE-D2 antigen)			0.368197	1
TVIIEQSWGSPK	Phospho (STY)	P10809	P10809	CH60_HUMAN	HSPD1 HSP60	-	60 kDa heat shock protein, mitochondrial (60 kDa chaperonin) (Chaperonin 60) (CPN60) (Heat shock protein 60) (HSP-60) (Hsp60) (HuCHA60) (Mitochondrial matrix protein P1) (P60 lymphocyte protein)	-0.23217	1	0.368042	1
VIQPMGMSPR	Phospho (STY)	Q9NPQ8-3;Q9NPQ8;Q9NPQ8-4;Q9NPQ8-2	Q9NPQ8	RIC8A_HUMAN	RIC8A	-	Synembryn-A (Protein Ric-8A)	-0.480861	1	0.367736	2
KSISDSESDDSK	Phospho (STY)	Q13185	Q13185	CBX3_HUMAN	CBX3	-	Chromobox protein homolog 3 (HECH) (Heterochromatin protein 1 homolog gamma) (HP1 gamma) (Modifier 2 protein)	-0.170278	10	0.366339	10
KHSDPHIIER	Phospho (STY)	Q9Y6M7-2;Q9Y6M7-3;Q9Y6M7-4;Q9Y6M7	Q9Y6M7	S4A7_HUMAN	SLC4A7 BT NBC2 NBC2B NBC3 NBCn1 SBC2 SLC4A6	-	Sodium bicarbonate cotransporter 3 (Electroneutral Na/HCO(3) cotransporter) (Sodium bicarbonate cotransporter 2) (Sodium bicarbonate cotransporter 2b) (Bicarbonate transporter) (Solute carrier family 4 member 7)	0.230499	1	0.365981	3
QSQQPMKPISPVKDPVSPASQK	Phospho (STY)	Q12888-2;Q12888	Q12888	TP53B_HUMAN	TP53BP1	-	Tumor suppressor p53-binding protein 1 (53BP1) (p53-binding protein 1) (p53BP1)	0.392871	4	0.36576	1
ISSDSFAR	Phospho (STY)	Q9HB09	Q9HB09	B2L12_HUMAN	BCL2L12 BPR	-	Bcl-2-like protein 12 (Bcl2-L-12) (Bcl-2-related proline-rich protein)	0.113439	2	0.365388	1
HNQGDSDDDVEETHPMDGNDSDYDPKK	2 Phospho (STY)	Q9P2K3-3;Q9P2K3;Q9P2K3-4;Q9P2K3-2	Q9P2K3	RCOR3_HUMAN	RCOR3 KIAA1343	-	REST corepressor 3			0.364924	1
TISMIEEEIR	Phospho (STY)	Q9Y2D5-4;Q9Y2D5-6;Q9Y2D5-7;Q9Y2D5-5;Q9Y2D5	Q9Y2D5	AKAP2_HUMAN	AKAP2 KIAA0920 PRKA2	-	A-kinase anchor protein 2 (AKAP-2) (AKAP-KL) (Protein kinase A-anchoring protein 2) (PRKA2)			0.364909	2
GSGGSSGDEIREDDEPVKK	3 Phospho (STY)	Q7Z4V5;Q7Z4V5-2	Q7Z4V5	HDGR2_HUMAN	HDGFRP2 HDGF2 UNQ785/PRO1604	-	Hepatoma-derived growth factor-related protein 2 (HRP-2) (Hepatoma-derived growth factor 2) (HDGF-2)	0.131458	1	0.364348	2
IIHGEDSDSEGEEEGRGSSGCSEAGGAGHEEGR	4 Phospho (STY)	Q9C0C9	Q9C0C9	UBE2O_HUMAN	UBE2O KIAA1734	-	E2/E3 hybrid ubiquitin-protein ligase UBE2O (EC 6.3.2.-) (EC 6.3.2.19) (Ubiquitin carrier protein O) (Ubiquitin-conjugating enzyme E2 O) (Ubiquitin-conjugating enzyme E2 of 230 kDa) (Ubiquitin-conjugating enzyme E2-230K) (Ubiquitin-protein ligase O)	-0.163753	1	0.364125	1
ETDPVKSPPIPEHQK	Phospho (STY)	Q96JM3	Q96JM3	CHAP1_HUMAN	CHAMP1 C13orf8 CAMP KIAA1802 ZNF828	-	Chromosome alignment-maintaining phosphoprotein 1 (Zinc finger protein 828)			0.363958	1
EDEKGDDVDDPENQNSAIADTDASGGITKESPDTNGPK	Phospho (STY)	Q02952;Q02952-2;Q02952-3	Q02952	AKA12_HUMAN	AKAP12 AKAP250	-	A-kinase anchor protein 12 (AKAP-12) (A-kinase anchor protein 250 kDa) (AKAP 250) (Gravin) (Myasthenia gravis autoantigen)			0.363921	1
EKVSSIDIEIDSISSIIDDMTK	Oxidation (M),Phospho (STY)	Q15942	Q15942	ZYX_HUMAN	ZYX	-	Zyxin (Zyxin-2)			0.363788	3
THSFENVSCHIPDSR	Phospho (STY)	Q5VZ89;Q5VZ89-6;Q5VZ89-5;Q5VZ89-3;Q5VZ89-2	Q5VZ89	DEN4C_HUMAN	DENND4C C9orf55 C9orf55B	-	DENN domain-containing protein 4C	-0.426016	9	0.363454	9
AKKPEEESESSEEGSESEEEAPAGTR	5 Phospho (STY)	Q13428-4;Q13428-3;Q13428;Q13428-5;Q13428-7;Q13428-6	Q13428	TCOF_HUMAN	TCOF1	-	Treacle protein (Treacher Collins syndrome protein)			0.363227	1
MESSFGSPSKQESSESIPK	Phospho (STY)	Q6VMQ6;Q6VMQ6-2	Q6VMQ6	MCAF1_HUMAN	ATF7IP MCAF MCAF1	-	Activating transcription factor 7-interacting protein 1 (ATF-interacting protein) (ATF-IP) (ATF7-interacting protein) (ATFa-associated modulator) (hAM) (MBD1-containing chromatin-associated factor 1) (P621)	0.126263	2	0.361811	2
DDPDGKQEAKPQQAAGMISPK	Phospho (STY)	Q13428-4;Q13428-3;Q13428;Q13428-8;Q13428-2;Q13428-7;Q13428-6	Q13428	TCOF_HUMAN	TCOF1	-	Treacle protein (Treacher Collins syndrome protein)	0.19862	3	0.361731	2
VAVNAIAVGEPGTASKPASPIGGPTQEEK	Phospho (STY)	Q96L91-3;Q96L91;Q96L91-2;Q96L91-5;Q96L91-4	Q96L91	EP400_HUMAN	EP400 CAGH32 KIAA1498 KIAA1818 TNRC12	-	E1A-binding protein p400 (EC 3.6.4.-) (CAG repeat protein 32) (Domino homolog) (hDomino) (Trinucleotide repeat-containing gene 12 protein) (p400 kDa SWI2/SNF2-related protein)	0.123136	1	0.361304	3
ESEDSETQPFDTHIEAYGPCISPPR	Phospho (STY)	Q14676;Q14676-3	Q14676	MDC1_HUMAN	MDC1 KIAA0170 NFBD1	-	Mediator of DNA damage checkpoint protein 1 (Nuclear factor with BRCT domains 1)	0.0455828	3	0.361209	10
GPPDFSSDEEREPTPVIGSGAAAAGR	2 Phospho (STY)	P42166;P42167;P42167-2	P42166	LAP2A_HUMAN	TMPO LAP2	-	Lamina-associated polypeptide 2, isoform alpha (Thymopoietin isoform alpha) (TP alpha) (Thymopoietin-related peptide isoform alpha) (TPRP isoform alpha) [Cleaved into: Thymopoietin (TP) (Splenin); Thymopentin (TP5)]	-0.474822	2	0.360758	3
EYCISPR	Phospho (STY)	Q8NCD3;Q8NCD3-2;Q8NCD3-3	Q8NCD3	HJURP_HUMAN	HJURP FAKTS FLEG1 URLC9	-	Holliday junction recognition protein (14-3-3-associated AKT substrate) (Fetal liver-expressing gene 1 protein) (Up-regulated in lung cancer 9)			0.360268	1
RSDSVSASER	2 Phospho (STY)	O43719	O43719	HTSF1_HUMAN	HTATSF1	-	HIV Tat-specific factor 1 (Tat-SF1)			0.359269	2
ERPISIGIFPIPAGDGIITPDAQK	Phospho (STY)	O60271-2;O60271-4;O60271;O60271-5;O60271-3;O60271-6;O60271-8;O60271-7	O60271	JIP4_HUMAN	SPAG9 HSS KIAA0516 MAPK8IP4 SYD1 HLC6	-	C-Jun-amino-terminal kinase-interacting protein 4 (JIP-4) (JNK-interacting protein 4) (Cancer/testis antigen 89) (CT89) (Human lung cancer oncogene 6 protein) (HLC-6) (JNK-associated leucine-zipper protein) (JLP) (Mitogen-activated protein kinase 8-interacting protein 4) (Proliferation-inducing protein 6) (Protein highly expressed in testis) (PHET) (Sperm surface protein) (Sperm-associated antige…	-1.89116	5	0.359141	9
VGDSTPVSEKPVSAAVDANASESP	2 Phospho (STY)	Q9H8Y8;Q9H8Y8-2	Q9H8Y8	GORS2_HUMAN	GORASP2 GOLPH6	-	Golgi reassembly-stacking protein 2 (GRS2) (Golgi phosphoprotein 6) (GOLPH6) (Golgi reassembly-stacking protein of 55 kDa) (GRASP55) (p59)			0.359071	1
EHPHSRSPSPEPR	3 Phospho (STY)	Q9UDY2;Q9UDY2-3;Q9UDY2-2;Q9UDY2-4;Q9UDY2-5	Q9UDY2	ZO2_HUMAN	TJP2 X104 ZO2	-	Tight junction protein ZO-2 (Tight junction protein 2) (Zona occludens protein 2) (Zonula occludens protein 2)	0.229815	2	0.359027	2
EDAIDDSVSSSSVHASPIASSPVRK	Phospho (STY)	O14715;Q99666;P49792;Q7Z3J3;A6NKT7	O14715	RGPD8_HUMAN	RGPD8 RANBP2ALPHA RANBP2L1 RANBP2L3	-	RANBP2-like and GRIP domain-containing protein 8 (Ran-binding protein 2-like 3) (RanBP2-like 3) (RanBP2L3)	-0.19532	4	0.358567	2
MESPTKEIEEFESNSIK	Acetyl (Protein N-term),Oxidation (M),Phospho (STY)	Q14123;Q14123-2	Q14123	PDE1C_HUMAN	PDE1C	-	Calcium/calmodulin-dependent 3',5'-cyclic nucleotide phosphodiesterase 1C (Cam-PDE 1C) (EC 3.1.4.17) (hCam-3)			0.358171	1
RNSITGEEGQIAR	Phospho (STY)	Q9BX95	Q9BX95	SGPP1_HUMAN	SGPP1	-	Sphingosine-1-phosphate phosphatase 1 (SPPase1) (Spp1) (hSPP1) (hSPPase1) (EC 3.1.3.-) (Sphingosine-1-phosphatase 1)	0.462256	4	0.357625	5
KGRSPDEIPSAGGDGGK	Phospho (STY)	O60610;O60610-2	O60610	DIAP1_HUMAN	DIAPH1 DIAP1	-	Protein diaphanous homolog 1 (Diaphanous-related formin-1) (DRF1)			0.357123	2
AGGPTTPISPTR	Phospho (STY)	P20700	P20700	LMNB1_HUMAN	LMNB1 LMN2 LMNB	-	Lamin-B1	0.258423	2	0.356934	5
RGSIGENQIK	Phospho (STY)	Q05682-4;Q05682-5	Q05682	CALD1_HUMAN	CALD1 CAD CDM	-	Caldesmon (CDM)			0.356899	5
QEAKPQQAAGMISPK	Phospho (STY)	Q13428-4;Q13428-3;Q13428;Q13428-8;Q13428-2;Q13428-7;Q13428-6	Q13428	TCOF_HUMAN	TCOF1	-	Treacle protein (Treacher Collins syndrome protein)	-0.0734613	3	0.356123	4
EVYEIIDSPGK	Phospho (STY)	P22234-2;P22234	P22234	PUR6_HUMAN	PAICS ADE2 AIRC PAIS	-	Multifunctional protein ADE2 [Includes: Phosphoribosylaminoimidazole-succinocarboxamide synthase (EC 6.3.2.6) (SAICAR synthetase); Phosphoribosylaminoimidazole carboxylase (EC 4.1.1.21) (AIR carboxylase) (AIRC)]			0.355242	1
RGSIGENQGEEK	Phospho (STY)	Q05682-2;Q05682-3	Q05682	CALD1_HUMAN	CALD1 CAD CDM	-	Caldesmon (CDM)	0.581303	1	0.35522	5
KSPPKADEK	Phospho (STY)	Q13427;Q13427-2	Q13427	PPIG_HUMAN	PPIG	-	Peptidyl-prolyl cis-trans isomerase G (PPIase G) (Peptidyl-prolyl isomerase G) (EC 5.2.1.8) (CASP10) (Clk-associating RS-cyclophilin) (CARS-Cyp) (CARS-cyclophilin) (SR-cyclophilin) (SR-cyp) (SRcyp) (Cyclophilin G) (Rotamase G)	-0.200331	6	0.354815	1
SIISPGGSCGPIK	Phospho (STY)	P78347-2;P78347;P78347-3;P78347-4	P78347	GTF2I_HUMAN	GTF2I BAP135 WBSCR6	-	General transcription factor II-I (GTFII-I) (TFII-I) (Bruton tyrosine kinase-associated protein 135) (BAP-135) (BTK-associated protein 135) (SRF-Phox1-interacting protein) (SPIN) (Williams-Beuren syndrome chromosomal region 6 protein)	-0.297989	3	0.35371	4
TASNPKVENEDEPVR	Phospho (STY)	Q9UBF8-2	Q9UBF8	PI4KB_HUMAN	PI4KB PIK4CB	-	Phosphatidylinositol 4-kinase beta (PI4K-beta) (PI4Kbeta) (PtdIns 4-kinase beta) (EC 2.7.1.67) (NPIK) (PI4K92)	0.344302	3	0.35356	6
RAPSVANVGSHCDISIK	Phospho (STY)	P21333;P21333-2	P21333	FLNA_HUMAN	FLNA FLN FLN1	-	Filamin-A (FLN-A) (Actin-binding protein 280) (ABP-280) (Alpha-filamin) (Endothelial actin-binding protein) (Filamin-1) (Non-muscle filamin)	-0.521256	8	0.353247	10
SDKPDMAEIEKFDK	Acetyl (Protein N-term),Oxidation (M),Phospho (STY)	A8MW06;P62328	A8MW06	TMSL3_HUMAN	0	-	Deleted.	-0.342889	2	0.353097	4
TDTGIVTVEQSPSSSK	Phospho (STY)	Q8NFC6	Q8NFC6	BD1L1_HUMAN	BOD1L1 BOD1L FAM44A KIAA1327	-	Biorientation of chromosomes in cell division protein 1-like 1 (Protein FAM44A)			0.352307	1
SIQDITVTGTEPGQVSSR	Phospho (STY)	O43318;O43318-2;O43318-3;O43318-4	O43318	M3K7_HUMAN	MAP3K7 TAK1	TKL	Mitogen-activated protein kinase kinase kinase 7 (EC 2.7.11.25) (Transforming growth factor-beta-activated kinase 1) (TGF-beta-activated kinase 1)	0.392277	2	0.352188	4
TPVSPVK	Phospho (STY)	P23443;P23443-2	P23443	KS6B1_HUMAN	RPS6KB1 STK14A	AGC	Ribosomal protein S6 kinase beta-1 (S6K-beta-1) (S6K1) (EC 2.7.11.1) (70 kDa ribosomal protein S6 kinase 1) (P70S6K1) (p70-S6K 1) (Ribosomal protein S6 kinase I) (Serine/threonine-protein kinase 14A) (p70 ribosomal S6 kinase alpha) (p70 S6 kinase alpha) (p70 S6K-alpha) (p70 S6KA)			0.352006	2
RTPSEADR	Phospho (STY)	P49757;P49757-3;P49757-2;P49757-4	P49757	NUMB_HUMAN	NUMB	-	Protein numb homolog (h-Numb) (Protein S171)	0.145001	4	0.351763	5
NNPSPPPDSDIER	Phospho (STY)	O95677;O95677-4;O95677-2;O95677-3	O95677	EYA4_HUMAN	EYA4	-	Eyes absent homolog 4 (EC 3.1.3.48)			0.351755	2
HGIIIPASPVR	Phospho (STY)	Q96E09	Q96E09	F122A_HUMAN	FAM122A C9orf42	-	Protein FAM122A	0.577207	2	0.351598	4
TVTRGPR	Phospho (STY)	Q96N21;Q96N21-2	Q96N21	AP4AT_HUMAN	ENTHD2 C17orf56	-	AP-4 complex accessory subunit tepsin (ENTH domain-containing protein 2) (Epsin for AP-4) (Tetra-epsin)	0.254411	2	0.351515	1
KVISPTAAKPSPFEGK	Phospho (STY)	Q96QC0	Q96QC0	PP1RA_HUMAN	PPP1R10 CAT53 FB19 PNUTS	-	Serine/threonine-protein phosphatase 1 regulatory subunit 10 (MHC class I region proline-rich protein CAT53) (PP1-binding protein of 114 kDa) (Phosphatase 1 nuclear targeting subunit) (Protein FB19) (p99)	0.368131	2	0.351184	4
RSDSVSASER	Phospho (STY)	O43719	O43719	HTSF1_HUMAN	HTATSF1	-	HIV Tat-specific factor 1 (Tat-SF1)	-0.0105451	3	0.350675	3
DSKPSSTPR	2 Phospho (STY)	P06748	P06748	NPM_HUMAN	NPM1 NPM	-	Nucleophosmin (NPM) (Nucleolar phosphoprotein B23) (Nucleolar protein NO38) (Numatrin)	-0.409878	9	0.349871	17
RISTSPDVIQGHQPR	Phospho (STY)	Q9Y385	Q9Y385	UB2J1_HUMAN	UBE2J1 NCUBE1 CGI-76 HSPC153 HSPC205	-	Ubiquitin-conjugating enzyme E2 J1 (EC 6.3.2.19) (Non-canonical ubiquitin-conjugating enzyme 1) (NCUBE-1) (Yeast ubiquitin-conjugating enzyme UBC6 homolog E) (HsUBC6e)	0.115598	8	0.349717	10
EKEESPQPR	Phospho (STY)	Q96C57	Q96C57	CL043_HUMAN	C12orf43	-	Uncharacterized protein C12orf43	0.399335	1	0.349574	2
HSISGSSPGMK	Phospho (STY)	Q9UQ35;Q9UQ35-2	Q9UQ35	SRRM2_HUMAN	SRRM2 KIAA0324 SRL300 SRM300 HSPC075	-	Serine/arginine repetitive matrix protein 2 (300 kDa nuclear matrix antigen) (Serine/arginine-rich splicing factor-related nuclear matrix protein of 300 kDa) (SR-related nuclear matrix protein of 300 kDa) (Ser/Arg-related nuclear matrix protein of 300 kDa) (Splicing coactivator subunit SRm300) (Tax-responsive enhancer element-binding protein 803) (TaxREB803)	0.430627	4	0.348759	5
ASSPPDR	Phospho (STY)	Q9NWB6;Q9NWB6-2	Q9NWB6	ARGL1_HUMAN	ARGLU1	-	Arginine and glutamate-rich protein 1	-0.156402	1	0.348096	1
HWVAPGGPYSAETPGVPSPIAAIK	Phospho (STY)	Q8IU81	Q8IU81	I2BP1_HUMAN	IRF2BP1	-	Interferon regulatory factor 2-binding protein 1 (IRF-2-binding protein 1) (IRF-2BP1) (Probable E3 ubiquitin-protein ligase IRF2BP1) (EC 6.3.2.-)			0.347968	1
IGAGEGGEASVSPEK	Phospho (STY)	Q13428-4;Q13428-3;Q13428;Q13428-8;Q13428-2;Q13428-7;Q13428-6	Q13428	TCOF_HUMAN	TCOF1	-	Treacle protein (Treacher Collins syndrome protein)	0.00516998	2	0.347552	2
TAHNSEAADIEESFNEHEIEPSSPK	Phospho (STY)	Q8IWS0-2	Q8IWS0	PHF6_HUMAN	PHF6 KIAA1823	-	PHD finger protein 6 (PHD-like zinc finger protein)	0.18734	7	0.346975	5
SKDASTSPPNR	Phospho (STY)	Q15154;Q15154-2;Q15154-3	Q15154	PCM1_HUMAN	PCM1	-	Pericentriolar material 1 protein (PCM-1) (hPCM-1)	0.120883	1	0.346887	2
GHEYTNIK	Phospho (STY)	Q06124;Q06124-2	Q06124	PTN11_HUMAN	PTPN11 PTP2C SHPTP2	-	Tyrosine-protein phosphatase non-receptor type 11 (EC 3.1.3.48) (Protein-tyrosine phosphatase 1D) (PTP-1D) (Protein-tyrosine phosphatase 2C) (PTP-2C) (SH-PTP2) (SHP-2) (Shp2) (SH-PTP3)			0.345964	2
RDSIDKSGIFPEWK	Phospho (STY)	Q96C24;Q96C24-2	Q96C24	SYTL4_HUMAN	SYTL4	-	Synaptotagmin-like protein 4 (Exophilin-2) (Granuphilin)			0.345748	1
RSPSPEEK	Phospho (STY)	P25686	P25686	DNJB2_HUMAN	DNAJB2 HSJ1 HSPF3	-	DnaJ homolog subfamily B member 2 (DnaJ protein homolog 1) (Heat shock 40 kDa protein 3) (Heat shock protein J1) (HSJ-1)	0.750397	1	0.345151	3
RSSSEGISK	Phospho (STY)	Q86V48;Q86V48-3;Q86V48-2	Q86V48	LUZP1_HUMAN	LUZP1	-	Leucine zipper protein 1	-0.275027	5	0.344812	5
VHSPPASIVPR	Phospho (STY)	Q9BTE3;Q9BTE3-2;Q9BTE3-3	Q9BTE3	MCMBP_HUMAN	MCMBP C10orf119	-	Mini-chromosome maintenance complex-binding protein (MCM-BP) (MCM-binding protein)			0.344374	1
EPAITSQNSPEAR	Phospho (STY)	P23193;P23193-2	P23193	TCEA1_HUMAN	TCEA1 GTF2S TFIIS	-	Transcription elongation factor A protein 1 (Transcription elongation factor S-II protein 1) (Transcription elongation factor TFIIS.o)	0.252658	1	0.344167	2
RSRSGSIK	3 Phospho (STY)	Q16629	Q16629	SRSF7_HUMAN	SRSF7 SFRS7	-	Serine/arginine-rich splicing factor 7 (Splicing factor 9G8) (Splicing factor, arginine/serine-rich 7)	-0.031147	3	0.343465	2
TTESGSDSESKPDQEAEPQEAAGAQGR	Phospho (STY)	Q9Y2J2-2;Q9Y2J2-3;Q9Y2J2	Q9Y2J2	E41L3_HUMAN	EPB41L3 DAL1 KIAA0987	-	Band 4.1-like protein 3 (4.1B) (Differentially expressed in adenocarcinoma of the lung protein 1) (DAL-1) [Cleaved into: Band 4.1-like protein 3, N-terminally processed]			0.343299	3
SPIIHSPK	Phospho (STY)	O94913	O94913	PCF11_HUMAN	PCF11 KIAA0824	-	Pre-mRNA cleavage complex 2 protein Pcf11 (Pre-mRNA cleavage complex II protein Pcf11)			0.343128	1
IPSSPVYEDAASFK	Phospho (STY)	Q14247	Q14247	SRC8_HUMAN	CTTN EMS1	-	Src substrate cortactin (Amplaxin) (Oncogene EMS1)	-0.250824	2	0.341936	5
SRGPTPPAMGPR	Phospho (STY)	Q3KQU3;Q3KQU3-4;Q3KQU3-2	Q3KQU3	MA7D1_HUMAN	MAP7D1 KIAA1187 PARCC1 RPRC1 PP2464	-	MAP7 domain-containing protein 1 (Arginine/proline-rich coiled-coil domain-containing protein 1) (Proline/arginine-rich coiled-coil domain-containing protein 1)	0.537673	2	0.341592	2
SSSPAPADIAQTVQEDIR	Phospho (STY)	Q13283	Q13283	G3BP1_HUMAN	G3BP1 G3BP	-	Ras GTPase-activating protein-binding protein 1 (G3BP-1) (EC 3.6.4.12) (EC 3.6.4.13) (ATP-dependent DNA helicase VIII) (hDH VIII) (GAP SH3 domain-binding protein 1)			0.341245	1
VGDSTPVSEKPVSAAVDANASESP	Phospho (STY)	Q9H8Y8;Q9H8Y8-2	Q9H8Y8	GORS2_HUMAN	GORASP2 GOLPH6	-	Golgi reassembly-stacking protein 2 (GRS2) (Golgi phosphoprotein 6) (GOLPH6) (Golgi reassembly-stacking protein of 55 kDa) (GRASP55) (p59)	-0.356294	2	0.341189	1
RSSIDEK	Phospho (STY)	Q9NWB6;Q9NWB6-2	Q9NWB6	ARGL1_HUMAN	ARGLU1	-	Arginine and glutamate-rich protein 1	0.721437	3	0.340828	5
SGKNSQEDSEDSEDKDVK	3 Phospho (STY)	Q9H1E3	Q9H1E3	NUCKS_HUMAN	NUCKS1 NUCKS JC7	-	Nuclear ubiquitous casein and cyclin-dependent kinase substrate 1 (P1)	0.284248	12	0.340092	7
SGSYSGRSPSPYGR	2 Phospho (STY)	Q9NYV4;Q9NYV4-2;Q9NYV4-3	Q9NYV4	CDK12_HUMAN	CDK12 CRK7 CRKRS KIAA0904	CMGC	Cyclin-dependent kinase 12 (EC 2.7.11.22) (EC 2.7.11.23) (Cdc2-related kinase, arginine/serine-rich) (CrkRS) (Cell division cycle 2-related protein kinase 7) (CDC2-related protein kinase 7) (Cell division protein kinase 12) (hCDK12)	0.357158	2	0.339935	2
KSEAGHASSPDSEVTSICQK	Phospho (STY)	Q6NZY4;Q6NZY4-2	Q6NZY4	ZCHC8_HUMAN	ZCCHC8	-	Zinc finger CCHC domain-containing protein 8 (TRAMP-like complex RNA-binding factor ZCCHC8)	0.163694	6	0.339569	4
VDGPRSPSYGR	Phospho (STY)	Q07955	Q07955	SRSF1_HUMAN	SRSF1 ASF SF2 SF2P33 SFRS1 OK/SW-cl.3	-	Serine/arginine-rich splicing factor 1 (Alternative-splicing factor 1) (ASF-1) (Splicing factor, arginine/serine-rich 1) (pre-mRNA-splicing factor SF2, P33 subunit)	0.379398	10	0.339497	8
GIMAGGRPEGQYSEDEDTDTDEYKEAK	Oxidation (M),2 Phospho (STY)	Q9NPQ8-3;Q9NPQ8;Q9NPQ8-4;Q9NPQ8-2	Q9NPQ8	RIC8A_HUMAN	RIC8A	-	Synembryn-A (Protein Ric-8A)	-0.243557	1	0.339479	2
SNRNSIER	Phospho (STY)	Q8TF01	Q8TF01	PNISR_HUMAN	PNISR C6orf111 SFRS18 SRRP130 HSPC261 HSPC306	-	Arginine/serine-rich protein PNISR (PNN-interacting serine/arginine-rich protein) (SR-related protein) (SR-rich protein) (Serine/arginine-rich-splicing regulatory protein 130) (SRrp130) (Splicing factor, arginine/serine-rich 130) (Splicing factor, arginine/serine-rich 18)	-0.206985	5	0.339345	4
KRSSISPGR	2 Phospho (STY)	Q9BUQ8	Q9BUQ8	DDX23_HUMAN	DDX23	-	Probable ATP-dependent RNA helicase DDX23 (EC 3.6.4.13) (100 kDa U5 snRNP-specific protein) (DEAD box protein 23) (PRP28 homolog) (U5-100kD)	0.190245	5	0.339217	5
ERSSSGEPAR	2 Phospho (STY)	Q9H9J4;Q9H9J4-2	Q9H9J4	UBP42_HUMAN	USP42	-	Ubiquitin carboxyl-terminal hydrolase 42 (EC 3.4.19.12) (Deubiquitinating enzyme 42) (Ubiquitin thioesterase 42) (Ubiquitin-specific-processing protease 42)	0.0467273	1	0.33898	1
ISDDFDSPVKGPICK	Phospho (STY)	Q96T23;Q96T23-2;Q96T23-3	Q96T23	RSF1_HUMAN	RSF1 HBXAP XAP8	-	Remodeling and spacing factor 1 (Rsf-1) (HBV pX-associated protein 8) (Hepatitis B virus X-associated protein) (p325 subunit of RSF chromatin-remodeling complex)	-0.81458	3	0.338111	3
DHSPTPSVFNSDEER	2 Phospho (STY)	Q6UN15;Q6UN15-3	Q6UN15	FIP1_HUMAN	FIP1L1 FIP1 RHE	-	Pre-mRNA 3'-end-processing factor FIP1 (hFip1) (FIP1-like 1 protein) (Factor interacting with PAP) (Rearranged in hypereosinophilia)	0.139208	1	0.337593	2
RGPSPPASPTR	2 Phospho (STY)	Q6P5Z2	Q6P5Z2	PKN3_HUMAN	PKN3 PKNBETA	AGC	Serine/threonine-protein kinase N3 (EC 2.7.11.13) (Protein kinase PKN-beta) (Protein-kinase C-related kinase 3)	-1.2107	1	0.337376	2
SRSIDKDR	Phospho (STY)	Q8TF01	Q8TF01	PNISR_HUMAN	PNISR C6orf111 SFRS18 SRRP130 HSPC261 HSPC306	-	Arginine/serine-rich protein PNISR (PNN-interacting serine/arginine-rich protein) (SR-related protein) (SR-rich protein) (Serine/arginine-rich-splicing regulatory protein 130) (SRrp130) (Splicing factor, arginine/serine-rich 130) (Splicing factor, arginine/serine-rich 18)			0.337339	2
GEAERGSGGSSGDEIREDDEPVK	3 Phospho (STY)	Q7Z4V5;Q7Z4V5-2	Q7Z4V5	HDGR2_HUMAN	HDGFRP2 HDGF2 UNQ785/PRO1604	-	Hepatoma-derived growth factor-related protein 2 (HRP-2) (Hepatoma-derived growth factor 2) (HDGF-2)	0.115119	3	0.337083	5
IEPTAPAISPR	Phospho (STY)	Q96IF1	Q96IF1	AJUBA_HUMAN	AJUBA JUB	-	LIM domain-containing protein ajuba			0.336519	1
CQTAEADSESDHEVPEPESEMK	Oxidation (M),Phospho (STY)	Q9BPX3	Q9BPX3	CND3_HUMAN	NCAPG CAPG NYMEL3	-	Condensin complex subunit 3 (Chromosome-associated protein G) (Condensin subunit CAP-G) (hCAP-G) (Melanoma antigen NY-MEL-3) (Non-SMC condensin I complex subunit G) (XCAP-G homolog)			0.335255	1
RSSQPSPTAVPASDSPPTK	Phospho (STY)	Q3KQU3;Q3KQU3-4;Q3KQU3-2	Q3KQU3	MA7D1_HUMAN	MAP7D1 KIAA1187 PARCC1 RPRC1 PP2464	-	MAP7 domain-containing protein 1 (Arginine/proline-rich coiled-coil domain-containing protein 1) (Proline/arginine-rich coiled-coil domain-containing protein 1)			0.334462	1
GSSPQNTTTPKPSVEGQQPAAAAACEPVDHAQSESIIK	Phospho (STY)	Q27J81;Q27J81-2	Q27J81	INF2_HUMAN	INF2 C14orf151 C14orf173	-	Inverted formin-2 (HBEBP2-binding protein C)	-0.279285	3	0.334339	1
ESTESSNTTIEDEDVK	Phospho (STY)	Q13557-11;Q13557-6;Q13557;Q13557-10;Q13557-12;Q13557-8	Q13557	KCC2D_HUMAN	CAMK2D CAMKD	CAMK	Calcium/calmodulin-dependent protein kinase type II subunit delta (CaM kinase II subunit delta) (CaMK-II subunit delta) (EC 2.7.11.17)			0.334116	1
AVVVSPK	Phospho (STY)	O75909;O75909-1	O75909	CCNK_HUMAN	CCNK CPR4	-	Cyclin-K	-0.244463	1	0.333767	1
ECSPTSSIER	Phospho (STY)	Q9P1Y6;Q9P1Y6-3;Q9P1Y6-2	Q9P1Y6	PHRF1_HUMAN	PHRF1 KIAA1542	-	PHD and RING finger domain-containing protein 1	0.42777	1	0.33286	2
FHDTSSPIMVTPPSAEAHWAVR	Oxidation (M),Phospho (STY)	Q9UBC2	Q9UBC2	EP15R_HUMAN	EPS15L1 EPS15R	-	Epidermal growth factor receptor substrate 15-like 1 (Eps15-related protein) (Eps15R)	-0.228234	1	0.332393	1
GGGPVTIQDYRIPDSDDDEDEETAIQR	Phospho (STY)	Q96K21-3	Q96K21	ANCHR_HUMAN	ZFYVE19 ANCHR MPFYVE	-	Abscission/NoCut checkpoint regulator (ANCHR) (MLL partner containing FYVE domain) (Zinc finger FYVE domain-containing protein 19)	0.191443	2	0.332389	1
QSVTSFPDADAFHHQVHDDDIISSSEEECKDR	3 Phospho (STY),Gln->pyro-Glu	P50402	P50402	EMD_HUMAN	EMD EDMD STA	-	Emerin	-0.0690281	2	0.331476	1
SRSPYSSR	2 Phospho (STY)	Q14004-2;Q14004	Q14004	CDK13_HUMAN	CDK13 CDC2L CDC2L5 CHED KIAA1791	CMGC	Cyclin-dependent kinase 13 (EC 2.7.11.22) (EC 2.7.11.23) (CDC2-related protein kinase 5) (Cell division cycle 2-like protein kinase 5) (Cell division protein kinase 13) (hCDK13) (Cholinesterase-related cell division controller)	0.424167	8	0.331223	9
SEEVPAFGVASPPPITDTPDTTANAEGDIPTTMGGPIPPHIAIK	Oxidation (M),Phospho (STY)	Q08211	Q08211	DHX9_HUMAN	DHX9 DDX9 LKP NDH2	-	ATP-dependent RNA helicase A (RHA) (EC 3.6.4.13) (DEAH box protein 9) (Leukophysin) (LKP) (Nuclear DNA helicase II) (NDH II)	-0.0751306	2	0.331181	3
TSPENVQDR	Phospho (STY)	P49792	P49792	RBP2_HUMAN	RANBP2 NUP358	-	E3 SUMO-protein ligase RanBP2 (EC 6.3.2.-) (358 kDa nucleoporin) (Nuclear pore complex protein Nup358) (Nucleoporin Nup358) (Ran-binding protein 2) (RanBP2) (p270)			0.330903	1
GRIGSVDSFER	Phospho (STY)	O60343;O60343-3;O60343-2	O60343	TBCD4_HUMAN	TBC1D4 AS160 KIAA0603	-	TBC1 domain family member 4 (Akt substrate of 160 kDa) (AS160)			0.330719	2
CAPSAGSPAAAVGRESPGAAATSSSGPQAQQHR	2 Phospho (STY)	Q7L2J0	Q7L2J0	MEPCE_HUMAN	MEPCE BCDIN3	-	7SK snRNA methylphosphate capping enzyme (MePCE) (EC 2.1.1.-) (Bicoid-interacting protein 3 homolog) (Bin3 homolog)			0.330481	2
DTTVISHSPNTSYDTAIEAR	Phospho (STY)	Q4VCS5;Q4VCS5-2	Q4VCS5	AMOT_HUMAN	AMOT KIAA1071	-	Angiomotin			0.32987	1
RSPSISSK	Phospho (STY)	Q8IYB3;Q8IYB3-2	Q8IYB3	SRRM1_HUMAN	SRRM1 SRM160	-	Serine/arginine repetitive matrix protein 1 (SR-related nuclear matrix protein of 160 kDa) (SRm160) (Ser/Arg-related nuclear matrix protein)	0.399007	1	0.328732	4
GGSGYHSRSPAR	2 Phospho (STY)	Q9UQ35;Q9UQ35-2	Q9UQ35	SRRM2_HUMAN	SRRM2 KIAA0324 SRL300 SRM300 HSPC075	-	Serine/arginine repetitive matrix protein 2 (300 kDa nuclear matrix antigen) (Serine/arginine-rich splicing factor-related nuclear matrix protein of 300 kDa) (SR-related nuclear matrix protein of 300 kDa) (Ser/Arg-related nuclear matrix protein of 300 kDa) (Splicing coactivator subunit SRm300) (Tax-responsive enhancer element-binding protein 803) (TaxREB803)	0.366551	3	0.328541	5
MEVAEPSSPTEEEEEEEEHSAEPRPR	Acetyl (Protein N-term),Oxidation (M),Phospho (STY)	Q9NWV8;Q9NWV8-3	Q9NWV8	BABA1_HUMAN	BABAM1 C19orf62 MERIT40 NBA1 HSPC142	-	BRISC and BRCA1-A complex member 1 (Mediator of RAP80 interactions and targeting subunit of 40 kDa) (New component of the BRCA1-A complex)	0.175715	2	0.328032	1
IDISPSTFRK	Phospho (STY)	Q9Y2W1	Q9Y2W1	TR150_HUMAN	THRAP3 TRAP150	-	Thyroid hormone receptor-associated protein 3 (Thyroid hormone receptor-associated protein complex 150 kDa component) (Trap150)			0.328032	1
RISAQGQAISVVGSISSMSPIEEEAPQAK	Oxidation (M),Phospho (STY)	Q92797;Q92797-2;Q92797-3	Q92797	SYMPK_HUMAN	SYMPK SPK	-	Symplekin			0.327802	1
EVEKQEDTENHPKTPESAPENK	Phospho (STY)	Q96T58	Q96T58	MINT_HUMAN	SPEN KIAA0929 MINT SHARP	-	Msx2-interacting protein (SMART/HDAC1-associated repressor protein) (SPEN homolog)	-0.05951	1	0.327572	1
HCGISISSTPPGK	Phospho (STY)	Q71F23	Q71F23	CENPU_HUMAN	CENPU ICEN24 KLIP1 MLF1IP PBIP1	-	Centromere protein U (CENP-U) (Centromere protein of 50 kDa) (CENP-50) (Interphase centromere complex protein 24) (KSHV latent nuclear antigen-interacting protein 1) (MLF1-interacting protein) (Polo-box-interacting protein 1)	0.317463	2	0.326767	1
SEEKEAGEI	Phospho (STY)	Q9NQ29;Q9NQ29-3	Q9NQ29	LUC7L_HUMAN	LUC7L LUC7L1	-	Putative RNA-binding protein Luc7-like 1 (Putative SR protein LUC7B1) (SR+89)			0.326281	1
RTSPSDGAMANYESTEVMGDGESAHDSPR	Phospho (STY)	Q14C86-6;Q14C86-2;Q14C86-4;Q14C86-3	Q14C86	GAPD1_HUMAN	GAPVD1 GAPEX5 KIAA1521 RAP6	-	GTPase-activating protein and VPS9 domain-containing protein 1 (GAPex-5) (Rab5-activating protein 6)			0.326227	1
RISQPESAEK	Phospho (STY)	Q9UKV3	Q9UKV3	ACINU_HUMAN	ACIN1 ACINUS KIAA0670	-	Apoptotic chromatin condensation inducer in the nucleus (Acinus)	0.0014801	7	0.325842	6
APSPTKPIR	Phospho (STY)	Q96FF9	Q96FF9	CDCA5_HUMAN	CDCA5	-	Sororin (Cell division cycle-associated protein 5) (p35)			0.325732	1
EVDEDSEPEREVR	Phospho (STY)	Q53GS9	Q53GS9	SNUT2_HUMAN	USP39 CGI-21 HSPC332 PRO2855	-	U4/U6.U5 tri-snRNP-associated protein 2 (Inactive ubiquitin-specific peptidase 39) (SAD1 homolog) (U4/U6.U5 tri-snRNP-associated 65 kDa protein) (65K)	0.0863762	1	0.32478	1
KIGDVSPTQIDVSQFGSFK	Phospho (STY)	P46821	P46821	MAP1B_HUMAN	MAP1B	-	Microtubule-associated protein 1B (MAP-1B) [Cleaved into: MAP1B heavy chain; MAP1 light chain LC1]	-0.0987218	1	0.324738	8
ITHVDSPIEAPAGPIGQVK	Phospho (STY)	Q9BSJ8-2;Q9BSJ8	Q9BSJ8	ESYT1_HUMAN	ESYT1 FAM62A KIAA0747 MBC2	-	Extended synaptotagmin-1 (E-Syt1) (Membrane-bound C2 domain-containing protein)			0.32467	4
QEQINTEPIEDTVISPTK	Phospho (STY)	O15446-2;O15446	O15446	RPA34_HUMAN	CD3EAP ASE1 CAST PAF49	-	DNA-directed RNA polymerase I subunit RPA34 (A34.5) (Antisense to ERCC-1 protein) (ASE-1) (CD3-epsilon-associated protein) (CAST) (CD3E-associated protein) (RNA polymerase I-associated factor PAF49)	-0.419816	1	0.324509	5
GAAEEAEIEDSDDEEKPVKQDDFPK	Phospho (STY)	Q9UBB9	Q9UBB9	TFP11_HUMAN	TFIP11 STIP HSPC006	-	Tuftelin-interacting protein 11 (Septin and tuftelin-interacting protein 1) (STIP-1)	0.100978	1	0.32435	2
GIPIATGDTSPEPEIIPGAPIPPPK	Phospho (STY)	O75821	O75821	EIF3G_HUMAN	EIF3G EIF3S4	-	Eukaryotic translation initiation factor 3 subunit G (eIF3g) (Eukaryotic translation initiation factor 3 RNA-binding subunit) (eIF-3 RNA-binding subunit) (Eukaryotic translation initiation factor 3 subunit 4) (eIF-3-delta) (eIF3 p42) (eIF3 p44)	0.0756043	3	0.324303	2
RVPGSSGHIHK	Phospho (STY)	Q9UEW8	Q9UEW8	STK39_HUMAN	STK39 SPAK	STE	STE20/SPS1-related proline-alanine-rich protein kinase (Ste-20-related kinase) (EC 2.7.11.1) (DCHT) (Serine/threonine-protein kinase 39)			0.323751	1
YGGSVGSQPPPVAPEPGPVPSSPSQEPPTKR	Phospho (STY)	Q04323-2;Q04323	Q04323	UBXN1_HUMAN	UBXN1 SAKS1	-	UBX domain-containing protein 1 (SAPK substrate protein 1) (UBA/UBX 33.3 kDa protein)	-0.85444	2	0.323642	2
EEIQANGSAPAADKEEPAAAGSGAASPSAAEK	Phospho (STY)	P29966	P29966	MARCS_HUMAN	MARCKS MACS PRKCSL	-	Myristoylated alanine-rich C-kinase substrate (MARCKS) (Protein kinase C substrate, 80 kDa protein, light chain) (80K-L protein) (PKCSL)			0.323082	2
QKSFSEDVISHK	Phospho (STY)	Q03001;Q03001-10;Q03001-8	Q03001	DYST_HUMAN	DST BP230 BP240 BPAG1 DMH DT KIAA0728	-	Dystonin (230 kDa bullous pemphigoid antigen) (230/240 kDa bullous pemphigoid antigen) (Bullous pemphigoid antigen 1) (BPA) (Bullous pemphigoid antigen) (Dystonia musculorum protein) (Hemidesmosomal plaque protein)	0.439139	3	0.32283	4
IAPVPSPEPQKPAPVSPESVK	Phospho (STY)	Q96JM3	Q96JM3	CHAP1_HUMAN	CHAMP1 C13orf8 CAMP KIAA1802 ZNF828	-	Chromosome alignment-maintaining phosphoprotein 1 (Zinc finger protein 828)	0.348464	8	0.322827	9
TSSVVTIEVAK	Phospho (STY)	P55196-5;P55196;P55196-3;P55196-1;P55196-6;P55196-2	P55196	AFAD_HUMAN	MLLT4 AF6	-	Afadin (ALL1-fused gene from chromosome 6 protein) (Protein AF-6)	0.173673	2	0.322741	2
INWISVDFNNWKDWEDDSDEDMSNFDR	Oxidation (M),Phospho (STY)	Q15185	Q15185	TEBP_HUMAN	PTGES3 P23 TEBP	-	Prostaglandin E synthase 3 (EC 5.3.99.3) (Cytosolic prostaglandin E2 synthase) (cPGES) (Hsp90 co-chaperone) (Progesterone receptor complex p23) (Telomerase-binding protein p23)			0.32262	1
TAHNSEADIEESFNEHEIEPSSPK	Phospho (STY)	Q8IWS0	Q8IWS0	PHF6_HUMAN	PHF6 KIAA1823	-	PHD finger protein 6 (PHD-like zinc finger protein)	0.591383	7	0.322268	11
RNSRDGDPIPSSISCK	Phospho (STY)	P53602	P53602	MVD1_HUMAN	MVD MPD	-	Diphosphomevalonate decarboxylase (EC 4.1.1.33) (Mevalonate (diphospho)decarboxylase) (MDDase) (Mevalonate pyrophosphate decarboxylase)	0.128977	7	0.321622	1
RGSIGENQIKDEK	Phospho (STY)	Q05682-4;Q05682-5	Q05682	CALD1_HUMAN	CALD1 CAD CDM	-	Caldesmon (CDM)	-0.566741	1	0.321536	11
TISSSSMDISR	Phospho (STY)	Q9H0B6	Q9H0B6	KLC2_HUMAN	KLC2	-	Kinesin light chain 2 (KLC 2)	0.51549	2	0.321032	3
HHASIVMSQDPYK	Oxidation (M),Phospho (STY)	P30679	P30679	GNA15_HUMAN	GNA15 GNA16	-	Guanine nucleotide-binding protein subunit alpha-15 (G alpha-15) (G-protein subunit alpha-15) (Epididymis tissue protein Li 17E) (Guanine nucleotide-binding protein subunit alpha-16) (G alpha-16) (G-protein subunit alpha-16)			0.320864	1
SSSPVTEIASRSPIRQDR	2 Phospho (STY)	Q9UQ35;Q9UQ35-2	Q9UQ35	SRRM2_HUMAN	SRRM2 KIAA0324 SRL300 SRM300 HSPC075	-	Serine/arginine repetitive matrix protein 2 (300 kDa nuclear matrix antigen) (Serine/arginine-rich splicing factor-related nuclear matrix protein of 300 kDa) (SR-related nuclear matrix protein of 300 kDa) (Ser/Arg-related nuclear matrix protein of 300 kDa) (Splicing coactivator subunit SRm300) (Tax-responsive enhancer element-binding protein 803) (TaxREB803)	0.246932	6	0.320773	3
CAAPRPPSSSPEQR	Phospho (STY)	Q5H9R7-5;Q5H9R7;Q5H9R7-2;Q5H9R7-6;Q5H9R7-4	Q5H9R7	PP6R3_HUMAN	PPP6R3 C11orf23 KIAA1558 PP6R3 SAPL SAPS3	-	Serine/threonine-protein phosphatase 6 regulatory subunit 3 (SAPS domain family member 3) (Sporulation-induced transcript 4-associated protein SAPL)	0.0542231	3	0.31988	3
QSVTSFPDADAFHHQVHDDDIISSSEEECKDR	2 Phospho (STY),Gln->pyro-Glu	P50402	P50402	EMD_HUMAN	EMD EDMD STA	-	Emerin	0.878878	1	0.318693	2
GQESSSDQEQVDVESIDFSK	2 Phospho (STY)	Q96JM3	Q96JM3	CHAP1_HUMAN	CHAMP1 C13orf8 CAMP KIAA1802 ZNF828	-	Chromosome alignment-maintaining phosphoprotein 1 (Zinc finger protein 828)	-0.0720372	1	0.318346	1
GNVFSSPTAAGTPNK	Phospho (STY)	Q05682-2;Q05682-3;Q05682;Q05682-4;Q05682-5	Q05682	CALD1_HUMAN	CALD1 CAD CDM	-	Caldesmon (CDM)			0.317999	2
ISMEDSKSPPPKATEEK	Phospho (STY)	Q9NQG5	Q9NQG5	RPR1B_HUMAN	RPRD1B C20orf77 CREPT	-	Regulation of nuclear pre-mRNA domain-containing protein 1B (Cell cycle-related and expression-elevated protein in tumor)	-0.569394	1	0.317642	3
IRISPSPTSQR	Phospho (STY)	P02545;P02545-3;P02545-2	P02545	LMNA_HUMAN	LMNA LMN1	-	Prelamin-A/C [Cleaved into: Lamin-A/C (70 kDa lamin) (Renal carcinoma antigen NY-REN-32)]	0.127296	12	0.316712	13
RTNSTGGSSGSSVGGGSGK	Phospho (STY)	Q8IUD2;Q8IUD2-3;Q8IUD2-2;Q8IUD2-5;Q8IUD2-4	Q8IUD2	RB6I2_HUMAN	ERC1 ELKS KIAA1081 RAB6IP2	-	ELKS/Rab6-interacting/CAST family member 1 (ERC-1) (Rab6-interacting protein 2)	-0.434695	2	0.316637	2
RVIGQDHDFSESSEEEAPAEASSGAIR	3 Phospho (STY)	P23497-4;P23497;P23497-3;P23497-2;P23497-5	P23497	SP100_HUMAN	SP100	-	Nuclear autoantigen Sp-100 (Nuclear dot-associated Sp100 protein) (Speckled 100 kDa)	0.0738202	1	0.316609	2
SGAASMPSSPK	Phospho (STY)	Q86SQ0;Q86SQ0-3;Q86SQ0-2	Q86SQ0	PHLB2_HUMAN	PHLDB2 LL5B	-	Pleckstrin homology-like domain family B member 2 (Protein LL5-beta)	0.353401	2	0.316516	2
RFSDQAGPAIPTSNSYSK	Phospho (STY)	Q7KZI7-16;Q7KZI7-15;Q7KZI7-14;Q7KZI7-13	Q7KZI7	MARK2_HUMAN	MARK2 EMK1	CAMK	Serine/threonine-protein kinase MARK2 (EC 2.7.11.1) (EC 2.7.11.26) (ELKL motif kinase 1) (EMK-1) (MAP/microtubule affinity-regulating kinase 2) (PAR1 homolog) (PAR1 homolog b) (Par-1b) (Par1b)			0.315914	1
RESCGSSVITDFEGKDVATK	Phospho (STY)	O15231-3;O15231;O15231-2	O15231	ZN185_HUMAN	ZNF185	-	Zinc finger protein 185 (LIM domain protein ZNF185) (P1-A)	-0.511127	6	0.315604	2
KAAVISDSEDEEKASAK	2 Phospho (STY)	Q96ST2;Q96ST2-3;Q96ST2-2	Q96ST2	IWS1_HUMAN	IWS1 IWS1L	-	Protein IWS1 homolog (IWS1-like protein)	0.0787464	2	0.315377	2
QYSSIPR	Phospho (STY)	Q8TEW0;Q8TEW0-2;Q8TEW0-4;Q8TEW0-6;Q8TEW0-7;Q8TEW0-3;Q8TEW0-5	Q8TEW0	PARD3_HUMAN	PARD3 PAR3 PAR3A	-	Partitioning defective 3 homolog (PAR-3) (PARD-3) (Atypical PKC isotype-specific-interacting protein) (ASIP) (CTCL tumor antigen se2-5) (PAR3-alpha)			0.315334	1
SIGSVQAPSYGAR	Phospho (STY)	P05783	P05783	K1C18_HUMAN	KRT18 CYK18 PIG46	-	Keratin, type I cytoskeletal 18 (Cell proliferation-inducing gene 46 protein) (Cytokeratin-18) (CK-18) (Keratin-18) (K18)	-1.31863	4	0.31484	1
SPSYGR	Phospho (STY)	Q07955	Q07955	SRSF1_HUMAN	SRSF1 ASF SF2 SF2P33 SFRS1 OK/SW-cl.3	-	Serine/arginine-rich splicing factor 1 (Alternative-splicing factor 1) (ASF-1) (Splicing factor, arginine/serine-rich 1) (pre-mRNA-splicing factor SF2, P33 subunit)	0.402395	2	0.312897	3
GAEAFGDSEEDGEDVFEVEK	Phospho (STY)	Q99549-2;Q99549	Q99549	MPP8_HUMAN	MPHOSPH8 MPP8	-	M-phase phosphoprotein 8 (Two hybrid-associated protein 3 with RanBPM) (Twa3)	0.703337	1	0.312481	2
SIEDISSDSSNQAK	Phospho (STY)	Q9HCH5-8;Q9HCH5-7;Q9HCH5-11;Q9HCH5-13;Q9HCH5;Q9HCH5-6;Q9HCH5-14;Q9HCH5-12;Q9HCH5-15	Q9HCH5	SYTL2_HUMAN	SYTL2 KIAA1597 SGA72M SLP2 SLP2A	-	Synaptotagmin-like protein 2 (Breast cancer-associated antigen SGA-72M) (Exophilin-4)			0.311829	1
ERSPSPSFR	Phospho (STY)	P49585	P49585	PCY1A_HUMAN	PCYT1A CTPCT PCYT1	-	Choline-phosphate cytidylyltransferase A (EC 2.7.7.15) (CCT-alpha) (CTP:phosphocholine cytidylyltransferase A) (CCT A) (CT A) (Phosphorylcholine transferase A)	0.240986	1	0.311327	2
RFSSGGEEDDFDR	Phospho (STY)	O94929;O94929-3;O94929-2	O94929	ABLM3_HUMAN	ABLIM3 KIAA0843 HMFN1661	-	Actin-binding LIM protein 3 (abLIM-3) (Actin-binding LIM protein family member 3)	0.00580301	2	0.311055	2
SRSRSPYSSR	3 Phospho (STY)	Q14004-2;Q14004	Q14004	CDK13_HUMAN	CDK13 CDC2L CDC2L5 CHED KIAA1791	CMGC	Cyclin-dependent kinase 13 (EC 2.7.11.22) (EC 2.7.11.23) (CDC2-related protein kinase 5) (Cell division cycle 2-like protein kinase 5) (Cell division protein kinase 13) (hCDK13) (Cholinesterase-related cell division controller)			0.310573	1
KFQEQECPPSPEPTR	Phospho (STY)	P62070	P62070	RRAS2_HUMAN	RRAS2 TC21	-	Ras-related protein R-Ras2 (Ras-like protein TC21) (Teratocarcinoma oncogene)	0.00796563	2	0.310433	2
AITPPQQPYK	Phospho (STY)	Q9NYV4;Q9NYV4-2;Q9NYV4-3	Q9NYV4	CDK12_HUMAN	CDK12 CRK7 CRKRS KIAA0904	CMGC	Cyclin-dependent kinase 12 (EC 2.7.11.22) (EC 2.7.11.23) (Cdc2-related kinase, arginine/serine-rich) (CrkRS) (Cell division cycle 2-related protein kinase 7) (CDC2-related protein kinase 7) (Cell division protein kinase 12) (hCDK12)	0.298893	1	0.309875	1
IGEGTYGVVYK	2 Phospho (STY)	P06493;P06493-2;Q00526;P24941;P24941-2	P06493	CDK1_HUMAN	CDK1 CDC2 CDC28A CDKN1 P34CDC2	CMGC	Cyclin-dependent kinase 1 (CDK1) (EC 2.7.11.22) (EC 2.7.11.23) (Cell division control protein 2 homolog) (Cell division protein kinase 1) (p34 protein kinase)	1.85013	3	0.309711	6
KSTVIQQQYNR	Phospho (STY)	Q9Y490	Q9Y490	TLN1_HUMAN	TLN1 KIAA1027 TLN	-	Talin-1	-0.720802	1	0.307769	3
SPPVGSGPASGVEPTSFPVESEAVMEDVIRPIEQAIEDCR	Phospho (STY)	Q9HD15	Q9HD15	SRA1_HUMAN	SRA1 PP7684	-	Steroid receptor RNA activator 1 (Steroid receptor RNA activator protein) (SRAP)			0.307312	1
IEDTAGDTGHSSIEAPRSPDTIAPVASER	Phospho (STY)	O43310-2;O43310;O43310-3	O43310	CTIF_HUMAN	CTIF KIAA0427	-	CBP80/20-dependent translation initiation factor			0.307265	2
HNDIVDSDSDAEDRGTISAEITAAHFGGGGGIIHK	2 Phospho (STY)	P78316;P78316-2	P78316	NOP14_HUMAN	NOP14 C4orf9 NOL14 RES4-25	-	Nucleolar protein 14 (Nucleolar complex protein 14)	0.145873	1	0.307126	2
KASPEAASTPR	Phospho (STY)	P29590;P29590-7;P29590-11;P29590-8;P29590-3;P29590-13;P29590-9;P29590-5;P29590-12;P29590-4;P29590-10;P29590-14;P29590-2	P29590	PML_HUMAN	PML MYL PP8675 RNF71 TRIM19	-	Protein PML (Promyelocytic leukemia protein) (RING finger protein 71) (Tripartite motif-containing protein 19)	-0.683669	1	0.306435	2
TSVATSTEGKDKDVTISPVK	Phospho (STY)	Q8NFC6	Q8NFC6	BD1L1_HUMAN	BOD1L1 BOD1L FAM44A KIAA1327	-	Biorientation of chromosomes in cell division protein 1-like 1 (Protein FAM44A)	0.051065	2	0.305594	3
ASVSPMDEPVPDSESPIEK	Phospho (STY)	P46821	P46821	MAP1B_HUMAN	MAP1B	-	Microtubule-associated protein 1B (MAP-1B) [Cleaved into: MAP1B heavy chain; MAP1 light chain LC1]			0.303666	3
SPSPSSPAAVNHHSSSDISPVSNESTSSSPGK	Phospho (STY)	O75381;O75381-2	O75381	PEX14_HUMAN	PEX14	-	Peroxisomal membrane protein PEX14 (PTS1 receptor-docking protein) (Peroxin-14) (Peroxisomal membrane anchor protein PEX14)	0.131458	1	0.303543	1
AEQPSPPNSDSGQDAHPDPDANPDAAR	Phospho (STY)	Q9BUA3	Q9BUA3	CK084_HUMAN	C11orf84	-	Uncharacterized protein C11orf84			0.30353	5
TISSSSMDISR	Oxidation (M),Phospho (STY)	Q9H0B6	Q9H0B6	KLC2_HUMAN	KLC2	-	Kinesin light chain 2 (KLC 2)			0.302407	1
VIEDDPEATYTTSGGK	Phospho (STY)	P29317	P29317	EPHA2_HUMAN	EPHA2 ECK	TK	Ephrin type-A receptor 2 (EC 2.7.10.1) (Epithelial cell kinase) (Tyrosine-protein kinase receptor ECK)	-2.92451	3	0.302234	2
ISSAGPRSPYCKR	Phospho (STY)	Q6PL18;Q6PL18-2	Q6PL18	ATAD2_HUMAN	ATAD2 L16 PRO2000	-	ATPase family AAA domain-containing protein 2 (EC 3.6.1.3) (AAA nuclear coregulator cancer-associated protein) (ANCCA)			0.301705	1
HTPPTIGGSIPYR	Phospho (STY)	Q9NYB9-2;Q9NYB9-3;Q9NYB9;Q9NYB9-4	Q9NYB9	ABI2_HUMAN	ABI2 ARGBPIA	-	Abl interactor 2 (Abelson interactor 2) (Abi-2) (Abl-binding protein 3) (AblBP3) (Arg-binding protein 1) (ArgBP1)	-0.880081	2	0.301177	2
SRSPDQR	2 Phospho (STY)	Q07157;Q07157-2	Q07157	ZO1_HUMAN	TJP1 ZO1	-	Tight junction protein ZO-1 (Tight junction protein 1) (Zona occludens protein 1) (Zonula occludens protein 1)	0.281075	6	0.300469	9
SRSHSGDRYR	3 Phospho (STY)	Q8N2M8;Q8N2M8-3	Q8N2M8	CLASR_HUMAN	CLASRP SFRS16 SWAP2 UNQ2428/PRO4988	-	CLK4-associating serine/arginine rich protein (Splicing factor, arginine/serine-rich 16) (Suppressor of white-apricot homolog 2)			0.300065	1
TEMDKSPFNSPSPQDSPR	Phospho (STY)	P08651;P08651-2;P08651-3;P08651-5;P08651-4	P08651	NFIC_HUMAN	NFIC NFI	-	Nuclear factor 1 C-type (NF1-C) (Nuclear factor 1/C) (CCAAT-box-binding transcription factor) (CTF) (Nuclear factor I/C) (NF-I/C) (NFI-C) (TGGCA-binding protein)			0.299844	1
SRSGSQGRTDSVEK	3 Phospho (STY)	Q5VTL8	Q5VTL8	PR38B_HUMAN	PRPF38B	-	Pre-mRNA-splicing factor 38B (Sarcoma antigen NY-SAR-27)	-0.132147	3	0.299714	2
SGKNSQEDSEDSEDKDVK	Phospho (STY)	Q9H1E3	Q9H1E3	NUCKS_HUMAN	NUCKS1 NUCKS JC7	-	Nuclear ubiquitous casein and cyclin-dependent kinase substrate 1 (P1)	0.189368	13	0.29963	14
NVPQEESIEDSDVDADFK	Phospho (STY)	O00505	O00505	IMA4_HUMAN	KPNA3 QIP2	-	Importin subunit alpha-4 (Importin alpha Q2) (Qip2) (Karyopherin subunit alpha-3) (SRP1-gamma)	-0.0771379	4	0.299582	3
FIKSPPIHK	Phospho (STY)	Q9NYF8-4	Q9NYF8	BCLF1_HUMAN	BCLAF1 BTF KIAA0164	-	Bcl-2-associated transcription factor 1 (Btf)	0.110129	7	0.299525	6
KDEETEESEYDSEHENSEPVTNIR	3 Phospho (STY)	Q15154;Q15154-2	Q15154	PCM1_HUMAN	PCM1	-	Pericentriolar material 1 protein (PCM-1) (hPCM-1)	0.011499	3	0.299362	1
ESDTKNEVNGTSEDIKSEGDTQSN	Phospho (STY)	O95232	O95232	LC7L3_HUMAN	LUC7L3 CREAP1 CROP O48	-	Luc7-like protein 3 (Cisplatin resistance-associated-overexpressed protein) (Luc7A) (Okadaic acid-inducible phosphoprotein OA48-18) (cAMP regulatory element-associated protein 1) (CRE-associated protein 1) (CREAP-1)	0.0909889	1	0.298893	1
ATSPQKSPSVPKSPTPK	Acetyl (Protein N-term),2 Phospho (STY)	Q9NVD7;Q9NVD7-2	Q9NVD7	PARVA_HUMAN	PARVA MXRA2	-	Alpha-parvin (Actopaxin) (CH-ILKBP) (Calponin-like integrin-linked kinase-binding protein) (Matrix-remodeling-associated protein 2)			0.298893	1
SPPGAAASAAAKPPPISAK	Phospho (STY)	Q7Z5L9;Q7Z5L9-2	Q7Z5L9	I2BP2_HUMAN	IRF2BP2	-	Interferon regulatory factor 2-binding protein 2 (IRF-2-binding protein 2) (IRF-2BP2)	0.0786098	1	0.298631	4
PTTQQSPQDEQEKIIDEAIQAVK	Phospho (STY)	Q96QK1	Q96QK1	VPS35_HUMAN	VPS35 MEM3 TCCCTA00141	-	Vacuolar protein sorting-associated protein 35 (hVPS35) (Maternal-embryonic 3) (Vesicle protein sorting 35)	0.0179219	3	0.298072	1
IQNTGDYYDIYGGEK	Phospho (STY)	Q06124;Q06124-2;Q06124-3	Q06124	PTN11_HUMAN	PTPN11 PTP2C SHPTP2	-	Tyrosine-protein phosphatase non-receptor type 11 (EC 3.1.3.48) (Protein-tyrosine phosphatase 1D) (PTP-1D) (Protein-tyrosine phosphatase 2C) (PTP-2C) (SH-PTP2) (SHP-2) (Shp2) (SH-PTP3)	0.0128029	2	0.297746	2
SASPPQKR	Phospho (STY)	P55199	P55199	ELL_HUMAN	ELL C19orf17	-	RNA polymerase II elongation factor ELL (Eleven-nineteen lysine-rich leukemia protein)	-0.853944	2	0.297282	4
SISDSESDDSKSK	Phospho (STY)	Q13185	Q13185	CBX3_HUMAN	CBX3	-	Chromobox protein homolog 3 (HECH) (Heterochromatin protein 1 homolog gamma) (HP1 gamma) (Modifier 2 protein)	-0.0858325	3	0.296598	1
PHQATIK	Phospho (STY)	Q14690	Q14690	RRP5_HUMAN	PDCD11 KIAA0185	-	Protein RRP5 homolog (NF-kappa-B-binding protein) (NFBP) (Programmed cell death protein 11)			0.296311	1
QEEIDESDDDIDDKPSPIKK	Phospho (STY)	Q9ULH1-2;Q9ULH1	Q9ULH1	ASAP1_HUMAN	ASAP1 DDEF1 KIAA1249	-	Arf-GAP with SH3 domain, ANK repeat and PH domain-containing protein 1 (130 kDa phosphatidylinositol 4,5-bisphosphate-dependent ARF1 GTPase-activating protein) (ADP-ribosylation factor-directed GTPase-activating protein 1) (ARF GTPase-activating protein 1) (Development and differentiation-enhancing factor 1) (DEF-1) (Differentiation-enhancing factor 1) (PIP2-dependent ARF1 GAP)			0.295217	2
ETSVSKEDTDHEEKASNEDVTK	Phospho (STY)	O75475;O75475-2	O75475	PSIP1_HUMAN	PSIP1 DFS70 LEDGF PSIP2	-	PC4 and SFRS1-interacting protein (CLL-associated antigen KW-7) (Dense fine speckles 70 kDa protein) (DFS 70) (Lens epithelium-derived growth factor) (Transcriptional coactivator p75/p52)	-1.55563	1	0.295199	2
DINTFVGTPVEK	Phospho (STY)	P46013;P46013-2	P46013	KI67_HUMAN	MKI67	-	Antigen KI-67			0.293488	1
NDSDPTYGQQGHPNTWK	Phospho (STY)	Q93052	Q93052	LPP_HUMAN	LPP	-	Lipoma-preferred partner (LIM domain-containing preferred translocation partner in lipoma)			0.293131	3
EQIMSQEERSFQDYIGKIHGAYSSEK	Phospho (STY)	P36915	P36915	GNL1_HUMAN	GNL1 HSR1	-	Guanine nucleotide-binding protein-like 1 (GTP-binding protein HSR1)			0.293017	1
GKSDSEDGEKENEK	2 Phospho (STY)	O00203	O00203	AP3B1_HUMAN	AP3B1 ADTB3A	-	AP-3 complex subunit beta-1 (Adapter-related protein complex 3 subunit beta-1) (Adaptor protein complex AP-3 subunit beta-1) (Beta-3A-adaptin) (Clathrin assembly protein complex 3 beta-1 large chain)	0.11184	5	0.292962	4
STSYGYSR	Phospho (STY)	Q13242	Q13242	SRSF9_HUMAN	SRSF9 SFRS9 SRP30C	-	Serine/arginine-rich splicing factor 9 (Pre-mRNA-splicing factor SRp30C) (Splicing factor, arginine/serine-rich 9)	0.19835	4	0.292931	5
TQSISAIPK	Phospho (STY)	Q96RK0	Q96RK0	CIC_HUMAN	CIC KIAA0306	-	Protein capicua homolog	-1.89443	1	0.292106	3
VSSPVFGATSSIK	Phospho (STY)	Q99708	Q99708	COM1_HUMAN	RBBP8 CTIP	-	DNA endonuclease RBBP8 (EC 3.1.-.-) (CtBP-interacting protein) (CtIP) (Retinoblastoma-binding protein 8) (RBBP-8) (Retinoblastoma-interacting protein and myosin-like) (RIM) (Sporulation in the absence of SPO11 protein 2 homolog) (SAE2)			0.29066	1
QKETSPR	Phospho (STY),Gln->pyro-Glu	Q8IYB3;Q8IYB3-2	Q8IYB3	SRRM1_HUMAN	SRRM1 SRM160	-	Serine/arginine repetitive matrix protein 1 (SR-related nuclear matrix protein of 160 kDa) (SRm160) (Ser/Arg-related nuclear matrix protein)	0.716078	2	0.290412	4
KTAPTISPEHWK	Phospho (STY)	Q96JM3	Q96JM3	CHAP1_HUMAN	CHAMP1 C13orf8 CAMP KIAA1802 ZNF828	-	Chromosome alignment-maintaining phosphoprotein 1 (Zinc finger protein 828)	-0.31743	4	0.28985	4
DGDSYDPYDFSDTEEEMPQVHTPK	Oxidation (M),Phospho (STY)	P25205	P25205	MCM3_HUMAN	MCM3	-	DNA replication licensing factor MCM3 (EC 3.6.4.12) (DNA polymerase alpha holoenzyme-associated protein P1) (P1-MCM3) (RLF subunit beta) (p102)	0.23338	12	0.289787	9
YSRSPYSR	2 Phospho (STY)	Q9BRL6;Q9BRL6-2	Q9BRL6	SRSF8_HUMAN	SRSF8 SFRS2B SRP46	-	Serine/arginine-rich splicing factor 8 (Pre-mRNA-splicing factor SRP46) (Splicing factor SRp46) (Splicing factor, arginine/serine-rich 2B)	0.628863	4	0.289681	2
SGAQASSTPISPTR	Phospho (STY)	P02545;P02545-3;P02545-2	P02545	LMNA_HUMAN	LMNA LMN1	-	Prelamin-A/C [Cleaved into: Lamin-A/C (70 kDa lamin) (Renal carcinoma antigen NY-REN-32)]	-0.389863	3	0.289496	8
SRTPPSAPSQSR	Phospho (STY)	Q9UQ35	Q9UQ35	SRRM2_HUMAN	SRRM2 KIAA0324 SRL300 SRM300 HSPC075	-	Serine/arginine repetitive matrix protein 2 (300 kDa nuclear matrix antigen) (Serine/arginine-rich splicing factor-related nuclear matrix protein of 300 kDa) (SR-related nuclear matrix protein of 300 kDa) (Ser/Arg-related nuclear matrix protein of 300 kDa) (Splicing coactivator subunit SRm300) (Tax-responsive enhancer element-binding protein 803) (TaxREB803)	0.643828	8	0.289343	7
KITSDEEGEPSGK	Phospho (STY)	Q8WVC0;Q8WVC0-2	Q8WVC0	LEO1_HUMAN	LEO1 RDL	-	RNA polymerase-associated protein LEO1 (Replicative senescence down-regulated leo1-like protein)	0.30871	2	0.287985	4
AISPAEIR	Phospho (STY)	Q14160-3;Q14160;Q14160-2	Q14160	SCRIB_HUMAN	SCRIB CRIB1 KIAA0147 LAP4 SCRB1 VARTUL	-	Protein scribble homolog (Scribble) (hScrib) (Protein LAP4)			0.287945	1
EPEMPGPREESEEEEDEDDEEEEEEEKEK	Phospho (STY)	P35659	P35659	DEK_HUMAN	DEK	-	Protein DEK			0.287818	1
HRSNSFSDER	2 Phospho (STY)	Q09666	Q09666	AHNK_HUMAN	AHNAK PM227	-	Neuroblast differentiation-associated protein AHNAK (Desmoyokin)	-2.03235	9	0.28755	8
HASSSPESPKPAPAPGSHR	Phospho (STY)	Q9UQ35;Q9UQ35-2	Q9UQ35	SRRM2_HUMAN	SRRM2 KIAA0324 SRL300 SRM300 HSPC075	-	Serine/arginine repetitive matrix protein 2 (300 kDa nuclear matrix antigen) (Serine/arginine-rich splicing factor-related nuclear matrix protein of 300 kDa) (SR-related nuclear matrix protein of 300 kDa) (Ser/Arg-related nuclear matrix protein of 300 kDa) (Splicing coactivator subunit SRm300) (Tax-responsive enhancer element-binding protein 803) (TaxREB803)	0.243182	1	0.287236	2
ASSRSPVFTPR	Phospho (STY)	P52735-3	P52735	VAV2_HUMAN	VAV2	-	Guanine nucleotide exchange factor VAV2 (VAV-2)	0.0901759	1	0.287184	1
RTSMGGTQQQFVEGVR	Oxidation (M),Phospho (STY)	P35222	P35222	CTNB1_HUMAN	CTNNB1 CTNNB OK/SW-cl.35 PRO2286	-	Catenin beta-1 (Beta-catenin)	-0.649005	1	0.286645	1
AHISENEIEAIEK	Phospho (STY)	P98175;P98175-2;P98175-3;P98175-4	P98175	RBM10_HUMAN	RBM10 DXS8237E GPATC9 GPATCH9 KIAA0122	-	RNA-binding protein 10 (G patch domain-containing protein 9) (RNA-binding motif protein 10) (RNA-binding protein S1-1) (S1-1)			0.28648	1
SPVGSGAPQAAAPAPAAHVAGNPGGDAAPAATGTAAAASIATAAGSEDAEKK	Phospho (STY)	P16989;P16989-3;P16989-2	P16989	YBOX3_HUMAN	YBX3 CSDA DBPA	-	Y-box-binding protein 3 (Cold shock domain-containing protein A) (DNA-binding protein A) (Single-strand DNA-binding protein NF-GMB)	-0.00660666	3	0.286156	4
SVSEINSDDEISGK	Phospho (STY)	P82094-2;P82094	P82094	TMF1_HUMAN	TMF1 ARA160	-	TATA element modulatory factor (TMF) (Androgen receptor coactivator 160 kDa protein) (Androgen receptor-associated protein of 160 kDa)	-0.202662	2	0.285729	3
SGGSGHAVAEPASPEQEIDQNK	Phospho (STY)	P46013	P46013	KI67_HUMAN	MKI67	-	Antigen KI-67	0.077243	2	0.284988	2
SSSHSPPR	2 Phospho (STY)	Q9NXE8	Q9NXE8	CWC25_HUMAN	CWC25 CCDC49	-	Pre-mRNA-splicing factor CWC25 homolog (Coiled-coil domain-containing protein 49) (Spliceosome-associated protein homolog CWC25)			0.284988	1
DQDIASCDRDRSSR	Phospho (STY)	Q9Y383;Q9Y383-2	Q9Y383	LC7L2_HUMAN	LUC7L2 CGI-59 CGI-74	-	Putative RNA-binding protein Luc7-like 2	-0.728645	3	0.283803	5
RISSGKADGHVK	2 Phospho (STY)	O75962;O75962-5;O75962-4;O75962-2	O75962	TRIO_HUMAN	TRIO	CAMK	Triple functional domain protein (EC 2.7.11.1) (PTPRF-interacting protein)	0.415542	2	0.283668	2
IADSGDGAGPSPEEKDFIK	Phospho (STY)	Q92917	Q92917	GPKOW_HUMAN	GPKOW GPATC5 GPATCH5 T54	-	G patch domain and KOW motifs-containing protein (G patch domain-containing protein 5) (Protein MOS2 homolog) (Protein T54)			0.283131	2
RISQPAGGIIDSITNIFGR	Phospho (STY)	Q676U5;Q676U5-3;Q676U5-4	Q676U5	A16L1_HUMAN	ATG16L1 APG16L UNQ9393/PRO34307	-	Autophagy-related protein 16-1 (APG16-like 1)	-0.446364	1	0.282618	1
ISVPTSDEEDEVPAPKPR	Phospho (STY)	Q8NE71;Q8NE71-2	Q8NE71	ABCF1_HUMAN	ABCF1 ABC50	-	ATP-binding cassette sub-family F member 1 (ATP-binding cassette 50) (TNF-alpha-stimulated ABC protein)	0.595548	4	0.282614	5
SNGTIAIVDDSEDPGANVSNIQIQQK	Phospho (STY)	Q7Z6B0;Q7Z6B0-2;Q7Z6B0-3	Q7Z6B0	CCD91_HUMAN	CCDC91 GGABP HSD8	-	Coiled-coil domain-containing protein 91 (GGA-binding partner) (p56 accessory protein)			0.282421	1
RDSSESQIASTESDKPTTGR	Phospho (STY)	Q96B23;Q96B23-2	Q96B23	CR025_HUMAN	C18orf25	-	Uncharacterized protein C18orf25	-0.593449	5	0.281639	5
GVDFESSEDDDDDPFMNTSSIR	Oxidation (M),2 Phospho (STY)	P49959;P49959-2	P49959	MRE11_HUMAN	MRE11A HNGS1 MRE11	-	Double-strand break repair protein MRE11A (Meiotic recombination 11 homolog 1) (MRE11 homolog 1) (Meiotic recombination 11 homolog A) (MRE11 homolog A)			0.280956	1
NQRGSFEAPR	Phospho (STY)	Q96IF1	Q96IF1	AJUBA_HUMAN	AJUBA JUB	-	LIM domain-containing protein ajuba			0.280948	1
TGVTSTSDSEEEGDDQEGEK	3 Phospho (STY)	O75475;O75475-2	O75475	PSIP1_HUMAN	PSIP1 DFS70 LEDGF PSIP2	-	PC4 and SFRS1-interacting protein (CLL-associated antigen KW-7) (Dense fine speckles 70 kDa protein) (DFS 70) (Lens epithelium-derived growth factor) (Transcriptional coactivator p75/p52)			0.280843	1
TPPSTTVGSHSPPETPVITR	Phospho (STY)	Q9ULU4-7;Q9ULU4-11;Q9ULU4-10;Q9ULU4;Q9ULU4-5;Q9ULU4-13;Q9ULU4-9;Q9ULU4-12;Q9ULU4-14;Q9ULU4-6;Q9ULU4-3;Q9ULU4-4;Q9ULU4-2	Q9ULU4	PKCB1_HUMAN	ZMYND8 KIAA1125 PRKCBP1 RACK7	-	Protein kinase C-binding protein 1 (Cutaneous T-cell lymphoma-associated antigen se14-3) (CTCL-associated antigen se14-3) (Rack7) (Zinc finger MYND domain-containing protein 8)	0.484849	4	0.280556	3
HRSTSPSPSR	3 Phospho (STY)	Q8WVK2	Q8WVK2	SNR27_HUMAN	SNRNP27	-	U4/U6.U5 small nuclear ribonucleoprotein 27 kDa protein (U4/U6.U5 snRNP 27 kDa protein) (U4/U6.U5-27K) (Nucleic acid-binding protein RY-1) (U4/U6.U5 tri-snRNP-associated 27 kDa protein) (27K) (U4/U6.U5 tri-snRNP-associated protein 3)			0.280481	1
AISDREEEEEDDEEEEEEVEAAAQR	Phospho (STY)	Q8N3E9	Q8N3E9	PLCD3_HUMAN	PLCD3 KIAA1964	-	1-phosphatidylinositol 4,5-bisphosphate phosphodiesterase delta-3 (EC 3.1.4.11) (Phosphoinositide phospholipase C-delta-3) (Phospholipase C-delta-3) (PLC-delta-3)			0.28037	2
MESPTKEIEEFESNSIK	Acetyl (Protein N-term),Phospho (STY)	Q14123;Q14123-2	Q14123	PDE1C_HUMAN	PDE1C	-	Calcium/calmodulin-dependent 3',5'-cyclic nucleotide phosphodiesterase 1C (Cam-PDE 1C) (EC 3.1.4.17) (hCam-3)			0.280362	1
EGSPANWK	Phospho (STY)	O96019;O96019-2	O96019	ACL6A_HUMAN	ACTL6A BAF53 BAF53A INO80K	-	Actin-like protein 6A (53 kDa BRG1-associated factor A) (Actin-related protein Baf53a) (ArpNbeta) (BRG1-associated factor 53A) (BAF53A) (INO80 complex subunit K)			0.280125	1
EISPGSGPGEIR	Phospho (STY)	O43491	O43491	E41L2_HUMAN	EPB41L2	-	Band 4.1-like protein 2 (Generally expressed protein 4.1) (4.1G)			0.280042	3
EEEIEFIYNENTVR	Phospho (STY)	P41252	P41252	SYIC_HUMAN	IARS	-	Isoleucine--tRNA ligase, cytoplasmic (EC 6.1.1.5) (Isoleucyl-tRNA synthetase) (IRS) (IleRS)			0.279704	1
ISMEDSKSPPPK	Oxidation (M),Phospho (STY)	Q9NQG5	Q9NQG5	RPR1B_HUMAN	RPRD1B C20orf77 CREPT	-	Regulation of nuclear pre-mRNA domain-containing protein 1B (Cell cycle-related and expression-elevated protein in tumor)	-0.169243	3	0.27965	2
ERSPAIKSPIQSVVVR	2 Phospho (STY)	Q9Y2W1	Q9Y2W1	TR150_HUMAN	THRAP3 TRAP150	-	Thyroid hormone receptor-associated protein 3 (Thyroid hormone receptor-associated protein complex 150 kDa component) (Trap150)	-0.153646	3	0.279513	7
HYTRSRSR	3 Phospho (STY)	P62995	P62995	TRA2B_HUMAN	TRA2B SFRS10	-	Transformer-2 protein homolog beta (TRA-2 beta) (TRA2-beta) (hTRA2-beta) (Splicing factor, arginine/serine-rich 10) (Transformer-2 protein homolog B)	0.297015	1	0.278936	1
SSFFSDRGSGSR	Phospho (STY)	O00571	O00571	DDX3X_HUMAN	DDX3X DBX DDX3	-	ATP-dependent RNA helicase DDX3X (EC 3.6.4.13) (DEAD box protein 3, X-chromosomal) (DEAD box, X isoform) (Helicase-like protein 2) (HLP2)	-1.53266	1	0.278381	2
HIDRSPESDRPR	Phospho (STY)	Q96T37;Q96T37-3;Q96T37-2	Q96T37	RBM15_HUMAN	RBM15 OTT OTT1	-	Putative RNA-binding protein 15 (One-twenty two protein 1) (RNA-binding motif protein 15)			0.278223	1
ASTSDYQVISDRQTPK	Phospho (STY)	Q8NFH5	Q8NFH5	NUP53_HUMAN	NUP35 MP44 NUP53	-	Nucleoporin NUP53 (35 kDa nucleoporin) (Mitotic phosphoprotein 44) (MP-44) (Nuclear pore complex protein Nup53) (Nucleoporin Nup35)			0.278104	1
KDRTPPPR	Phospho (STY)	P62854;Q5JNZ5	P62854	RS26_HUMAN	RPS26	-	40S ribosomal protein S26	0.640621	1	0.277509	2
QAASPIEPK	Phospho (STY)	Q14980;Q14980-2	Q14980	NUMA1_HUMAN	NUMA1 NUMA	-	Nuclear mitotic apparatus protein 1 (NuMA protein) (SP-H antigen)	-0.615243	1	0.277133	2
ITASEQAHPQEPAESAHEPRISAEYEK	Phospho (STY)	Q02952;Q02952-2;Q02952-3	Q02952	AKA12_HUMAN	AKAP12 AKAP250	-	A-kinase anchor protein 12 (AKAP-12) (A-kinase anchor protein 250 kDa) (AKAP 250) (Gravin) (Myasthenia gravis autoantigen)			0.276848	3
TPTHQPPKPGSPGRPACPISNIIIQSYEER	Phospho (STY)	Q96F63	Q96F63	CCD97_HUMAN	CCDC97	-	Coiled-coil domain-containing protein 97			0.276826	3
DPAQPMSPGEATQSGARPADR	Oxidation (M),Phospho (STY)	Q9BQG0-2;Q9BQG0	Q9BQG0	MBB1A_HUMAN	MYBBP1A P160	-	Myb-binding protein 1A			0.276556	1
DKDVTISPVK	Phospho (STY)	Q8NFC6	Q8NFC6	BD1L1_HUMAN	BOD1L1 BOD1L FAM44A KIAA1327	-	Biorientation of chromosomes in cell division protein 1-like 1 (Protein FAM44A)			0.276468	2
TPGHPPPPEIPSEIGACDFEKPESPR	Phospho (STY)	Q92538	Q92538	GBF1_HUMAN	GBF1 KIAA0248	-	Golgi-specific brefeldin A-resistance guanine nucleotide exchange factor 1 (BFA-resistant GEF 1)			0.276363	1
DKQSPSQANGCSDHRPIDIIEMISR	Oxidation (M),Phospho (STY)	Q9NPI6	Q9NPI6	DCP1A_HUMAN	DCP1A SMIF	-	mRNA-decapping enzyme 1A (EC 3.-.-.-) (Smad4-interacting transcriptional co-activator) (Transcription factor SMIF)			0.275484	1
VEAPSIDVHMDSPDINIEGPDVK	Oxidation (M),Phospho (STY)	Q09666	Q09666	AHNK_HUMAN	AHNAK PM227	-	Neuroblast differentiation-associated protein AHNAK (Desmoyokin)	-1.35317	2	0.275245	2
ITSPIMEPSSIEK	Oxidation (M),Phospho (STY)	P28066	P28066	PSA5_HUMAN	PSMA5	-	Proteasome subunit alpha type-5 (EC 3.4.25.1) (Macropain zeta chain) (Multicatalytic endopeptidase complex zeta chain) (Proteasome zeta chain)			0.275193	1
VTSPTKV	Phospho (STY)	Q05682-2;Q05682-3;Q05682;Q05682-4;Q05682-5	Q05682	CALD1_HUMAN	CALD1 CAD CDM	-	Caldesmon (CDM)			0.275139	3
MIGEDSDEEEEMDTSER	Phospho (STY)	Q9BWU0	Q9BWU0	NADAP_HUMAN	SLC4A1AP HLC3	-	Kanadaptin (Human lung cancer oncogene 3 protein) (HLC-3) (Kidney anion exchanger adapter protein) (Solute carrier family 4 anion exchanger member 1 adapter protein)	-0.348572	2	0.275123	1
SGSSSPDSEITEIK	Phospho (STY)	P17812	P17812	PYRG1_HUMAN	CTPS1 CTPS	-	CTP synthase 1 (EC 6.3.4.2) (CTP synthetase 1) (UTP--ammonia ligase 1)	0.821326	2	0.275015	3
YGPSIMPGGNK	Oxidation (M),Phospho (STY)	P52209	P52209	6PGD_HUMAN	PGD PGDH	-	6-phosphogluconate dehydrogenase, decarboxylating (EC 1.1.1.44)	0.1158	2	0.274599	1
SRSRSPDSSGSR	2 Phospho (STY)	Q9UKV3	Q9UKV3	ACINU_HUMAN	ACIN1 ACINUS KIAA0670	-	Apoptotic chromatin condensation inducer in the nucleus (Acinus)	0.330166	2	0.274569	4
ERRTPPGR	Phospho (STY)	Q13427	Q13427	PPIG_HUMAN	PPIG	-	Peptidyl-prolyl cis-trans isomerase G (PPIase G) (Peptidyl-prolyl isomerase G) (EC 5.2.1.8) (CASP10) (Clk-associating RS-cyclophilin) (CARS-Cyp) (CARS-cyclophilin) (SR-cyclophilin) (SR-cyp) (SRcyp) (Cyclophilin G) (Rotamase G)	-0.0177225	3	0.274538	5
KIEDVKNSPTFK	Phospho (STY)	P55327-3;P55327;P55327-2	P55327	TPD52_HUMAN	TPD52	-	Tumor protein D52 (Protein N8)	-1.56751	3	0.274053	2
IKDIGHPVEEEDEIESGDQEDEDDESEDPGKDIDHI	Phospho (STY)	O60763;O60763-2	O60763	USO1_HUMAN	USO1 VDP	-	General vesicular transport factor p115 (Protein USO1 homolog) (Transcytosis-associated protein) (TAP) (Vesicle-docking protein)	0.245146	3	0.27357	2
SPESCSKPEK	Phospho (STY)	Q03111	Q03111	ENL_HUMAN	MLLT1 ENL LTG19 YEATS1	-	Protein ENL (YEATS domain-containing protein 1)	0.130667	1	0.273227	3
RRSPSISSK	Phospho (STY)	Q8IYB3;Q8IYB3-2	Q8IYB3	SRRM1_HUMAN	SRRM1 SRM160	-	Serine/arginine repetitive matrix protein 1 (SR-related nuclear matrix protein of 160 kDa) (SRm160) (Ser/Arg-related nuclear matrix protein)	0.287629	2	0.272738	4
SQERPTFYR	Acetyl (Protein N-term),Phospho (STY)	Q16539;Q16539-2;Q16539-3;Q16539-4	Q16539	MK14_HUMAN	MAPK14 CSBP CSBP1 CSBP2 CSPB1 MXI2 SAPK2A	CMGC	Mitogen-activated protein kinase 14 (MAP kinase 14) (MAPK 14) (EC 2.7.11.24) (Cytokine suppressive anti-inflammatory drug-binding protein) (CSAID-binding protein) (CSBP) (MAP kinase MXI2) (MAX-interacting protein 2) (Mitogen-activated protein kinase p38 alpha) (MAP kinase p38 alpha) (Stress-activated protein kinase 2a) (SAPK2a)			0.272566	3
KQQHVISTEEGDMMETNSTDDEKSTAK	2 Phospho (STY)	Q9H0E3;Q9H0E3-2	Q9H0E3	SP130_HUMAN	SAP130	-	Histone deacetylase complex subunit SAP130 (130 kDa Sin3-associated polypeptide) (Sin3-associated polypeptide p130)	-0.598304	2	0.272437	2
PARVVSSTSEEEEAFTEK	Phospho (STY)	Q8N573-2;Q8N573;Q8N573-5;Q8N573-3	Q8N573	OXR1_HUMAN	OXR1 Nbla00307	-	Oxidation resistance protein 1			0.272382	1
SRSISPGR	2 Phospho (STY)	Q6P0Q8;Q6P0Q8-2;O15021;O15021-1;O15021-3;O15021-2;Q9Y2H9;O60307	Q6P0Q8	MAST2_HUMAN	MAST2 KIAA0807 MAST205	AGC	Microtubule-associated serine/threonine-protein kinase 2 (EC 2.7.11.1)			0.272382	1
VISPIRSPPIIGSESAYESFISADDKASGR	Phospho (STY)	P46821	P46821	MAP1B_HUMAN	MAP1B	-	Microtubule-associated protein 1B (MAP-1B) [Cleaved into: MAP1B heavy chain; MAP1 light chain LC1]			0.271496	2
TSPPCSPANISR	Phospho (STY)	P49585	P49585	PCY1A_HUMAN	PCYT1A CTPCT PCYT1	-	Choline-phosphate cytidylyltransferase A (EC 2.7.7.15) (CCT-alpha) (CTP:phosphocholine cytidylyltransferase A) (CCT A) (CT A) (Phosphorylcholine transferase A)	0.413071	2	0.271383	2
GQKPAIDCSQVSPPRPATSPENNASISDTSPMDSSPSGIPK	2 Phospho (STY)	P18858	P18858	DNLI1_HUMAN	LIG1	-	DNA ligase 1 (EC 6.5.1.1) (DNA ligase I) (Polydeoxyribonucleotide synthase [ATP] 1)	0.181675	1	0.271067	1
AGEEDEGEEDSDSDYEISAK	Phospho (STY)	A2RRP1;A2RRP1-2	A2RRP1	NBAS_HUMAN	NBAS NAG	-	Neuroblastoma-amplified sequence (Neuroblastoma-amplified gene protein)			0.270991	1
EEIMSSDIEETAGSTSIPK	Phospho (STY)	O00567	O00567	NOP56_HUMAN	NOP56 NOL5A	-	Nucleolar protein 56 (Nucleolar protein 5A)	-0.154217	1	0.270817	1
SRSISIRR	2 Phospho (STY)	Q16629	Q16629	SRSF7_HUMAN	SRSF7 SFRS7	-	Serine/arginine-rich splicing factor 7 (Splicing factor 9G8) (Splicing factor, arginine/serine-rich 7)	0.163874	3	0.270121	1
SRSPSSPEINNK	2 Phospho (STY)	Q9UQ35;Q9UQ35-2	Q9UQ35	SRRM2_HUMAN	SRRM2 KIAA0324 SRL300 SRM300 HSPC075	-	Serine/arginine repetitive matrix protein 2 (300 kDa nuclear matrix antigen) (Serine/arginine-rich splicing factor-related nuclear matrix protein of 300 kDa) (SR-related nuclear matrix protein of 300 kDa) (Ser/Arg-related nuclear matrix protein of 300 kDa) (Splicing coactivator subunit SRm300) (Tax-responsive enhancer element-binding protein 803) (TaxREB803)	-0.124605	16	0.270013	5
EKGPTTGEGAIDISDVHSPPKSPEGK	Phospho (STY)	O95684;O95684-2	O95684	FR1OP_HUMAN	FGFR1OP FOP	-	FGFR1 oncogene partner	0.50448	7	0.269943	4
RESIGIESK	Phospho (STY)	Q96BH1	Q96BH1	RNF25_HUMAN	RNF25	-	E3 ubiquitin-protein ligase RNF25 (EC 6.3.2.-) (RING finger protein 25)	0.261618	3	0.269477	1
RKASPEPEGEAAGK	Phospho (STY)	Q8IU81	Q8IU81	I2BP1_HUMAN	IRF2BP1	-	Interferon regulatory factor 2-binding protein 1 (IRF-2-binding protein 1) (IRF-2BP1) (Probable E3 ubiquitin-protein ligase IRF2BP1) (EC 6.3.2.-)	-0.233888	2	0.268991	1
SGSFGK	Phospho (STY)	Q9H0B6	Q9H0B6	KLC2_HUMAN	KLC2	-	Kinesin light chain 2 (KLC 2)			0.268913	1
GAPSSPATGVIPSPQGK	Phospho (STY)	Q5SRE5;Q5SRE5-2	Q5SRE5	NU188_HUMAN	NUP188 KIAA0169	-	Nucleoporin NUP188 homolog (hNup188)	-0.53014	2	0.268746	3
ISRSPIK	Phospho (STY)	Q9Y2J2-2;Q9Y2J2-3;Q9Y2J2	Q9Y2J2	E41L3_HUMAN	EPB41L3 DAL1 KIAA0987	-	Band 4.1-like protein 3 (4.1B) (Differentially expressed in adenocarcinoma of the lung protein 1) (DAL-1) [Cleaved into: Band 4.1-like protein 3, N-terminally processed]			0.268368	4
SRTSPVTR	Phospho (STY)	Q9UQ35;Q9UQ35-2	Q9UQ35	SRRM2_HUMAN	SRRM2 KIAA0324 SRL300 SRM300 HSPC075	-	Serine/arginine repetitive matrix protein 2 (300 kDa nuclear matrix antigen) (Serine/arginine-rich splicing factor-related nuclear matrix protein of 300 kDa) (SR-related nuclear matrix protein of 300 kDa) (Ser/Arg-related nuclear matrix protein of 300 kDa) (Splicing coactivator subunit SRm300) (Tax-responsive enhancer element-binding protein 803) (TaxREB803)	0.225265	8	0.267992	12
IDADSDSGDDSDKR	2 Phospho (STY)	O60333-3	O60333	KIF1B_HUMAN	KIF1B KIAA0591 KIAA1448	-	Kinesin-like protein KIF1B (Klp)			0.267948	1
AIQAPHSPSKTDGK	Phospho (STY)	Q96AQ6;Q96AQ6-2;Q96AQ6-3	Q96AQ6	PBIP1_HUMAN	PBXIP1 HPIP	-	Pre-B-cell leukemia transcription factor-interacting protein 1 (Hematopoietic PBX-interacting protein)			0.267674	6
VQRPKEESSEDENEVSNIIR	Phospho (STY)	Q01804;Q01804-3	Q01804	OTUD4_HUMAN	OTUD4 HIN1 KIAA1046	-	OTU domain-containing protein 4 (EC 3.4.19.12) (HIV-1-induced protein HIN-1)	1.01736	4	0.267653	1
SRSVSPCSNVESR	2 Phospho (STY)	Q9UQ35;Q9UQ35-2	Q9UQ35	SRRM2_HUMAN	SRRM2 KIAA0324 SRL300 SRM300 HSPC075	-	Serine/arginine repetitive matrix protein 2 (300 kDa nuclear matrix antigen) (Serine/arginine-rich splicing factor-related nuclear matrix protein of 300 kDa) (SR-related nuclear matrix protein of 300 kDa) (Ser/Arg-related nuclear matrix protein of 300 kDa) (Splicing coactivator subunit SRm300) (Tax-responsive enhancer element-binding protein 803) (TaxREB803)	0.666516	2	0.267476	2
RTQSISAIPK	Phospho (STY)	Q96RK0	Q96RK0	CIC_HUMAN	CIC KIAA0306	-	Protein capicua homolog	-1.05793	1	0.267296	2
SSPGAGPSDHHSASR	Phospho (STY)	Q9Y2K7;Q9Y2K7-2;Q9Y2K7-3	Q9Y2K7	KDM2A_HUMAN	KDM2A CXXC8 FBL7 FBXL11 JHDM1A KIAA1004	-	Lysine-specific demethylase 2A (EC 1.14.11.27) (CXXC-type zinc finger protein 8) (F-box and leucine-rich repeat protein 11) (F-box protein FBL7) (F-box protein Lilina) (F-box/LRR-repeat protein 11) (JmjC domain-containing histone demethylation protein 1A) ([Histone-H3]-lysine-36 demethylase 1A)	-1.08823	4	0.26672	4
EKTIASDSEEEAGKEISDK	2 Phospho (STY)	Q96ST2;Q96ST2-3;Q96ST2-2	Q96ST2	IWS1_HUMAN	IWS1 IWS1L	-	Protein IWS1 homolog (IWS1-like protein)	0.0428744	3	0.266518	2
RGSFDATGSGFSMTFSSSSYSSSGYGR	Oxidation (M),Phospho (STY)	Q15149;Q15149-6;Q15149-5;Q15149-9;Q15149-8;Q15149-7;Q15149-2;Q15149-3;Q15149-4	Q15149	PLEC_HUMAN	PLEC PLEC1	-	Plectin (PCN) (PLTN) (Hemidesmosomal protein 1) (HD1) (Plectin-1)	-0.233793	12	0.266277	3
AGEPNSPDAEEANSPDVTAGCDPAGVHPPR	Phospho (STY)	Q08J23	Q08J23	NSUN2_HUMAN	NSUN2 SAKI TRM4	-	tRNA (cytosine(34)-C(5))-methyltransferase (EC 2.1.1.203) (Myc-induced SUN domain-containing protein) (Misu) (NOL1/NOP2/Sun domain family member 2) (Substrate of AIM1/Aurora kinase B) (tRNA (cytosine-5-)-methyltransferase) (tRNA methyltransferase 4 homolog) (hTrm4)	0.218461	15	0.265964	12
EISNSPIR	Phospho (STY)	Q9UQ35;Q9UQ35-2	Q9UQ35	SRRM2_HUMAN	SRRM2 KIAA0324 SRL300 SRM300 HSPC075	-	Serine/arginine repetitive matrix protein 2 (300 kDa nuclear matrix antigen) (Serine/arginine-rich splicing factor-related nuclear matrix protein of 300 kDa) (SR-related nuclear matrix protein of 300 kDa) (Ser/Arg-related nuclear matrix protein of 300 kDa) (Splicing coactivator subunit SRm300) (Tax-responsive enhancer element-binding protein 803) (TaxREB803)	0.110604	4	0.265789	4
EKSKSPSPPR	3 Phospho (STY)	Q9UKV3	Q9UKV3	ACINU_HUMAN	ACIN1 ACINUS KIAA0670	-	Apoptotic chromatin condensation inducer in the nucleus (Acinus)			0.26526	5
GNIIHFPSSQGEEEKEK	Phospho (STY)	Q12888-2;Q12888	Q12888	TP53B_HUMAN	TP53BP1	-	Tumor suppressor p53-binding protein 1 (53BP1) (p53-binding protein 1) (p53BP1)			0.265258	1
SISESSR	Phospho (STY)	Q9H307;Q9H307-2	Q9H307	PININ_HUMAN	PNN DRS MEMA	-	Pinin (140 kDa nuclear and cell adhesion-related phosphoprotein) (Desmosome-associated protein) (Domain-rich serine protein) (DRS protein) (DRSP) (Melanoma metastasis clone A protein) (Nuclear protein SDK3) (SR-like protein)	-1.09092	1	0.264717	2
MESEGGADDSAEEGDIIDDDDNEDRGDDQIEIIK	Oxidation (M),Phospho (STY)	P07910;P07910-3;P07910-2;P07910-4	P07910	HNRPC_HUMAN	HNRNPC HNRPC	-	Heterogeneous nuclear ribonucleoproteins C1/C2 (hnRNP C1/C2)	0.119235	4	0.264268	4
MESEGGADDSAEEGDIIDDDDNEDRGDDQIEIIKDDEK	Phospho (STY)	P07910;P07910-3;P07910-2;P07910-4	P07910	HNRPC_HUMAN	HNRNPC HNRPC	-	Heterogeneous nuclear ribonucleoproteins C1/C2 (hnRNP C1/C2)	0.218219	24	0.263879	14
SISPGVSR	2 Phospho (STY)	Q9UKV3	Q9UKV3	ACINU_HUMAN	ACIN1 ACINUS KIAA0670	-	Apoptotic chromatin condensation inducer in the nucleus (Acinus)	0.207386	2	0.263401	4
NMSPDEIKIPPEPPGR	Phospho (STY)	Q9UHR5;Q9UHR5-2	Q9UHR5	S30BP_HUMAN	SAP30BP HCNGP HTRG HTRP	-	SAP30-binding protein (Transcriptional regulator protein HCNGP)	-0.460131	1	0.26304	1
SIGPSIATDKS	Phospho (STY)	Q9H3N1	Q9H3N1	TMX1_HUMAN	TMX1 TMX TXNDC TXNDC1 PSEC0085 UNQ235/PRO268	-	Thioredoxin-related transmembrane protein 1 (Thioredoxin domain-containing protein 1) (Transmembrane Trx-related protein)			0.262731	3
RDEDMIYSPEIAQR	Phospho (STY)	Q9Y2W2	Q9Y2W2	WBP11_HUMAN	WBP11 NPWBP SIPP1 SNP70	-	WW domain-binding protein 11 (WBP-11) (Npw38-binding protein) (NpwBP) (SH3 domain-binding protein SNP70) (Splicing factor that interacts with PQBP-1 and PP1)			0.262625	1
QNGSNDSDRYSDNEEDSKIEIK	Phospho (STY)	P42167;P42167-2	P42167	LAP2B_HUMAN	TMPO LAP2	-	Lamina-associated polypeptide 2, isoforms beta/gamma (Thymopoietin, isoforms beta/gamma) (TP beta/gamma) (Thymopoietin-related peptide isoforms beta/gamma) (TPRP isoforms beta/gamma) [Cleaved into: Thymopoietin (TP) (Splenin); Thymopentin (TP5)]	0.815822	5	0.262228	5
FEPESPGFESR	Phospho (STY)	Q9H5H4	Q9H5H4	ZN768_HUMAN	ZNF768	-	Zinc finger protein 768	-0.0339339	1	0.261952	1
QNGSNDSDRYSDNEEDSKIEIK	Phospho (STY),Gln->pyro-Glu	P42167;P42167-2	P42167	LAP2B_HUMAN	TMPO LAP2	-	Lamina-associated polypeptide 2, isoforms beta/gamma (Thymopoietin, isoforms beta/gamma) (TP beta/gamma) (Thymopoietin-related peptide isoforms beta/gamma) (TPRP isoforms beta/gamma) [Cleaved into: Thymopoietin (TP) (Splenin); Thymopentin (TP5)]	0.705617	6	0.261605	11
RSHDSDDSDYASSK	3 Phospho (STY)	Q9UKJ3;Q9UKJ3-2	Q9UKJ3	GPTC8_HUMAN	GPATCH8 GPATC8 KIAA0553	-	G patch domain-containing protein 8	0.342909	7	0.261421	7
SISGSSPCPK	2 Phospho (STY)	Q9UQ35;Q9UQ35-2	Q9UQ35	SRRM2_HUMAN	SRRM2 KIAA0324 SRL300 SRM300 HSPC075	-	Serine/arginine repetitive matrix protein 2 (300 kDa nuclear matrix antigen) (Serine/arginine-rich splicing factor-related nuclear matrix protein of 300 kDa) (SR-related nuclear matrix protein of 300 kDa) (Ser/Arg-related nuclear matrix protein of 300 kDa) (Splicing coactivator subunit SRm300) (Tax-responsive enhancer element-binding protein 803) (TaxREB803)	-0.328497	3	0.261362	6
IEIAQKHPDIYAVPIK	Phospho (STY)	Q9UDY2;Q9UDY2-3;Q9UDY2-2;Q9UDY2-4	Q9UDY2	ZO2_HUMAN	TJP2 X104 ZO2	-	Tight junction protein ZO-2 (Tight junction protein 2) (Zona occludens protein 2) (Zonula occludens protein 2)	-1.43936	1	0.260394	1
SRSISGTGR	2 Phospho (STY)	Q6ICG6-2;Q6ICG6;Q6ICG6-3	Q6ICG6	K0930_HUMAN	KIAA0930 C22orf9	-	Uncharacterized protein KIAA0930			0.259905	2
TTSQKHR	Acetyl (Protein N-term),2 Phospho (STY)	O75531	O75531	BAF_HUMAN	BANF1 BAF BCRG1	-	Barrier-to-autointegration factor (Breakpoint cluster region protein 1) [Cleaved into: Barrier-to-autointegration factor, N-terminally processed]	0.3915	11	0.259893	13
VSNIQVSPK	Phospho (STY)	O00443	O00443	P3C2A_HUMAN	PIK3C2A	-	Phosphatidylinositol 4-phosphate 3-kinase C2 domain-containing subunit alpha (PI3K-C2-alpha) (PtdIns-3-kinase C2 subunit alpha) (EC 2.7.1.154) (Phosphoinositide 3-kinase-C2-alpha)	0.419539	1	0.259653	3
QKSQTPPRR	2 Phospho (STY),Gln->pyro-Glu	Q9UQ35;Q9UQ35-2	Q9UQ35	SRRM2_HUMAN	SRRM2 KIAA0324 SRL300 SRM300 HSPC075	-	Serine/arginine repetitive matrix protein 2 (300 kDa nuclear matrix antigen) (Serine/arginine-rich splicing factor-related nuclear matrix protein of 300 kDa) (SR-related nuclear matrix protein of 300 kDa) (Ser/Arg-related nuclear matrix protein of 300 kDa) (Splicing coactivator subunit SRm300) (Tax-responsive enhancer element-binding protein 803) (TaxREB803)	1.05989	1	0.259337	8
IHDIEDDIEMSSDASDASGEEGGRVPK	4 Phospho (STY)	P35269	P35269	T2FA_HUMAN	GTF2F1 RAP74	Atypical	General transcription factor IIF subunit 1 (General transcription factor IIF 74 kDa subunit) (Transcription initiation factor IIF subunit alpha) (TFIIF-alpha) (Transcription initiation factor RAP74)	-0.0604625	1	0.25882	1
TQNKEESYDFSK	Phospho (STY)	Q9UDY2;Q9UDY2-3	Q9UDY2	ZO2_HUMAN	TJP2 X104 ZO2	-	Tight junction protein ZO-2 (Tight junction protein 2) (Zona occludens protein 2) (Zonula occludens protein 2)			0.258736	1
SSSPAGETEGDREPQARPGEGTAPIPPPGQK	Phospho (STY)	Q9BTC0	Q9BTC0	DIDO1_HUMAN	DIDO1 C20orf158 DATF1 KIAA0333	-	Death-inducer obliterator 1 (DIO-1) (hDido1) (Death-associated transcription factor 1) (DATF-1)	-0.210305	2	0.258579	2
APVPGTPDSISSGSSR	Phospho (STY)	Q9UJZ1	Q9UJZ1	STML2_HUMAN	STOML2 SLP2 HSPC108	-	Stomatin-like protein 2, mitochondrial (SLP-2) (EPB72-like protein 2) (Paraprotein target 7) (Paratarg-7)			0.258338	1
DSENIASPSEYPENGER	Phospho (STY)	P52948;P52948-5;P52948-2;P52948-6;P52948-3;P52948-4	P52948	NUP98_HUMAN	NUP98 ADAR2	-	Nuclear pore complex protein Nup98-Nup96 [Cleaved into: Nuclear pore complex protein Nup98 (98 kDa nucleoporin) (Nucleoporin Nup98) (Nup98); Nuclear pore complex protein Nup96 (96 kDa nucleoporin) (Nucleoporin Nup96) (Nup96)]	0.0546401	1	0.258217	3
PMEEDGEEKSPSKK	Phospho (STY)	Q12906;Q12906-3;Q12906-2;Q12906-5;Q12906-6;Q12906-4	Q12906	ILF3_HUMAN	ILF3 DRBF MPHOSPH4 NF90	-	Interleukin enhancer-binding factor 3 (Double-stranded RNA-binding protein 76) (DRBP76) (M-phase phosphoprotein 4) (MPP4) (Nuclear factor associated with dsRNA) (NFAR) (Nuclear factor of activated T-cells 90 kDa) (NF-AT-90) (Translational control protein 80) (TCP80)			0.257787	2
KDDSHSAEDSEDEKEDHK	3 Phospho (STY)	Q9H1E3;Q9H1E3-2	Q9H1E3	NUCKS_HUMAN	NUCKS1 NUCKS JC7	-	Nuclear ubiquitous casein and cyclin-dependent kinase substrate 1 (P1)	0.0963341	4	0.257718	1
KIGDVSPTQIDVSQFGSFKEDTK	Phospho (STY)	P46821	P46821	MAP1B_HUMAN	MAP1B	-	Microtubule-associated protein 1B (MAP-1B) [Cleaved into: MAP1B heavy chain; MAP1 light chain LC1]			0.257615	12
DKKSPIIESTANMDNNQSQK	Phospho (STY)	O14974;O14974-2;O14974-3;O14974-4	O14974	MYPT1_HUMAN	PPP1R12A MBS MYPT1	-	Protein phosphatase 1 regulatory subunit 12A (Myosin phosphatase-targeting subunit 1) (Myosin phosphatase target subunit 1) (Protein phosphatase myosin-binding subunit)	0.193204	2	0.25707	7
NNTAAETEDDESDGEDRGGGTSGVR	Phospho (STY)	Q6KC79-2	Q6KC79	NIPBL_HUMAN	NIPBL IDN3	-	Nipped-B-like protein (Delangin) (SCC2 homolog)			0.25689	1
SYSISEISVIQAK	Phospho (STY)	Q9P0V3;Q9P0V3-2	Q9P0V3	SH3B4_HUMAN	SH3BP4 BOG25 EHB10 TTP	-	SH3 domain-binding protein 4 (EH-binding protein 10) (Transferrin receptor-trafficking protein)			0.256648	1
KAASPSPQSVR	Phospho (STY)	Q8IYB3;Q8IYB3-2	Q8IYB3	SRRM1_HUMAN	SRRM1 SRM160	-	Serine/arginine repetitive matrix protein 1 (SR-related nuclear matrix protein of 160 kDa) (SRm160) (Ser/Arg-related nuclear matrix protein)	0.22472	7	0.256439	7
ISIVIRSPSIIQSGAK	Phospho (STY)	Q9BQG0-2;Q9BQG0	Q9BQG0	MBB1A_HUMAN	MYBBP1A P160	-	Myb-binding protein 1A	-0.0118513	2	0.256231	2
RVGDPPQPIPEEPMEVQGAERASPEPQR	Phospho (STY)	P46379-3;P46379;P46379-2	P46379	BAG6_HUMAN	BAG6 BAT3 G3	-	Large proline-rich protein BAG6 (BAG family molecular chaperone regulator 6) (BCL2-associated athanogene 6) (BAG-6) (BAG6) (HLA-B-associated transcript 3) (Protein G3) (Protein Scythe)	0.135133	4	0.256046	1
TSPIKDNPSPEPQIDDIKR	2 Phospho (STY)	Q96JC9	Q96JC9	EAF1_HUMAN	EAF1	-	ELL-associated factor 1	-0.101991	3	0.256012	5
SQHSSGNGNDFEMITK	Phospho (STY)	Q99442	Q99442	SEC62_HUMAN	SEC62 TLOC1	-	Translocation protein SEC62 (Translocation protein 1) (TP-1) (hTP-1)	0.206893	1	0.254957	1
TQQIHPVIQKPSVFGNDSDDDDETSVSESIQR	Phospho (STY)	Q9H0G5	Q9H0G5	NSRP1_HUMAN	NSRP1 CCDC55 NSRP70	-	Nuclear speckle splicing regulatory protein 1 (Coiled-coil domain-containing protein 55) (Nuclear speckle-related protein 70) (NSrp70)	-0.23302	3	0.254794	5
STGSPTQETQAPFIAK	Phospho (STY)	O15231-3;O15231-2	O15231	ZN185_HUMAN	ZNF185	-	Zinc finger protein 185 (LIM domain protein ZNF185) (P1-A)	-0.858545	5	0.254673	4
EKVSSIDIEIDSISSIIDDMTK	Phospho (STY)	Q15942	Q15942	ZYX_HUMAN	ZYX	-	Zyxin (Zyxin-2)			0.25458	5
NSQPNRYTNR	Phospho (STY)	P50750-2;P50750	P50750	CDK9_HUMAN	CDK9 CDC2L4 TAK	CMGC	Cyclin-dependent kinase 9 (EC 2.7.11.22) (EC 2.7.11.23) (C-2K) (Cell division cycle 2-like protein kinase 4) (Cell division protein kinase 9) (Serine/threonine-protein kinase PITALRE) (Tat-associated kinase complex catalytic subunit)	0.399901	2	0.253747	1
MESEGGADDSAEEGDIIDDDDNEDRGDDQIEIIKDDEK	Oxidation (M),Phospho (STY)	P07910;P07910-3;P07910-2;P07910-4	P07910	HNRPC_HUMAN	HNRNPC HNRPC	-	Heterogeneous nuclear ribonucleoproteins C1/C2 (hnRNP C1/C2)	0.261996	5	0.253649	6
IHDIEDDIEMSSDASDASGEEGGRVPK	Oxidation (M),4 Phospho (STY)	P35269	P35269	T2FA_HUMAN	GTF2F1 RAP74	Atypical	General transcription factor IIF subunit 1 (General transcription factor IIF 74 kDa subunit) (Transcription initiation factor IIF subunit alpha) (TFIIF-alpha) (Transcription initiation factor RAP74)			0.253505	1
VAQGATEKSPEDK	Phospho (STY)	P49321;P49321-3	P49321	NASP_HUMAN	NASP	-	Nuclear autoantigenic sperm protein (NASP)	0.0513025	1	0.253384	1
IKSIEER	Phospho (STY)	O15164;O15164-2	O15164	TIF1A_HUMAN	TRIM24 RNF82 TIF1 TIF1A	Atypical	Transcription intermediary factor 1-alpha (TIF1-alpha) (EC 6.3.2.-) (E3 ubiquitin-protein ligase TRIM24) (RING finger protein 82) (Tripartite motif-containing protein 24)	-1.72218	2	0.252656	1
NWGAVVRSPEGTPQK	Phospho (STY)	Q86WB0;Q86WB0-3	Q86WB0	NIPA_HUMAN	ZC3HC1 NIPA HSPC216	-	Nuclear-interacting partner of ALK (Nuclear-interacting partner of anaplastic lymphoma kinase) (hNIPA) (Zinc finger C3HC-type protein 1)	-0.0161818	2	0.252243	1
TSPVTR	Phospho (STY)	Q9UQ35;Q9UQ35-2	Q9UQ35	SRRM2_HUMAN	SRRM2 KIAA0324 SRL300 SRM300 HSPC075	-	Serine/arginine repetitive matrix protein 2 (300 kDa nuclear matrix antigen) (Serine/arginine-rich splicing factor-related nuclear matrix protein of 300 kDa) (SR-related nuclear matrix protein of 300 kDa) (Ser/Arg-related nuclear matrix protein of 300 kDa) (Splicing coactivator subunit SRm300) (Tax-responsive enhancer element-binding protein 803) (TaxREB803)			0.251204	1
AHGCFPEGRSPPGAAASAAAKPPPISAK	Phospho (STY)	Q7Z5L9;Q7Z5L9-2	Q7Z5L9	I2BP2_HUMAN	IRF2BP2	-	Interferon regulatory factor 2-binding protein 2 (IRF-2-binding protein 2) (IRF-2BP2)			0.250915	2
RVPNAYDK	Phospho (STY)	P46108	P46108	CRK_HUMAN	CRK	-	Adapter molecule crk (Proto-oncogene c-Crk) (p38)			0.250262	4
SQSSHSYDDSTIPIIDR	Phospho (STY)	O60716-3;O60716-5;O60716-7;O60716-8;O60716-11;O60716-13;O60716-19;O60716-21;O60716-15;O60716-16;O60716-23;O60716-24;O60716;O60716-2;O60716-4;O60716-6;O60716-9;O60716-10;O60716-17;O60716-18;O60716-12;O60716-14;O60716-20;O60716-22;O60716-27;O60716-29;O60716-31;O60716-32;O60716-25;O60716-26;O60716-28;O60716-30	O60716	CTND1_HUMAN	CTNND1 KIAA0384	-	Catenin delta-1 (Cadherin-associated Src substrate) (CAS) (p120 catenin) (p120(ctn)) (p120(cas))	-0.254514	13	0.249738	5
ASRVPSSDEEVVEEPQSR	2 Phospho (STY)	Q9C0C2	Q9C0C2	TB182_HUMAN	TNKS1BP1 KIAA1741 TAB182	-	182 kDa tankyrase-1-binding protein	0.00515527	4	0.249506	2
AEKQEDSESSEEESDSEEAAASPAQVK	4 Phospho (STY)	Q13428-4;Q13428-3;Q13428;Q13428-5;Q13428-8;Q13428-2;Q13428-7;Q13428-6	Q13428	TCOF_HUMAN	TCOF1	-	Treacle protein (Treacher Collins syndrome protein)			0.249385	1
HNKSPTISCR	Phospho (STY)	Q5T5U3	Q5T5U3	RHG21_HUMAN	ARHGAP21 ARHGAP10 KIAA1424	-	Rho GTPase-activating protein 21 (Rho GTPase-activating protein 10) (Rho-type GTPase-activating protein 21)	-0.717596	1	0.248828	1
KSTGSPTQETQAPFIAK	Phospho (STY)	O15231-3;O15231-2	O15231	ZN185_HUMAN	ZNF185	-	Zinc finger protein 185 (LIM domain protein ZNF185) (P1-A)	-1.01892	2	0.248786	3
SQTPPGVATPPIPK	Phospho (STY)	Q15648	Q15648	MED1_HUMAN	MED1 ARC205 CRSP1 CRSP200 DRIP205 DRIP230 PBP PPARBP PPARGBP RB18A TRAP220 TRIP2	-	Mediator of RNA polymerase II transcription subunit 1 (Activator-recruited cofactor 205 kDa component) (ARC205) (Mediator complex subunit 1) (Peroxisome proliferator-activated receptor-binding protein) (PBP) (PPAR-binding protein) (Thyroid hormone receptor-associated protein complex 220 kDa component) (Trap220) (Thyroid receptor-interacting protein 2) (TR-interacting protein 2) (TRIP-2) (Vitamin …	0.111369	2	0.248762	2
KKPGDASSIPDAGISPGSQVDSK	Phospho (STY)	Q13459;Q13459-2	Q13459	MYO9B_HUMAN	MYO9B MYR5	-	Unconventional myosin-IXb (Unconventional myosin-9b)	-1.21776	4	0.248549	3
DHNVGSPPK	Phospho (STY)	A0JNW5;A0JNW5-2	A0JNW5	UH1BL_HUMAN	UHRF1BP1L KIAA0701	-	UHRF1-binding protein 1-like			0.248535	1
SPVSSIQIR	Phospho (STY)	P55197	P55197	AF10_HUMAN	MLLT10 AF10	-	Protein AF-10 (ALL1-fused gene from chromosome 10 protein)			0.248456	2
ISYTPPESPVPSYASSTPIHVPVPR	Phospho (STY)	P41212	P41212	ETV6_HUMAN	ETV6 TEL TEL1	-	Transcription factor ETV6 (ETS translocation variant 6) (ETS-related protein Tel1) (Tel)			0.246496	2
KGESPSIESR	Phospho (STY)	Q8NDX5-7;Q8NDX5;Q8NDX5-2;Q8NDX5-3	Q8NDX5	PHC3_HUMAN	PHC3 EDR3 PH3	-	Polyhomeotic-like protein 3 (Early development regulatory protein 3) (Homolog of polyhomeotic 3) (hPH3)	-0.127904	2	0.246214	2
RIISPYKK	Phospho (STY)	O14929;O14929-2	O14929	HAT1_HUMAN	HAT1 KAT1	-	Histone acetyltransferase type B catalytic subunit (EC 2.3.1.48) (Histone acetyltransferase 1)			0.246105	1
HISPYATITVGDSSHK	Phospho (STY)	Q9BSJ8-2;Q9BSJ8	Q9BSJ8	ESYT1_HUMAN	ESYT1 FAM62A KIAA0747 MBC2	-	Extended synaptotagmin-1 (E-Syt1) (Membrane-bound C2 domain-containing protein)			0.245968	1
SQSPVHIR	Phospho (STY)	Q96T58	Q96T58	MINT_HUMAN	SPEN KIAA0929 MINT SHARP	-	Msx2-interacting protein (SMART/HDAC1-associated repressor protein) (SPEN homolog)	0.126423	2	0.245614	2
SKSPVGNPQIIQFSR	Phospho (STY)	Q9Y4F3;Q9Y4F3-5;Q9Y4F3-4;Q9Y4F3-3	Q9Y4F3	MARF1_HUMAN	KIAA0430 LKAP MARF1	-	Meiosis arrest female protein 1 (Limkain-b1)	0.143763	2	0.245522	2
AISSAVQASPTSPGGSPSSPSSGQR	2 Phospho (STY)	Q03164;Q03164-2	Q03164	KMT2A_HUMAN	KMT2A ALL1 CXXC7 HRX HTRX MLL MLL1 TRX1	-	Histone-lysine N-methyltransferase 2A (Lysine N-methyltransferase 2A) (EC 2.1.1.43) (ALL-1) (CXXC-type zinc finger protein 7) (Myeloid/lymphoid or mixed-lineage leukemia) (Myeloid/lymphoid or mixed-lineage leukemia protein 1) (Trithorax-like protein) (Zinc finger protein HRX) [Cleaved into: MLL cleavage product N320 (N-terminal cleavage product of 320 kDa) (p320); MLL cleavage product C180 (C-ter…			0.245472	1
RTSDPSAAVNHVSSTTSIGENYEDDDIVNSDEVMK	Phospho (STY)	Q8NHH9;Q8NHH9-2	Q8NHH9	ATLA2_HUMAN	ATL2 ARL6IP2	-	Atlastin-2 (EC 3.6.5.-) (ADP-ribosylation factor-like protein 6-interacting protein 2) (ARL-6-interacting protein 2) (Aip-2)	0.304044	1	0.245401	3
RRPSPQPSPR	Phospho (STY)	Q9UQ35;Q9UQ35-2	Q9UQ35	SRRM2_HUMAN	SRRM2 KIAA0324 SRL300 SRM300 HSPC075	-	Serine/arginine repetitive matrix protein 2 (300 kDa nuclear matrix antigen) (Serine/arginine-rich splicing factor-related nuclear matrix protein of 300 kDa) (SR-related nuclear matrix protein of 300 kDa) (Ser/Arg-related nuclear matrix protein of 300 kDa) (Splicing coactivator subunit SRm300) (Tax-responsive enhancer element-binding protein 803) (TaxREB803)	0.414212	6	0.245337	7
TPGDFSYAYQKPEETTRSPDEEDYDYESYEK	Phospho (STY)	P46821	P46821	MAP1B_HUMAN	MAP1B	-	Microtubule-associated protein 1B (MAP-1B) [Cleaved into: MAP1B heavy chain; MAP1 light chain LC1]			0.245178	2
APSVANVGSHCDISIK	Phospho (STY)	P21333;P21333-2	P21333	FLNA_HUMAN	FLNA FLN FLN1	-	Filamin-A (FLN-A) (Actin-binding protein 280) (ABP-280) (Alpha-filamin) (Endothelial actin-binding protein) (Filamin-1) (Non-muscle filamin)			0.243608	4
TRSISSIR	Phospho (STY)	O94915	O94915	FRYL_HUMAN	FRYL AF4P12 KIAA0826	-	Protein furry homolog-like (ALL1-fused gene from chromosome 4p12 protein)			0.243435	3
NHSGSRTPPVAINSSR	Phospho (STY)	Q9UQ35	Q9UQ35	SRRM2_HUMAN	SRRM2 KIAA0324 SRL300 SRM300 HSPC075	-	Serine/arginine repetitive matrix protein 2 (300 kDa nuclear matrix antigen) (Serine/arginine-rich splicing factor-related nuclear matrix protein of 300 kDa) (SR-related nuclear matrix protein of 300 kDa) (Ser/Arg-related nuclear matrix protein of 300 kDa) (Splicing coactivator subunit SRm300) (Tax-responsive enhancer element-binding protein 803) (TaxREB803)	0.196954	9	0.242992	4
DGINQTTIPVSPPSTTKPSR	Phospho (STY)	Q71RC2-4;Q71RC2;Q71RC2-3;Q71RC2-2	Q71RC2	LARP4_HUMAN	LARP4 PP13296	-	La-related protein 4 (La ribonucleoprotein domain family member 4)	0.0482234	6	0.242915	5
DPSASPGDAGEQAIR	Phospho (STY)	P18206;P18206-2	P18206	VINC_HUMAN	VCL	-	Vinculin (Metavinculin) (MV)			0.242894	2
SRSTPVR	2 Phospho (STY)	Q9UKV3;Q9UKV3-2;Q9UKV3-3	Q9UKV3	ACINU_HUMAN	ACIN1 ACINUS KIAA0670	-	Apoptotic chromatin condensation inducer in the nucleus (Acinus)	0.16084	10	0.242799	5
HDTPDSSPR	Phospho (STY)	Q9BRD0;Q9BRD0-2	Q9BRD0	BUD13_HUMAN	BUD13	-	BUD13 homolog	0.176223	2	0.242568	2
SIMSSPEDITKDFEEIKAEEVDVTK	Oxidation (M),2 Phospho (STY)	P46821	P46821	MAP1B_HUMAN	MAP1B	-	Microtubule-associated protein 1B (MAP-1B) [Cleaved into: MAP1B heavy chain; MAP1 light chain LC1]			0.242477	6
SRSRSTNTAVSR	3 Phospho (STY)	Q9NWB6;Q9NWB6-2	Q9NWB6	ARGL1_HUMAN	ARGLU1	-	Arginine and glutamate-rich protein 1	0.309525	3	0.242275	4
RASAGPAPGPVVTAEGIHPSIPSPTGNSTPIGSSK	Phospho (STY)	Q4KMP7;Q4KMP7-2	Q4KMP7	TB10B_HUMAN	TBC1D10B FP2461	-	TBC1 domain family member 10B (Rab27A-GAP-beta)	-0.162864	2	0.241863	3
VNDAEPGSPEAPQGK	Phospho (STY)	Q8N8A6	Q8N8A6	DDX51_HUMAN	DDX51	-	ATP-dependent RNA helicase DDX51 (EC 3.6.4.13) (DEAD box protein 51)	0.190195	2	0.241651	2
CVPAPGAGASGGTSPSATQPNPAVFIFEHK	Phospho (STY)	O60343;O60343-3;O60343-2	O60343	TBCD4_HUMAN	TBC1D4 AS160 KIAA0603	-	TBC1 domain family member 4 (Akt substrate of 160 kDa) (AS160)			0.241612	1
SIPSGSHQGPVIYAQIDHSGGHHSDK	Phospho (STY)	O95297;O95297-2;O95297-4	O95297	MPZL1_HUMAN	MPZL1 PZR UNQ849/PRO1787	-	Myelin protein zero-like protein 1 (Protein zero-related)			0.24123	1
SSISGDEEDEIFK	2 Phospho (STY)	Q5T1M5;Q5T1M5-2	Q5T1M5	FKB15_HUMAN	FKBP15 KIAA0674	-	FK506-binding protein 15 (FKBP-15) (133 kDa FK506-binding protein) (133 kDa FKBP) (FKBP-133) (WASP and FKBP-like) (WAFL)	0.224222	3	0.241202	3
AAISSPR	Phospho (STY)	Q68E01;Q68E01-2;Q68E01-4;Q68E01-3	Q68E01	INT3_HUMAN	INTS3 C1orf193 C1orf60	-	Integrator complex subunit 3 (Int3) (SOSS complex subunit A) (Sensor of single-strand DNA complex subunit A) (SOSS-A) (Sensor of ssDNA subunit A)			0.241108	1
NYKVSPIASDRR	Phospho (STY)	Q8WUF5	Q8WUF5	IASPP_HUMAN	PPP1R13L IASPP NKIP1 PPP1R13BL RAI	-	RelA-associated inhibitor (Inhibitor of ASPP protein) (Protein iASPP) (NFkB-interacting protein 1) (PPP1R13B-like protein)			0.2411	1
TVSIGAGAKDEIHIVEAEAMNYEGSPIKVTIATIK	Oxidation (M),Phospho (STY)	P06748;P06748-2	P06748	NPM_HUMAN	NPM1 NPM	-	Nucleophosmin (NPM) (Nucleolar phosphoprotein B23) (Nucleolar protein NO38) (Numatrin)	0.0380001	7	0.240823	20
TASPPPPPKR	Phospho (STY)	Q8IYB3;Q8IYB3-2	Q8IYB3	SRRM1_HUMAN	SRRM1 SRM160	-	Serine/arginine repetitive matrix protein 1 (SR-related nuclear matrix protein of 160 kDa) (SRm160) (Ser/Arg-related nuclear matrix protein)	0.264109	6	0.240763	8
APQTSSSPPPVRR	Phospho (STY)	Q8IYB3;Q8IYB3-2	Q8IYB3	SRRM1_HUMAN	SRRM1 SRM160	-	Serine/arginine repetitive matrix protein 1 (SR-related nuclear matrix protein of 160 kDa) (SRm160) (Ser/Arg-related nuclear matrix protein)			0.240429	3
VQISPDSGGIPER	Phospho (STY)	Q92945;Q92945-2	Q92945	FUBP2_HUMAN	KHSRP FUBP2	-	Far upstream element-binding protein 2 (FUSE-binding protein 2) (KH type-splicing regulatory protein) (KSRP) (p75)	0.0295663	2	0.240132	3
SDKGSPGEDGFVPSAIGTR	Phospho (STY)	Q5JPI9	Q5JPI9	MET10_HUMAN	METTL10 C10orf138	-	Methyltransferase-like protein 10 (EC 2.1.1.-)	0.31904	1	0.239651	1
SSTPPRQSPSR	2 Phospho (STY)	Q9UQ35;Q9UQ35-2	Q9UQ35	SRRM2_HUMAN	SRRM2 KIAA0324 SRL300 SRM300 HSPC075	-	Serine/arginine repetitive matrix protein 2 (300 kDa nuclear matrix antigen) (Serine/arginine-rich splicing factor-related nuclear matrix protein of 300 kDa) (SR-related nuclear matrix protein of 300 kDa) (Ser/Arg-related nuclear matrix protein of 300 kDa) (Splicing coactivator subunit SRm300) (Tax-responsive enhancer element-binding protein 803) (TaxREB803)	0.24306	2	0.239398	1
MSMTGAGKSPPSVQSIAMR	Phospho (STY)	Q96KQ7;Q96KQ7-2;Q96KQ7-3	Q96KQ7	EHMT2_HUMAN	EHMT2 BAT8 C6orf30 G9A KMT1C NG36	-	Histone-lysine N-methyltransferase EHMT2 (EC 2.1.1.-) (EC 2.1.1.43) (Euchromatic histone-lysine N-methyltransferase 2) (HLA-B-associated transcript 8) (Histone H3-K9 methyltransferase 3) (H3-K9-HMTase 3) (Lysine N-methyltransferase 1C) (Protein G9a)	-0.161812	2	0.238817	2
RSSISPGR	2 Phospho (STY)	Q9BUQ8	Q9BUQ8	DDX23_HUMAN	DDX23	-	Probable ATP-dependent RNA helicase DDX23 (EC 3.6.4.13) (100 kDa U5 snRNP-specific protein) (DEAD box protein 23) (PRP28 homolog) (U5-100kD)	0.218615	10	0.238605	14
RKSISDSESDDSK	3 Phospho (STY)	Q13185	Q13185	CBX3_HUMAN	CBX3	-	Chromobox protein homolog 3 (HECH) (Heterochromatin protein 1 homolog gamma) (HP1 gamma) (Modifier 2 protein)	-0.114393	11	0.23816	12
INSEASPSR	Phospho (STY)	Q13111;Q13111-3;Q13111-2	Q13111	CAF1A_HUMAN	CHAF1A CAF CAF1P150	-	Chromatin assembly factor 1 subunit A (CAF-1 subunit A) (Chromatin assembly factor I p150 subunit) (CAF-I 150 kDa subunit) (CAF-I p150) (hp150)			0.237932	1
WAHDKFSGEEGEIEDDESGTENR	Phospho (STY)	Q9Y2W1	Q9Y2W1	TR150_HUMAN	THRAP3 TRAP150	-	Thyroid hormone receptor-associated protein 3 (Thyroid hormone receptor-associated protein complex 150 kDa component) (Trap150)	0.0740123	8	0.237196	9
YMAENPTAGVVQEEEEDNIEYDSDGNPIAPTKK	Oxidation (M),Phospho (STY)	Q86XP3;Q86XP3-2	Q86XP3	DDX42_HUMAN	DDX42	-	ATP-dependent RNA helicase DDX42 (EC 3.6.4.13) (DEAD box protein 42) (RNA helicase-like protein) (RHELP) (RNA helicase-related protein) (RNAHP) (SF3b DEAD box protein) (Splicing factor 3B-associated 125 kDa protein) (SF3b125)	-0.146228	1	0.236584	1
RISIPNTAWGSPSPEAAGYPGAGAEDEQQQIAANR	Phospho (STY)	Q765P7	Q765P7	MTSSL_HUMAN	MTSS1L	-	MTSS1-like protein (Actin-bundling with BAIAP2 homology protein 1) (ABBA-1)			0.235943	1
RHSWGPGK	Phospho (STY)	Q12802-2;Q12802;Q12802-4	Q12802	AKP13_HUMAN	AKAP13 BRX HT31 LBC	-	A-kinase anchor protein 13 (AKAP-13) (AKAP-Lbc) (Breast cancer nuclear receptor-binding auxiliary protein) (Guanine nucleotide exchange factor Lbc) (Human thyroid-anchoring protein 31) (Lymphoid blast crisis oncogene) (LBC oncogene) (Non-oncogenic Rho GTPase-specific GTP exchange factor) (Protein kinase A-anchoring protein 13) (PRKA13) (p47)	-0.038481	4	0.235015	5
SVVSDIEADDVKGSVPISSSPPATHFPDETEITNPVPK	Phospho (STY)	P11388-4;P11388-3;P11388-2;P11388	P11388	TOP2A_HUMAN	TOP2A TOP2	-	DNA topoisomerase 2-alpha (EC 5.99.1.3) (DNA topoisomerase II, alpha isozyme)	0.772308	1	0.234624	1
IAEFQTDSQGK	2 Phospho (STY)	Q86TI2-2;Q86TI2;Q86TI2-4;Q86TI2-5;Q86TI2-3	Q86TI2	DPP9_HUMAN	DPP9 DPRP2	-	Dipeptidyl peptidase 9 (DP9) (EC 3.4.14.5) (Dipeptidyl peptidase IV-related protein 2) (DPRP-2) (Dipeptidyl peptidase IX) (DPP IX) (Dipeptidyl peptidase-like protein 9) (DPLP9)			0.234133	1
TSFSVGSDDEIGPIRK	Phospho (STY)	Q9NRY4;Q9NRY4-2	Q9NRY4	RHG35_HUMAN	ARHGAP35 GRF1 GRLF1 KIAA1722	-	Rho GTPase-activating protein 35 (Glucocorticoid receptor DNA-binding factor 1) (Glucocorticoid receptor repression factor 1) (GRF-1) (Rho GAP p190A) (p190-A)	-0.441595	1	0.233888	1
SEDMPFSPK	Phospho (STY)	Q12888-2;Q12888	Q12888	TP53B_HUMAN	TP53BP1	-	Tumor suppressor p53-binding protein 1 (53BP1) (p53-binding protein 1) (p53BP1)	0.123528	2	0.233367	3
IDISPSTIRK	Phospho (STY)	Q9NYF8;Q9NYF8-2;Q9NYF8-3;Q9NYF8-4	Q9NYF8	BCLF1_HUMAN	BCLAF1 BTF KIAA0164	-	Bcl-2-associated transcription factor 1 (Btf)	0.0637936	2	0.233143	3
KGSITEYTAAEEK	Phospho (STY)	Q12982-2;Q12982	Q12982	BNIP2_HUMAN	BNIP2 NIP2	-	BCL2/adenovirus E1B 19 kDa protein-interacting protein 2	-0.232142	1	0.232952	2
SRSPGSYK	2 Phospho (STY)	Q86X95	Q86X95	CIR1_HUMAN	CIR1 CIR	-	Corepressor interacting with RBPJ 1 (CBF1-interacting corepressor) (Recepin)	0.503971	2	0.232784	1
SFSADNFIGIQR	Phospho (STY)	Q8N7R7;Q8N7R7-3;Q8N7R7-2	Q8N7R7	CCYL1_HUMAN	CCNYL1	-	Cyclin-Y-like protein 1	0.300242	3	0.232356	3
NMTVEQIITGSPTSPTVEPEKPTR	Phospho (STY)	Q9C0C9	Q9C0C9	UBE2O_HUMAN	UBE2O KIAA1734	-	E2/E3 hybrid ubiquitin-protein ligase UBE2O (EC 6.3.2.-) (EC 6.3.2.19) (Ubiquitin carrier protein O) (Ubiquitin-conjugating enzyme E2 O) (Ubiquitin-conjugating enzyme E2 of 230 kDa) (Ubiquitin-conjugating enzyme E2-230K) (Ubiquitin-protein ligase O)	-1.08381	2	0.232232	3
RGTSPRPPEGGIGYSQIGDDDIK	Phospho (STY)	P21127;Q9UQ88;P21127-2;P21127-3;Q9UQ88-2;Q9UQ88-3;P21127-8;Q9UQ88-4;P21127-9;P21127-6;P21127-10;P21127-5;P21127-4;P21127-12;Q9UQ88-10;Q9UQ88-5;Q9UQ88-8	P21127	CD11B_HUMAN	CDK11B CDC2L1 CDK11 PITSLREA PK58	CMGC	Cyclin-dependent kinase 11B (EC 2.7.11.22) (Cell division cycle 2-like protein kinase 1) (CLK-1) (Cell division protein kinase 11B) (Galactosyltransferase-associated protein kinase p58/GTA) (PITSLRE serine/threonine-protein kinase CDC2L1) (p58 CLK-1)	1.87578	1	0.232006	2
NDKSEEEQSSSSVK	Phospho (STY)	P07910;P07910-3;P07910-2;P07910-4	P07910	HNRPC_HUMAN	HNRNPC HNRPC	-	Heterogeneous nuclear ribonucleoproteins C1/C2 (hnRNP C1/C2)	0.184552	13	0.231983	17
AASIENVIQDSSPEHCGR	Phospho (STY)	O60291-2;O60291-3;O60291;O60291-4	O60291	MGRN1_HUMAN	MGRN1 KIAA0544 RNF156	-	E3 ubiquitin-protein ligase MGRN1 (EC 6.3.2.-) (Mahogunin RING finger protein 1) (RING finger protein 156)			0.231888	1
SQSRSNSPIPVPPSK	3 Phospho (STY)	Q13247;Q13247-3	Q13247	SRSF6_HUMAN	SRSF6 SFRS6 SRP55	-	Serine/arginine-rich splicing factor 6 (Pre-mRNA-splicing factor SRP55) (Splicing factor, arginine/serine-rich 6)			0.231876	2
IMTGDTYTAHAGAK	Oxidation (M),Phospho (STY)	P00519-2;P00519;P42684;P42684-3;P42684-6;P42684-2;P42684-5;P42684-10;P42684-7;P42684-4;P42684-9;P42684-8	P00519	ABL1_HUMAN	ABL1 ABL JTK7	TK	Tyrosine-protein kinase ABL1 (EC 2.7.10.2) (Abelson murine leukemia viral oncogene homolog 1) (Abelson tyrosine-protein kinase 1) (Proto-oncogene c-Abl) (p150)	-1.49553	6	0.231515	3
SEDGYHSDGDYGEHDYR	Phospho (STY)	P52756;P52756-5;P52756-2;P52756-4	P52756	RBM5_HUMAN	RBM5 H37 LUCA15	-	RNA-binding protein 5 (Protein G15) (Putative tumor suppressor LUCA15) (RNA-binding motif protein 5) (Renal carcinoma antigen NY-REN-9)	1.2642	4	0.231513	4
KDSIPDADIASCGSISQSSASFFTPR	Phospho (STY)	Q86SQ0;Q86SQ0-3;Q86SQ0-2	Q86SQ0	PHLB2_HUMAN	PHLDB2 LL5B	-	Pleckstrin homology-like domain family B member 2 (Protein LL5-beta)	-0.594177	8	0.231288	5
KGSDAIRPPVPQGEDEVPK	Phospho (STY)	Q8N3D4	Q8N3D4	EH1L1_HUMAN	EHBP1L1	-	EH domain-binding protein 1-like protein 1	-0.906764	1	0.231187	2
INECISPVANEMNHIPAHSHDIQR	Phospho (STY)	P23497-4;P23497;P23497-3;P23497-2;P23497-5	P23497	SP100_HUMAN	SP100	-	Nuclear autoantigen Sp-100 (Nuclear dot-associated Sp100 protein) (Speckled 100 kDa)	0.107539	9	0.231022	7
SSSPVTEIASRSPIR	2 Phospho (STY)	Q9UQ35;Q9UQ35-2	Q9UQ35	SRRM2_HUMAN	SRRM2 KIAA0324 SRL300 SRM300 HSPC075	-	Serine/arginine repetitive matrix protein 2 (300 kDa nuclear matrix antigen) (Serine/arginine-rich splicing factor-related nuclear matrix protein of 300 kDa) (SR-related nuclear matrix protein of 300 kDa) (Ser/Arg-related nuclear matrix protein of 300 kDa) (Splicing coactivator subunit SRm300) (Tax-responsive enhancer element-binding protein 803) (TaxREB803)	0.35446	2	0.230799	2
EISNSPIRENSFGSPIEFR	Phospho (STY)	Q9UQ35;Q9UQ35-2	Q9UQ35	SRRM2_HUMAN	SRRM2 KIAA0324 SRL300 SRM300 HSPC075	-	Serine/arginine repetitive matrix protein 2 (300 kDa nuclear matrix antigen) (Serine/arginine-rich splicing factor-related nuclear matrix protein of 300 kDa) (SR-related nuclear matrix protein of 300 kDa) (Ser/Arg-related nuclear matrix protein of 300 kDa) (Splicing coactivator subunit SRm300) (Tax-responsive enhancer element-binding protein 803) (TaxREB803)	0.235173	5	0.230793	7
ASSVGVISPQKK	Phospho (STY)	Q9UGU5	Q9UGU5	HMGX4_HUMAN	HMGXB4 HMG2L1 HMGBCG	-	HMG domain-containing protein 4 (HMG box-containing protein 4) (High mobility group protein 2-like 1) (Protein HMGBCG)	-0.136839	2	0.230705	2
TQDPSSPGTTPPQAR	Phospho (STY)	Q13112	Q13112	CAF1B_HUMAN	CHAF1B CAF1A CAF1P60 MPHOSPH7 MPP7	-	Chromatin assembly factor 1 subunit B (CAF-1 subunit B) (Chromatin assembly factor I p60 subunit) (CAF-I 60 kDa subunit) (CAF-I p60) (M-phase phosphoprotein 7)			0.23051	2
PSMSPTPIDR	Phospho (STY)	Q9UQ35	Q9UQ35	SRRM2_HUMAN	SRRM2 KIAA0324 SRL300 SRM300 HSPC075	-	Serine/arginine repetitive matrix protein 2 (300 kDa nuclear matrix antigen) (Serine/arginine-rich splicing factor-related nuclear matrix protein of 300 kDa) (SR-related nuclear matrix protein of 300 kDa) (Ser/Arg-related nuclear matrix protein of 300 kDa) (Splicing coactivator subunit SRm300) (Tax-responsive enhancer element-binding protein 803) (TaxREB803)	0.308091	2	0.230459	3
AGGPATPISPTR	Phospho (STY)	Q03252	Q03252	LMNB2_HUMAN	LMNB2 LMN2	-	Lamin-B2	-0.0626319	2	0.230365	4
DSSKGEDSAEETEAK	Phospho (STY)	Q12906;Q12906-3;Q12906-2;Q12906-5;Q12906-6;Q12906-4	Q12906	ILF3_HUMAN	ILF3 DRBF MPHOSPH4 NF90	-	Interleukin enhancer-binding factor 3 (Double-stranded RNA-binding protein 76) (DRBP76) (M-phase phosphoprotein 4) (MPP4) (Nuclear factor associated with dsRNA) (NFAR) (Nuclear factor of activated T-cells 90 kDa) (NF-AT-90) (Translational control protein 80) (TCP80)			0.230119	2
AAEEQGDDQDSEKSKPAGSDGER	Phospho (STY)	Q1KMD3	Q1KMD3	HNRL2_HUMAN	HNRNPUL2 HNRPUL2	-	Heterogeneous nuclear ribonucleoprotein U-like protein 2 (Scaffold-attachment factor A2) (SAF-A2)	0.479851	1	0.229957	2
IRSPSNDSAHR	Phospho (STY)	Q5T200;Q5T200-2	Q5T200	ZC3HD_HUMAN	ZC3H13 KIAA0853	-	Zinc finger CCCH domain-containing protein 13	0.379666	4	0.229941	2
QQTEKPESEDEWERTER	Phospho (STY)	O60231	O60231	DHX16_HUMAN	DHX16 DBP2 DDX16 KIAA0577	-	Putative pre-mRNA-splicing factor ATP-dependent RNA helicase DHX16 (EC 3.6.4.13) (ATP-dependent RNA helicase #3) (DEAH-box protein 16)	-0.414504	2	0.229905	3
HYQGEEKSD	Phospho (STY)	P13984	P13984	T2FB_HUMAN	GTF2F2 RAP30	-	General transcription factor IIF subunit 2 (EC 3.6.4.12) (ATP-dependent helicase GTF2F2) (General transcription factor IIF 30 kDa subunit) (Transcription initiation factor IIF subunit beta) (TFIIF-beta) (Transcription initiation factor RAP30)	0.146943	5	0.229227	3
SSSPVTEIASR	Phospho (STY)	Q9UQ35;Q9UQ35-2	Q9UQ35	SRRM2_HUMAN	SRRM2 KIAA0324 SRL300 SRM300 HSPC075	-	Serine/arginine repetitive matrix protein 2 (300 kDa nuclear matrix antigen) (Serine/arginine-rich splicing factor-related nuclear matrix protein of 300 kDa) (SR-related nuclear matrix protein of 300 kDa) (Ser/Arg-related nuclear matrix protein of 300 kDa) (Splicing coactivator subunit SRm300) (Tax-responsive enhancer element-binding protein 803) (TaxREB803)	0.604506	2	0.228774	3
KVSSAEGAAKEEPK	Phospho (STY)	P05114	P05114	HMGN1_HUMAN	HMGN1 HMG14	-	Non-histone chromosomal protein HMG-14 (High mobility group nucleosome-binding domain-containing protein 1)	0.218984	3	0.228543	5
TITIVKSPISVPGGSAIISNIGK	Phospho (STY)	P51610;P51610-2	P51610	HCFC1_HUMAN	HCFC1 HCF1 HFC1	-	Host cell factor 1 (HCF) (HCF-1) (C1 factor) (CFF) (VCAF) (VP16 accessory protein) [Cleaved into: HCF N-terminal chain 1; HCF N-terminal chain 2; HCF N-terminal chain 3; HCF N-terminal chain 4; HCF N-terminal chain 5; HCF N-terminal chain 6; HCF C-terminal chain 1; HCF C-terminal chain 2; HCF C-terminal chain 3; HCF C-terminal chain 4; HCF C-terminal chain 5; HCF C-terminal chain 6]	-0.791165	5	0.228511	9
SRSRSPDQR	3 Phospho (STY)	Q07157;Q07157-2	Q07157	ZO1_HUMAN	TJP1 ZO1	-	Tight junction protein ZO-1 (Tight junction protein 1) (Zona occludens protein 1) (Zonula occludens protein 1)	0.131328	3	0.22848	4
QSHSESPSIQSK	Phospho (STY)	Q9UQ35;Q9UQ35-2	Q9UQ35	SRRM2_HUMAN	SRRM2 KIAA0324 SRL300 SRM300 HSPC075	-	Serine/arginine repetitive matrix protein 2 (300 kDa nuclear matrix antigen) (Serine/arginine-rich splicing factor-related nuclear matrix protein of 300 kDa) (SR-related nuclear matrix protein of 300 kDa) (Ser/Arg-related nuclear matrix protein of 300 kDa) (Splicing coactivator subunit SRm300) (Tax-responsive enhancer element-binding protein 803) (TaxREB803)	-0.00824485	8	0.228116	13
ISVGEQPDVTHDPYEFIQSPEPAASAK	Phospho (STY)	Q9H8M2;Q9H8M2-1;Q9H8M2-3;Q9H8M2-2	Q9H8M2	BRD9_HUMAN	BRD9 UNQ3040/PRO9856	-	Bromodomain-containing protein 9 (Rhabdomyosarcoma antigen MU-RMS-40.8)	0.13046	6	0.227924	6
SRTSPITR	Phospho (STY)	Q9UQ35;Q9UQ35-2	Q9UQ35	SRRM2_HUMAN	SRRM2 KIAA0324 SRL300 SRM300 HSPC075	-	Serine/arginine repetitive matrix protein 2 (300 kDa nuclear matrix antigen) (Serine/arginine-rich splicing factor-related nuclear matrix protein of 300 kDa) (SR-related nuclear matrix protein of 300 kDa) (Ser/Arg-related nuclear matrix protein of 300 kDa) (Splicing coactivator subunit SRm300) (Tax-responsive enhancer element-binding protein 803) (TaxREB803)	0.185032	8	0.227851	8
YNIDASEEEDSNK	Phospho (STY)	O95218-2;O95218	O95218	ZRAB2_HUMAN	ZRANB2 ZIS ZNF265	-	Zinc finger Ran-binding domain-containing protein 2 (Zinc finger protein 265) (Zinc finger, splicing)	0.227364	2	0.227726	3
MESEGGADDSAEEGDIIDDDDNEDR	Oxidation (M),Phospho (STY)	P07910;P07910-3;P07910-2;P07910-4	P07910	HNRPC_HUMAN	HNRNPC HNRPC	-	Heterogeneous nuclear ribonucleoproteins C1/C2 (hnRNP C1/C2)			0.226933	3
FGESEEVEMEVESDEEDDKQEK	Oxidation (M),Phospho (STY)	Q15459	Q15459	SF3A1_HUMAN	SF3A1 SAP114	-	Splicing factor 3A subunit 1 (SF3a120) (Spliceosome-associated protein 114) (SAP 114)	0.0151049	5	0.226755	4
HVTNSPFK	Phospho (STY)	Q14315;Q14315-2	Q14315	FLNC_HUMAN	FLNC ABPL FLN2	-	Filamin-C (FLN-C) (FLNc) (ABP-280-like protein) (ABP-L) (Actin-binding-like protein) (Filamin-2) (Gamma-filamin)			0.226645	1
RPHTPTPGIYMGR	Phospho (STY)	P62995;P62995-3	P62995	TRA2B_HUMAN	TRA2B SFRS10	-	Transformer-2 protein homolog beta (TRA-2 beta) (TRA2-beta) (hTRA2-beta) (Splicing factor, arginine/serine-rich 10) (Transformer-2 protein homolog B)			0.226105	2
TGSDHTNPTSPIIVKPSDIIEENKINSSVK	Phospho (STY)	Q96D71;Q96D71-3;Q96D71-2	Q96D71	REPS1_HUMAN	REPS1	-	RalBP1-associated Eps domain-containing protein 1 (RalBP1-interacting protein 1)	-0.901808	5	0.225953	4
QSVDKVTSPTKV	Phospho (STY),Gln->pyro-Glu	Q05682-2;Q05682-3;Q05682;Q05682-4;Q05682-5	Q05682	CALD1_HUMAN	CALD1 CAD CDM	-	Caldesmon (CDM)			0.225949	8
TPSRHSCSGSSPPR	2 Phospho (STY)	Q9UQ35;Q9UQ35-2	Q9UQ35	SRRM2_HUMAN	SRRM2 KIAA0324 SRL300 SRM300 HSPC075	-	Serine/arginine repetitive matrix protein 2 (300 kDa nuclear matrix antigen) (Serine/arginine-rich splicing factor-related nuclear matrix protein of 300 kDa) (SR-related nuclear matrix protein of 300 kDa) (Ser/Arg-related nuclear matrix protein of 300 kDa) (Splicing coactivator subunit SRm300) (Tax-responsive enhancer element-binding protein 803) (TaxREB803)			0.225582	1
KISIGQYDNDAGGQIPFSK	Phospho (STY)	Q68CZ2;Q68CZ2-2	Q68CZ2	TENS3_HUMAN	TNS3 TEM6 TENS1 TPP	-	Tensin-3 (Tensin-like SH2 domain-containing protein 1) (Tumor endothelial marker 6)	-0.357437	5	0.225234	8
GSGTASDDEFENIR	Phospho (STY)	Q7Z6Z7;Q7Z6Z7-3;Q7Z6Z7-2	Q7Z6Z7	HUWE1_HUMAN	HUWE1 KIAA0312 KIAA1578 UREB1 HSPC272	-	E3 ubiquitin-protein ligase HUWE1 (EC 6.3.2.-) (ARF-binding protein 1) (ARF-BP1) (HECT, UBA and WWE domain-containing protein 1) (Homologous to E6AP carboxyl terminus homologous protein 9) (HectH9) (Large structure of UREB1) (LASU1) (Mcl-1 ubiquitin ligase E3) (Mule) (Upstream regulatory element-binding protein 1) (URE-B1) (URE-binding protein 1)	0.0529091	2	0.224798	3
RISAQGQAISVVGSISSMSPIEEEAPQAK	Phospho (STY)	Q92797;Q92797-2;Q92797-3	Q92797	SYMPK_HUMAN	SYMPK SPK	-	Symplekin	0.135535	3	0.224621	2
SDKPDMAEIEKFDK	Acetyl (Protein N-term),Phospho (STY)	A8MW06;P62328	A8MW06	TMSL3_HUMAN	0	-	Deleted.	-0.471255	6	0.223712	8
NTFTAWSDEESDYEIDDRDVNK	2 Phospho (STY)	Q6PKG0;Q6PKG0-3	Q6PKG0	LARP1_HUMAN	LARP1 KIAA0731 LARP	-	La-related protein 1 (La ribonucleoprotein domain family member 1)	0.187526	1	0.223677	1
KSSRSPSPR	3 Phospho (STY)	Q8WXA9-2;Q8WXA9	Q8WXA9	SREK1_HUMAN	SREK1 SFRS12 SRRP86	-	Splicing regulatory glutamine/lysine-rich protein 1 (Serine/arginine-rich-splicing regulatory protein 86) (SRrp86) (Splicing factor, arginine/serine-rich 12) (Splicing regulatory protein 508) (SRrp508)	-0.00301354	7	0.223667	8
AAFTTPDHAPISPQSSVASSGSEQTEEQGSSR	Phospho (STY)	Q5PRF9	Q5PRF9	SMAG2_HUMAN	SAMD4B SMAUG2	-	Protein Smaug homolog 2 (Smaug 2) (hSmaug2) (Sterile alpha motif domain-containing protein 4B) (SAM domain-containing protein 4B)			0.223593	1
GKGNIETSSEDEDDTADIFPEESGFEHAWR	3 Phospho (STY)	Q9H501	Q9H501	ESF1_HUMAN	ESF1 ABTAP C20orf6 HDCMC28P	-	ESF1 homolog (ABT1-associated protein)	0.244765	2	0.223052	1
NVPHEDICEDSDIDGDYR	Phospho (STY)	O00629	O00629	IMA3_HUMAN	KPNA4 QIP1	-	Importin subunit alpha-3 (Importin alpha Q1) (Qip1) (Karyopherin subunit alpha-4)	-0.437555	2	0.222892	3
IKTEPSSPISDPSDIIR	Phospho (STY)	Q9ULJ3;Q9ULJ3-2	Q9ULJ3	ZBT21_HUMAN	ZBTB21 KIAA1227 ZNF295	-	Zinc finger and BTB domain-containing protein 21 (Zinc finger protein 295)	-0.0242163	2	0.221433	2
SDEGQISPATR	Phospho (STY)	Q15149;Q15149-6;Q15149-5;Q15149-9;Q15149-8;Q15149-7;Q15149-2;Q15149-3;Q15149-4	Q15149	PLEC_HUMAN	PLEC PLEC1	-	Plectin (PCN) (PLTN) (Hemidesmosomal protein 1) (HD1) (Plectin-1)	0.389861	2	0.221207	2
TNPPTQKPPSPPMSGR	Oxidation (M),Phospho (STY)	Q8IZP0;Q8IZP0-9;Q8IZP0-6;Q8IZP0-5;Q8IZP0-3;Q8IZP0-4;Q8IZP0-2;Q8IZP0-7;Q8IZP0-8;Q8IZP0-10	Q8IZP0	ABI1_HUMAN	ABI1 SSH3BP1	-	Abl interactor 1 (Abelson interactor 1) (Abi-1) (Abl-binding protein 4) (AblBP4) (Eps8 SH3 domain-binding protein) (Eps8-binding protein) (Nap1-binding protein) (Nap1BP) (Spectrin SH3 domain-binding protein 1) (e3B1)	0.116233	2	0.221073	2
RASSINVINVGGK	Phospho (STY)	Q07866-4;Q07866-6;Q07866-7;Q07866-9	Q07866	KLC1_HUMAN	KLC1 KLC KNS2	-	Kinesin light chain 1 (KLC 1)	0.0281124	6	0.220462	4
ESASPTIPNIDIIEAHTK	Phospho (STY)	O75151	O75151	PHF2_HUMAN	PHF2 KIAA0662	-	Lysine-specific demethylase PHF2 (EC 1.14.11.-) (GRC5) (PHD finger protein 2)	0.685839	3	0.220407	5
SPPSSSEIFTPAHEENVR	Phospho (STY)	C9JLW8	C9JLW8	F195B_HUMAN	FAM195B	-	Protein FAM195B	-0.114422	3	0.220297	4
IDVTIISPSRK	Phospho (STY)	O75369;O75369-2;O75369-3;O75369-6;O75369-7;O75369-4;O75369-5	O75369	FLNB_HUMAN	FLNB FLN1L FLN3 TABP TAP	-	Filamin-B (FLN-B) (ABP-278) (ABP-280 homolog) (Actin-binding-like protein) (Beta-filamin) (Filamin homolog 1) (Fh1) (Filamin-3) (Thyroid autoantigen) (Truncated actin-binding protein) (Truncated ABP)	-0.733928	2	0.219672	6
ADNSSDECEEENNKEKK	Acetyl (Protein N-term),2 Phospho (STY)	Q9NQC8	Q9NQC8	IFT46_HUMAN	IFT46 C11orf2 C11orf60	-	Intraflagellar transport protein 46 homolog	-0.852016	3	0.219576	3
SRSTPVRDR	2 Phospho (STY)	Q9UKV3;Q9UKV3-2;Q9UKV3-3	Q9UKV3	ACINU_HUMAN	ACIN1 ACINUS KIAA0670	-	Apoptotic chromatin condensation inducer in the nucleus (Acinus)	0.0390557	9	0.219554	7
RSCFESSPDPEIK	Phospho (STY)	Q9UQ35;Q9UQ35-2	Q9UQ35	SRRM2_HUMAN	SRRM2 KIAA0324 SRL300 SRM300 HSPC075	-	Serine/arginine repetitive matrix protein 2 (300 kDa nuclear matrix antigen) (Serine/arginine-rich splicing factor-related nuclear matrix protein of 300 kDa) (SR-related nuclear matrix protein of 300 kDa) (Ser/Arg-related nuclear matrix protein of 300 kDa) (Splicing coactivator subunit SRm300) (Tax-responsive enhancer element-binding protein 803) (TaxREB803)	0.749078	2	0.219152	1
DGKFSPIQEK	Phospho (STY)	O43683	O43683	BUB1_HUMAN	BUB1 BUB1L	Other	Mitotic checkpoint serine/threonine-protein kinase BUB1 (hBUB1) (EC 2.7.11.1) (BUB1A)	-1.13545	2	0.219024	2
EVRSPTKAPHIQIIEGK	Phospho (STY)	O43491	O43491	E41L2_HUMAN	EPB41L2	-	Band 4.1-like protein 2 (Generally expressed protein 4.1) (4.1G)	0.0399797	5	0.218833	3
GIAEVQQDGEAEEGATSDGEK	Phospho (STY)	Q02952;Q02952-2;Q02952-3	Q02952	AKA12_HUMAN	AKAP12 AKAP250	-	A-kinase anchor protein 12 (AKAP-12) (A-kinase anchor protein 250 kDa) (AKAP 250) (Gravin) (Myasthenia gravis autoantigen)	0.52707	1	0.218667	3
FYCDYCDTYITHDSPSVR	Phospho (STY)	P09234	P09234	RU1C_HUMAN	SNRPC	-	U1 small nuclear ribonucleoprotein C (U1 snRNP C) (U1-C) (U1C)	-0.864065	2	0.218595	1
KEKTPATTPEAR	2 Phospho (STY)	Q8NI27;Q8NI27-2	Q8NI27	THOC2_HUMAN	THOC2 CXorf3	-	THO complex subunit 2 (Tho2) (hTREX120)	-0.229465	1	0.218347	1
APSSPVAKPGPVK	Phospho (STY)	Q9GZR2;Q9GZR2-2	Q9GZR2	REXO4_HUMAN	REXO4 PMC2 XPMC2H	-	RNA exonuclease 4 (EC 3.1.-.-) (Exonuclease XPMC2) (Prevents mitotic catastrophe 2 protein homolog) (hPMC2)			0.218317	4
TTPPTQKPPSPPMSGK	Oxidation (M),Phospho (STY)	Q9NYB9-2;Q9NYB9-3;Q9NYB9;Q9NYB9-4	Q9NYB9	ABI2_HUMAN	ABI2 ARGBPIA	-	Abl interactor 2 (Abelson interactor 2) (Abi-2) (Abl-binding protein 3) (AblBP3) (Arg-binding protein 1) (ArgBP1)			0.218223	2
DIEISTEEEKDTGDIKDSSIIK	2 Phospho (STY)	Q4G0J3	Q4G0J3	LARP7_HUMAN	LARP7 HDCMA18P	-	La-related protein 7 (La ribonucleoprotein domain family member 7) (P-TEFb-interaction protein for 7SK stability) (PIP7S)	0.149953	1	0.218099	1
KAQAVSEEEEEEEGK	Phospho (STY)	Q9GZR7	Q9GZR7	DDX24_HUMAN	DDX24	-	ATP-dependent RNA helicase DDX24 (EC 3.6.4.13) (DEAD box protein 24)	-0.302102	1	0.217851	1
HSPQQPSNGSIR	Phospho (STY)	Q07157;Q07157-2	Q07157	ZO1_HUMAN	TJP1 ZO1	-	Tight junction protein ZO-1 (Tight junction protein 1) (Zona occludens protein 1) (Zonula occludens protein 1)	0.493545	2	0.217642	1
KEQSEVSVSPR	2 Phospho (STY)	Q7L4I2	Q7L4I2	RSRC2_HUMAN	RSRC2	-	Arginine/serine-rich coiled-coil protein 2	0.318001	3	0.217628	5
ISFASETPIEKEPHSPADQPEQQAESTITSAETR	Phospho (STY)	Q9H2Y7	Q9H2Y7	ZN106_HUMAN	ZNF106 SH3BP3 ZFP106 ZNF474	-	Zinc finger protein 106 (Zfp-106) (Zinc finger protein 474)			0.217603	1
KTPSKPPAQISPSVPK	Phospho (STY)	P18887	P18887	XRCC1_HUMAN	XRCC1	-	DNA repair protein XRCC1 (X-ray repair cross-complementing protein 1)	-1.10169	3	0.217497	5
AVVSPPKFVFGSESVK	Phospho (STY)	P49792;Q68DN6;Q68DN6-2;Q7Z3J3;A6NKT7	P49792	RBP2_HUMAN	RANBP2 NUP358	-	E3 SUMO-protein ligase RanBP2 (EC 6.3.2.-) (358 kDa nucleoporin) (Nuclear pore complex protein Nup358) (Nucleoporin Nup358) (Ran-binding protein 2) (RanBP2) (p270)	-0.0627341	8	0.217273	7
VIQPMGMSPR	Oxidation (M),Phospho (STY)	Q9NPQ8-3;Q9NPQ8;Q9NPQ8-4;Q9NPQ8-2	Q9NPQ8	RIC8A_HUMAN	RIC8A	-	Synembryn-A (Protein Ric-8A)			0.21661	2
KEDSDEEEDDDSEEDEEDDEDEDEDEDEIEPAAMK	Oxidation (M),2 Phospho (STY)	P19338	P19338	NUCL_HUMAN	NCL	-	Nucleolin (Protein C23)			0.216139	3
SPGAPGPITIK	Phospho (STY)	Q15942	Q15942	ZYX_HUMAN	ZYX	-	Zyxin (Zyxin-2)	-1.0661	4	0.216136	7
TVSSPPTSPRPGSAATVSASTSNIIPPR	Phospho (STY)	O76094	O76094	SRP72_HUMAN	SRP72	-	Signal recognition particle subunit SRP72 (SRP72) (Signal recognition particle 72 kDa protein)	0.0580081	4	0.216091	4
HGGSPQPIATTPISQEPVNPPSEASPTR	2 Phospho (STY)	Q9UQ35;Q9UQ35-2	Q9UQ35	SRRM2_HUMAN	SRRM2 KIAA0324 SRL300 SRM300 HSPC075	-	Serine/arginine repetitive matrix protein 2 (300 kDa nuclear matrix antigen) (Serine/arginine-rich splicing factor-related nuclear matrix protein of 300 kDa) (SR-related nuclear matrix protein of 300 kDa) (Ser/Arg-related nuclear matrix protein of 300 kDa) (Splicing coactivator subunit SRm300) (Tax-responsive enhancer element-binding protein 803) (TaxREB803)	0.293734	5	0.215891	6
AMSINTINVDAPR	Oxidation (M),Phospho (STY)	Q6P597-3;Q6P597;Q6P597-2	Q6P597	KLC3_HUMAN	KLC3 KLC2 KLC2L	-	Kinesin light chain 3 (KLC2-like) (kinesin light chain 2)	0.164274	2	0.215865	2
ETVSEAPPIIFSDEEEKEAQIGVK	Phospho (STY)	Q5SNT6;Q641Q2;Q641Q2-2;Q9Y4E1-4;Q9Y4E1;Q9Y4E1-2;Q9Y4E1-3	Q5SNT6	FA21B_HUMAN	FAM21B	-	WASH complex subunit FAM21B	-0.728727	4	0.21581	5
KPSGDSQPSSPR	2 Phospho (STY)	Q9C0H5-2;Q9C0H5	Q9C0H5	RHG39_HUMAN	ARHGAP39 KIAA1688	-	Rho GTPase-activating protein 39			0.213627	1
TKECSVEKGTGDSIR	Phospho (STY)	Q05519	Q05519	SRS11_HUMAN	SRSF11 SFRS11	-	Serine/arginine-rich splicing factor 11 (Arginine-rich 54 kDa nuclear protein) (p54) (Splicing factor, arginine/serine-rich 11)	-0.36025	7	0.213496	7
SRSRSPPPVSK	3 Phospho (STY)	Q01130	Q01130	SRSF2_HUMAN	SRSF2 SFRS2	-	Serine/arginine-rich splicing factor 2 (Protein PR264) (Splicing component, 35 kDa) (Splicing factor SC35) (SC-35) (Splicing factor, arginine/serine-rich 2)	0.113775	10	0.213319	20
VYTHEVVTIWYR	Phospho (STY)	P06493	P06493	CDK1_HUMAN	CDK1 CDC2 CDC28A CDKN1 P34CDC2	CMGC	Cyclin-dependent kinase 1 (CDK1) (EC 2.7.11.22) (EC 2.7.11.23) (Cell division control protein 2 homolog) (Cell division protein kinase 1) (p34 protein kinase)	1.04801	5	0.21316	6
SPPSPVER	Phospho (STY)	Q02952;Q02952-2;Q02952-3	Q02952	AKA12_HUMAN	AKAP12 AKAP250	-	A-kinase anchor protein 12 (AKAP-12) (A-kinase anchor protein 250 kDa) (AKAP 250) (Gravin) (Myasthenia gravis autoantigen)	-0.0737931	2	0.212991	3
QSVDKVTSPTKV	Phospho (STY)	Q05682-2;Q05682-3;Q05682;Q05682-4;Q05682-5	Q05682	CALD1_HUMAN	CALD1 CAD CDM	-	Caldesmon (CDM)			0.212655	4
KISGDQITIPTTVDYSSVPK	Phospho (STY)	O00559	O00559	RCAS1_HUMAN	EBAG9 RCAS1	-	Receptor-binding cancer antigen expressed on SiSo cells (Cancer-associated surface antigen RCAS1) (Estrogen receptor-binding fragment-associated gene 9 protein)	0.146084	7	0.212473	6
AIGGEDSENEEEIGDEAMMAIDQSIASIFAEQK	Oxidation (M),Phospho (STY)	Q9BQG0-2;Q9BQG0	Q9BQG0	MBB1A_HUMAN	MYBBP1A P160	-	Myb-binding protein 1A			0.212383	1
MDTDIYDEFGNYIGPEIDSDEDDDEIGR	Acetyl (Protein N-term),Phospho (STY)	Q15029	Q15029	U5S1_HUMAN	EFTUD2 KIAA0031 SNRP116	-	116 kDa U5 small nuclear ribonucleoprotein component (Elongation factor Tu GTP-binding domain-containing protein 2) (SNU114 homolog) (hSNU114) (U5 snRNP-specific protein, 116 kDa) (U5-116 kDa)			0.212325	2
SSPGQTPEEGAQAIAEFAAIHGPAIR	Phospho (STY)	Q14166	Q14166	TTL12_HUMAN	TTLL12 KIAA0153	-	Tubulin--tyrosine ligase-like protein 12	0.195065	8	0.212232	10
VAQGATEKSPEDKVQIAANEETQER	Phospho (STY)	P49321;P49321-3	P49321	NASP_HUMAN	NASP	-	Nuclear autoantigenic sperm protein (NASP)			0.212009	1
EMEHNTVCAAGTSPVGEIGEEK	Oxidation (M),Phospho (STY)	P18583-9;P18583-5;P18583;P18583-7;P18583-2;P18583-4;P18583-10;P18583-6;P18583-3	P18583	SON_HUMAN	SON C21orf50 DBP5 KIAA1019 NREBP HSPC310 HSPC312	-	Protein SON (Bax antagonist selected in saccharomyces 1) (BASS1) (Negative regulatory element-binding protein) (NRE-binding protein) (Protein DBP-5) (SON3)	0.00681399	4	0.21181	5
STSPSPSRIK	3 Phospho (STY)	Q8WVK2	Q8WVK2	SNR27_HUMAN	SNRNP27	-	U4/U6.U5 small nuclear ribonucleoprotein 27 kDa protein (U4/U6.U5 snRNP 27 kDa protein) (U4/U6.U5-27K) (Nucleic acid-binding protein RY-1) (U4/U6.U5 tri-snRNP-associated 27 kDa protein) (27K) (U4/U6.U5 tri-snRNP-associated protein 3)			0.21176	1
ATIPSPDKIPGFK	Phospho (STY)	P22314	P22314	UBA1_HUMAN	UBA1 A1S9T UBE1	-	Ubiquitin-like modifier-activating enzyme 1 (Protein A1S9) (Ubiquitin-activating enzyme E1)	-0.111633	1	0.211655	2
SKSEDMDNVQSK	Phospho (STY)	Q6VMQ6;Q6VMQ6-2	Q6VMQ6	MCAF1_HUMAN	ATF7IP MCAF MCAF1	-	Activating transcription factor 7-interacting protein 1 (ATF-interacting protein) (ATF-IP) (ATF7-interacting protein) (ATFa-associated modulator) (hAM) (MBD1-containing chromatin-associated factor 1) (P621)	-0.730509	6	0.21108	1
SESEIIDEISEDFDRSECK	Phospho (STY)	P20810-6;P20810-7;P20810-5;P20810;P20810-4;P20810-2;P20810-3	P20810	ICAL_HUMAN	CAST	-	Calpastatin (Calpain inhibitor) (Sperm BS-17 component)	-1.91942	5	0.210279	1
RNSIEGYSR	Phospho (STY)	Q8NDT2	Q8NDT2	RB15B_HUMAN	RBM15B OTT3	-	Putative RNA-binding protein 15B (One-twenty two protein 3) (HuOTT3) (RNA-binding motif protein 15B)			0.210154	3
SETPPHWR	Phospho (STY)	Q13427	Q13427	PPIG_HUMAN	PPIG	-	Peptidyl-prolyl cis-trans isomerase G (PPIase G) (Peptidyl-prolyl isomerase G) (EC 5.2.1.8) (CASP10) (Clk-associating RS-cyclophilin) (CARS-Cyp) (CARS-cyclophilin) (SR-cyclophilin) (SR-cyp) (SRcyp) (Cyclophilin G) (Rotamase G)	0.0947285	4	0.209653	2
EVAENQQNQSSDPEEEKGSQPPPAAESQSSIR	Phospho (STY)	O43491	O43491	E41L2_HUMAN	EPB41L2	-	Band 4.1-like protein 2 (Generally expressed protein 4.1) (4.1G)	0.471324	7	0.209251	8
FIQEHGSDSFIAEHK	Phospho (STY)	Q00688	Q00688	FKBP3_HUMAN	FKBP3 FKBP25	-	Peptidyl-prolyl cis-trans isomerase FKBP3 (PPIase FKBP3) (EC 5.2.1.8) (25 kDa FK506-binding protein) (25 kDa FKBP) (FKBP-25) (FK506-binding protein 3) (FKBP-3) (Immunophilin FKBP25) (Rapamycin-selective 25 kDa immunophilin) (Rotamase)	0.0689653	2	0.208734	5
HHSSSSQSGSSIQRHSPSPR	2 Phospho (STY)	Q5T200;Q5T200-2	Q5T200	ZC3HD_HUMAN	ZC3H13 KIAA0853	-	Zinc finger CCCH domain-containing protein 13	-0.40305	1	0.208392	2
QKSDAEEDGGTVSQEEEDR	2 Phospho (STY),Gln->pyro-Glu	P27824	P27824	CALX_HUMAN	CANX	-	Calnexin (IP90) (Major histocompatibility complex class I antigen-binding protein p88) (p90)			0.208261	1
GDEGPIGHQGPIGQEGAPGRPGSPGIPGMPGR	Oxidation (M),Phospho (STY)	P08572	P08572	CO4A2_HUMAN	COL4A2	-	Collagen alpha-2(IV) chain [Cleaved into: Canstatin]			0.208128	1
KFQEQECPPSPEPTRK	Phospho (STY)	P62070	P62070	RRAS2_HUMAN	RRAS2 TC21	-	Ras-related protein R-Ras2 (Ras-like protein TC21) (Teratocarcinoma oncogene)	0.0885881	9	0.20728	11
RVISDSESDIGGSDVEFKPDTK	3 Phospho (STY)	P52701;P52701-2	P52701	MSH6_HUMAN	MSH6 GTBP	-	DNA mismatch repair protein Msh6 (hMSH6) (G/T mismatch-binding protein) (GTBP) (GTMBP) (MutS-alpha 160 kDa subunit) (p160)	-0.030334	8	0.207275	3
DIPTIPGVTSPSSDEPPMEASQSHIRNSPEDKR	Phospho (STY)	Q13541	Q13541	4EBP1_HUMAN	EIF4EBP1	-	Eukaryotic translation initiation factor 4E-binding protein 1 (4E-BP1) (eIF4E-binding protein 1) (Phosphorylated heat- and acid-stable protein regulated by insulin 1) (PHAS-I)	1.38212	6	0.207175	6
RFSFCCSPEPEAEAEAAAGPGPCER	Phospho (STY)	Q13501	Q13501	SQSTM_HUMAN	SQSTM1 ORCA OSIL	-	Sequestosome-1 (EBI3-associated protein of 60 kDa) (EBIAP) (p60) (Phosphotyrosine-independent ligand for the Lck SH2 domain of 62 kDa) (Ubiquitin-binding protein p62)	-0.422871	3	0.206917	3
AAHTEDINACTITTSPR	Phospho (STY)	P04049-2;P04049	P04049	RAF1_HUMAN	RAF1 RAF	TKL	RAF proto-oncogene serine/threonine-protein kinase (EC 2.7.11.1) (Proto-oncogene c-RAF) (cRaf) (Raf-1)	-1.7768	2	0.206551	2
HPDIYAVPIK	Phospho (STY)	Q9UDY2;Q9UDY2-3;Q9UDY2-2;Q9UDY2-4	Q9UDY2	ZO2_HUMAN	TJP2 X104 ZO2	-	Tight junction protein ZO-2 (Tight junction protein 2) (Zona occludens protein 2) (Zonula occludens protein 2)			0.206452	5
GSPTRPNPPVR	Phospho (STY)	Q14195	Q14195	DPYL3_HUMAN	DPYSL3 CRMP4 DRP3 ULIP ULIP1	-	Dihydropyrimidinase-related protein 3 (DRP-3) (Collapsin response mediator protein 4) (CRMP-4) (Unc-33-like phosphoprotein 1) (ULIP-1)			0.206393	1
DSGSDTASAIIPSTTPSVDSDDESVVK	Phospho (STY)	Q6WKZ4;Q6WKZ4-3;Q6WKZ4-2	Q6WKZ4	RFIP1_HUMAN	RAB11FIP1 RCP	-	Rab11 family-interacting protein 1 (Rab11-FIP1) (Rab-coupling protein)	-0.17031	1	0.206268	1
HSSPTEER	Phospho (STY)	Q9Y6R4;Q9Y6R4-2	Q9Y6R4	M3K4_HUMAN	MAP3K4 KIAA0213 MAPKKK4 MEKK4 MTK1	STE	Mitogen-activated protein kinase kinase kinase 4 (EC 2.7.11.25) (MAP three kinase 1) (MAPK/ERK kinase kinase 4) (MEK kinase 4) (MEKK 4)			0.205768	1
HFRHDTPDSSPR	2 Phospho (STY)	Q9BRD0;Q9BRD0-2	Q9BRD0	BUD13_HUMAN	BUD13	-	BUD13 homolog	-0.107152	1	0.205696	1
RKSEIPQDVYTIK	Phospho (STY)	Q14738;Q14738-2;Q14738-3	Q14738	2A5D_HUMAN	PPP2R5D	-	Serine/threonine-protein phosphatase 2A 56 kDa regulatory subunit delta isoform (PP2A B subunit isoform B'-delta) (PP2A B subunit isoform B56-delta) (PP2A B subunit isoform PR61-delta) (PP2A B subunit isoform R5-delta)	0.237313	4	0.205518	1
AYTNFDAER	Phospho (STY)	P07355-2;P07355;A6NMY6	P07355	ANXA2_HUMAN	ANXA2 ANX2 ANX2L4 CAL1H LPC2D	-	Annexin A2 (Annexin II) (Annexin-2) (Calpactin I heavy chain) (Calpactin-1 heavy chain) (Chromobindin-8) (Lipocortin II) (Placental anticoagulant protein IV) (PAP-IV) (Protein I) (p36)	-1.32876	2	0.204448	3
KITSDEEGEPSGKR	Phospho (STY)	Q8WVC0;Q8WVC0-2	Q8WVC0	LEO1_HUMAN	LEO1 RDL	-	RNA polymerase-associated protein LEO1 (Replicative senescence down-regulated leo1-like protein)	0.111281	8	0.204411	6
GSAPHSESDIPEQEEEIIGSDDDEQEDPNDYCK	Phospho (STY)	Q96SB4	Q96SB4	SRPK1_HUMAN	SRPK1	CMGC	SRSF protein kinase 1 (EC 2.7.11.1) (SFRS protein kinase 1) (Serine/arginine-rich protein-specific kinase 1) (SR-protein-specific kinase 1)	0.15658	10	0.204278	10
GISEDSHIESIQDVGQSAAPTFMISPETVTGTGK	Phospho (STY)	P27816;P27816-6	P27816	MAP4_HUMAN	MAP4	-	Microtubule-associated protein 4 (MAP-4)			0.203765	1
RKSISDSESDDSK	2 Phospho (STY)	Q13185	Q13185	CBX3_HUMAN	CBX3	-	Chromobox protein homolog 3 (HECH) (Heterochromatin protein 1 homolog gamma) (HP1 gamma) (Modifier 2 protein)	0.228659	13	0.203421	17
KPAQEETEETSSQESAEED	Phospho (STY)	P52926	P52926	HMGA2_HUMAN	HMGA2 HMGIC	-	High mobility group protein HMGI-C (High mobility group AT-hook protein 2)			0.203352	1
NTPSQHSHSIQHSPER	Phospho (STY)	Q9NYF8;Q9NYF8-2;Q9NYF8-3;Q9NYF8-4	Q9NYF8	BCLF1_HUMAN	BCLAF1 BTF KIAA0164	-	Bcl-2-associated transcription factor 1 (Btf)	0.116351	7	0.203322	7
AAKPGPAEAPSPTASPSGDASPPATAPYDPR	Phospho (STY)	Q9UPT8	Q9UPT8	ZC3H4_HUMAN	ZC3H4 C19orf7 KIAA1064	-	Zinc finger CCCH domain-containing protein 4	0.321559	3	0.203166	3
STEDISPQK	Phospho (STY)	Q96RT1;Q96RT1-2;Q96RT1-3;Q96RT1-5;Q96RT1-4;Q96RT1-6;Q96RT1-7	Q96RT1	LAP2_HUMAN	ERBB2IP ERBIN KIAA1225 LAP2	-	Protein LAP2 (Densin-180-like protein) (Erbb2-interacting protein) (Erbin)			0.202261	2
KIAIESEGRPEEQMESDNCSGGDDDWTHISSK	Oxidation (M),Phospho (STY)	Q13501;Q13501-2	Q13501	SQSTM_HUMAN	SQSTM1 ORCA OSIL	-	Sequestosome-1 (EBI3-associated protein of 60 kDa) (EBIAP) (p60) (Phosphotyrosine-independent ligand for the Lck SH2 domain of 62 kDa) (Ubiquitin-binding protein p62)	-0.200515	1	0.201885	2
IEDVGSDEEDDSGKDKK	2 Phospho (STY)	P08238;Q58FF8	P08238	HS90B_HUMAN	HSP90AB1 HSP90B HSPC2 HSPCB	-	Heat shock protein HSP 90-beta (HSP 90) (Heat shock 84 kDa) (HSP 84) (HSP84)	0.264464	3	0.201767	5
VDGPRSPSYGRSR	3 Phospho (STY)	Q07955	Q07955	SRSF1_HUMAN	SRSF1 ASF SF2 SF2P33 SFRS1 OK/SW-cl.3	-	Serine/arginine-rich splicing factor 1 (Alternative-splicing factor 1) (ASF-1) (Splicing factor, arginine/serine-rich 1) (pre-mRNA-splicing factor SF2, P33 subunit)	-0.109896	7	0.201634	1
INPTAPPSR	Phospho (STY)	P63145;P63128;P62684;P63126;P63130;Q7LDI9;Q9YNA8;P62685;P62683	P63145	GAK11_HUMAN	0	-	HERV-K_22q11.21 provirus ancestral Gag polyprotein (Gag polyprotein) (HERV-K101 Gag protein) [Cleaved into: Matrix protein; Capsid protein; Nucleocapsid protein]			0.201508	1
RTDAITSSPGR	Phospho (STY)	P49736	P49736	MCM2_HUMAN	MCM2 BM28 CCNL1 CDCL1 KIAA0030	-	DNA replication licensing factor MCM2 (EC 3.6.4.12) (Minichromosome maintenance protein 2 homolog) (Nuclear protein BM28)	0.0229693	6	0.200373	6
RASSPFR	Phospho (STY)	Q14978-3;Q14978-2;Q14978	Q14978	NOLC1_HUMAN	NOLC1 KIAA0035 NS5ATP13	-	Nucleolar and coiled-body phosphoprotein 1 (140 kDa nucleolar phosphoprotein) (Nopp140) (Hepatitis C virus NS5A-transactivated protein 13) (HCV NS5A-transactivated protein 13) (Nucleolar 130 kDa protein) (Nucleolar phosphoprotein p130)	-0.0613604	1	0.200128	1
SHMVSVDFPEMMAEIISVQVPK	Phospho (STY)	P10275;P10275-2	P10275	ANDR_HUMAN	AR DHTR NR3C4	-	Androgen receptor (Dihydrotestosterone receptor) (Nuclear receptor subfamily 3 group C member 4)			0.200067	1
RPNTSPDRGSR	Phospho (STY)	Q86VM9	Q86VM9	ZCH18_HUMAN	ZC3H18 NHN1	-	Zinc finger CCCH domain-containing protein 18 (Nuclear protein NHN1)			0.199751	3
ERDHSPTPSVFNSDEER	Phospho (STY)	Q6UN15;Q6UN15-3	Q6UN15	FIP1_HUMAN	FIP1L1 FIP1 RHE	-	Pre-mRNA 3'-end-processing factor FIP1 (hFip1) (FIP1-like 1 protein) (Factor interacting with PAP) (Rearranged in hypereosinophilia)	0.0298416	4	0.199355	2
RSSRSSPEITR	2 Phospho (STY)	Q9UQ35;Q9UQ35-2	Q9UQ35	SRRM2_HUMAN	SRRM2 KIAA0324 SRL300 SRM300 HSPC075	-	Serine/arginine repetitive matrix protein 2 (300 kDa nuclear matrix antigen) (Serine/arginine-rich splicing factor-related nuclear matrix protein of 300 kDa) (SR-related nuclear matrix protein of 300 kDa) (Ser/Arg-related nuclear matrix protein of 300 kDa) (Splicing coactivator subunit SRm300) (Tax-responsive enhancer element-binding protein 803) (TaxREB803)	0.240015	7	0.199167	7
SRSSSPVTEIASRSPIR	4 Phospho (STY)	Q9UQ35;Q9UQ35-2	Q9UQ35	SRRM2_HUMAN	SRRM2 KIAA0324 SRL300 SRM300 HSPC075	-	Serine/arginine repetitive matrix protein 2 (300 kDa nuclear matrix antigen) (Serine/arginine-rich splicing factor-related nuclear matrix protein of 300 kDa) (SR-related nuclear matrix protein of 300 kDa) (Ser/Arg-related nuclear matrix protein of 300 kDa) (Splicing coactivator subunit SRm300) (Tax-responsive enhancer element-binding protein 803) (TaxREB803)			0.198997	1
SASPEHPQKPR	Phospho (STY)	Q96PX6	Q96PX6	CC85A_HUMAN	CCDC85A KIAA1912	-	Coiled-coil domain-containing protein 85A			0.197799	1
SISDSESDDSK	Phospho (STY)	Q13185	Q13185	CBX3_HUMAN	CBX3	-	Chromobox protein homolog 3 (HECH) (Heterochromatin protein 1 homolog gamma) (HP1 gamma) (Modifier 2 protein)	0.97563	1	0.197437	2
APSPTK	Phospho (STY)	Q15287;Q15287-2;Q15287-3;P59025;Q96FF9	Q15287	RNPS1_HUMAN	RNPS1 LDC2	-	RNA-binding protein with serine-rich domain 1 (SR-related protein LDC2)			0.196985	1
SRSSYDDR	2 Phospho (STY)	P49760;P49760-3;P49760-2	P49760	CLK2_HUMAN	CLK2	CMGC	Dual specificity protein kinase CLK2 (EC 2.7.12.1) (CDC-like kinase 2)	0.0143701	3	0.196817	6
SVSPTFINPSDENIK	Phospho (STY)	Q9UKA4	Q9UKA4	AKA11_HUMAN	AKAP11 AKAP220 KIAA0629	-	A-kinase anchor protein 11 (AKAP-11) (A-kinase anchor protein 220 kDa) (AKAP 220) (hAKAP220) (Protein kinase A-anchoring protein 11) (PRKA11)	-0.325962	1	0.196711	3
RHSTSPSPSRSSSGR	4 Phospho (STY)	O15042;O15042-2;O15042-3	O15042	SR140_HUMAN	U2SURP KIAA0332 SR140	-	U2 snRNP-associated SURP motif-containing protein (140 kDa Ser/Arg-rich domain protein) (U2-associated protein SR140)			0.196227	1
SAGGSSPEGGEDSDREDGNYCPPVKR	3 Phospho (STY)	Q9H6Z4;Q9H6Z4-3;Q9H6Z4-4;Q9H6Z4-2	Q9H6Z4	RANB3_HUMAN	RANBP3	-	Ran-binding protein 3 (RanBP3)	0.0154353	4	0.196096	6
ISISPIR	Phospho (STY)	Q66K74	Q66K74	MAP1S_HUMAN	MAP1S BPY2IP1 C19orf5 MAP8 VCY2IP1	-	Microtubule-associated protein 1S (MAP-1S) (BPY2-interacting protein 1) (Microtubule-associated protein 8) (Variable charge Y chromosome 2-interacting protein 1) (VCY2-interacting protein 1) (VCY2IP-1) [Cleaved into: MAP1S heavy chain; MAP1S light chain]	0.236791	2	0.195625	5
TAPTISPEHWK	Phospho (STY)	Q96JM3	Q96JM3	CHAP1_HUMAN	CHAMP1 C13orf8 CAMP KIAA1802 ZNF828	-	Chromosome alignment-maintaining phosphoprotein 1 (Zinc finger protein 828)	-0.424251	2	0.1956	1
KSSTPEEVK	Phospho (STY)	P23528	P23528	COF1_HUMAN	CFL1 CFL	-	Cofilin-1 (18 kDa phosphoprotein) (p18) (Cofilin, non-muscle isoform)	0.666493	5	0.195553	7
IVHDSIEDIQMTR	Oxidation (M),Phospho (STY)	Q9H7F0;Q9H7F0-2	Q9H7F0	AT133_HUMAN	ATP13A3 AFURS1	-	Probable cation-transporting ATPase 13A3 (EC 3.6.3.-) (ATPase family homolog up-regulated in senescence cells 1)			0.195474	1
RSSTSGDTEEEEEEEVVPFSSDEQKR	2 Phospho (STY)	O15231-3;O15231;O15231-2	O15231	ZN185_HUMAN	ZNF185	-	Zinc finger protein 185 (LIM domain protein ZNF185) (P1-A)	-0.783166	2	0.195246	3
SEDPPTTPIR	Phospho (STY)	Q12888-2;Q12888	Q12888	TP53B_HUMAN	TP53BP1	-	Tumor suppressor p53-binding protein 1 (53BP1) (p53-binding protein 1) (p53BP1)	-0.44297	1	0.194816	2
SGSSPGIR	Phospho (STY)	Q9UQ35;Q9UQ35-2	Q9UQ35	SRRM2_HUMAN	SRRM2 KIAA0324 SRL300 SRM300 HSPC075	-	Serine/arginine repetitive matrix protein 2 (300 kDa nuclear matrix antigen) (Serine/arginine-rich splicing factor-related nuclear matrix protein of 300 kDa) (SR-related nuclear matrix protein of 300 kDa) (Ser/Arg-related nuclear matrix protein of 300 kDa) (Splicing coactivator subunit SRm300) (Tax-responsive enhancer element-binding protein 803) (TaxREB803)	0.275264	5	0.194601	5
TKECSVEK	Phospho (STY)	Q05519	Q05519	SRS11_HUMAN	SRSF11 SFRS11	-	Serine/arginine-rich splicing factor 11 (Arginine-rich 54 kDa nuclear protein) (p54) (Splicing factor, arginine/serine-rich 11)	-0.396062	3	0.193995	2
TSSKESSPIPSPTSDRK	2 Phospho (STY)	Q01082	Q01082	SPTB2_HUMAN	SPTBN1 SPTB2	-	Spectrin beta chain, non-erythrocytic 1 (Beta-II spectrin) (Fodrin beta chain) (Spectrin, non-erythroid beta chain 1)	0.0497579	2	0.19384	2
QKSDAEEDGGTVSQEEEDR	Phospho (STY),Gln->pyro-Glu	P27824	P27824	CALX_HUMAN	CANX	-	Calnexin (IP90) (Major histocompatibility complex class I antigen-binding protein p88) (p90)	0.344389	2	0.193523	5
CGIGQENSDNEHIVENEVSIIIEESDIR	Phospho (STY)	P46100;P46100-3;P46100-2;P46100-4;P46100-5;P46100-6	P46100	ATRX_HUMAN	ATRX RAD54L XH2	-	Transcriptional regulator ATRX (EC 3.6.4.12) (ATP-dependent helicase ATRX) (X-linked helicase II) (X-linked nuclear protein) (XNP) (Znf-HX)	-0.0214308	3	0.193456	1
TSSPHKEESPK	Phospho (STY)	P51003	P51003	PAPOA_HUMAN	PAPOLA PAP	-	Poly(A) polymerase alpha (PAP-alpha) (EC 2.7.7.19) (Polynucleotide adenylyltransferase alpha)	0.139695	6	0.193448	3
TISPEFNER	Phospho (STY)	Q9BSJ8-2;Q9BSJ8	Q9BSJ8	ESYT1_HUMAN	ESYT1 FAM62A KIAA0747 MBC2	-	Extended synaptotagmin-1 (E-Syt1) (Membrane-bound C2 domain-containing protein)			0.193365	2
IQFTSIYHKEEAPASPIRPIYPQISPIK	Phospho (STY)	P85037;P85037-2	P85037	FOXK1_HUMAN	FOXK1 MNF	-	Forkhead box protein K1 (Myocyte nuclear factor) (MNF)	-0.0579488	4	0.19326	2
TPKDSPGIPPSAGAHQIFR	Phospho (STY)	Q15418-2;Q15418;Q15418-3	Q15418	KS6A1_HUMAN	RPS6KA1 MAPKAPK1A RSK1	AGC	Ribosomal protein S6 kinase alpha-1 (S6K-alpha-1) (EC 2.7.11.1) (90 kDa ribosomal protein S6 kinase 1) (p90-RSK 1) (p90RSK1) (p90S6K) (MAP kinase-activated protein kinase 1a) (MAPK-activated protein kinase 1a) (MAPKAP kinase 1a) (MAPKAPK-1a) (Ribosomal S6 kinase 1) (RSK-1)	-2.32511	1	0.193206	4
SISTSGESIYHVIGIDK	Phospho (STY)	Q9H3Z4;Q9H3Z4-2	Q9H3Z4	DNJC5_HUMAN	DNAJC5 CSP	-	DnaJ homolog subfamily C member 5 (Cysteine string protein) (CSP)	0.14003	14	0.192993	15
MDSDEDEKEGEEEK	Oxidation (M),Phospho (STY)	Q96ST2;Q96ST2-3;Q96ST2-2	Q96ST2	IWS1_HUMAN	IWS1 IWS1L	-	Protein IWS1 homolog (IWS1-like protein)			0.192825	3
IYNISGNGSPIADSK	Phospho (STY)	Q53HL2	Q53HL2	BOREA_HUMAN	CDCA8 PESCRG3	-	Borealin (Cell division cycle-associated protein 8) (Dasra-B) (hDasra-B) (Pluripotent embryonic stem cell-related gene 3 protein)	0.673828	1	0.19232	1
TPISFTNPIHSDDSDSDER	2 Phospho (STY)	Q05209	Q05209	PTN12_HUMAN	PTPN12	-	Tyrosine-protein phosphatase non-receptor type 12 (EC 3.1.3.48) (PTP-PEST) (Protein-tyrosine phosphatase G1) (PTPG1)	-0.00407249	2	0.192131	3
GGGTPDANSIAPPGK	Phospho (STY)	Q9BRQ0	Q9BRQ0	PYGO2_HUMAN	PYGO2 PP7910	-	Pygopus homolog 2	-0.870353	2	0.191689	1
IIIDIISESPIKGR	Phospho (STY)	P61978-2;P61978;P61978-3	P61978	HNRPK_HUMAN	HNRNPK HNRPK	-	Heterogeneous nuclear ribonucleoprotein K (hnRNP K) (Transformation up-regulated nuclear protein) (TUNP)	0.0672872	8	0.191651	11
YKIDEDEDEDDADISKYNIDASEEEDSNK	Phospho (STY)	O95218-2;O95218	O95218	ZRAB2_HUMAN	ZRANB2 ZIS ZNF265	-	Zinc finger Ran-binding domain-containing protein 2 (Zinc finger protein 265) (Zinc finger, splicing)	-0.0367481	2	0.191034	4
IQSFDSPER	Phospho (STY)	P78332	P78332	RBM6_HUMAN	RBM6 DEF3	-	RNA-binding protein 6 (Lung cancer antigen NY-LU-12) (Protein G16) (RNA-binding motif protein 6) (RNA-binding protein DEF-3)			0.190931	1
SRSPESQVIGENTKQP	2 Phospho (STY)	O95218-2	O95218	ZRAB2_HUMAN	ZRANB2 ZIS ZNF265	-	Zinc finger Ran-binding domain-containing protein 2 (Zinc finger protein 265) (Zinc finger, splicing)			0.190507	2
SVDQGGGGSPR	Phospho (STY)	Q9UPU5	Q9UPU5	UBP24_HUMAN	USP24 KIAA1057	-	Ubiquitin carboxyl-terminal hydrolase 24 (EC 3.4.19.12) (Deubiquitinating enzyme 24) (Ubiquitin thioesterase 24) (Ubiquitin-specific-processing protease 24)			0.190503	1
QKSDAEEDGGTVSQEEEDR	Phospho (STY)	P27824	P27824	CALX_HUMAN	CANX	-	Calnexin (IP90) (Major histocompatibility complex class I antigen-binding protein p88) (p90)	0.446828	9	0.190463	9
SISDSESDDSKSKK	3 Phospho (STY)	Q13185	Q13185	CBX3_HUMAN	CBX3	-	Chromobox protein homolog 3 (HECH) (Heterochromatin protein 1 homolog gamma) (HP1 gamma) (Modifier 2 protein)	-0.157176	7	0.190266	8
RSSTSGDTEEEEEEEVVPFSSDEQK	Phospho (STY)	O15231-3;O15231;O15231-2	O15231	ZN185_HUMAN	ZNF185	-	Zinc finger protein 185 (LIM domain protein ZNF185) (P1-A)	-0.615202	6	0.190121	5
SEEVPAFGVASPPPITDTPDTTANAEGDIPTTMGGPIPPHIAIK	Phospho (STY)	Q08211	Q08211	DHX9_HUMAN	DHX9 DDX9 LKP NDH2	-	ATP-dependent RNA helicase A (RHA) (EC 3.6.4.13) (DEAH box protein 9) (Leukophysin) (LKP) (Nuclear DNA helicase II) (NDH II)	-0.102945	3	0.189894	1
IMGPNYTPGKK	Oxidation (M),Phospho (STY)	P13639	P13639	EF2_HUMAN	EEF2 EF2	-	Elongation factor 2 (EF-2)			0.189793	2
VQRPKEESSEDENEVSNIIR	2 Phospho (STY)	Q01804;Q01804-3	Q01804	OTUD4_HUMAN	OTUD4 HIN1 KIAA1046	-	OTU domain-containing protein 4 (EC 3.4.19.12) (HIV-1-induced protein HIN-1)	-0.630894	7	0.189777	2
SGTPTQDEMMDKPTSSSVDTMSIISK	3 Oxidation (M),Phospho (STY)	Q5VT52;Q5VT52-3;Q5VT52-2	Q5VT52	RPRD2_HUMAN	RPRD2 KIAA0460 HSPC099	-	Regulation of nuclear pre-mRNA domain-containing protein 2	-0.243425	2	0.189774	4
ENVEYIEREESDGEYDEFGRK	Phospho (STY)	O95218-2;O95218	O95218	ZRAB2_HUMAN	ZRANB2 ZIS ZNF265	-	Zinc finger Ran-binding domain-containing protein 2 (Zinc finger protein 265) (Zinc finger, splicing)	0.136737	3	0.189638	6
YSPRHSR	2 Phospho (STY)	Q07955	Q07955	SRSF1_HUMAN	SRSF1 ASF SF2 SF2P33 SFRS1 OK/SW-cl.3	-	Serine/arginine-rich splicing factor 1 (Alternative-splicing factor 1) (ASF-1) (Splicing factor, arginine/serine-rich 1) (pre-mRNA-splicing factor SF2, P33 subunit)			0.189413	1
SESPKEPEQIRK	Phospho (STY)	P09651;P09651-3;P09651-2	P09651	ROA1_HUMAN	HNRNPA1 HNRPA1	-	Heterogeneous nuclear ribonucleoprotein A1 (hnRNP A1) (Helix-destabilizing protein) (Single-strand RNA-binding protein) (hnRNP core protein A1) [Cleaved into: Heterogeneous nuclear ribonucleoprotein A1, N-terminally processed]	0.177766	11	0.189033	13
EGEEPTVYSDEEEPKDESAR	Phospho (STY)	O00264	O00264	PGRC1_HUMAN	PGRMC1 HPR6.6 PGRMC	-	Membrane-associated progesterone receptor component 1 (mPR)	0.399279	9	0.188743	14
SIEISSIAGPGEDPISADSIGKPTR	Phospho (STY)	Q13615;Q13615-2;Q13615-3	Q13615	MTMR3_HUMAN	MTMR3 KIAA0371 ZFYVE10	-	Myotubularin-related protein 3 (EC 3.1.3.48) (FYVE domain-containing dual specificity protein phosphatase 1) (FYVE-DSP1) (Zinc finger FYVE domain-containing protein 10)	-0.0354905	4	0.188401	3
ISISKSPTK	Phospho (STY)	Q5BKZ1	Q5BKZ1	ZN326_HUMAN	ZNF326 ZIRD	-	DBIRD complex subunit ZNF326 (Zinc finger protein 326) (Zinc finger protein interacting with mRNPs and DBC1)	0.00389003	1	0.188399	3
KRESESESDETPPAAPQIIK	3 Phospho (STY)	O60832	O60832	DKC1_HUMAN	DKC1 NOLA4	-	H/ACA ribonucleoprotein complex subunit 4 (EC 5.4.99.-) (CBF5 homolog) (Dyskerin) (Nopp140-associated protein of 57 kDa) (Nucleolar protein NAP57) (Nucleolar protein family A member 4) (snoRNP protein DKC1)	0.389198	5	0.188343	4
VKSPQRPSDWSK	Phospho (STY)	Q5UIP0;Q5UIP0-2	Q5UIP0	RIF1_HUMAN	RIF1	-	Telomere-associated protein RIF1 (Rap1-interacting factor 1 homolog)	0.127633	3	0.188021	1
TKPIVKPQTSPEYGQGINPISR	Phospho (STY)	O95793;O95793-2	O95793	STAU1_HUMAN	STAU1 STAU	-	Double-stranded RNA-binding protein Staufen homolog 1	0.00749199	4	0.187641	1
SYSPAHNR	2 Phospho (STY)	Q9Y2W1	Q9Y2W1	TR150_HUMAN	THRAP3 TRAP150	-	Thyroid hormone receptor-associated protein 3 (Thyroid hormone receptor-associated protein complex 150 kDa component) (Trap150)	0.233629	5	0.187233	10
SEGDNYSATIIEPAASSISPDHK	Phospho (STY)	Q9Y2D5-4;Q9Y2D5-6;Q9Y2D5-7;Q9Y2D5-5	Q9Y2D5	AKAP2_HUMAN	AKAP2 KIAA0920 PRKA2	-	A-kinase anchor protein 2 (AKAP-2) (AKAP-KL) (Protein kinase A-anchoring protein 2) (PRKA2)			0.186797	5
GIAAEDSGGDSKDISEVSETTESTDVK	Phospho (STY)	P41227	P41227	NAA10_HUMAN	NAA10 ARD1 ARD1A TE2	-	N-alpha-acetyltransferase 10 (EC 2.3.1.-) (EC 2.3.1.88) (N-terminal acetyltransferase complex ARD1 subunit homolog A) (NatA catalytic subunit Naa10)	-0.203801	1	0.185909	4
STIESEKPGSPEAAETSPPSNIIDHCEK	2 Phospho (STY)	Q96T23;Q96T23-2;Q96T23-3	Q96T23	RSF1_HUMAN	RSF1 HBXAP XAP8	-	Remodeling and spacing factor 1 (Rsf-1) (HBV pX-associated protein 8) (Hepatitis B virus X-associated protein) (p325 subunit of RSF chromatin-remodeling complex)	0.128821	1	0.185687	1
SPTEDFR	Phospho (STY)	Q8IXT5	Q8IXT5	RB12B_HUMAN	RBM12B	-	RNA-binding protein 12B (RNA-binding motif protein 12B)	0.25645	2	0.185668	3
QKFNDSEGDDTEETEDYR	Phospho (STY)	Q9NYF8;Q9NYF8-2;Q9NYF8-3	Q9NYF8	BCLF1_HUMAN	BCLAF1 BTF KIAA0164	-	Bcl-2-associated transcription factor 1 (Btf)	0.072397	7	0.18559	7
GIIAADESTGSIAKR	Phospho (STY)	P04075	P04075	ALDOA_HUMAN	ALDOA ALDA	-	Fructose-bisphosphate aldolase A (EC 4.1.2.13) (Lung cancer antigen NY-LU-1) (Muscle-type aldolase)	0.792272	2	0.185327	1
VIDEEGSEREFDEDSDEKEEEEDTYEK	2 Phospho (STY)	O43719	O43719	HTSF1_HUMAN	HTATSF1	-	HIV Tat-specific factor 1 (Tat-SF1)	0.258888	3	0.185185	2
GDSIEEIIADSEDEEDNEEEER	Phospho (STY)	Q5JTH9;Q5JTH9-2	Q5JTH9	RRP12_HUMAN	RRP12 KIAA0690	-	RRP12-like protein	0.12833	2	0.185081	3
AIYEAGER	Phospho (STY)	P04083	P04083	ANXA1_HUMAN	ANXA1 ANX1 LPC1	-	Annexin A1 (Annexin I) (Annexin-1) (Calpactin II) (Calpactin-2) (Chromobindin-9) (Lipocortin I) (Phospholipase A2 inhibitory protein) (p35)	-0.0941009	1	0.184982	1
YQDEVFGGFVTEPQEESEEEVEEPEER	Phospho (STY)	Q13283	Q13283	G3BP1_HUMAN	G3BP1 G3BP	-	Ras GTPase-activating protein-binding protein 1 (G3BP-1) (EC 3.6.4.12) (EC 3.6.4.13) (ATP-dependent DNA helicase VIII) (hDH VIII) (GAP SH3 domain-binding protein 1)	-0.0444564	4	0.184804	3
RNSVERPAEPVAGAATPSIVEQQK	Phospho (STY)	Q9BTC0	Q9BTC0	DIDO1_HUMAN	DIDO1 C20orf158 DATF1 KIAA0333	-	Death-inducer obliterator 1 (DIO-1) (hDido1) (Death-associated transcription factor 1) (DATF-1)	0.0871524	3	0.184769	4
EGDIIPPITGATPPIIGHIK	Phospho (STY)	Q12888-2;Q12888	Q12888	TP53B_HUMAN	TP53BP1	-	Tumor suppressor p53-binding protein 1 (53BP1) (p53-binding protein 1) (p53BP1)	-0.916017	1	0.184468	5
IFDEVMGCFSDSPPQSPTFPEAGHTSIYDEDKVPR	2 Phospho (STY)	Q13085-4;Q13085;Q13085-2;Q13085-3	Q13085	ACACA_HUMAN	ACACA ACAC ACC1 ACCA	-	Acetyl-CoA carboxylase 1 (ACC1) (EC 6.4.1.2) (ACC-alpha) [Includes: Biotin carboxylase (EC 6.3.4.14)]	0.0962619	2	0.18413	2
SYSPER	Phospho (STY)	Q8NEY8-3;Q8NEY8;Q8NEY8-2;Q8NEY8-8;Q8NEY8-6;Q8NEY8-5	Q8NEY8	PPHLN_HUMAN	PPHLN1 HSPC206 HSPC232	-	Periphilin-1 (Gastric cancer antigen Ga50)	0.338795	1	0.183963	2
RIDISPSTFRK	Phospho (STY)	Q9Y2W1	Q9Y2W1	TR150_HUMAN	THRAP3 TRAP150	-	Thyroid hormone receptor-associated protein 3 (Thyroid hormone receptor-associated protein complex 150 kDa component) (Trap150)	-0.0344005	4	0.183963	2
KNTFTAWSDEESDYEIDDR	2 Phospho (STY)	Q6PKG0;Q6PKG0-3	Q6PKG0	LARP1_HUMAN	LARP1 KIAA0731 LARP	-	La-related protein 1 (La ribonucleoprotein domain family member 1)	0.298405	5	0.183818	1
EESEEEEDEDDEEEEEEEKEK	Phospho (STY)	P35659	P35659	DEK_HUMAN	DEK	-	Protein DEK	0.392806	4	0.183818	11
IYSIIQGDSPTKWR	Phospho (STY)	O15042;O15042-2;O15042-3	O15042	SR140_HUMAN	U2SURP KIAA0332 SR140	-	U2 snRNP-associated SURP motif-containing protein (140 kDa Ser/Arg-rich domain protein) (U2-associated protein SR140)			0.183165	2
QQSPQEPK	Phospho (STY)	Q9UHB6-4;Q9UHB6;Q9UHB6-2;Q9UHB6-3	Q9UHB6	LIMA1_HUMAN	LIMA1 EPLIN SREBP3 PP624	-	LIM domain and actin-binding protein 1 (Epithelial protein lost in neoplasm)	-0.207624	8	0.182914	9
SRSPTPGREEK	3 Phospho (STY)	Q8N2M8;Q8N2M8-3	Q8N2M8	CLASR_HUMAN	CLASRP SFRS16 SWAP2 UNQ2428/PRO4988	-	CLK4-associating serine/arginine rich protein (Splicing factor, arginine/serine-rich 16) (Suppressor of white-apricot homolog 2)			0.182708	5
IRAGAPTGDIPR	Phospho (STY)	P28065	P28065	PSB9_HUMAN	PSMB9 LMP2 PSMB6i RING12	-	Proteasome subunit beta type-9 (EC 3.4.25.1) (Low molecular mass protein 2) (Macropain chain 7) (Multicatalytic endopeptidase complex chain 7) (Proteasome chain 7) (Proteasome subunit beta-1i) (Really interesting new gene 12 protein)			0.182426	1
KSRVSVSPGR	2 Phospho (STY)	Q8IYB3;Q8IYB3-2	Q8IYB3	SRRM1_HUMAN	SRRM1 SRM160	-	Serine/arginine repetitive matrix protein 1 (SR-related nuclear matrix protein of 160 kDa) (SRm160) (Ser/Arg-related nuclear matrix protein)	-0.0509871	7	0.181915	6
VGDPPQPIPEEPMEVQGAERASPEPQR	Oxidation (M),Phospho (STY)	P46379-3;P46379;P46379-2	P46379	BAG6_HUMAN	BAG6 BAT3 G3	-	Large proline-rich protein BAG6 (BAG family molecular chaperone regulator 6) (BCL2-associated athanogene 6) (BAG-6) (BAG6) (HLA-B-associated transcript 3) (Protein G3) (Protein Scythe)	0.204164	8	0.181893	10
KGSSGNASEVSVACITER	Phospho (STY)	Q69YQ0	Q69YQ0	CYTSA_HUMAN	SPECC1L CYTSA KIAA0376	-	Cytospin-A (Renal carcinoma antigen NY-REN-22) (Sperm antigen with calponin homology and coiled-coil domains 1-like) (SPECC1-like protein)	-0.143978	2	0.181855	2
IEEVISPEGSPSKSPSKK	Phospho (STY)	Q9UEY8;Q9UEY8-2	Q9UEY8	ADDG_HUMAN	ADD3 ADDL	-	Gamma-adducin (Adducin-like protein 70)	-0.128219	1	0.181837	1
ERDTSPDKGEIVSDEEEDT	Phospho (STY)	Q9UPU7	Q9UPU7	TBD2B_HUMAN	TBC1D2B KIAA1055	-	TBC1 domain family member 2B			0.181758	3
STTPPPAEPVSIPQEPPK	Phospho (STY)	Q9UN86-2;Q9UN86	Q9UN86	G3BP2_HUMAN	G3BP2 KIAA0660	-	Ras GTPase-activating protein-binding protein 2 (G3BP-2) (GAP SH3 domain-binding protein 2)	-0.422132	2	0.181473	2
DEKKEESEESDDDMGFGIFD	2 Phospho (STY)	P05387	P05387	RLA2_HUMAN	RPLP2 D11S2243E RPP2	-	60S acidic ribosomal protein P2 (Renal carcinoma antigen NY-REN-44)	-0.0700561	18	0.181435	2
ISFDSSPTSSTDGHSSYGIDSGFCTISR	Phospho (STY)	Q00587;Q00587-2	Q00587	BORG5_HUMAN	CDC42EP1 BORG5 CEP1 MSE55	-	Cdc42 effector protein 1 (Binder of Rho GTPases 5) (Serum protein MSE55)	-1.40436	3	0.181293	2
QAIDSEEEEEDVAAK	Phospho (STY)	Q8NC44	Q8NC44	F134A_HUMAN	FAM134A C2orf17	-	Protein FAM134A	0.0660799	1	0.181068	2
RGTGQSDDSDIWDDTAIIK	2 Phospho (STY)	Q16637;Q16637-3;Q16637-2;Q16637-4	Q16637	SMN_HUMAN	SMN1 SMN SMNT; SMN2 SMNC	-	Survival motor neuron protein (Component of gems 1) (Gemin-1)	0.155805	4	0.180837	4
CAPSAGSPAAAVGRESPGAAATSSSGPQAQQHR	Phospho (STY)	Q7L2J0	Q7L2J0	MEPCE_HUMAN	MEPCE BCDIN3	-	7SK snRNA methylphosphate capping enzyme (MePCE) (EC 2.1.1.-) (Bicoid-interacting protein 3 homolog) (Bin3 homolog)	-0.0909668	3	0.180528	1
ERRSDSEEER	2 Phospho (STY)	Q8WUQ7-2;Q8WUQ7	Q8WUQ7	CATIN_HUMAN	CACTIN C19orf29	-	Cactin (Renal carcinoma antigen NY-REN-24)	0.173255	3	0.180295	6
SHSPIR	Phospho (STY)	Q9UKV3	Q9UKV3	ACINU_HUMAN	ACIN1 ACINUS KIAA0670	-	Apoptotic chromatin condensation inducer in the nucleus (Acinus)	0.064607	2	0.179893	2
QQQMVVAHQYSFAPDGEAR	Oxidation (M),Phospho (STY)	Q68CZ2;Q68CZ2-2	Q68CZ2	TENS3_HUMAN	TNS3 TEM6 TENS1 TPP	-	Tensin-3 (Tensin-like SH2 domain-containing protein 1) (Tumor endothelial marker 6)			0.179286	1
APIKPYPVSPSDK	Phospho (STY)	P41252	P41252	SYIC_HUMAN	IARS	-	Isoleucine--tRNA ligase, cytoplasmic (EC 6.1.1.5) (Isoleucyl-tRNA synthetase) (IRS) (IleRS)	-0.105597	1	0.179141	2
SRTPPRR	Phospho (STY)	Q9UQ35;Q9UQ35-2	Q9UQ35	SRRM2_HUMAN	SRRM2 KIAA0324 SRL300 SRM300 HSPC075	-	Serine/arginine repetitive matrix protein 2 (300 kDa nuclear matrix antigen) (Serine/arginine-rich splicing factor-related nuclear matrix protein of 300 kDa) (SR-related nuclear matrix protein of 300 kDa) (Ser/Arg-related nuclear matrix protein of 300 kDa) (Splicing coactivator subunit SRm300) (Tax-responsive enhancer element-binding protein 803) (TaxREB803)	0.413378	4	0.178767	5
FISHSTDSINK	2 Phospho (STY)	Q12802-2;Q12802;Q12802-4	Q12802	AKP13_HUMAN	AKAP13 BRX HT31 LBC	-	A-kinase anchor protein 13 (AKAP-13) (AKAP-Lbc) (Breast cancer nuclear receptor-binding auxiliary protein) (Guanine nucleotide exchange factor Lbc) (Human thyroid-anchoring protein 31) (Lymphoid blast crisis oncogene) (LBC oncogene) (Non-oncogenic Rho GTPase-specific GTP exchange factor) (Protein kinase A-anchoring protein 13) (PRKA13) (p47)	-1.34051	1	0.178747	1
AAKNSEEEEEEK	Phospho (STY)	Q14978-3;Q14978-2;Q14978	Q14978	NOLC1_HUMAN	NOLC1 KIAA0035 NS5ATP13	-	Nucleolar and coiled-body phosphoprotein 1 (140 kDa nucleolar phosphoprotein) (Nopp140) (Hepatitis C virus NS5A-transactivated protein 13) (HCV NS5A-transactivated protein 13) (Nucleolar 130 kDa protein) (Nucleolar phosphoprotein p130)	0.213058	4	0.178424	3
TAQVPSPPRGK	Phospho (STY)	Q9UKV3;Q9UKV3-2;Q9UKV3-3	Q9UKV3	ACINU_HUMAN	ACIN1 ACINUS KIAA0670	-	Apoptotic chromatin condensation inducer in the nucleus (Acinus)	0.268316	3	0.178176	6
IKSEDGVEGDIGETQSR	Phospho (STY)	Q09666	Q09666	AHNK_HUMAN	AHNAK PM227	-	Neuroblast differentiation-associated protein AHNAK (Desmoyokin)	-3.00824	5	0.177599	10
SNSAPIIHGISDTSPVFQAEAPSAR	Phospho (STY)	Q96E09	Q96E09	F122A_HUMAN	FAM122A C9orf42	-	Protein FAM122A	0.410242	8	0.177578	17
EVSSIEGSPPPCIGQEEAVCTK	Phospho (STY)	Q02952;Q02952-2;Q02952-3	Q02952	AKA12_HUMAN	AKAP12 AKAP250	-	A-kinase anchor protein 12 (AKAP-12) (A-kinase anchor protein 250 kDa) (AKAP 250) (Gravin) (Myasthenia gravis autoantigen)	-0.115344	2	0.177504	3
AIGSPTK	Phospho (STY)	Q9NR45	Q9NR45	SIAS_HUMAN	NANS SAS	-	Sialic acid synthase (N-acetylneuraminate synthase) (EC 2.5.1.56) (N-acetylneuraminate-9-phosphate synthase) (EC 2.5.1.57) (N-acetylneuraminic acid phosphate synthase) (N-acetylneuraminic acid synthase)			0.177216	2
SKSPSPPRITEDR	2 Phospho (STY)	Q9UKV3	Q9UKV3	ACINU_HUMAN	ACIN1 ACINUS KIAA0670	-	Apoptotic chromatin condensation inducer in the nucleus (Acinus)	0.328482	3	0.177043	3
QVIQSTQSPR	Phospho (STY)	Q9Y2D5-4;Q9Y2D5-6;Q9Y2D5-7;Q9Y2D5-5;Q9Y2D5	Q9Y2D5	AKAP2_HUMAN	AKAP2 KIAA0920 PRKA2	-	A-kinase anchor protein 2 (AKAP-2) (AKAP-KL) (Protein kinase A-anchoring protein 2) (PRKA2)	-1.99715	2	0.176888	3
SIDDSEEDDDEDSGHSSR	Phospho (STY)	Q13563	Q13563	PKD2_HUMAN	PKD2	-	Polycystin-2 (Autosomal dominant polycystic kidney disease type II protein) (Polycystic kidney disease 2 protein) (Polycystwin) (R48321)	0.119157	1	0.176838	1
GRNDSGEENVPIDITR	Phospho (STY)	Q6R327-3;Q6R327;Q6R327-4	Q6R327	RICTR_HUMAN	RICTOR KIAA1999	-	Rapamycin-insensitive companion of mTOR (AVO3 homolog) (hAVO3)			0.176675	1
SRSTTPAPK	2 Phospho (STY)	Q9UQ35;Q9UQ35-2;Q9UQ35-3	Q9UQ35	SRRM2_HUMAN	SRRM2 KIAA0324 SRL300 SRM300 HSPC075	-	Serine/arginine repetitive matrix protein 2 (300 kDa nuclear matrix antigen) (Serine/arginine-rich splicing factor-related nuclear matrix protein of 300 kDa) (SR-related nuclear matrix protein of 300 kDa) (Ser/Arg-related nuclear matrix protein of 300 kDa) (Splicing coactivator subunit SRm300) (Tax-responsive enhancer element-binding protein 803) (TaxREB803)	0.00434246	11	0.176614	3
IIEGEESRISIPIPNFSSINIR	Phospho (STY)	P08670	P08670	VIME_HUMAN	VIM	-	Vimentin			0.176541	5
RASFAEK	Phospho (STY)	Q15149;Q15149-6;Q15149-5;Q15149-9;Q15149-8;Q15149-7;Q15149-2;Q15149-3;Q15149-4	Q15149	PLEC_HUMAN	PLEC PLEC1	-	Plectin (PCN) (PLTN) (Hemidesmosomal protein 1) (HD1) (Plectin-1)			0.176401	2
RQIDSSEEDDDEEDYDNDKR	2 Phospho (STY)	O14646;O14646-2	O14646	CHD1_HUMAN	CHD1	-	Chromodomain-helicase-DNA-binding protein 1 (CHD-1) (EC 3.6.4.12) (ATP-dependent helicase CHD1)			0.176364	2
RPNEDSDEDEEKGAVVPPVHDIYR	Phospho (STY)	Q12996	Q12996	CSTF3_HUMAN	CSTF3	-	Cleavage stimulation factor subunit 3 (CF-1 77 kDa subunit) (Cleavage stimulation factor 77 kDa subunit) (CSTF 77 kDa subunit) (CstF-77)	0.084868	10	0.176348	3
NIAIDEAGQRSTM	Phospho (STY)	Q53TN4	Q53TN4	CYBR1_HUMAN	CYBRD1 DCYTB FRRS3	-	Cytochrome b reductase 1 (EC 1.-.-.-) (Duodenal cytochrome b) (Ferric-chelate reductase 3)			0.1763	1
SQSTTFNPDDMSEPEFKR	Phospho (STY)	Q86W92;Q86W92-4;Q86W92-3;Q86W92-2	Q86W92	LIPB1_HUMAN	PPFIBP1 KIAA1230	-	Liprin-beta-1 (Protein tyrosine phosphatase receptor type f polypeptide-interacting protein-binding protein 1) (PTPRF-interacting protein-binding protein 1) (hSGT2)			0.175696	1
VAISDDETKETENMR	Oxidation (M),Phospho (STY)	Q15054	Q15054	DPOD3_HUMAN	POLD3 KIAA0039	-	DNA polymerase delta subunit 3 (DNA polymerase delta subunit p66)	-0.0453032	1	0.175684	2
DDSHSAEDSEDEKEDHKNVR	2 Phospho (STY)	Q9H1E3;Q9H1E3-2	Q9H1E3	NUCKS_HUMAN	NUCKS1 NUCKS JC7	-	Nuclear ubiquitous casein and cyclin-dependent kinase substrate 1 (P1)	0.0135573	6	0.175045	1
AAIHTTPDSPAAQIER	Acetyl (Protein N-term),Phospho (STY)	A6NFI3	A6NFI3	ZN316_HUMAN	ZNF316	-	Zinc finger protein 316			0.174151	1
KIDNGGYYITTR	Phospho (STY)	P07947;P06241;P06241-2;P06241-3	P07947	YES_HUMAN	YES1 YES	TK	Tyrosine-protein kinase Yes (EC 2.7.10.2) (Proto-oncogene c-Yes) (p61-Yes)	0.474024	7	0.174124	4
TITDEVNSPDSDRR	Phospho (STY)	Q8TAQ2;Q8TAQ2-2	Q8TAQ2	SMRC2_HUMAN	SMARCC2 BAF170	-	SWI/SNF complex subunit SMARCC2 (BRG1-associated factor 170) (BAF170) (SWI/SNF complex 170 kDa subunit) (SWI/SNF-related matrix-associated actin-dependent regulator of chromatin subfamily C member 2)	0.156389	4	0.174045	5
IGIAVIHGEAQCTEIDMDDGRHSPPMVK	Phospho (STY)	Q14558-2;Q14558	Q14558	KPRA_HUMAN	PRPSAP1	-	Phosphoribosyl pyrophosphate synthase-associated protein 1 (PRPP synthase-associated protein 1) (39 kDa phosphoribosypyrophosphate synthase-associated protein) (PAP39)	-0.17573	4	0.173775	4
VSVSPGR	Phospho (STY)	Q8IYB3;Q8IYB3-2	Q8IYB3	SRRM1_HUMAN	SRRM1 SRM160	-	Serine/arginine repetitive matrix protein 1 (SR-related nuclear matrix protein of 160 kDa) (SRm160) (Ser/Arg-related nuclear matrix protein)	0.531537	2	0.17347	3
IDPSSPIHEK	Phospho (STY)	Q8NFU7	Q8NFU7	TET1_HUMAN	TET1 CXXC6 KIAA1676 LCX	-	Methylcytosine dioxygenase TET1 (EC 1.14.11.n2) (CXXC-type zinc finger protein 6) (Leukemia-associated protein with a CXXC domain) (Ten-eleven translocation 1 gene protein)			0.173466	1
QVIQSTQSPR	Phospho (STY),Gln->pyro-Glu	Q9Y2D5-4;Q9Y2D5-6;Q9Y2D5-7;Q9Y2D5-5;Q9Y2D5	Q9Y2D5	AKAP2_HUMAN	AKAP2 KIAA0920 PRKA2	-	A-kinase anchor protein 2 (AKAP-2) (AKAP-KL) (Protein kinase A-anchoring protein 2) (PRKA2)			0.172964	3
SESPKEPEQIR	Phospho (STY)	P09651;P09651-3;P09651-2	P09651	ROA1_HUMAN	HNRNPA1 HNRPA1	-	Heterogeneous nuclear ribonucleoprotein A1 (hnRNP A1) (Helix-destabilizing protein) (Single-strand RNA-binding protein) (hnRNP core protein A1) [Cleaved into: Heterogeneous nuclear ribonucleoprotein A1, N-terminally processed]	0.25586	14	0.172729	15
EMIASDDEEDVSSKVEK	Phospho (STY)	Q0ZGT2;Q0ZGT2-2;Q0ZGT2-3	Q0ZGT2	NEXN_HUMAN	NEXN	-	Nexilin (F-actin-binding protein) (Nelin)			0.172508	5
RGSSSDEEGGPK	3 Phospho (STY)	Q02952;Q02952-2;Q02952-3	Q02952	AKA12_HUMAN	AKAP12 AKAP250	-	A-kinase anchor protein 12 (AKAP-12) (A-kinase anchor protein 250 kDa) (AKAP 250) (Gravin) (Myasthenia gravis autoantigen)			0.171975	1
KSGIPTSEPGSQ	Phospho (STY)	Q9H7D0	Q9H7D0	DOCK5_HUMAN	DOCK5	-	Dedicator of cytokinesis protein 5			0.171433	1
VKIESPTVSTITPSSPGK	Phospho (STY)	Q96C36	Q96C36	P5CR2_HUMAN	PYCR2	-	Pyrroline-5-carboxylate reductase 2 (P5C reductase 2) (P5CR 2) (EC 1.5.1.2)			0.170822	1
AHFNAMFQPSSPTR	Oxidation (M),Phospho (STY)	Q8WUA4	Q8WUA4	TF3C2_HUMAN	GTF3C2 KIAA0011	-	General transcription factor 3C polypeptide 2 (TF3C-beta) (Transcription factor IIIC 110 kDa subunit) (TFIIIC 110 kDa subunit) (TFIIIC110) (Transcription factor IIIC subunit beta)	0.138765	2	0.170438	1
TDGSISGDRQPVTVADYISR	Phospho (STY)	P51116	P51116	FXR2_HUMAN	FXR2 FMR1L2	-	Fragile X mental retardation syndrome-related protein 2	-0.169346	4	0.170408	3
KDDSHSAEDSEDEKEDHK	Phospho (STY)	Q9H1E3;Q9H1E3-2	Q9H1E3	NUCKS_HUMAN	NUCKS1 NUCKS JC7	-	Nuclear ubiquitous casein and cyclin-dependent kinase substrate 1 (P1)	0.0291865	3	0.170237	2
GDMSDEDDENEFFDAPEIITMPENIGHK	2 Oxidation (M),Phospho (STY)	P22059	P22059	OSBP1_HUMAN	OSBP OSBP1	-	Oxysterol-binding protein 1	-0.00872466	3	0.170053	6
QKSPEIHR	Phospho (STY),Gln->pyro-Glu	Q9NYF8;Q9NYF8-2;Q9NYF8-3;Q9NYF8-4	Q9NYF8	BCLF1_HUMAN	BCLAF1 BTF KIAA0164	-	Bcl-2-associated transcription factor 1 (Btf)	6.9915e-05	9	0.169961	12
KSSPEMEDAR	Phospho (STY)	Q96T58	Q96T58	MINT_HUMAN	SPEN KIAA0929 MINT SHARP	-	Msx2-interacting protein (SMART/HDAC1-associated repressor protein) (SPEN homolog)	0.0597706	1	0.169956	1
RSYRSSR	3 Phospho (STY)	Q9NYF8;Q9NYF8-2;Q9NYF8-3;Q9NYF8-4	Q9NYF8	BCLF1_HUMAN	BCLAF1 BTF KIAA0164	-	Bcl-2-associated transcription factor 1 (Btf)			0.169925	1
NDIQDTEISPR	Phospho (STY)	Q9NS91	Q9NS91	RAD18_HUMAN	RAD18 RNF73	-	E3 ubiquitin-protein ligase RAD18 (EC 6.3.2.-) (Postreplication repair protein RAD18) (hHR18) (hRAD18) (RING finger protein 73)	-0.489337	1	0.169797	1
ERDAEQSGSPR	Phospho (STY)	P08651;P08651-2;P08651-3;P08651-5	P08651	NFIC_HUMAN	NFIC NFI	-	Nuclear factor 1 C-type (NF1-C) (Nuclear factor 1/C) (CCAAT-box-binding transcription factor) (CTF) (Nuclear factor I/C) (NF-I/C) (NFI-C) (TGGCA-binding protein)	0.128112	4	0.169636	9
KYIEIDSDEEPR	Phospho (STY)	Q9NVU7;Q9NVU7-2	Q9NVU7	SDA1_HUMAN	SDAD1 NUC130	-	Protein SDA1 homolog (Nucleolar protein 130) (SDA1 domain-containing protein 1) (hSDA)	0.976712	2	0.169517	1
GEAVIRPGIDAEPEISPEEQR	Phospho (STY)	Q9BRJ6	Q9BRJ6	CG050_HUMAN	C7orf50 FP15621	-	Uncharacterized protein C7orf50	0.180021	1	0.169453	1
RKSISDSESDDSK	Phospho (STY)	Q13185	Q13185	CBX3_HUMAN	CBX3	-	Chromobox protein homolog 3 (HECH) (Heterochromatin protein 1 homolog gamma) (HP1 gamma) (Modifier 2 protein)	0.0795428	8	0.169349	7
QKMDSDEDEKEGEEEK	Oxidation (M),Phospho (STY)	Q96ST2;Q96ST2-3;Q96ST2-2	Q96ST2	IWS1_HUMAN	IWS1 IWS1L	-	Protein IWS1 homolog (IWS1-like protein)	0.141302	2	0.169123	2
SRTRSPVR	3 Phospho (STY)	Q9UQ35;Q9UQ35-2	Q9UQ35	SRRM2_HUMAN	SRRM2 KIAA0324 SRL300 SRM300 HSPC075	-	Serine/arginine repetitive matrix protein 2 (300 kDa nuclear matrix antigen) (Serine/arginine-rich splicing factor-related nuclear matrix protein of 300 kDa) (SR-related nuclear matrix protein of 300 kDa) (Ser/Arg-related nuclear matrix protein of 300 kDa) (Splicing coactivator subunit SRm300) (Tax-responsive enhancer element-binding protein 803) (TaxREB803)	0.0470938	3	0.168899	2
GPGAPGIAHIQESQAGSDTDVEEGKAPQAVPIEK	2 Phospho (STY)	Q14676;Q14676-2;Q14676-3;Q14676-4	Q14676	MDC1_HUMAN	MDC1 KIAA0170 NFBD1	-	Mediator of DNA damage checkpoint protein 1 (Nuclear factor with BRCT domains 1)			0.168	1
KPAATSPISPMANGGR	Oxidation (M),2 Phospho (STY)	Q86UU1;Q86UU1-2;Q86UU1-3	Q86UU1	PHLB1_HUMAN	PHLDB1 KIAA0638 LL5A DLNB07	-	Pleckstrin homology-like domain family B member 1 (Protein LL5-alpha)			0.167872	3
YMAENPTAGVVQEEEEDNIEYDSDGNPIAPTKK	Phospho (STY)	Q86XP3;Q86XP3-2	Q86XP3	DDX42_HUMAN	DDX42	-	ATP-dependent RNA helicase DDX42 (EC 3.6.4.13) (DEAD box protein 42) (RNA helicase-like protein) (RHELP) (RNA helicase-related protein) (RNAHP) (SF3b DEAD box protein) (Splicing factor 3B-associated 125 kDa protein) (SF3b125)	0.27023	2	0.167785	4
SGGGIHSVAEGVRISPEPGR	Phospho (STY)	Q9NWK9	Q9NWK9	BCD1_HUMAN	ZNHIT6 BCD1 C1orf181	-	Box C/D snoRNA protein 1 (Serologically defined breast cancer antigen NY-BR-75) (Zinc finger HIT domain-containing protein 6)	-0.0141858	7	0.167004	5
RTSDPSAAVNHVSSTTSIGENYEDDDIVNSDEVMK	Oxidation (M),Phospho (STY)	Q8NHH9;Q8NHH9-2	Q8NHH9	ATLA2_HUMAN	ATL2 ARL6IP2	-	Atlastin-2 (EC 3.6.5.-) (ADP-ribosylation factor-like protein 6-interacting protein 2) (ARL-6-interacting protein 2) (Aip-2)	0.188215	2	0.166715	1
RDSYYDR	Phospho (STY)	Q13595	Q13595	TRA2A_HUMAN	TRA2A	-	Transformer-2 protein homolog alpha (TRA-2 alpha) (TRA2-alpha) (Transformer-2 protein homolog A)	-0.0682087	2	0.166667	3
RPHTPTPGIYMGRPTYGSSR	Oxidation (M),Phospho (STY)	P62995;P62995-3	P62995	TRA2B_HUMAN	TRA2B SFRS10	-	Transformer-2 protein homolog beta (TRA-2 beta) (TRA2-beta) (hTRA2-beta) (Splicing factor, arginine/serine-rich 10) (Transformer-2 protein homolog B)			0.166106	3
DGQDAIAQSPEKESK	Phospho (STY)	Q9NWH9	Q9NWH9	SLTM_HUMAN	SLTM MET	-	SAFB-like transcription modulator (Modulator of estrogen-induced transcription)	0.0325445	7	0.165846	9
IASTSDIEEK	Phospho (STY)	O14974;O14974-2;O14974-3;O14974-4	O14974	MYPT1_HUMAN	PPP1R12A MBS MYPT1	-	Protein phosphatase 1 regulatory subunit 12A (Myosin phosphatase-targeting subunit 1) (Myosin phosphatase target subunit 1) (Protein phosphatase myosin-binding subunit)			0.165753	3
ISIEGDHSTPPSAYGSVK	Phospho (STY)	P07355-2;P07355;A6NMY6	P07355	ANXA2_HUMAN	ANXA2 ANX2 ANX2L4 CAL1H LPC2D	-	Annexin A2 (Annexin II) (Annexin-2) (Calpactin I heavy chain) (Calpactin-1 heavy chain) (Chromobindin-8) (Lipocortin II) (Placental anticoagulant protein IV) (PAP-IV) (Protein I) (p36)	-0.512155	7	0.165745	9
GIAEVQQDGEAEEGATSDGEKKR	Phospho (STY)	Q02952;Q02952-2;Q02952-3	Q02952	AKA12_HUMAN	AKAP12 AKAP250	-	A-kinase anchor protein 12 (AKAP-12) (A-kinase anchor protein 250 kDa) (AKAP 250) (Gravin) (Myasthenia gravis autoantigen)	-0.0899366	4	0.165372	8
GSEGDCSPEDKNSVTAK	Phospho (STY)	Q9UKJ3;Q9UKJ3-2	Q9UKJ3	GPTC8_HUMAN	GPATCH8 GPATC8 KIAA0553	-	G patch domain-containing protein 8	0.202261	2	0.165172	1
QNGSNDSDRYSDNEEGK	Phospho (STY)	P42166	P42166	LAP2A_HUMAN	TMPO LAP2	-	Lamina-associated polypeptide 2, isoform alpha (Thymopoietin isoform alpha) (TP alpha) (Thymopoietin-related peptide isoform alpha) (TPRP isoform alpha) [Cleaved into: Thymopoietin (TP) (Splenin); Thymopentin (TP5)]	-0.0626857	2	0.165054	3
AHFNAMFQPSSPTR	Phospho (STY)	Q8WUA4	Q8WUA4	TF3C2_HUMAN	GTF3C2 KIAA0011	-	General transcription factor 3C polypeptide 2 (TF3C-beta) (Transcription factor IIIC 110 kDa subunit) (TFIIIC 110 kDa subunit) (TFIIIC110) (Transcription factor IIIC subunit beta)	0.0859889	4	0.164943	4
ESSPPREEAPPPPPPTEDSCAK	Phospho (STY)	Q9UPW6	Q9UPW6	SATB2_HUMAN	SATB2 KIAA1034	-	DNA-binding protein SATB2 (Special AT-rich sequence-binding protein 2)			0.164706	2
KSSTPEEVKK	Phospho (STY)	P23528	P23528	COF1_HUMAN	CFL1 CFL	-	Cofilin-1 (18 kDa phosphoprotein) (p18) (Cofilin, non-muscle isoform)	-1.36368	3	0.164561	2
IQIQGIDISSR	Phospho (STY)	P49454	P49454	CENPF_HUMAN	CENPF	-	Centromere protein F (CENP-F) (AH antigen) (Kinetochore protein CENPF) (Mitosin)			0.164561	1
NRGPSPEPIK	Phospho (STY)	Q92674;Q92674-2	Q92674	CENPI_HUMAN	CENPI FSHPRH1 ICEN19 LRPR1	-	Centromere protein I (CENP-I) (FSH primary response protein 1) (Follicle-stimulating hormone primary response protein) (Interphase centromere complex protein 19) (Leucine-rich primary response protein 1)	0.565608	3	0.164228	2
STKPVVFSPTIMITDEEK	Phospho (STY)	P40818	P40818	UBP8_HUMAN	USP8 KIAA0055 UBPY	-	Ubiquitin carboxyl-terminal hydrolase 8 (EC 3.4.19.12) (Deubiquitinating enzyme 8) (Ubiquitin isopeptidase Y) (hUBPy) (Ubiquitin thioesterase 8) (Ubiquitin-specific-processing protease 8)			0.164124	1
IGSYSGPTSVSR	Phospho (STY)	Q9BZ23;Q9BZ23-4;Q9BZ23-3	Q9BZ23	PANK2_HUMAN	PANK2 C20orf48	-	Pantothenate kinase 2, mitochondrial (hPanK2) (EC 2.7.1.33) (Pantothenic acid kinase 2)	-0.801995	2	0.163628	1
TRHSPTPQQSNR	Phospho (STY)	Q8IYB3;Q8IYB3-2	Q8IYB3	SRRM1_HUMAN	SRRM1 SRM160	-	Serine/arginine repetitive matrix protein 1 (SR-related nuclear matrix protein of 160 kDa) (SRm160) (Ser/Arg-related nuclear matrix protein)	-0.129507	7	0.163587	8
SPGASNFSTIPK	Phospho (STY)	Q9Y4E8	Q9Y4E8	UBP15_HUMAN	USP15 KIAA0529	-	Ubiquitin carboxyl-terminal hydrolase 15 (EC 3.4.19.12) (Deubiquitinating enzyme 15) (Ubiquitin thioesterase 15) (Ubiquitin-specific-processing protease 15) (Unph-2) (Unph4)	-0.316327	2	0.1635	3
ANSTSDSVFTETPSPVIK	Phospho (STY)	Q9UKI2	Q9UKI2	BORG2_HUMAN	CDC42EP3 BORG2 CEP3	-	Cdc42 effector protein 3 (Binder of Rho GTPases 2) (MSE55-related Cdc42-binding protein)			0.163008	2
AQSYDIQAWKK	Phospho (STY)	Q8WWQ0	Q8WWQ0	PHIP_HUMAN	PHIP WDR11	-	PH-interacting protein (PHIP) (IRS-1 PH domain-binding protein) (WD repeat-containing protein 11)	1.66411	1	0.16281	4
IESISETPGPSSPR	Phospho (STY)	Q12774;Q12774-2	Q12774	ARHG5_HUMAN	ARHGEF5 TIM	-	Rho guanine nucleotide exchange factor 5 (Ephexin-3) (Guanine nucleotide regulatory protein TIM) (Oncogene TIM) (Transforming immortalized mammary oncogene) (p60 TIM)	-0.640959	2	0.162799	1
QRSPSPAPAPAPAAAAGPPTR	2 Phospho (STY)	Q9H7N4	Q9H7N4	SFR19_HUMAN	SCAF1 SFRS19 SRA1	-	Splicing factor, arginine/serine-rich 19 (SR-related and CTD-associated factor 1) (SR-related-CTD-associated factor) (SCAF) (Serine arginine-rich pre-mRNA splicing factor SR-A1) (SR-A1)	0.067007	2	0.162416	3
ASPEPPGPESSSR	Phospho (STY)	Q9C0C2;Q9C0C2-2	Q9C0C2	TB182_HUMAN	TNKS1BP1 KIAA1741 TAB182	-	182 kDa tankyrase-1-binding protein	-0.921718	1	0.162281	3
ADREVQAEQPSSSSPR	2 Phospho (STY)	Q9Y388	Q9Y388	RBMX2_HUMAN	RBMX2 CGI-79	-	RNA-binding motif protein, X-linked 2			0.162081	1
TQIWASEPGTPPIPTSIPSQNPIIK	Phospho (STY)	Q9BXP5;Q9BXP5-3;Q9BXP5-2;Q9BXP5-4;Q9BXP5-5	Q9BXP5	SRRT_HUMAN	SRRT ARS2 ASR2	-	Serrate RNA effector molecule homolog (Arsenite-resistance protein 2)	-0.156161	1	0.162062	2
YIEIDSDEEPRGEIISIR	Phospho (STY)	Q9NVU7;Q9NVU7-2	Q9NVU7	SDA1_HUMAN	SDAD1 NUC130	-	Protein SDA1 homolog (Nucleolar protein 130) (SDA1 domain-containing protein 1) (hSDA)	0.09958	5	0.162005	5
IDIDSPPITAR	Phospho (STY)	P14618;P14618-2	P14618	KPYM_HUMAN	PKM OIP3 PK2 PK3 PKM2	-	Pyruvate kinase PKM (EC 2.7.1.40) (Cytosolic thyroid hormone-binding protein) (CTHBP) (Opa-interacting protein 3) (OIP-3) (Pyruvate kinase 2/3) (Pyruvate kinase muscle isozyme) (Thyroid hormone-binding protein 1) (THBP1) (Tumor M2-PK) (p58)	0.344547	2	0.161898	3
SFSKEEIMSSDIEETAGSTSIPK	Oxidation (M),Phospho (STY)	O00567	O00567	NOP56_HUMAN	NOP56 NOL5A	-	Nucleolar protein 56 (Nucleolar protein 5A)	0.129658	2	0.161839	4
EFITGDVEPTDAESEWHSENEEEEKIAGDMK	Oxidation (M),Phospho (STY)	Q99733	Q99733	NP1L4_HUMAN	NAP1L4 NAP2	-	Nucleosome assembly protein 1-like 4 (Nucleosome assembly protein 2) (NAP-2)	-0.0483742	4	0.16092	2
WNSGFESYGSSSYGGAGGYTQSPGGFGSPAPSQAEK	Phospho (STY)	P15927	P15927	RFA2_HUMAN	RPA2 REPA2 RPA32 RPA34	-	Replication protein A 32 kDa subunit (RP-A p32) (Replication factor A protein 2) (RF-A protein 2) (Replication protein A 34 kDa subunit) (RP-A p34)			0.160404	1
INASPAAR	Phospho (STY)	Q9UGU0;Q9UGU0-2	Q9UGU0	TCF20_HUMAN	TCF20 KIAA0292 SPBP	-	Transcription factor 20 (TCF-20) (Nuclear factor SPBP) (Protein AR1) (Stromelysin-1 PDGF-responsive element-binding protein) (SPRE-binding protein)	-0.131613	1	0.159758	1
RTPSEAER	Phospho (STY)	Q9Y6R0	Q9Y6R0	NUMBL_HUMAN	NUMBL	-	Numb-like protein (Numb-related protein) (Numb-R)	0.173511	1	0.159662	5
SISAIDR	Phospho (STY)	O95831;O95831-3	O95831	AIFM1_HUMAN	AIFM1 AIF PDCD8	-	Apoptosis-inducing factor 1, mitochondrial (EC 1.1.1.-) (Programmed cell death protein 8)			0.159311	2
DDKHGSYEDAVHSGAIND	Phospho (STY)	P17987	P17987	TCPA_HUMAN	TCP1 CCT1 CCTA	-	T-complex protein 1 subunit alpha (TCP-1-alpha) (CCT-alpha)	-0.0749725	7	0.159295	2
VSMPDVEINIKSPK	Oxidation (M),Phospho (STY)	Q09666	Q09666	AHNK_HUMAN	AHNAK PM227	-	Neuroblast differentiation-associated protein AHNAK (Desmoyokin)	-2.34256	1	0.159242	1
GEAEQSEEEADEEDKAEDAR	Phospho (STY)	P46821	P46821	MAP1B_HUMAN	MAP1B	-	Microtubule-associated protein 1B (MAP-1B) [Cleaved into: MAP1B heavy chain; MAP1 light chain LC1]			0.158956	2
SHVEDGDIAGAPASSPEAPPAEQDPVQIK	Phospho (STY)	Q9P2E9;Q9P2E9-2;Q9P2E9-3	Q9P2E9	RRBP1_HUMAN	RRBP1 KIAA1398	-	Ribosome-binding protein 1 (180 kDa ribosome receptor homolog) (RRp) (ES/130-related protein) (Ribosome receptor protein)	0.0139267	1	0.158944	2
ISGFSFKK	Phospho (STY)	P29966	P29966	MARCS_HUMAN	MARCKS MACS PRKCSL	-	Myristoylated alanine-rich C-kinase substrate (MARCKS) (Protein kinase C substrate, 80 kDa protein, light chain) (80K-L protein) (PKCSL)	-1.29251	11	0.1588	16
GIQITPGIGGMQQHFFDDEDR	Phospho (STY)	P12270	P12270	TPR_HUMAN	TPR	-	Nucleoprotein TPR (Megator) (NPC-associated intranuclear protein) (Translocated promoter region protein)	-1.5763	4	0.158713	4
DQCCSGKGDMSDEDDENEFFDAPEIITMPENIGHK	2 Oxidation (M),Phospho (STY)	P22059	P22059	OSBP1_HUMAN	OSBP OSBP1	-	Oxysterol-binding protein 1			0.158466	1
ISGFSFK	Phospho (STY)	P29966	P29966	MARCS_HUMAN	MARCKS MACS PRKCSL	-	Myristoylated alanine-rich C-kinase substrate (MARCKS) (Protein kinase C substrate, 80 kDa protein, light chain) (80K-L protein) (PKCSL)	-1.50648	4	0.158428	6
GPIHSPVEIK	Phospho (STY)	Q16649	Q16649	NFIL3_HUMAN	NFIL3 E4BP4 IL3BP1	-	Nuclear factor interleukin-3-regulated protein (E4 promoter-binding protein 4) (Interleukin-3 promoter transcriptional activator) (Interleukin-3-binding protein 1) (Transcriptional activator NF-IL3A)			0.158204	1
RESVASGDDR	2 Phospho (STY)	P46821	P46821	MAP1B_HUMAN	MAP1B	-	Microtubule-associated protein 1B (MAP-1B) [Cleaved into: MAP1B heavy chain; MAP1 light chain LC1]			0.157887	6
ASSREDGRPR	Phospho (STY)	Q02040	Q02040	AK17A_HUMAN	AKAP17A CXYorf3 DXYS155E SFRS17A XE7	-	A-kinase anchor protein 17A (AKAP-17A) (721P) (B-lymphocyte antigen) (Protein XE7) (Protein kinase A-anchoring protein 17A) (PRKA17A) (Splicing factor, arginine/serine-rich 17A)			0.157818	1
TSIPISPVK	Phospho (STY)	Q86XL3;Q86XL3-2	Q86XL3	ANKL2_HUMAN	ANKLE2 KIAA0692 LEM4	-	Ankyrin repeat and LEM domain-containing protein 2 (LEM domain-containing protein 4)			0.157802	1
SPDIEASIDTIENNCHVGSDIDFRPK	Phospho (STY)	Q13111;Q13111-3;Q13111-2	Q13111	CAF1A_HUMAN	CHAF1A CAF CAF1P150	-	Chromatin assembly factor 1 subunit A (CAF-1 subunit A) (Chromatin assembly factor I p150 subunit) (CAF-I 150 kDa subunit) (CAF-I p150) (hp150)			0.157361	2
EDEISPPPPNPVVK	Phospho (STY)	P10644	P10644	KAP0_HUMAN	PRKAR1A PKR1 PRKAR1 TSE1	-	cAMP-dependent protein kinase type I-alpha regulatory subunit (Tissue-specific extinguisher 1) (TSE1) [Cleaved into: cAMP-dependent protein kinase type I-alpha regulatory subunit, N-terminally processed]	-0.0957433	1	0.15728	2
[truncated: 6,907 more rows]

## Sheet: Phosposites
SILAC Phospho-site ratios of two hours staphylococcal alpha toxin treatment vs. mock control in S9 and 16HBE14o- cells.
[truncated: 4,534 more rows]
