# Supplementary material for: A Multi-Omics Approach Identifies Key Hubs Associated with Cell Type-Specific Responses of Airway Epithelial Cells to Staphylococcal Alpha-Toxin
Source: PLoS One. 2015 Mar 27;10(3):e0122089. doi: 10.1371/journal.pone.0122089 (PMC4376684; doi:10.1371/journal.pone.0122089)
Supplement: S3 Table — (XLSX) [file pone.0122089.s008.xlsx]

## Sheet: ProbeSet_AllData_FilterOption
Transcriptomic Data
All Data Table
Column A to C: Probe Set and gene specific information
Column D to K: Normalized intensity signals of control and rHla-treated replicates (S9 and 16HBE14o-)
Column L, M, N: Fold Change, signal ratio p-value and post hoc p-value for S9 rHla-treated to S9 control
Column O, P, Q: Fold Change, signal ratio p-value and post hoc p-value for 16HBE14o- rHla-treated to S9 control
All values are given as exported from Rosetta Bioanalyzer software
Affy ID	Gene Name	Sequence Description	Intensity [S9_KO_1]	Intensity [S9_KO_2]	Intensity [S9_HLA_1]	Intensity [S9_HLA_2]	Intensity [HBE_KO_1]	Intensity [HBE_KO_2]	Intensity [HBE_HLA_1]	Intensity [HBE_HLA_2]	Fold Change [KO: S9 vs. HLA: S9]	p-value [KO: S9 vs. HLA: S9]	Post Hoc p-value [KO: S9 vs. HLA: S9]	Fold Change [KO: HBE vs. HLA: HBE]	P-value [KO: HBE vs. HLA: HBE]	Post Hoc P-value [KO: HBE vs. HLA: HBE]
8055952	NR4A2	nuclear receptor subfamily 4, group A, member 2	125.981	132.859	1024.99	1045.67	648.223	453.15	3415.97	4154.59	7.99979	1.34345e-24	0.00016	6.87374	7.35123e-12	0.00025
7975779	FOS	v-fos FBJ murine osteosarcoma viral oncogene homolog	234.048	189.674	1491.99	1471.59	257.341	259.614	3254.73	3831.36	6.99416	5.33723e-25	0.00011	13.7074	5.08536e-16	2e-05
8131803	IL6	interleukin 6 (interferon, beta 2)	558.752	539.08	2270.15	2199.45	2745.87	2500.6	6484.91	6618.63	4.07129	1.30218e-18	0.00013	2.49759	4.05405e-12	0.00136
8115831	DUSP1	dual specificity phosphatase 1	2030.62	1916.57	7439.06	7786.39	2027.69	1975.65	8448.68	8659.54	3.85729	1.05788e-17	0.00011	4.27349	1.29052e-21	7e-05
8108370	EGR1	early growth response 1	1545.95	1526.86	5763.85	5985.55	5535.27	5167.05	15904.5	16295.5	3.82366	1.85241e-18	0.00011	3.00869	7.85403e-16	0.00033
8095680	IL8	interleukin 8	337.574	279.711	1053.72	1005.5	6224.9	6292.07	6264.98	6052.91	3.33594	2.65646e-12	0.00068	-1.01616	0.88412	0.99944
7938390	ADM	adrenomedullin	912.138	873.085	3040.66	2873.4	463.876	447.696	654.096	731.71	3.31279	3.24147e-14	0.00053	1.52024	0.00735	0.08376
8069676	ADAMTS1	ADAM metallopeptidase with thrombospondin type 1 motif, 1	165.335	162.719	480.737	563.098	114.921	111.667	102.411	113.733	3.18191	1.61468e-07	0.00325	-1.04832	0.81761	0.9939
8163002	KLF4	Kruppel-like factor 4 (gut)	307.974	315.338	870.122	904.995	1276.14	1329.46	1280.07	1331.18	2.84788	1.88164e-11	0.00077	1.00217	0.98599	1
8029693	FOSB	FBJ murine osteosarcoma viral oncogene homolog B	172.501	217.763	533.527	541.982	295.048	237.773	1937.28	1997.96	2.75585	3.38178e-09	0.00634	7.38567	3.9538e-24	0.00017
7909610	ATF3	activating transcription factor 3	227.915	229.576	638.931	613.171	199.662	187.672	864.855	911.241	2.73689	3.87403e-10	0.00182	4.58544	7.07368e-16	0.00019
8083594	PTX3	pentraxin-related gene, rapidly induced by IL-1 beta	325.126	263.814	837.158	746.464	75.6978	80.2027	84.9108	66.1032	2.68894	3.25962e-07	0.01925	-1.03236	0.90363	0.99916
8148304	TRIB1	tribbles homolog 1 (Drosophila)	482.145	439.212	1259.05	1215.3	1811.04	1650.01	2019.6	2511.33	2.68555	5.6907e-11	0.0029	1.30912	0.11464	0.39881
7955589	NR4A1	nuclear receptor subfamily 4, group A, member 1	364.892	360.604	950.263	981.855	1469.14	1160.75	4584.9	4717.7	2.66317	3.89194e-11	0.00214	3.53726	5.45174e-16	0.00054
8129677	SGK1	serum/glucocorticoid regulated kinase 1	820.965	868.431	2210.85	2210.51	1068.3	1042.21	1555.28	1852.4	2.61712	9.28095e-14	0.0016	1.61463	0.00356	0.04745
8148317	MYC	v-myc myelocytomatosis viral oncogene homolog (avian)	878.154	828.509	2175.36	2140.28	2800.08	2597.65	1796.9	1928.58	2.52871	4.27154e-12	0.00145	-1.44887	0.00601	0.09897
7965335	DUSP6	dual specificity phosphatase 6	166.027	155.649	417.067	369.906	130.173	140.795	123.322	96.3133	2.44648	7.06964e-06	0.02024	-1.23372	0.36158	0.76213
8156848	NR4A3	nuclear receptor subfamily 4, group A, member 3	127.126	107.715	275.498	272.591	1517.86	1231.83	957.677	1271.11	2.33387	3.61894e-06	0.02171	-1.23372	0.28446	0.72392
7926677			362.122	351.618	815.172	837.067	1899.6	1715.15	1892.88	1762.91	2.3149	5.43743e-09	0.00329	1.01135	0.93452	0.99974
8030128	PPP1R15A	protein phosphatase 1, regulatory (inhibitor) subunit 15A	1005.18	1011.66	2197.6	2227.78	924.419	942.13	2755.05	2847.94	2.19422	2.75737e-10	0.00189	3.00179	1.53203e-14	0.0003
8100994	CXCL2	chemokine (C-X-C motif) ligand 2	151.102	124.178	308.046	292.175	2335.31	1939.56	2120.76	2089.19	2.1804	5e-05	0.01826	-1.01542	0.91595	0.99988
8028652	ZFP36	zinc finger protein 36, C3H type, homolog (mouse)	289.06	308.112	639.595	657.901	433.576	453.279	919.916	1032.55	2.17273	2.08323e-07	0.00717	2.20157	3.26082e-06	0.00665
8152333			515.288	329.958	810.028	963.263	1106.75	1059.06	795.856	1002.34	2.09796	0.0008	0.04819	-1.20444	0.2425	0.80478
7908409	RGS2	regulator of G-protein signaling 2, 24kDa	242.754	232.266	491.445	489.071	376.549	387.113	254.527	264.017	2.06416	6.51408e-07	0.00873	-1.4727	0.00878	0.11983
8138735	HOXA5	homeobox A5	159.843	194.315	378.775	338.162	154.69	124.725	353.695	366.796	2.02434	0.00044	0.05049	2.57857	4.4225e-07	0.01411
7960865	SLC2A3	solute carrier family 2 (facilitated glucose transporter), member 3	1226.79	1366.2	2821.2	2386.9	7562.48	6745.25	9862.72	10282.3	2.00853	8e-05	0.01257	1.40798	0.00772	0.19037
7902227	GADD45A	growth arrest and DNA-damage-inducible, alpha	606.3	644.505	1232.95	1276.4	897.405	824.824	789.526	777.006	2.00619	4.33176e-07	0.00754	-1.09939	0.47892	0.89124
8129309			30.5545	19.4967	46.12	53.426	38.498	35.9382	33.7021	49.503	1.98888	0.07113	0.36153	1.11781	0.75906	0.98756
8127989	SNORD50B	Homo sapiens small nucleolar RNA, C/D box 50B (SNORD50B), non-coding RNA.	135.417	125.374	288.735	224.649	122.049	83.3822	47.1427	71.2319	1.96857	0.0055	0.19959	-1.73543	0.12048	0.36099
8092691	BCL6	B-cell CLL/lymphoma 6	473.004	461.093	900.189	934.285	304.893	301.257	666.889	750.768	1.9639	1.21576e-06	0.01124	2.33879	1.70554e-06	0.00362
8166469	SAT1	spermidine/spermine N1-acetyltransferase 1	811.687	658.762	1508.03	1347.54	6426.26	6916.57	9196.8	9141.15	1.94197	0.00011	0.01691	1.37437	0.00565	0.24155
7981011			60.9726	56.1231	131.908	94.0379	83.0142	87.9496	142.793	111.888	1.92958	0.03795	0.1571	1.48968	0.11841	0.47642
7965767			19.835	11.8602	36.3252	24.7821	16.9649	14.3218	13.0257	17.8772	1.92797	0.20852	0.59813	-1.01242	0.98069	1
7964248	SNORD59A	Homo sapiens small nucleolar RNA, C/D box 59A (SNORD59A), non-coding RNA.	52.5459	40.2623	84.6795	91.3458	50.5175	35.4482	23.5223	33.4809	1.89666	0.02103	0.35477	-1.50809	0.32663	0.68632
8091241			117.101	159.235	206.477	313.305	207.865	154.376	168.358	169.285	1.88098	0.04	0.18583	-1.07285	0.74829	0.99217
8122265	TNFAIP3	tumor necrosis factor, alpha-induced protein 3	561.596	555.651	1057.96	1041	5638.22	5803.48	3771.99	4257.37	1.87869	8.53358e-07	0.00957	-1.42498	0.00555	0.1065
7924450	DUSP10	dual specificity phosphatase 10	271.398	246.306	486.037	479.532	1203.61	1296.58	822.284	897.041	1.8651	4e-05	0.02147	-1.45417	0.0087	0.14994
7983189			13.1011	10.0005	29.7388	13.325	16.2924	11.3825	13.7386	33.0024	1.86411	0.3562	0.70507	1.68893	0.42723	0.79491
8040473	RHOB	ras homolog gene family, member B	866.536	900.734	1795.36	1476.47	884.306	876.988	1951.9	1806.17	1.85134	0.0006	0.01984	2.1337	2.02986e-07	0.00712
8110032	C5orf41	chromosome 5 open reading frame 41	357.347	310.669	614.466	619.327	228.665	192.984	836.6	950.13	1.84695	3e-05	0.04511	4.23749	6.98991e-11	0.00072
7916609	JUN	jun oncogene	1403.99	1469.32	2550.84	2708.19	2322.19	2163.77	6015.52	5979.17	1.8303	7.29199e-06	0.01032	2.67383	1.42525e-14	0.00081
8156261			22.2372	19.7854	47.4053	29.2383	14.7736	28.9727	32.0517	20.5241	1.82386	0.20114	0.60248	1.20183	0.73067	0.98514
8016739	TOB1	transducer of ERBB2, 1	1099.97	948.295	1901.72	1827.84	1078.62	983.402	2352.34	2529.39	1.82084	2e-05	0.02217	2.36745	1.4743e-08	0.00384
7902687	CYR61	cysteine-rich, angiogenic inducer, 61	3767.06	3885.73	6786.97	7138.3	3793.28	2983.59	3901.13	4002.16	1.81963	2.41948e-06	0.0203	1.16621	0.30611	0.68595
7948910	SNORD25	Homo sapiens small nucleolar RNA, C/D box 25 (SNORD25), non-coding RNA.	256.087	271.883	448.704	510.64	429.912	394.332	267.582	235.157	1.81704	0.00087	0.04867	-1.63951	0.00455	0.09913
8105067	PTGER4	prostaglandin E receptor 4 (subtype EP4)	602.971	573.172	1030.12	1097.06	343.223	284.61	233.995	264.895	1.8086	4e-05	0.0471	-1.25846	0.24312	0.57437
7972217	SPRY2	sprouty homolog 2 (Drosophila)	523.251	496.291	912.006	913.556	289.471	253.534	295.474	312.514	1.79057	6.12549e-06	0.03152	1.11967	0.50536	0.87724
8116921	EDN1	endothelin 1	591.549	589.987	1057.53	1041.53	2211.17	2586.83	432.196	447.239	1.77655	4.59072e-06	0.02066	-5.45578	1.25613e-12	7e-05
7978538	C14orf128	chromosome 14 open reading frame 128	194.329	170.739	360.807	280.437	122.771	125.544	146.622	159.277	1.75651	0.0149	0.1128	1.2319	0.27159	0.73339
8000799	GDPD3	glycerophosphodiester phosphodiesterase domain containing 3	174.485	167.032	289.831	304.497	2277.92	2450.81	3090.57	3089.3	1.74026	0.00099	0.02967	1.30687	0.02161	0.31937
7965423	BTG1	B-cell translocation gene 1, anti-proliferative	1301.17	1252.17	2242.08	2193.22	2050.62	2133.24	1635.9	1558.67	1.73706	7.04622e-06	0.01469	-1.30968	0.02885	0.21705
7954692			159.511	184.76	298.426	296.763	166.005	155.249	188.508	188.869	1.72884	0.00114	0.06765	1.1747	0.33714	0.78498
8129937	CITED2	Cbp/p300-interacting transactivator, with Glu/Asp-rich carboxy-terminal domain, 2	4565.61	4442.24	8080.95	7461.6	2090.03	1777.26	7220.47	7882.6	1.72545	4e-05	0.02914	3.90533	4.09404e-14	0.00026
8175315			49.2263	32.3024	78.7898	61.6067	100.925	79.7551	110.287	88.3136	1.72205	0.1257	0.43852	1.09918	0.72845	0.9907
8070665	SIK1	salt-inducible kinase 1	488.506	540.319	866.324	904.323	1985.13	1763.2	2159.34	2542.32	1.72104	0.00017	0.04528	1.25433	0.15478	0.50887
8045205	LOC646743	similar to testicular serine protease 2	51.6126	43.8175	74.664	88.7296	95.8973	58.0789	73.579	78.5106	1.71218	0.0659	0.36215	-1.0124	0.96894	0.99985
8055236	LOC646743	similar to testicular serine protease 2	51.6126	43.8175	74.664	88.7296	95.8973	58.0789	73.579	78.5106	1.71218	0.0659	0.36215	-1.0124	0.96894	0.99985
8030944	ZNF578	zinc finger protein 578	13.8861	8.99216	21.4949	17.3421	13.9085	14.6554	11.7838	29.4553	1.69755	0.33103	0.75964	1.44375	0.56046	0.86383
7936242	ITPRIP	inositol 1,4,5-triphosphate receptor interacting protein	625.281	627.227	1025.02	1099.88	252.544	308.519	470.557	477.027	1.69652	0.00015	0.05001	1.68891	0.00121	0.05322
8122174			412.044	450.699	659.529	797.247	386.668	503.909	407.25	427.233	1.68854	0.00502	0.10297	-1.06722	0.72867	0.98564
8020349	ANKRD20B	Homo sapiens ankyrin repeat domain 20B (ANKRD20B), non-coding RNA.	88.2507	44.6561	84.0055	140.046	80.5008	58.2333	43.1593	57.497	1.68578	0.19988	0.62045	-1.3783	0.34955	0.84235
8103462			11.213	13.8006	11.2978	30.7903	13.2715	13.9522	8.38521	10.3425	1.68261	0.45699	0.73544	-1.45366	0.48849	0.88384
8154381	C9orf150	chromosome 9 open reading frame 150	430.331	377.849	668.872	683.595	638.323	525.87	347.929	439.634	1.67347	0.00045	0.10435	-1.47822	0.05273	0.24501
7971122			186.756	206.832	302.566	354.134	126.115	88.3434	84.4437	72.5058	1.66849	0.0098	0.25285	-1.36642	0.29503	0.61367
8113664			87.9281	73.1343	124.096	144.097	107.931	107.958	131.355	126.597	1.66515	0.03994	0.18615	1.19484	0.33642	0.83369
8081878			33.5846	34.5453	52.2096	60.7368	48.0155	38.6928	39.1752	41.8247	1.65781	0.10026	0.37211	-1.07047	0.83078	0.99448
8115443			21.2706	10.3957	16.6308	35.7844	74.561	130.379	113.903	73.4281	1.65524	0.43419	0.79332	-1.094	0.80607	0.99776
7979241	BMP4	bone morphogenetic protein 4	357.398	285.377	533.857	528.987	94.7013	88.1475	98.8927	101.674	1.65353	0.00182	0.12953	1.0969	0.65649	0.95941
8083320	LOC391587	PREDICTED: Homo sapiens similar to peptidylprolyl isomerase A isoform 1 (LOC391587), mRNA.	34.395	32.8347	32.0763	78.8076	24.434	16.3157	33.9457	26.0789	1.64933	0.32918	0.64899	1.47301	0.3934	0.82232
8180373			560.243	379.33	771.905	770.345	679.673	679.148	891.707	595.572	1.64144	0.00501	0.1783	1.09454	0.66204	0.9798
8150580			8.25894	13.9918	19.5867	16.8402	15.5779	20.4029	26.6977	41.0483	1.63711	0.37103	0.77782	1.88284	0.19703	0.60406
8162276	NFIL3	nuclear factor, interleukin 3 regulated	682.01	733.552	1156.37	1157.31	782.383	711.116	1321.86	1296.16	1.63446	0.0001	0.03592	1.75295	2e-05	0.02008
8174664			41.5219	48.3686	68.7467	77.2167	61.9864	60.0405	64.1978	54.603	1.62379	0.08737	0.34664	-1.02716	0.91889	0.99963
8169638			27.9895	27.7382	48.1248	42.3154	42.6987	28.859	58.829	36.704	1.62289	0.13562	0.55207	1.33505	0.49762	0.85927
8062821			9.95863	15.5152	24.2724	16.976	18.3303	18.5783	15.7124	19.234	1.61925	0.3908	0.7494	-1.05615	0.89961	0.99938
8150592	CEBPD	CCAAT/enhancer binding protein (C/EBP), delta	892.126	884.403	1430.38	1445.39	1799.73	1761.05	2830.9	2936.62	1.61875	5e-05	0.02172	1.61973	8e-05	0.02164
8106516	JMY	junction mediating and regulatory protein, p53 cofactor	440.699	422.259	682.992	713.836	426.367	352.497	1031.77	1088.32	1.61865	0.00064	0.07294	2.72203	1.73686e-09	0.00261
7981980	SNORD116-16	Homo sapiens small nucleolar RNA, C/D box 116-16 (SNORD116-16), non-coding RNA.	9.50563	9.6499	16.164	14.7819	8.36692	7.15912	8.34661	7.89243	1.61551	0.34794	0.71866	1.04592	0.9438	0.99964
7981984	SNORD116 snoRNA	Homo sapiens SNORD116 snoRNA gene.	12.8174	11.8911	15.0245	24.8228	7.4544	11.695	10.1811	10.1859	1.61269	0.39807	0.7674	1.06358	0.92008	0.99961
8124848	IER3	immediate early response 3	3687.22	3521.74	5725.79	5877.94	8233.63	8205.28	4922.38	5161.69	1.60963	6e-05	0.02233	-1.63019	1e-05	0.01978
8179704	IER3	immediate early response 3	3687.22	3521.74	5725.79	5877.94	8233.63	8205.28	4922.38	5161.69	1.60963	6e-05	0.02233	-1.63019	1e-05	0.01978
8114797	SPRY4	sprouty homolog 4 (Drosophila)	236.818	207.204	348.653	364.774	767.339	820.169	398.688	477.658	1.60674	0.00485	0.1139	-1.81151	0.00026	0.04932
8059712	U82	Homo sapiens small nucleolar RNA U82 gene.	132	128.536	216.225	201.766	201.669	172.849	113.314	140.324	1.60435	0.00984	0.19427	-1.47658	0.08761	0.32844
8178435	IER3	immediate early response 3	4276.39	4254.11	6675.63	6925.38	9445.55	9647.54	5975.18	6263.97	1.5944	7e-05	0.02291	-1.56	0.00013	0.02823
8147573	OSR2	odd-skipped related 2 (Drosophila)	247.072	306.876	459.578	422.941	954.419	897.406	808.36	864.356	1.59314	0.01028	0.11187	-1.10708	0.45532	0.92503
8103769	HPGD	hydroxyprostaglandin dehydrogenase 15-(NAD)	88.9691	59.8113	133.785	102.924	30.2918	34.9055	33.0759	31.5367	1.591	0.13096	0.52557	-1.00905	0.97839	0.99999
7973743			383.81	343.126	558.44	596.162	268.698	230.129	305.352	278.482	1.58831	0.00333	0.12661	1.17042	0.38734	0.80448
8010778			157.92	146.034	250.459	231.881	387.615	342.127	415.175	504.636	1.58688	0.01205	0.1572	1.26046	0.2189	0.62727
7902512	DNAJB4	DnaJ (Hsp40) homolog, subfamily B, member 4	987.127	946.04	1488.44	1577.36	190.05	136.486	342.329	364.457	1.5859	0.00056	0.15172	2.16449	0.00013	0.02377
7903024			41.616	37.1257	62.1177	62.7118	54.1838	56.5031	40.2283	48.2644	1.5853	0.08474	0.37924	-1.2508	0.43229	0.83736
8171837	KLHL15	kelch-like 15 (Drosophila)	478.715	438.502	735.567	717.569	656.401	625.5	1392.09	1523.84	1.58429	0.00101	0.06163	2.27469	1.96253e-07	0.0044
7905731	SNORA58B snoRNA	Homo sapiens SNORA58B snoRNA gene.	228.771	203.577	339.124	345.45	130.51	122.017	221.876	258.596	1.58339	0.00427	0.15047	1.90265	0.00259	0.04648
8150862			60.1489	51.3053	86.9116	89.3944	93.4735	113.576	49.9772	53.3322	1.58187	0.06069	0.33989	-2.00417	0.01352	0.11057
7979721	C14orf83	chromosome 14 open reading frame 83	51.8775	57.9255	73.1934	100.126	62.9317	87.8071	75.9322	60.4263	1.57846	0.14417	0.49505	-1.10546	0.74974	0.98635
8150076	DUSP4	dual specificity phosphatase 4	399.322	368.251	598.067	612.202	943.117	880.61	665.117	661.615	1.57675	0.00137	0.05684	-1.3746	0.01757	0.19079
7935521	AVPI1	arginine vasopressin-induced 1	1308.13	1180.27	2000.5	1901.9	1798.82	1566.52	2955.54	3025.04	1.56824	0.00096	0.06278	1.77711	1e-05	0.02234
8150186	RNF122	ring finger protein 122	100.729	143.341	185.73	196.454	207.753	195.091	282.202	301.48	1.56588	0.04695	0.25502	1.4489	0.02775	0.36548
7917528			42.4957	30.9029	58.5385	56.2581	64.6515	32.3485	57.3243	47.5802	1.56402	0.14925	0.63895	1.08149	0.84522	0.9987
8143461			237.747	219.487	361.463	351.856	436.072	414.027	297.309	377.266	1.56008	0.00449	0.14326	-1.2602	0.19311	0.57629
8127778	FAM46A	family with sequence similarity 46, member A	1696.37	1751.8	2722.97	2656.08	1254.86	1118.93	1410.64	1551.81	1.55997	0.0002	0.05807	1.24798	0.1315	0.42151
8054354			63.1688	48.4956	78.4595	95.0322	51.8844	52.2388	61.1751	46.0738	1.55369	0.13816	0.50139	1.03002	0.9208	0.99941
7905481			103.126	90.1462	146.401	153.18	156.608	107.56	160.621	145.892	1.55005	0.03371	0.33125	1.16029	0.54979	0.92486
7903393	S1PR1	sphingosine-1-phosphate receptor 1	127.317	142.858	219.496	197.408	60.8591	54.9419	58.4851	66.0868	1.54309	0.03087	0.32637	1.07574	0.78577	0.98804
7912347	CASZ1	castor zinc finger 1	132.245	104.699	180.43	184.969	451.251	520.126	395.75	436.625	1.54214	0.03381	0.22544	-1.16699	0.36164	0.85755
8024485	GADD45B	growth arrest and DNA-damage-inducible, beta	699.781	683.104	1113.06	1016.69	372.269	416.181	796.12	877.343	1.54008	0.0026	0.09626	2.12247	8.57262e-06	0.00929
8013529			26.6139	32.613	54.9688	36.1791	49.7763	76.6551	37.8383	22.9958	1.53896	0.29702	0.73127	-2.0783	0.096	0.40486
7945660			63.2464	81.8758	103.001	120.293	123.281	92.1063	86.9635	97.1702	1.53866	0.10695	0.45384	-1.16973	0.55554	0.93281
8176574			68.0936	82.6643	124.896	106.751	110.54	118.279	168.772	120.712	1.53655	0.09469	0.41041	1.26512	0.36312	0.79373
8047778	SNORD51	Homo sapiens small nucleolar RNA, C/D box 51 (SNORD51), non-coding RNA.	116.506	74.2151	144.766	148.165	136.301	125.917	65.7792	88.1764	1.53591	0.08421	0.4681	-1.7032	0.03044	0.30202
8153424	C8orf73	chromosome 8 open reading frame 73	155.927	112.519	236.867	173.606	693.34	833.797	1007.17	1166.46	1.52907	0.12498	0.37678	1.42333	0.04172	0.48455
7937404	LOC692247	hypothetical locus LOC692247	100.744	117.329	172.071	161.343	248.663	212.114	307.401	327.973	1.52891	0.03987	0.23888	1.37892	0.06929	0.42776
7961418			41.3118	50.6982	91.5314	48.5627	87.5219	63.0779	79.8855	42.0466	1.5226	0.3168	0.7186	-1.23511	0.58034	0.96075
8037144	DEDD2	death effector domain containing 2	806.109	824.799	1234.58	1247.42	484.391	520.219	825.206	802.515	1.52185	0.00048	0.05988	1.62025	0.00044	0.0343
8059687	LOC729898	similar to ZBTB8OS protein	85.031	91.7752	120.903	146.829	126.011	120.522	127.277	144.233	1.51427	0.08692	0.31287	1.10131	0.63537	0.96742
8086330	CSRNP1	cysteine-serine-rich nuclear protein 1	258.815	250.647	390.942	380.211	248.78	211.859	564.683	615.045	1.51366	0.00501	0.14659	2.56107	3.40086e-07	0.0049
8047763		Homo sapiens cDNA: FLJ21027 fis, clone CAE07110.	38.671	57.6466	76.0478	69.5507	37.9926	37.719	40.236	40.9988	1.51165	0.17796	0.54985	1.07295	0.80074	0.99393
7978644	NFKBIA	nuclear factor of kappa light polypeptide gene enhancer in B-cells inhibitor, alpha	3082.14	3048.02	4609.18	4643.11	8129.47	8378.43	7671.76	7738.15	1.50931	0.00018	0.03262	-1.07125	0.52717	0.91754
7925056			45.1636	45.8386	70.0408	66.8385	63.7053	54.1016	61.424	63.8342	1.50413	0.10424	0.39707	1.06325	0.81567	0.99411
8166659			58.7008	44.8976	73.5006	82.1407	83.0209	104.38	81.1015	63.4283	1.50235	0.15584	0.55323	-1.29662	0.3654	0.81575
8005955	SNORD42A	Homo sapiens small nucleolar RNA, C/D box 42A (SNORD42A), non-coding RNA.	517.375	461.109	694.432	774.686	1182.05	932.873	494.678	557.645	1.50142	0.01253	0.19537	-2.00977	0.00078	0.02866
7930413	DUSP5	dual specificity phosphatase 5	854.207	820.019	1229.87	1278.51	2870.14	2807.57	2906.66	3534.62	1.49823	0.00173	0.09429	1.13448	0.40052	0.81743
8055697	RBM43	RNA binding motif protein 43	88.1287	95.2257	150.583	124.037	127.667	107.372	202.164	184.55	1.49776	0.09245	0.35124	1.64531	0.01786	0.2157
8135532	C7orf53	chromosome 7 open reading frame 53	67.5198	67.7405	89.5404	113.046	82.9479	81.4326	62.2604	71.7924	1.49775	0.12531	0.39181	-1.22624	0.38849	0.82383
8008802	GDPD1	glycerophosphodiester phosphodiesterase domain containing 1	94.9163	97.7611	134.413	153.53	109.289	101.83	163.826	171.724	1.49443	0.06314	0.26733	1.5894	0.01648	0.18239
8119161	PIM1	pim-1 oncogene	935.763	1036.53	1438.71	1502.87	2798.77	2802.63	3148.42	3193.31	1.49145	0.0033	0.06436	1.13217	0.24809	0.75505
8114612	CD14	CD14 molecule	224.622	219.044	321.907	339.77	201.709	228.688	237.714	269.329	1.49139	0.01127	0.1925	1.17809	0.38591	0.78498
7963137			195.124	247.488	314.092	345.103	165.191	145.375	147.449	149.753	1.48933	0.04057	0.2801	-1.04496	0.81708	0.99559
8151816	GEM	GTP binding protein overexpressed in skeletal muscle	216.465	215.102	305.054	337.451	82.8741	102.408	82.6235	87.3011	1.48877	0.01826	0.29494	-1.09038	0.72613	0.97169
8096536			14.4957	17.1261	20.3833	26.4653	32.5517	18.1174	18.6127	13.4662	1.48152	0.40199	0.83207	-1.57951	0.41316	0.77067
8002760			255.999	242.29	431.846	304.522	198.765	197.623	165.88	175.284	1.47779	0.09707	0.2845	-1.16187	0.36056	0.85867
8055688	RND3	Rho family GTPase 3	2045.04	1976.89	2942.53	2997.15	2565.1	2574.12	2230.24	2481.52	1.47682	0.00082	0.06594	-1.09072	0.48539	0.88571
7965721			63.7672	76.5312	109.921	96.588	63.2659	62.2351	72.0926	68.7013	1.47192	0.12988	0.43478	1.12186	0.6195	0.95811
8168517	LPAR4	lysophosphatidic acid receptor 4	113.804	109.688	158.084	170.628	46.0037	37.4674	42.6938	47.77	1.4708	0.04707	0.46772	1.08377	0.80011	0.98865
8063386	CEBPB	CCAAT/enhancer binding protein (C/EBP), beta	952.497	920.918	1348.54	1406.7	1283.73	1286.05	1307.69	1412.09	1.47071	0.00252	0.07586	1.05837	0.64858	0.96762
8122732			168.359	160.028	236.41	246.511	219.746	200.421	224.536	201.391	1.47058	0.02254	0.22184	1.01371	0.94085	0.99982
8115397	C5orf4	chromosome 5 open reading frame 4	307.826	326.196	503.436	427.82	182.737	173.572	199.042	218.419	1.46881	0.03153	0.22461	1.17162	0.37615	0.80249
7976812	SNORD113-4	Homo sapiens small nucleolar RNA, C/D box 113-4 (SNORD113-4), non-coding RNA.	132.9	101.515	138.986	205.165	17.8278	12.9921	14.914	15.9322	1.46813	0.19485	0.74938	1.00086	0.99862	1
8083494	MME	membrane metallo-endopeptidase	165.905	224.794	276.771	296.049	67.9856	52.155	63.3392	55.18	1.46614	0.05958	0.51234	-1.01368	0.96404	0.99991
7959102	HSPB8	heat shock 22kDa protein 8	221.006	229.735	332.442	327.461	750.849	770.699	523.392	570.843	1.46404	0.01072	0.12757	-1.39051	0.01637	0.19751
8065630	LOC284805	hypothetical LOC284805	42.8062	44.5758	71.3003	56.5992	44.8081	48.626	73.5258	56.7191	1.46368	0.21144	0.57284	1.39398	0.28374	0.66732
8111271	CDH9	cadherin 9, type 2 (T1-cadherin)	85.5749	66.8571	125.44	97.5462	32.563	29.55	39.0603	29.9833	1.46285	0.18395	0.65684	1.11158	0.77203	0.98489
7944333			11.0026	19.1937	22.2732	21.8794	25.039	20.831	19.941	23.6572	1.46219	0.42713	0.8383	-1.05211	0.9033	0.99931
8139128			39.2287	41.1022	58.8335	58.3826	45.6217	38.3766	41.2417	62.5689	1.45917	0.14631	0.60807	1.23586	0.56623	0.89059
8146837			48.6683	45.6961	67.079	70.4006	57.3673	64.4728	62.8492	61.8869	1.4569	0.14042	0.44836	1.02377	0.92509	0.99965
8079733	KLHDC8B	kelch domain containing 8B	301.815	333.708	430.694	495.155	132.203	138.143	143.754	126.086	1.45683	0.03377	0.28267	-1.00187	0.99257	1
8104392			24.5755	25.8402	30.0068	43.3715	28.0269	32.0506	26.7772	27.1461	1.45547	0.35592	0.68977	-1.11413	0.75471	0.98664
7988342			21.7076	18.4686	25.4232	33.0124	17.5533	21.935	24.2553	39.6475	1.45449	0.38065	0.80596	1.61827	0.32558	0.67838
8098707	HSP90AA4P	heat shock protein 90kDa alpha (cytosolic), class A member 4 (pseudogene)	239.851	193.046	288.336	337.967	185.92	191.895	189.126	205.426	1.44677	0.07514	0.32211	1.0443	0.80163	0.99558
7991395	GABARAPL3	GABA(A) receptors associated protein like 3 (pseudogene)	122.902	131.63	177.774	190.001	157.116	148.07	208.841	229.937	1.44491	0.05163	0.2803	1.43774	0.05154	0.28966
8150689			1173.85	1076.61	1437.41	1810.79	719.022	1127.24	1362.14	1267.52	1.44334	0.04151	0.35166	1.42432	0.07082	0.34542
8135480	DNAJB9	DnaJ (Hsp40) homolog, subfamily B, member 9	240.195	229.313	339.17	338.14	215.86	159.376	309.158	334.17	1.4426	0.0123	0.2907	1.71446	0.00771	0.10191
8133258	WBSCR17	Williams-Beuren syndrome chromosome region 17	200.548	173.581	264.773	274.912	74.1655	71.5257	76.0952	56.3304	1.44251	0.03692	0.44853	-1.10018	0.72885	0.97798
8052581			17.9549	20.8847	23.3222	32.6136	44.7933	41.438	31.3734	37.8372	1.44018	0.41753	0.75008	-1.24593	0.49343	0.92565
8084589	MAP3K13	mitogen-activated protein kinase kinase kinase 13	134.151	145.527	197.711	204.768	91.903	85.8646	109.876	115.246	1.43908	0.04185	0.3117	1.26638	0.25719	0.62551
7972745	IRS2	insulin receptor substrate 2	428.143	464.017	637.324	646.29	702.031	723.308	771.581	824.864	1.43877	0.00803	0.12744	1.12004	0.39632	0.84083
8005951	SNORD42B	Homo sapiens small nucleolar RNA, C/D box 42B (SNORD42B), non-coding RNA.	446.068	346.392	589.978	548.241	574.738	505.175	268.022	283.989	1.43631	0.04104	0.27377	-1.95632	0.00019	0.03541
8022426	LOC646359	similar to telomeric repeat binding factor (NIMA-interacting) 1	154.355	97.1807	195.133	166.086	190.001	169.371	180.423	186.289	1.43605	0.17328	0.5116	1.02043	0.91093	0.99975
8095870	CCNG2	cyclin G2	397.998	377.36	554.018	559.02	329.463	326.18	820.071	731.601	1.43551	0.00755	0.14432	2.36664	8.41224e-07	0.00352
8083592			54.2199	54.2479	71.846	83.818	63.2024	74.0856	118.73	130.282	1.43512	0.16602	0.47974	1.81379	0.01305	0.15974
7922596			130.32	156.661	226.272	185.552	131.661	170.024	166.952	146.247	1.43502	0.1151	0.47852	1.03817	0.87138	0.99851
7901050	SNORD38A	Homo sapiens small nucleolar RNA, C/D box 38A (SNORD38A), non-coding RNA.	126.201	123.476	179.267	179.005	160.094	158.672	108.939	123.089	1.43495	0.03254	0.26664	-1.37383	0.09382	0.36121
8103722	LOC727891	similar to Heat shock protein HSP 90-alpha (HSP 86) (NY-REN-38 antigen)	954.714	526.978	1071.25	1054.89	723.219	780.691	828.75	710.706	1.43494	0.09112	0.36104	1.02364	0.8817	0.99955
8171248	KAL1	Kallmann syndrome 1 sequence	120.437	117.392	163.252	177.881	53.318	53.2623	64.3549	62.1342	1.43436	0.0604	0.36022	1.1868	0.47451	0.8286
8149720	EGR3	early growth response 3	157.083	149.718	227.229	212.32	272.459	216.087	493.063	570.374	1.43269	0.04348	0.32159	2.17674	0.00015	0.02594
8144420	LOC729261	PREDICTED: Homo sapiens hypothetical protein LOC729261 (LOC729261), mRNA.	116.475	110.991	163.009	162.795	163.468	155.916	137.209	124.854	1.43232	0.04285	0.28446	-1.21873	0.29807	0.70729
8144494	LOC349196	hypothetical LOC349196	116.475	110.991	163.009	162.795	163.468	155.916	137.209	124.854	1.43232	0.04285	0.28446	-1.21873	0.29807	0.70729
8142763	NAG13	Homo sapiens NAG13 (NAG13) mRNA, complete cds.	24.0835	13.9361	14.3382	40.073	54.5447	54.3829	39.6534	23.7167	1.43114	0.58289	0.87396	-1.71891	0.10791	0.71971
7976073	KIAA0405	Homo sapiens KIAA0405 mRNA, partial cds.	178.543	190.266	292.607	234.534	94.6721	82.4237	113.302	78.9765	1.4293	0.08998	0.52015	1.08573	0.77441	0.98528
8022692	DSC3	desmocollin 3	32.992	50.0213	57.618	60.9737	1472.51	1581.11	1450.71	1541.55	1.42859	0.26768	0.56092	-1.02051	0.87717	0.99978
7925436			83.3531	57.0802	88.3453	112.126	148.049	96.7062	109.879	129.836	1.42752	0.24616	0.68859	-1.02102	0.94166	0.99981
8027884			863.124	817.457	1172.96	1224.37	922.811	814.999	864.698	934.109	1.42649	0.00676	0.15452	1.0351	0.81685	0.9942
8138527			36.0784	31.9138	44.4578	52.5091	48.4633	48.8235	45.1516	53.548	1.42615	0.27754	0.62931	1.01452	0.95925	0.99993
8121794	SMPDL3A	sphingomyelin phosphodiesterase, acid-like 3A	247.818	216.294	327.003	333.749	83.7208	71.243	125.356	142.352	1.42369	0.0305	0.39093	1.72755	0.02375	0.13564
8134091	CLDN12	claudin 12	1580.79	1558.83	2269.58	2198.8	1718.25	1801.1	2460.28	2310.78	1.42322	0.00285	0.09425	1.35567	0.0178	0.15426
7923753	NUAK2	NUAK family, SNF1-like kinase, 2	435.425	437.915	610.914	630.996	2936.45	2942.86	1367.41	1475.48	1.42202	0.00783	0.10568	-2.06808	3.52164e-09	0.00441
8021470	PMAIP1	phorbol-12-myristate-13-acetate-induced protein 1	2290	2292.32	3295.98	3218.83	906.166	946.121	894.191	867.786	1.42173	0.00182	0.08655	-1.05126	0.69189	0.97301
7996288			12.3108	13.5181	18.1383	18.5237	13.8163	11.1198	13.9689	15.483	1.41942	0.43471	0.82199	1.18109	0.74381	0.9765
7981785	LOC650137	seven transmembrane helix receptor	13.0967	14.8583	20.076	19.575	16.496	15.0127	18.198	20.0739	1.41839	0.42398	0.79123	1.21465	0.65588	0.95159
8058388			22.3171	22.8776	27.8741	36.201	52.561	79.4509	66.6284	39.3508	1.41776	0.37522	0.78508	-1.24564	0.57632	0.94475
8103415	C4orf18	chromosome 4 open reading frame 18	40.3359	34.5401	49.3075	56.6735	268.84	283.108	279.552	341.158	1.41542	0.26829	0.54909	1.12458	0.52716	0.96295
8172022	TMEM47	transmembrane protein 47	672.675	758.399	999.18	1026.38	136.419	84.7455	124.573	115.405	1.41541	0.01193	0.4598	1.08507	0.77013	0.98663
7947358			248.183	294.321	351.044	416.479	255.539	280.587	248.138	228.11	1.41478	0.07867	0.34296	-1.12573	0.49394	0.91861
8104314	IRX1	iroquois homeobox 1	359.215	363.723	551.086	471.437	210.938	242.037	260.964	248.24	1.4144	0.03955	0.26936	1.12413	0.50511	0.89793
7981974	SNORD116-13	Homo sapiens small nucleolar RNA, C/D box 116-13 (SNORD116-13), non-coding RNA.	93.2241	75.2185	128.781	109.456	19.8817	16.2651	20.2847	15.5145	1.41435	0.17411	0.77125	-1.00971	0.98385	1
8122142	SNORD101	Homo sapiens small nucleolar RNA, C/D box 101 (SNORD101), non-coding RNA.	76.7043	88.6632	123.869	109.738	129.191	104.066	52.2345	61.7546	1.41265	0.146	0.56872	-2.04631	0.01319	0.114
8074192			32.4186	34.5509	45.1377	49.356	61.7223	55.4585	62.3772	36.8465	1.411	0.25677	0.70495	-1.18098	0.63246	0.96327
7917792			24.0095	24.0714	28.9623	38.8421	22.6135	23.899	25.8459	32.0787	1.41021	0.37807	0.75053	1.24536	0.56967	0.91374
8168723	RPA4	replication protein A4, 34kDa	55.1161	57.4204	78.3943	80.0398	50.487	61.2767	58.6957	53.3901	1.40785	0.13863	0.54676	1.00288	0.99199	1
7950762			189.274	251.789	298.336	322.594	623.185	673.892	529.895	610.396	1.4078	0.08651	0.36261	-1.1375	0.41249	0.89971
8180278			125.753	107.835	160.501	168.253	255.306	316.906	239.126	276.13	1.40741	0.0895	0.42229	-1.11054	0.608	0.95627
8175531	CDR1	cerebellar degeneration-related protein 1, 34kDa	50.0098	36.1789	58.1808	63.0469	19.9241	25.0387	24.465	19.2669	1.40654	0.27095	0.79691	-1.02815	0.94959	0.99983
8126428	TRERF1	transcriptional regulating factor 1	310.764	284.839	391.152	446.457	123.409	105.299	153.496	175.379	1.40632	0.05159	0.39348	1.43796	0.10169	0.35496
7931810	KLF6	Kruppel-like factor 6	457.251	581.76	739.662	717.508	872.647	922.479	1144.19	1053.21	1.40246	0.03697	0.23996	1.22409	0.14403	0.60829
8127544	EEF1A1	eukaryotic translation elongation factor 1 alpha 1	428.007	425.372	614.926	581.226	432.298	439.502	399.417	430.86	1.40167	0.0149	0.16623	-1.05001	0.73175	0.98353
8113346			44.0253	41.3225	58.9065	60.7019	52.583	41.0291	50.7693	59.8014	1.40142	0.19928	0.63741	1.18116	0.59907	0.93481
8121257	PRDM1	PR domain containing 1, with ZNF domain	115.418	99.4434	147.798	153.264	203.715	231.791	321.003	403.545	1.40119	0.09668	0.43182	1.66369	0.0191	0.16888
7979904	ADAM21P	Homo sapiens ADAM metallopeptidase domain 21 pseudogene (ADAM21P), non-coding RNA.	66.2278	54.069	102.13	66.4195	95.0628	68.9498	74.8805	55.8485	1.40112	0.3251	0.7455	-1.2546	0.4814	0.90243
8034907	SLC1A6	solute carrier family 1 (high affinity aspartate/glutamate transporter), member 6	74.028	107.591	128.591	125.668	887.572	788.354	1161.47	1300.49	1.39996	0.17071	0.48508	1.46902	0.01391	0.35719
8112220	PDE4D	phosphodiesterase 4D, cAMP-specific (phosphodiesterase E3 dunce homolog, Drosophila)	282.408	318.909	380.57	461.241	545.394	498.467	503.341	603.316	1.39994	0.08229	0.35049	1.06016	0.73244	0.98869
8087447	MST1	macrophage stimulating 1 (hepatocyte growth factor-like)	73.9738	116.126	143.885	122.182	126.626	119.899	152.793	151.891	1.39962	0.23238	0.58495	1.23592	0.23543	0.81484
8084219	KLHL24	kelch-like 24 (Drosophila)	460.956	407.988	602.328	613.597	383.297	303.353	871.295	834.362	1.39931	0.02038	0.27627	2.48403	5.27097e-08	0.0064
8080142			58.4017	73.9105	93.0134	92.0786	71.6825	79.2247	81.2315	74.9682	1.3989	0.16842	0.55372	1.03507	0.88535	0.99885
7948906	SNORD27	Homo sapiens small nucleolar RNA, C/D box 27 (SNORD27), non-coding RNA.	349.882	368.652	505.112	499.975	687.26	618.866	265.731	261.031	1.3988	0.0145	0.19091	-2.47953	3.46618e-07	0.00297
8048699		Homo sapiens cDNA FLJ32172 fis, clone PLACE6000555.	234.282	241.557	310.191	355.085	236.063	244.263	317.565	346.884	1.39811	0.05678	0.27201	1.38333	0.04828	0.29135
8106962	ARSK	arylsulfatase family, member K	687.595	676.483	960.47	945.821	323.32	306.069	577.812	559.046	1.39749	0.00618	0.1471	1.80629	6e-05	0.01587
8124498	ZNF204	Homo sapiens zinc finger protein 204 pseudogene (ZNF204), non-coding RNA.	50.0257	41.1573	54.5889	72.7612	229.385	128.944	364.943	390.18	1.39664	0.31553	0.70632	2.10734	0.00109	0.17552
8140965			232.371	216.195	320.178	305.562	354.729	362.106	336.13	299.412	1.39498	0.03941	0.25614	-1.12791	0.43897	0.87172
7921434	AIM2	absent in melanoma 2	35.544	37.1049	58.5489	42.7392	241.113	238.088	144.661	155.994	1.39421	0.33714	0.57876	-1.59386	0.00549	0.32515
8030731		Homo sapiens cDNA clone IMAGE:6971743, partial cds.	18.8138	15.2167	24.6713	22.7459	16.6246	21.8543	22.3668	16.549	1.39338	0.43494	0.8556	1.01135	0.98132	0.99999
7934838			72.0565	80.7795	105.067	107.684	92.0256	77.3334	90.2316	93.1201	1.39203	0.12901	0.49618	1.08262	0.73306	0.98377
8104625	LOC643300	PREDICTED: Homo sapiens misc_RNA (LOC643300), miscRNA.	255.182	235.567	367.646	315.453	172.838	213.036	212.724	186.479	1.39195	0.07374	0.41936	1.03454	0.87236	0.99813
8143766			69.0707	79.5439	95.8106	110.941	264.976	277.877	343.134	477.949	1.39119	0.18829	0.52894	1.51253	0.07037	0.36504
8127662			28.8748	27.7653	38.4975	40.2796	44.9812	47.6421	51.1016	38.3611	1.39084	0.29101	0.68172	-1.03533	0.91334	0.99956
8085370	GSTM1L	Homo sapiens glutathione S-transferase mu 1-like (GSTM1L), non-coding RNA.	269.126	199.617	348.779	302.511	272.076	283.896	354.923	309.756	1.38944	0.12263	0.42989	1.19552	0.29616	0.80872
8083324	TSC22D2	TSC22 domain family, member 2	1161.78	1071.76	1466.95	1634.32	992.172	896.91	1214.27	1317.97	1.38851	0.02551	0.21324	1.34046	0.04267	0.28259
7927215	ALOX5	arachidonate 5-lipoxygenase	142.682	150.191	196.764	209.839	272.828	325.384	319.208	337.538	1.38833	0.06832	0.33765	1.09785	0.59361	0.94965
8121076	PNRC1	proline-rich nuclear receptor coactivator 1	1432.67	1449.3	1998.62	2001.88	527.458	551.768	1130.5	1047.67	1.38811	0.00315	0.13254	2.01828	3.4178e-06	0.0053
7907010			50.676	36.2069	72.2409	48.3265	51.9607	50.7412	37.5457	36.5803	1.3877	0.39093	0.75179	-1.38551	0.23033	0.72771
8147687			137.628	141.177	174.055	212.825	178.184	163.321	181.108	224.626	1.38764	0.1237	0.4511	1.18808	0.41688	0.83965
7964246	SNORD59B	Homo sapiens small nucleolar RNA, C/D box 59B (SNORD59B), non-coding RNA.	105.514	110.282	141.919	157.519	71.0235	67.4666	57.1838	46.8263	1.3876	0.10895	0.53762	-1.33151	0.28863	0.64303
8128001		Homo sapiens cDNA FLJ13582 fis, clone PLACE1009048.	70.3197	77.0786	105.161	99.2839	91.3902	85.951	98.841	101.551	1.38702	0.1455	0.4607	1.12998	0.55519	0.93288
8036304	ZFP14	zinc finger protein 14 homolog (mouse)	53.7917	51.7613	71.599	74.7001	38.1824	36.7181	80.2696	91.505	1.38602	0.17719	0.55717	2.29337	0.0039	0.04954
8053648	KRCC1	lysine-rich coiled-coil 1	197.275	135.293	233.744	227.14	305.408	317.356	459.223	423.736	1.38584	0.1315	0.43517	1.41781	0.02486	0.3681
8078153			74.0453	68.8935	91.0811	106.58	121.606	105.118	101.203	80.2268	1.38284	0.19066	0.58724	-1.24965	0.37726	0.81199
8046518			57.4598	39.8598	37.5611	97.0049	28.359	97.7195	61.0854	60.315	1.38272	0.51512	0.87576	-1.03853	0.93651	0.99557
8083260	CPA3	carboxypeptidase A3 (mast cell)	111.444	111.551	165.65	142.65	44.3483	46.3605	35.2974	43.4766	1.38255	0.12035	0.59103	-1.15151	0.64737	0.94276
8040103	ID2	inhibitor of DNA binding 2, dominant negative helix-loop-helix protein	1650.36	1569.52	2229.55	2219.07	1046.74	993.629	1586.81	1595.14	1.38161	0.00539	0.1189	1.55949	0.00023	0.03566
8070386	C21orf87	chromosome 21 open reading frame 87	60.3437	76.6514	102.997	86.2087	91.9783	98.7375	104.06	114.53	1.38111	0.24464	0.60606	1.14616	0.52903	0.94209
8023259	SNORD58A	Homo sapiens small nucleolar RNA, C/D box 58A (SNORD58A), non-coding RNA.	279.392	192.187	319.94	331.126	212.652	191.974	207.736	245.764	1.38061	0.1143	0.48811	1.12079	0.56294	0.94792
7963406	KRT6B	keratin 6B	69.5975	67.8765	92.2955	97.3757	121.682	118.787	90.7072	109.06	1.37969	0.14422	0.47948	-1.20375	0.3919	0.82345
8037430	ZNF404	zinc finger protein 404	65.4122	63.1592	86.5788	90.6924	47.5729	59.0025	100.91	105.4	1.37878	0.15421	0.55439	1.93581	0.0083	0.11193
8089145	ABI3BP	ABI family, member 3 (NESH) binding protein	277.919	245.13	356.22	364.704	48.5132	66.8625	69.7409	54.5462	1.37831	0.0439	0.61588	1.07724	0.82073	0.99219
7950983	CHORDC1	cysteine and histidine-rich domain (CHORD)-containing 1	1472.83	916.626	1555.47	1736.13	1135.55	1031.58	1166.25	811.041	1.37755	0.11906	0.47939	-1.09601	0.63751	0.96607
8119076			32.1615	34.2576	47.1845	44.2918	61.8076	53.1848	41.1441	48.1307	1.37726	0.28555	0.68119	-1.28807	0.40016	0.8118
8017521	SCN4A	sodium channel, voltage-gated, type IV, alpha subunit	166.256	156.505	238.587	205.881	192.182	200.547	172.343	178.759	1.37708	0.10367	0.36068	-1.11856	0.50414	0.91862
7905299	PRUNE	prune homolog (Drosophila)	540.53	496.603	710.71	717.074	601.757	646.787	1295.07	1368.91	1.37666	0.01727	0.19301	2.13367	2.29534e-07	0.00592
8039025	ZNF702P	Homo sapiens zinc finger protein 702 pseudogene (ZNF702P), non-coding RNA.	52.3727	49.0352	72.2662	67.265	107.475	89.6603	129.539	140.496	1.37594	0.21294	0.55887	1.3698	0.15832	0.57658
8126402	TRERF1	transcriptional regulating factor 1	326.387	315.713	423.78	459.251	148.126	150.235	205.975	229.282	1.37522	0.03852	0.29732	1.45883	0.0413	0.19411
8165663			113.627	55.5881	115.056	117.621	83.8596	50.5611	48.5197	47.761	1.37504	0.30155	0.81585	-1.39613	0.35686	0.74259
8168873	LOC653354	PREDICTED: Homo sapiens similar to amrmadillo repeat containing, X-linked 6 (H. sapiens)-like (LOC653354), mRNA.	411.062	370.188	513.004	561.066	414.53	475.452	815.71	667.986	1.37481	0.04736	0.34818	1.66711	0.00806	0.0956
8105179			36.9415	45.256	53.6422	59.2773	38.6334	35.8629	44.2425	38.8773	1.37376	0.29434	0.71714	1.11576	0.72473	0.9801
8030823	IGLON5	IgLON family member 5	91.5175	94.1361	144.24	110.589	80.034	103.362	111.329	108.663	1.3726	0.20785	0.57827	1.19954	0.43842	0.87309
8055465	CXCR4	chemokine (C-X-C motif) receptor 4	79.3095	76.7607	117.516	96.6711	69.5876	71.7973	58.1722	59.0827	1.37238	0.19799	0.53275	-1.20579	0.41867	0.83177
7968928	LOC100190939	hypothetical LOC100190939	298.817	284.078	376.592	422.965	278.552	304.345	285.478	286.793	1.3717	0.05878	0.2864	-1.01857	0.905	0.9994
8150002	FBXO16	F-box protein 16	453.975	367.656	575.056	551.864	764.613	648.197	1109.76	1099.32	1.37156	0.05471	0.30673	1.56361	0.00142	0.11566
8089011	PROS1	protein S (alpha)	139.067	132.665	178.806	193.825	284.548	228.803	367.851	358.415	1.37132	0.09121	0.38898	1.41476	0.04577	0.32344
7950743	RAB30	RAB30, member RAS oncogene family	660.386	602.846	854.891	876.5	92.8724	83.2302	163.388	175.551	1.3706	0.02002	0.35555	1.92467	0.00202	0.03762
7928556			316.814	280.454	375.776	442.286	332.407	306.767	325.28	279.458	1.36967	0.09157	0.39466	-1.05694	0.75221	0.98936
8129231	FAM184A	family with sequence similarity 184, member A	35.6335	43.4772	56.9403	51.391	46.3026	46.0866	48.1628	42.1546	1.36936	0.30614	0.70028	-1.02294	0.93576	0.99981
7952675			51.5192	53.8285	60.5706	83.5152	53.6913	56.5065	57.8464	50.9778	1.36772	0.31238	0.6736	-1.01262	0.96282	0.99997
7947553	LRRC4C	leucine rich repeat containing 4C	41.8169	43.5419	59.7429	56.956	42.344	46.9788	51.7044	50.5099	1.36716	0.23775	0.61749	1.14432	0.6217	0.94666
8103411			113.962	89.4631	130.644	147.309	120.711	111.367	129.715	137.463	1.36637	0.19048	0.54862	1.15124	0.47757	0.91599
8070714			10.3952	11.7782	14.6465	15.6331	13.9241	13.9235	12.835	12.7807	1.36558	0.53465	0.85511	-1.08713	0.85544	0.99601
7999362			250.068	146.987	278.462	263.697	347.638	310.287	229.911	206.445	1.36545	0.19592	0.57649	-1.50777	0.02468	0.35753
7965510	TMCC3	transmembrane and coiled-coil domain family 3	350.531	302.004	438.181	452.504	3102.2	3401.31	806.665	794.944	1.36496	0.04972	0.25436	-4.06061	2.19817e-14	0.00033
8026292	EEF1D	eukaryotic translation elongation factor 1 delta (guanine nucleotide exchange protein)	643.63	581.216	858.534	812.974	533.883	580.067	665.944	722.171	1.36467	0.03087	0.25315	1.24612	0.13865	0.50139
8013567	LOC201229	hypothetical protein LOC201229	9.38622	17.8325	22.2309	14.8966	14.2746	25.6783	29.1157	27.2597	1.36404	0.60379	0.94296	1.41104	0.43995	0.92026
8180264			9.38622	17.8325	22.2309	14.8966	14.2746	25.6783	29.1157	27.2597	1.36404	0.60379	0.94296	1.41104	0.43995	0.92026
7910490			82.514	93.8903	107.904	132.638	98.3219	88.7648	86.1584	103.3	1.36358	0.21783	0.61509	1.01267	0.95859	0.99994
8171758	SCARNA9L	small Cajal body-specific RNA 9-like (retrotransposed)	302.409	208.001	323.374	372.546	650.041	429.37	575.03	599.875	1.36346	0.16272	0.57771	1.08847	0.68134	0.97576
7965036	LOC390345	PREDICTED: Homo sapiens misc_RNA (LOC390345), miscRNA.	142.567	103.862	157.072	178.851	321.481	400.688	336.988	322.296	1.36316	0.19823	0.55918	-1.09538	0.62007	0.97564
7896750			77.1797	39.2604	78.6314	80.0934	56.646	34.7974	33.7573	35.5383	1.36315	0.34733	0.85664	-1.31961	0.48104	0.85246
8125134	HSPA1L	heat shock 70kDa protein 1-like	123.915	111.828	162.309	159	80.8046	106.068	144.855	121.24	1.36296	0.10061	0.5656	1.42394	0.17268	0.4901
8178650	HSPA1L	heat shock 70kDa protein 1-like	123.915	111.828	162.309	159	80.8046	106.068	144.855	121.24	1.36296	0.10061	0.5656	1.42394	0.17268	0.4901
8179848	HSPA1L	heat shock 70kDa protein 1-like	123.915	111.828	162.309	159	80.8046	106.068	144.855	121.24	1.36296	0.10061	0.5656	1.42394	0.17268	0.4901
7983527	SEMA6D	sema domain, transmembrane domain (TM), and cytoplasmic domain, (semaphorin) 6D	160.064	147.069	218.355	200.178	67.7815	68.4909	79.4003	70.0705	1.36271	0.09892	0.49463	1.09685	0.69978	0.96765
7906602	VANGL2	vang-like 2 (van gogh, Drosophila)	148.127	166.836	210.306	218.475	313.218	377.482	478.448	577.365	1.36137	0.08724	0.43855	1.52861	0.03206	0.224
8103360			95.6609	72.9854	105.189	124.313	80.2844	125.506	85.9924	86.58	1.36085	0.24455	0.7043	-1.19249	0.5496	0.9115
7927876	TET1	tet oncogene 1	216.748	230.96	307.612	301.625	117.801	125.213	323.007	327.25	1.36079	0.04639	0.30867	2.6758	1.4018e-08	0.00336
8098326			289.944	261.819	377.146	373.429	209.131	172.707	237.586	229.616	1.36032	0.04227	0.36908	1.22356	0.27772	0.67594
8055135			108.991	50.9478	121.161	96.3205	119.712	126.453	68.9358	128.591	1.35978	0.38538	0.86029	-1.24624	0.45986	0.93442
8166580			466.561	406.85	573.199	614.393	859.591	722.919	960.923	829.29	1.35972	0.05195	0.3538	1.13125	0.47001	0.88387
8163257	LPAR1	lysophosphatidic acid receptor 1	960.449	812.869	1199.7	1210.98	83.5845	64.8912	123.178	98.9605	1.35942	0.02783	0.54444	1.49613	0.1511	0.37504
7936833			1106.57	1226.26	1592.91	1576.56	1061.11	1037.47	1220.99	1326.06	1.35864	0.01601	0.1892	1.2137	0.14281	0.50723
8066382			7.65542	11.6843	11.9639	14.2945	11.8841	10.3887	11.0006	11.252	1.35774	0.61236	0.92958	-1.00091	0.99864	1
8026163	IER2	immediate early response 2	493.316	432.201	599.064	656.691	647.894	661.031	1137.76	1276.12	1.35681	0.05847	0.28705	1.84417	9e-05	0.02678
8115679			25.2363	27.1992	36.5921	34.506	30.7695	30.8549	32.745	22.2572	1.35591	0.35992	0.79369	-1.1204	0.76606	0.98831
8097955			100.549	107.466	135.986	146.043	94.2264	74.2617	75.6691	72.8314	1.35581	0.1318	0.56399	-1.1346	0.62745	0.93904
8014700			201.803	196.857	260.781	279.588	309.09	319.087	234.555	264.526	1.35546	0.06547	0.33096	-1.25867	0.15884	0.53788
8137433			54.4178	65.7133	88.8683	73.8493	80.233	64.0029	82.2343	92.7255	1.3545	0.28459	0.70384	1.21301	0.46485	0.89514
7970381			54.6526	39.8478	52.9577	75.0282	51.9803	44.3333	54.4048	61.0394	1.35434	0.3984	0.79581	1.19863	0.5313	0.93914
8057797	SDPR	serum deprivation response (phosphatidylserine binding protein)	218	225.817	294.678	305.886	86.512	91.883	104.975	100.456	1.35318	0.05118	0.39669	1.15155	0.49987	0.85695
8042503	MXD1	MAX dimerization protein 1	469.528	412.344	598.365	594.646	533.008	450.443	842.93	931.677	1.35282	0.03545	0.32497	1.80447	0.00046	0.0393
7965322		Homo sapiens cDNA FLJ45968 fis, clone PLACE7016321.	206.87	212.946	291.219	276.639	51.275	40.3577	71.6014	70.6142	1.35264	0.05821	0.55424	1.55202	0.1043	0.29856
8108737	PCDHB13	protocadherin beta 13	109.215	75.6555	125.157	124.875	274.965	221.235	376.876	401.154	1.35247	0.21231	0.59841	1.56798	0.0125	0.29013
8007323	CNTNAP1	contactin associated protein 1	642.647	561.045	811.573	815.648	202.333	196.56	230.6	263.176	1.35186	0.03	0.32609	1.23786	0.23546	0.58549
8020179	CHMP1B	chromatin modifying protein 1B	1106.48	1012.33	1442.19	1421	2079.22	2082.27	2672.42	2698.48	1.35132	0.01777	0.15058	1.29062	0.01906	0.24034
7910923	FMN2	formin 2	485.615	533.21	700.588	675.911	41.3129	49.5414	59.7321	55.8077	1.35107	0.03378	0.55172	1.2717	0.40113	0.71516
8150101			79.6969	58.9505	77.9666	109.348	90.521	89.2786	104.963	112.247	1.35102	0.34913	0.70052	1.20806	0.35671	0.88405
8096661	LOC728607	similar to mannosidase, beta A, lysosomal-like	435.231	305.986	492.501	508.719	367.056	359.168	432.559	476.656	1.35078	0.11163	0.41406	1.25198	0.14083	0.62731
8105220	ISL1	ISL LIM homeobox 1	281.486	284.981	368.305	396.833	74.5625	90.5839	96.5574	72.1009	1.35072	0.04985	0.57653	1.02127	0.94165	0.99963
8091658	CCNL1	cyclin L1	1245.49	1277.8	1743.32	1664.08	1603.72	1867.55	3893.03	4140.69	1.35038	0.01547	0.21949	2.31435	1.93609e-08	0.00319
7902104	phosphodiesterase	Human phosphodiesterase mRNA, complete cds.	108.448	107.234	146.025	145.125	133.476	118.762	125.727	111.11	1.3499	0.0915	0.46219	-1.06503	0.7721	0.98744
8177046			1191.82	1002.75	1492.06	1469.93	1542.2	1722.58	1340.59	1621.21	1.34969	0.03176	0.31615	-1.1023	0.54427	0.92039
8086028		Homo sapiens cDNA FLJ39688 fis, clone SMINT2010533, moderately similar to BETA-GALACTOSIDASE PRECURSOR (EC 3.2.1.23).	1507.92	1399.08	2000.91	1922.23	2480.83	2686.04	2925.33	3158.24	1.34955	0.0192	0.20579	1.17742	0.21814	0.63059
8160332	MLLT3	myeloid/lymphoid or mixed-lineage leukemia (trithorax homolog, Drosophila); translocated to, 3	127.104	101.838	151.919	157.013	43.6367	42.9697	48.7992	53.6584	1.34939	0.15597	0.61827	1.18303	0.54158	0.888
8058145			68.4882	68.2292	95.2951	89.1847	74.9496	73.0698	69.1022	60.5056	1.34935	0.17625	0.55883	-1.14206	0.58425	0.92938
7915592			557.116	398.104	589.939	698.152	174.82	113.692	174.484	137.912	1.34847	0.14797	0.66804	1.08279	0.77682	0.99066
8156082			40.8823	23.5772	38.4381	48.4495	43.6038	43.8982	39.0029	40.0409	1.34794	0.46676	0.84785	-1.10701	0.70952	0.9889
8077499	LOH3CR2A	loss of heterozygosity, 3, chromosomal region 2, gene A	63.3518	57.4768	88.9985	73.8205	70.0538	52.811	46.6449	44.9086	1.34752	0.27231	0.71122	-1.342	0.34676	0.71633
8097476			116.607	101.819	167.848	126.433	112.491	117.99	113.51	113.137	1.34728	0.24728	0.56982	-1.01692	0.92901	0.99981
7902290	CTH	cystathionase (cystathionine gamma-lyase)	264.443	201.087	305.732	321.24	623.033	518.048	1034.31	1066.65	1.34679	0.12065	0.44199	1.8412	4e-05	0.05829
7928308	DDIT4	DNA-damage-inducible transcript 4	492.678	504.317	685.779	656.281	829.137	847.357	846.816	756.321	1.3461	0.0271	0.22963	-1.04576	0.74653	0.98613
8073343			1101.99	880.852	1292.67	1376.1	1156.26	1255.67	1489.36	1462.95	1.34593	0.06018	0.28583	1.22404	0.10854	0.56903
7971218	KBTBD7	kelch repeat and BTB (POZ) domain containing 7	158.008	148.94	198.522	214.279	185.398	153.475	358.931	357.653	1.34486	0.10334	0.42793	2.11461	1e-05	0.02404
8102792	PCDH18	protocadherin 18	40.0341	41.2209	59.5556	49.682	32.997	33.5637	38.4835	38.9394	1.34438	0.32426	0.69652	1.16319	0.60282	0.93681
8162492	FBP2	fructose-1,6-bisphosphatase 2	43.5772	40.3854	57.3691	55.4849	46.3522	48.3434	48.5776	52.4175	1.3441	0.27198	0.65873	1.06652	0.81176	0.99339
7957161	THAP2	THAP domain containing, apoptosis associated protein 2	62.9782	51.7496	84.1751	70.0249	68.6114	70.0087	106.328	106.604	1.34405	0.30557	0.64594	1.53608	0.03543	0.35617
8098500	CDKN2AIP	CDKN2A interacting protein	549.544	486.465	677.248	714.681	504.873	507.458	658.692	705.913	1.34355	0.04814	0.26625	1.34798	0.0305	0.25866
7977075	SNORA28	Homo sapiens small nucleolar RNA, H/ACA box 28 (SNORA28), non-coding RNA.	84.4093	74.9492	111.565	102.529	95.3469	82.7124	87.1597	107.116	1.34347	0.1987	0.63493	1.09107	0.73311	0.98248
8166028	FRMPD4	FERM and PDZ domain containing 4	212.084	198.671	284.938	266.719	46.7925	58.9581	50.2868	60.7157	1.34303	0.07998	0.6419	1.04966	0.87674	0.9973
8176624	DDX3Y	DEAD (Asp-Glu-Ala-Asp) box polypeptide 3, Y-linked	148.621	146.118	206.812	188.975	48.1883	65.8968	62.193	85.4583	1.34284	0.1046	0.68754	1.29422	0.4415	0.78467
8031867			1240.4	1182.22	1505.52	1746.85	1193.96	1025.64	955.021	871.314	1.3425	0.05233	0.31785	-1.21533	0.21812	0.61899
7984011	FOXB1	forkhead box B1	397.334	367.164	511.491	514.662	359.596	396.253	728.623	729.419	1.34226	0.03434	0.25905	1.92901	2.19441e-06	0.0137
7975311	EXD2	exonuclease 3'-5' domain containing 2	490.352	451.879	647.755	616.795	650.686	603.952	892.803	953.273	1.34208	0.04162	0.27026	1.4714	0.00693	0.12492
8096079	LOC345258	PREDICTED: Homo sapiens similar to bridging integrator 2 (LOC345258), mRNA.	46.1944	55.4746	77.271	59.158	57.4778	59.1646	64.9184	59.8562	1.34189	0.35316	0.72132	1.06972	0.78612	0.99391
7976059			26.2915	27.9378	35.2174	37.5416	19.4736	25.0055	29.6519	25.9011	1.34169	0.36967	0.81535	1.24897	0.58206	0.91446
7907970	LOC730144	similar to translation initiation factor Eif1	198.126	193.38	256.856	268.251	422.681	422.821	389.116	349.626	1.34125	0.0659	0.30534	-1.14452	0.35559	0.81076
8139207	INHBA	inhibin, beta A	166.914	133.97	190.751	212.276	3126.06	3309.41	1996.72	2315.33	1.33948	0.16841	0.46631	-1.49244	0.00422	0.22943
7902396	SNORD45C	Homo sapiens small nucleolar RNA, C/D box 45C (SNORD45C), non-coding RNA.	308.414	297.169	387.374	423.769	315.31	366.286	149.536	137.198	1.33944	0.06441	0.40732	-2.3771	5e-05	0.01028
7926875	BAMBI	BMP and activin membrane-bound inhibitor homolog (Xenopus laevis)	414.389	433.712	559.679	575.323	452.829	434.706	207.502	215.353	1.33829	0.03313	0.2693	-2.09891	3.32175e-06	0.00787
7903507	FAM102B	family with sequence similarity 102, member B	262.731	233.929	327.073	337.529	71.6732	56.3959	118.777	122.605	1.33814	0.07149	0.54754	1.88477	0.00744	0.08922
7945641	DUSP8	dual specificity phosphatase 8	424.567	489.81	582.376	641.119	516.167	508.506	483.399	453.751	1.33806	0.07567	0.32081	-1.09339	0.51306	0.93386
8113356			28.5248	24.1202	34.3703	36.0699	25.6376	17.1752	15.8141	19.5723	1.33802	0.39729	0.87384	-1.20987	0.70023	0.95822
8124086			7.1233	9.10285	11.8824	9.82834	11.4451	9.52119	10.2238	9.44884	1.33801	0.64512	0.93655	-1.06576	0.91173	0.99908
7905918	EFNA3	ephrin-A3	194.835	215.827	277.503	271.921	554.694	511.527	780.45	874.221	1.3379	0.07548	0.35311	1.5519	0.00574	0.11748
8023154	TCEB3CL	transcription elongation factor B polypeptide 3C-like	129.475	126.909	198.954	143.998	160.592	172.357	164.835	136.948	1.33765	0.23804	0.58889	-1.10327	0.63265	0.96888
8098688			40.7998	38.194	52.2826	53.3511	48.9454	55.0595	54.4862	49.7487	1.33724	0.2851	0.68496	1.00221	0.99369	1
7987470			13.9373	14.2616	20.6611	17.0439	16.4926	17.0995	17.472	13.2305	1.33711	0.53167	0.88218	-1.09412	0.84883	0.99629
8056222	DPP4	dipeptidyl-peptidase 4	100.243	70.3353	107.621	120.394	3208.91	3084.69	2999.87	3060.52	1.33671	0.27547	0.57778	-1.03848	0.74202	0.99766
8104854			38.5793	52.8122	49.5725	72.5665	62.7529	54.5935	57.3706	61.9125	1.33644	0.43303	0.80922	1.0165	0.95133	0.99995
7910047			18.6676	19.1429	23.14	27.3499	23.4234	18.1868	22.9458	26.9595	1.33534	0.47303	0.85787	1.19935	0.66808	0.96137
8037535	LOC645412	PREDICTED: Homo sapiens similar to 40S ribosomal protein S16 (LOC645412), mRNA.	190.856	228.477	257.653	302.184	194.858	228.162	190.857	210.083	1.33506	0.1571	0.53578	-1.05507	0.78317	0.99302
7981322			56.6597	53.9076	75.5239	71.9973	70.0692	65.494	67.898	57.9928	1.33422	0.23303	0.64445	-1.07683	0.77615	0.98942
7899436	SESN2	sestrin 2	328.82	322.616	418.409	450.723	384.784	376.204	479.467	532.14	1.33418	0.05493	0.29965	1.32933	0.06455	0.30971
8065134			29.9769	26.1324	33.8904	40.9439	45.3771	36.6926	31.4462	41.5367	1.33372	0.42576	0.83627	-1.12451	0.74571	0.98656
8168855	ARMCX4	armadillo repeat containing, X-linked 4	51.0366	51.4049	75.8758	60.7481	50.7814	45.584	42.3507	56.2342	1.33368	0.3109	0.74972	1.02303	0.94338	0.9997
8056102	CD302	CD302 molecule	369.743	287.169	418.97	457.127	168.184	145.813	207.701	225.989	1.33366	0.12147	0.51147	1.38119	0.09535	0.42973
8023156	TCEB3C	transcription elongation factor B polypeptide 3C (elongin A3)	156.225	159.355	238.376	182.406	199.023	217.39	206.014	168.64	1.33336	0.19624	0.55762	-1.11146	0.59937	0.95558
8111255	CDH10	cadherin 10, type 2 (T2-cadherin)	1185.95	1102.06	1560.97	1489.62	49.8134	32.4765	42.9061	54.3888	1.33329	0.0282	0.7203	1.18234	0.65364	0.93913
7909527			365.821	325.816	453.077	469.05	341.889	429.466	348.095	427.954	1.33325	0.06009	0.47077	1.00609	0.97643	0.99998
7995267	TP53TG3	TP53 target 3	75.5147	83.3662	91.8292	119.991	63.8778	72.6247	57.2785	53.0538	1.3332	0.28636	0.6944	-1.23719	0.42266	0.83812
7983734		Homo sapiens cDNA clone IMAGE:5723963, partial cds.	362.676	268.601	409.3	432.072	556.641	533.98	749.006	736.315	1.33281	0.12732	0.40459	1.3619	0.0168	0.34634
8119915	LOC100132354	hypothetical LOC100132354	71.8428	69.438	104.094	84.1523	114.422	121.082	94.5239	86.5153	1.33243	0.26526	0.60813	-1.30084	0.2133	0.66441
8120362	BEND6	BEN domain containing 6	47.8072	57.7009	72.714	67.8568	56.4594	49.9902	59.7748	64.7623	1.33232	0.28915	0.71186	1.16992	0.55803	0.9295
8135585	LOC100128868	testin-related protein TRG	229.56	233.104	299.9	316.311	296.271	247.979	341.254	412.798	1.33187	0.06415	0.44138	1.38549	0.10754	0.35833
8149396			21.4553	15.5617	22.9315	26.3658	35.7987	22.856	24.8364	22.4385	1.33175	0.51702	0.9002	-1.24072	0.62503	0.94467
8167998	AR	androgen receptor	270.363	266.067	334.122	379.684	140.626	117.809	119.947	117.809	1.33066	0.08916	0.47321	-1.08698	0.69491	0.96756
8097058	CEP170L	Homo sapiens centrosomal protein 170kDa-like (CEP170L), non-coding RNA.	205.464	179.797	250.201	262.432	133.389	120.395	215.137	209.525	1.33061	0.10588	0.45611	1.67332	0.00457	0.10343
8117020	MYLIP	myosin regulatory light chain interacting protein	562.214	500.825	696.328	717.8	413.092	434.132	749.041	803.01	1.33027	0.04627	0.29495	1.83193	6e-05	0.02236
8094026			420.752	373.673	465.827	590.037	530.232	634.751	489.414	552.266	1.32909	0.14739	0.4929	-1.11837	0.52427	0.93202
7931832	AKR1C2	aldo-keto reductase family 1, member C2 (dihydrodiol dehydrogenase 2; bile acid binding protein; 3-alpha hydroxysteroid dehydrogenase, type III)	53.2209	92.0805	92.426	100.641	74.6553	62.4545	82.8055	92.294	1.32873	0.35052	0.80157	1.27707	0.34006	0.8358
8135392	HBP1	HMG-box transcription factor 1	376.172	356.971	480.243	493.543	216.831	205.938	475.166	532.755	1.32823	0.04393	0.33574	2.38409	3.58307e-06	0.00523
7938368	LOC387753	PREDICTED: Homo sapiens similar to 60S ribosomal protein L21 (LOC387753), mRNA.	547.933	505.214	747.538	650.697	1055.93	835.02	1017.82	902.732	1.32767	0.08197	0.42852	1.01565	0.92972	0.99951
8053668	EIF2AK3	eukaryotic translation initiation factor 2-alpha kinase 3	440.825	454.313	604.25	584.12	836.915	811.391	648.734	683.613	1.32758	0.03584	0.23916	-1.23715	0.10345	0.43861
8000582	SULT1A2	sulfotransferase family, cytosolic, 1A, phenol-preferring, member 2	189.62	179.475	238.346	251.63	463.191	563.3	770.234	807.218	1.32751	0.09285	0.40039	1.53674	0.00635	0.14184
8012416	C17orf44	chromosome 17 open reading frame 44	59.0598	63.6079	83.3875	79.4554	68.1372	60.8267	73.8413	92.9949	1.32751	0.2307	0.67772	1.29367	0.35552	0.73941
8067409	LAMA5	laminin, alpha 5	817.581	885.384	1111.11	1147.75	1233	1144.52	1389.31	1530.57	1.32643	0.032	0.26875	1.22812	0.14603	0.50047
8008922	PPM1D	protein phosphatase 1D magnesium-dependent, delta isoform	722.805	688.635	966.782	905.145	534.475	549.987	776.131	803.277	1.32625	0.03971	0.24419	1.4564	0.00439	0.10316
7902660	WDR63	WD repeat domain 63	48.0249	60.6717	75.3275	68.8302	75.5689	67.2859	88.0777	102.534	1.32624	0.31218	0.72712	1.3343	0.25331	0.70584
7923582			923.232	911.908	1163.35	1269.52	838.405	651.38	692.438	681.834	1.32571	0.03657	0.34307	-1.08405	0.63936	0.95765
8155754	MAMDC2	MAM domain containing 2	92.7329	87.4449	125.481	113.376	49.5854	73.9383	56.0943	57.7067	1.32567	0.19426	0.70733	-1.08544	0.79553	0.9856
7969414	KLF5	Kruppel-like factor 5 (intestinal)	814.81	758.764	1027.66	1058.3	2022.78	2063.4	1943.63	2044.69	1.32562	0.03116	0.21474	-1.02454	0.83794	0.99718
7985032	LOC391532	PREDICTED: Homo sapiens misc_RNA (LOC391532), miscRNA.	21.0996	16.2272	30.4066	19.0688	20.0377	24.0361	15.7203	18.0435	1.32547	0.57601	0.90896	-1.30536	0.54588	0.92143
8132980	TNRC18B	trinucleotide repeat containing 18B	255.23	261.063	335.912	348.095	307.875	278.146	335.055	382.092	1.32484	0.05766	0.37979	1.22375	0.25262	0.62775
7956573	SLC26A10	solute carrier family 26, member 10	138.973	141.248	193.889	177.157	130.508	121.033	121.986	134.434	1.32412	0.12704	0.49581	1.0194	0.92472	0.99958
8168557	SH3BGRL	SH3 domain binding glutamic acid-rich protein like	2900.6	2903.86	3961.76	3720.89	93.5615	106.169	104.009	117.326	1.32358	0.01969	0.4532	1.10816	0.65263	0.93839
8128459	SIM1	single-minded homolog 1 (Drosophila)	436.166	414.822	572.876	553.414	50.3019	66.7692	67.5591	73.376	1.32351	0.0436	0.6074	1.20384	0.51431	0.84957
8007023	MSL1	male-specific lethal 1 homolog (Drosophila)	1209.83	1056.41	1521.38	1477.41	800.055	875.683	1414.04	1582.01	1.32325	0.04029	0.31151	1.7879	0.00022	0.02809
7925320	NID1	nidogen 1	1211.48	1138.14	1463.1	1643.5	160.177	138.568	144.044	149.451	1.32217	0.0548	0.43037	-1.01789	0.92853	0.99955
7943160	SCARNA9	Homo sapiens small Cajal body-specific RNA 9 (SCARNA9), non-coding RNA.	483.587	381.452	552.883	590.034	691.153	641.431	773.875	841.233	1.32123	0.10749	0.4087	1.21201	0.18483	0.67291
7909261	IL20	interleukin 20	45.785	41.9658	61.0243	54.9138	231.886	266.391	91.5696	107.204	1.32122	0.32435	0.68146	-2.50676	7e-05	0.0369
8130556	SOD2	superoxide dismutase 2, mitochondrial	719.574	705.86	960.648	922.176	1574.97	1795.44	1394.58	1335.72	1.32088	0.02915	0.26009	-1.23445	0.14342	0.46409
8088842			10.4995	8.21958	9.8386	14.8859	11.5289	9.64278	9.52578	9.10109	1.32082	0.66465	0.94413	-1.13662	0.82394	0.99327
7917037	CRYZ	crystallin, zeta (quinone reductase)	1784.43	1662.88	2210.79	2340.24	1869.17	1884.98	2383.61	2282.45	1.32017	0.03257	0.21116	1.24291	0.06414	0.37362
7920687	GBAP	glucosidase, beta; acid, pseudogene	300.092	198.671	330.739	327.562	276.579	221.139	318.347	295.374	1.31987	0.18148	0.60023	1.23307	0.26751	0.76806
7946013	OR51G1	olfactory receptor, family 51, subfamily G, member 1	38.9629	45.5594	58.5714	52.9505	53.9119	62.2359	54.6865	56.279	1.31944	0.34812	0.74313	-1.0467	0.86374	0.99793
8094165	HSP90AB2P	Homo sapiens heat shock protein 90kDa alpha (cytosolic), class B member 2 (pseudogene) (HSP90AB2P), non-coding RNA.	312.204	316.763	408.95	420.891	303.005	308.239	268.703	264.115	1.31937	0.04758	0.28219	-1.14719	0.33854	0.76025
7975406	ADAM21	ADAM metallopeptidase domain 21	37.9033	37.6805	53.4458	46.2729	37.5716	47.0101	46.5969	53.5133	1.31931	0.35103	0.77328	1.18359	0.59686	0.93814
8007643		Homo sapiens cDNA FLJ40428 fis, clone TESTI2039121.	34.1835	38.1022	44.3324	51.0292	45.5859	35.4599	64.0262	84.4829	1.31923	0.3792	0.81367	1.83241	0.07823	0.32479
8120992	ZNF292	zinc finger protein 292	1324.63	1322.53	1753.86	1737.63	886.099	801.048	1694.74	1765.2	1.31896	0.01322	0.21803	2.05077	3.12479e-07	0.00469
7974471			1619.45	1330.93	1946.86	1944.31	3105.53	3070.64	2988.48	2872.16	1.31887	0.04668	0.25274	-1.05384	0.64262	0.97765
8081686	BOC	Boc homolog (mouse)	114.742	92.6192	140.4	132.845	69.3049	83.8646	70.7474	77.8207	1.31772	0.21221	0.68557	-1.03097	0.90669	0.99914
8007745	HEXIM1	hexamethylene bis-acetamide inducible 1	827.564	778.479	1015.91	1099.91	1046.65	979.426	1533.59	1497.81	1.31741	0.04954	0.26508	1.49619	0.00145	0.08292
7934553	ZNF503	zinc finger protein 503	431.504	378.278	519.655	546.828	216.773	232.984	238.201	239.914	1.317	0.07612	0.38194	1.06305	0.69914	0.97885
8081288	TMEM45A	transmembrane protein 45A	152.18	130.02	187.918	183.637	238.557	276.324	200.472	220.087	1.31664	0.14588	0.52633	-1.22428	0.28609	0.72902
7922976	PTGS2	prostaglandin-endoperoxide synthase 2 (prostaglandin G/H synthase and cyclooxygenase)	88.1447	94.1292	110.463	129.364	6739.32	6823.44	4980.37	5307.05	1.31575	0.23374	0.46985	-1.31838	0.01641	0.45208
8117106	RNF144B	ring finger protein 144B	627.313	616.992	836.831	798.889	370.386	376.33	649.204	710.921	1.31457	0.03593	0.27673	1.82148	0.00013	0.01694
8085358			297.828	276.202	380.209	374.184	220.643	225.199	240.136	203.327	1.3142	0.06524	0.4209	-1.00537	0.97638	0.99999
8165684			1888.78	1568.88	2194.13	2348.12	2040.77	2064.8	1001.88	1054	1.31368	0.06723	0.29618	-1.99699	3.24744e-08	0.01004
7901895	ATG4C	ATG4 autophagy related 4 homolog C (S. cerevisiae)	665.472	634.079	880.712	826.437	370.993	337.285	593.643	577.748	1.31364	0.04775	0.31513	1.65386	0.0006	0.04602
7927631	DKK1	dickkopf homolog 1 (Xenopus laevis)	6885.92	6377.95	8841.74	8581.74	4814.47	4420.27	2556.65	2682.87	1.3136	0.02342	0.23328	-1.76252	4e-05	0.01583
8153935	ZNF252	zinc finger protein 252	155.86	108.903	171.998	175.596	435.936	434.995	597.382	646.448	1.31285	0.2273	0.56144	1.42816	0.01317	0.34094
7974811			44.2987	31.4793	46.9958	52.4893	48.0621	35.8086	47.1361	44.1784	1.31285	0.42024	0.84957	1.08875	0.79327	0.99424
8116952			1395.97	1403.93	1867.57	1807.23	933.943	868.289	785.015	693.847	1.31247	0.02037	0.27772	-1.21866	0.18351	0.50901
7916227			8.60608	9.48647	12.5405	11.2046	10.8176	9.74175	10.3459	10.3136	1.31243	0.63097	0.92403	1.00487	0.99285	1
8080578	CACNA2D3	calcium channel, voltage-dependent, alpha 2/delta subunit 3	69.253	65.0539	78.221	98.0353	56.1621	64.5677	72.0301	60.9231	1.31234	0.31067	0.7388	1.10125	0.7292	0.98203
8060997	SPTLC3	serine palmitoyltransferase, long chain base subunit 3	59.481	63.7985	79.3142	82.4621	228.804	221.109	275.123	327.04	1.31227	0.24502	0.57181	1.3384	0.11869	0.52351
8097288	FAT4	FAT tumor suppressor homolog 4 (Drosophila)	175.83	177.077	223.52	239.414	62.0777	59.2797	51.6745	53.5692	1.31177	0.10513	0.55835	-1.15311	0.56788	0.88771
7955117	ANP32D	acidic (leucine-rich) nuclear phosphoprotein 32 family, member D	50.7053	44.3079	62.0407	62.5618	61.8985	63.5166	69.0262	76.252	1.31142	0.29927	0.68663	1.15838	0.54429	0.92339
8150714	PCMTD1	protein-L-isoaspartate (D-aspartate) O-methyltransferase domain containing 1	604.673	583.603	745.414	812.846	1347.08	1388.87	2156.38	2076.69	1.31136	0.05773	0.26147	1.5472	0.00043	0.05606
8144569		Homo sapiens cDNA FLJ42545 fis, clone BRACE3004783.	26.4336	18.8867	29.7763	29.5942	41.8974	37.9466	74.0859	89.5658	1.31002	0.48434	0.85105	2.04964	0.01877	0.22493
7920244	S100A8	S100 calcium binding protein A8	41.9788	48.2215	70.9344	47.2113	614.165	666.527	531.375	481.148	1.30982	0.44824	0.73423	-1.26485	0.12408	0.79694
8154729			94.8281	67.1935	96.8834	115.304	78.923	72.6475	112.854	92.6897	1.30963	0.33777	0.77031	1.35609	0.23059	0.68406
8070467	TMPRSS2	transmembrane protease, serine 2	81.8624	73.718	104.079	99.5643	161.3	172.67	254.863	323.616	1.30892	0.22457	0.61085	1.73213	0.01469	0.14262
8087119	SLC26A6	solute carrier family 26, member 6	585.594	593.187	799.326	743.57	326.634	283.348	321.202	350.438	1.30889	0.04907	0.38957	1.10108	0.57953	0.92501
8085193			46.8293	41.5979	51.2473	64.481	81.4875	80.5982	61.1487	83.1882	1.30874	0.39194	0.78104	-1.12297	0.6606	0.97744
8111099			1931.1	1579.76	2340.2	2254.36	2301.71	2198.91	2505.97	2266.96	1.30867	0.06458	0.32792	1.0605	0.65657	0.97698
8023152	TCEB3CL	transcription elongation factor B polypeptide 3C-like	110.4	107.907	166.229	119.202	136.298	143.501	138.45	116.205	1.30748	0.29675	0.66114	-1.09874	0.65316	0.97457
8014956	THRA	thyroid hormone receptor, alpha (erythroblastic leukemia viral (v-erb-a) oncogene homolog, avian)	407.926	402.863	544.631	515.348	288.692	283.887	287.054	352.745	1.30734	0.05491	0.40439	1.1174	0.54079	0.89952
8023575	CCBE1	collagen and calcium binding EGF domains 1	468.968	554.391	637.21	700.34	111.893	82.1504	86.6478	81.5773	1.30702	0.10489	0.63602	-1.15348	0.59617	0.91185
8036363			8.71525	10.8369	15.2236	10.3304	9.94671	12.1059	15.7181	9.42071	1.30697	0.66684	0.95613	1.13995	0.83276	0.99324
7933872	EGR2	early growth response 2	184.784	194.408	254.172	241.393	199.972	190.161	372.432	435.383	1.3069	0.1079	0.45848	2.07061	0.00026	0.02075
7932528	LOC340900	similar to hCG1652542	31.5972	34.9811	45.11	41.8856	34.3588	40.4038	38.1872	33.1283	1.30667	0.38831	0.81389	-1.04834	0.88861	0.9985
7973745	FOXG1	forkhead box G1	561.893	522.074	700.308	716.021	154.908	199.398	218.42	174.788	1.30662	0.04763	0.55819	1.1098	0.66047	0.95208
8108706	PCDHB17	Homo sapiens protocadherin beta 17 pseudogene (PCDHB17), non-coding RNA.	60.3859	74.2711	107.24	68.653	94.3294	93.5352	122.252	139.884	1.30623	0.42766	0.76731	1.39535	0.12247	0.62471
8124756	PPP1R10	protein phosphatase 1, regulatory (inhibitor) subunit 10	1377.2	1333.04	1736.23	1803.25	1784.29	1684.49	2495.5	2812.66	1.30596	0.02875	0.27261	1.53027	0.00372	0.06418
8178358	PPP1R10	protein phosphatase 1, regulatory (inhibitor) subunit 10	1377.2	1333.04	1736.23	1803.25	1784.29	1684.49	2495.5	2812.66	1.30596	0.02875	0.27261	1.53027	0.00372	0.06418
8179664	PPP1R10	protein phosphatase 1, regulatory (inhibitor) subunit 10	1377.2	1333.04	1736.23	1803.25	1784.29	1684.49	2495.5	2812.66	1.30596	0.02875	0.27261	1.53027	0.00372	0.06418
8037079	ATP1A3	ATPase, Na+/K+ transporting, alpha 3 polypeptide	188.367	166.706	229.855	233.663	251.236	258.216	357.743	342.169	1.30542	0.12179	0.42302	1.37385	0.03564	0.2938
7984261			21.8513	24.1097	29.3339	30.6589	21.1443	29.0988	21.0453	24.0604	1.3053	0.45314	0.87327	-1.1139	0.80148	0.98869
7905154	C1orf51	chromosome 1 open reading frame 51	160.568	163.906	210.269	213.078	44.035	45.5319	59.5903	54.052	1.30472	0.09726	0.60151	1.2688	0.38203	0.67931
8141094	PDK4	pyruvate dehydrogenase kinase, isozyme 4	98.2209	94.6087	128.223	123.342	84.2399	99.6967	121.05	108.762	1.3046	0.17535	0.61555	1.24941	0.3411	0.73617
8014140			40.0524	62.215	75.3853	58.0239	84.349	75.3059	48.0371	52.3194	1.30451	0.44977	0.84725	-1.59088	0.07976	0.48529
8162006	GKAP1	G kinase anchoring protein 1	153.809	120.496	171.527	186.296	57.3823	57.8457	113.936	119.915	1.30447	0.21905	0.63601	2.02946	0.00161	0.05825
8018864	SOCS3	suppressor of cytokine signaling 3	210.983	200.374	265.641	270.913	184.231	176.143	314.314	282.314	1.30435	0.08964	0.4302	1.65558	0.00556	0.07754
7978544	EGLN3	egl nine homolog 3 (C. elegans)	339.284	358.156	475.184	434.322	621.709	618.047	497.106	506.73	1.30406	0.08962	0.32212	-1.23502	0.09184	0.48572
8148783	HEATR7A	HEAT repeat containing 7A	497.421	446.53	633.709	597.184	715.531	828.071	801.012	800.588	1.30398	0.07772	0.36757	1.03757	0.79547	0.99355
8101131	CXCL11	chemokine (C-X-C motif) ligand 11	26.8778	24.6628	36.4615	30.7022	66.9443	77.074	49.6281	62.0157	1.30312	0.46701	0.82477	-1.28998	0.37455	0.84732
8051670	SOS1	son of sevenless homolog 1 (Drosophila)	1275.45	1282.81	1669.3	1664.26	1856.67	1523.3	2770.23	3054.93	1.30306	0.01713	0.31916	1.72344	0.00059	0.0294
7902787			197.809	252.445	296.53	290.147	306.222	246.668	306.263	271.626	1.30299	0.15064	0.58331	1.04521	0.82242	0.9957
8136788			17.9561	16.7886	19.4435	25.8137	17.2553	19.9229	19.5631	23.309	1.30257	0.55827	0.90021	1.15315	0.74187	0.98195
8055202			78.5072	83.6632	94.8778	116.357	92.5147	70.697	93.5962	88.6173	1.30255	0.28841	0.72076	1.11642	0.66572	0.97118
7902452	AK5	adenylate kinase 5	279.126	312.575	389.376	381.005	22.7102	28.1312	25.417	37.4301	1.30198	0.0874	0.81289	1.23614	0.62325	0.89424
7988603			60.0358	62.6765	82.5001	77.2663	71.847	76.1819	56.1311	60.6281	1.30196	0.26435	0.66964	-1.26781	0.33216	0.73411
8090509			216.013	141.931	232.8	233.064	126.779	104.29	181.344	207.99	1.3015	0.2317	0.69868	1.68492	0.02046	0.22462
7903765	GSTM1	glutathione S-transferase mu 1	103.688	96.0734	117.821	142.1	116.28	94.9489	116.952	109.412	1.30116	0.25824	0.67482	1.07165	0.76289	0.98999
8155944	LOC645225	similar to ATP synthase, H+ transporting, mitochondrial F0 complex, subunit F2	36.3146	44.896	50.0308	55.626	53.7853	56.0166	50.6367	45.4212	1.30102	0.39572	0.79234	-1.14308	0.61996	0.96079
8073890	GRAMD4	GRAM domain containing 4	260.206	228.535	311.383	324.393	446.685	433.929	568.757	635.725	1.30085	0.11451	0.42578	1.36777	0.04184	0.29934
8043476			87.7587	93.4992	124.586	111.161	94.7003	109.731	108.585	77.1084	1.30061	0.23338	0.72477	-1.1009	0.72701	0.9818
8131881	C7orf46	chromosome 7 open reading frame 46	159.437	157.011	209.088	202.465	82.5922	70.581	119.213	129.511	1.30054	0.11126	0.5749	1.6238	0.03657	0.17083
7918757	DENND2C	DENN/MADD domain containing 2C	37.0141	37.319	42.1525	54.4464	37.7927	33.9883	40.3573	50.3299	1.29954	0.42149	0.82183	1.26339	0.4843	0.86674
8084715			2058.15	1738.15	2416.99	2515.36	2351.54	2143.14	2706.47	2227.59	1.29925	0.06244	0.39946	1.09776	0.55775	0.93558
8136179	PNAS-138	Homo sapiens PNAS-138 mRNA, complete cds.	123.126	96.8757	138.315	147.488	74.8001	63.1549	84.4869	114.312	1.29909	0.24286	0.75847	1.44104	0.2182	0.55193
8007902			59.489	58.0822	71.9139	80.819	41.6144	45.3993	61.2254	61.0744	1.29907	0.29357	0.69974	1.40552	0.18614	0.52191
8091411	TM4SF1	transmembrane 4 L six family member 1	1649.25	1596.76	2101.79	2114.98	6354.78	6915.79	3133.36	3267.52	1.29906	0.02143	0.23355	-2.07324	3.51985e-07	0.00368
8154656	DMRTA1	DMRT-like family A1	335.877	325.438	405.053	454.008	248.123	284.239	257.212	263.331	1.29902	0.10314	0.44396	-1.0227	0.89467	0.99903
8012054	DLG4	discs, large homolog 4 (Drosophila)	189.634	165.247	232.089	228.73	105.109	88.0801	110.547	123.314	1.29851	0.13437	0.6173	1.21053	0.41311	0.80298
8131475	C1GALT1	core 1 synthase, glycoprotein-N-acetylgalactosamine 3-beta-galactosyltransferase, 1	843.832	804.001	1049.54	1090.01	2034.14	1691.43	2224.72	2224.75	1.2984	0.0427	0.32053	1.1943	0.19734	0.58948
8043835	MRPL30	mitochondrial ribosomal protein L30	100.372	80.1068	133.656	100.582	177.72	145.606	316.199	342.299	1.29787	0.35303	0.73104	2.03664	0.00025	0.09756
8119799			20.5816	27.0236	31.7298	30.0414	24.6547	32.2705	29.9823	27.2227	1.29757	0.49158	0.88923	1.00491	0.98977	1
7917468			99.9315	90.6807	137.372	109.86	131.747	119.642	97.3462	138.996	1.29704	0.29199	0.74029	-1.06367	0.80993	0.99526
7949894			144.324	114.321	164.947	170.41	207.555	152.593	219.758	223.949	1.29659	0.21212	0.65771	1.23201	0.31072	0.78095
8128934			98.6411	88.384	117.501	124.955	77.3444	63.1286	46.1698	61.5046	1.29638	0.22426	0.76483	-1.30461	0.39396	0.77057
8164060			4545.75	4215.11	5556.4	5798.74	4763.36	4307.85	4671.78	5108.73	1.29612	0.03604	0.29856	1.07819	0.58071	0.93881
8095299			16.5533	24.7182	29.233	24.2591	24.0476	33.1745	49.0778	42.9538	1.2961	0.5622	0.92101	1.60832	0.18522	0.65981
8180221			14.5552	12.0943	18.1859	16.3483	13.9954	14.6943	15.0919	17.7447	1.29587	0.59149	0.91826	1.14454	0.7725	0.9857
7989037	CCPG1	cell cycle progression 1	188.468	200.25	248.787	254.909	221.441	218.024	264.333	274.915	1.29579	0.10774	0.40939	1.22706	0.18329	0.58181
7911341			1634.71	1299.38	1806.99	1994.31	2076.25	1949.35	1721.36	1554.64	1.29557	0.11279	0.41193	-1.22882	0.12911	0.58673
8150881	CHCHD7/PLAG1 fusion	Homo sapiens CHCHD7-PLAG1 fusion protein (CHCHD7/PLAG1) mRNA, partial cds.	68.3747	67.1119	72.397	103.12	60.5338	67.0947	81.0833	69.0884	1.29546	0.37745	0.76488	1.17663	0.53856	0.92431
7998381	LMF1	lipase maturation factor 1	211.425	211.678	268.696	279.209	634.644	643.332	787.385	800.662	1.29497	0.09058	0.31045	1.24263	0.07654	0.43567
8091881			17.1653	16.0413	21.7317	21.2667	16.4984	19.9338	20.977	23.8176	1.29487	0.52126	0.88728	1.22953	0.62938	0.9409
8102350			182.782	183.113	235.639	237.963	164.938	147.986	195.081	183.231	1.29437	0.08966	0.46715	1.20896	0.30957	0.68856
8103728	HMGB2	high-mobility group box 2	1039.51	970.939	1370.7	1229.33	668.786	557.66	1036.91	984.042	1.29326	0.07701	0.41434	1.64781	0.00116	0.06372
8005636			232.94	117.251	179.764	273.09	466.58	326.214	317.203	331.7	1.29316	0.44724	0.84515	-1.22175	0.36254	0.90682
7943892	NCAM1	neural cell adhesion molecule 1	104.419	99.4525	136.318	127.295	82.9639	83.2788	95.5587	94.5662	1.29303	0.20104	0.5674	1.14366	0.49968	0.88991
8051785	KCNG3	potassium voltage-gated channel, subfamily G, member 3	91.6101	83.7949	114.456	112.209	95.5113	86.5302	89.8588	113.011	1.29224	0.21377	0.68175	1.11441	0.66716	0.96111
8064322	C20orf96	chromosome 20 open reading frame 96	123.407	125.986	152.296	169.906	223.967	231.833	344.679	399.41	1.29194	0.18905	0.5273	1.63249	0.00768	0.11793
7963670	MAP3K12	mitogen-activated protein kinase kinase kinase 12	393.312	415.867	501.479	543.459	141.516	155.411	183.505	189.945	1.29136	0.09033	0.46878	1.25772	0.20355	0.55126
7960861			25.9832	32.0762	41.9768	32.9841	41.2175	29.5717	37.4328	32.1798	1.29111	0.50132	0.89374	-1.0169	0.96435	0.99992
8052669	SERTAD2	SERTA domain containing 2	571.815	551.473	737.442	712.834	974.045	915.242	1125.45	1248.44	1.2911	0.05235	0.3326	1.2565	0.11207	0.41734
8089013	LOC648124	similar to Vitamin K-dependent protein S precursor	41.1204	43.0246	55.3978	53.2417	60.1544	62.9235	72.6589	78.489	1.2911	0.34021	0.71255	1.22807	0.3929	0.8211
8007620		Human granulin gene, exons 1-12.	3896.82	3767	4913.99	4980.1	2553.94	2860.92	3304.61	3270.98	1.29101	0.0223	0.24931	1.21436	0.11967	0.43795
8174594			20.8158	21.3382	25.5836	28.8375	22.1915	27.4325	23.6546	29.6318	1.29101	0.49672	0.88325	1.0738	0.86211	0.99695
7949904	UNC93B1	unc-93 homolog B1 (C. elegans)	595.994	598.762	732.705	809.284	719.789	617.834	825.774	885.949	1.29063	0.07209	0.39419	1.27968	0.10877	0.41665
7979802			15.1672	13.7043	17.2565	19.9844	16.4866	15.3931	16.4962	28.0271	1.28988	0.58229	0.92666	1.3966	0.52147	0.84917
8142585	CADPS2	Ca++-dependent secretion activator 2	57.9842	51.1391	69.148	71.5852	78.0928	67.1375	99.5991	82.9015	1.28967	0.31408	0.75067	1.25663	0.38734	0.80727
8156309	GADD45G	growth arrest and DNA-damage-inducible, gamma	149.457	138.008	186.03	184.615	164.11	178.738	162.961	165.411	1.28936	0.14354	0.5052	-1.04408	0.80717	0.994
8058670	IKZF2	IKAROS family zinc finger 2 (Helios)	184.792	142.47	214.796	207.148	354.32	342.229	666.88	690.811	1.28932	0.2092	0.53826	1.94917	3.75601e-06	0.03514
8176730	RPS4Y2	ribosomal protein S4, Y-linked 2	46.3469	48.0812	65.5816	56.125	39.8015	42.6391	42.5742	43.9839	1.28888	0.36553	0.76739	1.04995	0.86335	0.99742
7933933	DNAJC12	DnaJ (Hsp40) homolog, subfamily C, member 12	243.888	213.448	305.774	283.502	106.751	81.6617	88.4072	89.8142	1.2885	0.15152	0.65704	-1.05718	0.82401	0.99264
7964665	DPY19L2	dpy-19-like 2 (C. elegans)	130.299	61.9639	138.26	109.384	66.1001	54.9443	63.599	54.6279	1.28805	0.46282	0.89749	-1.02383	0.93498	0.99984
8092541	LIPH	lipase, member H	132.49	137.52	177.391	170.302	1035.18	1205.33	722.514	684.76	1.2877	0.15467	0.46891	-1.59209	0.00452	0.10335
7896752	tRNA-Lys	Human mitochondrial Lys-tRNA-aaa.	1874.23	1427.44	2119.61	2131.18	3015.07	2264.47	1395.47	1212.66	1.28747	0.0991	0.52438	-2.02426	0.00118	0.03139
8165667	tRNA-Lys	Human mitochondrial Lys-tRNA-aaa.	1874.23	1427.44	2119.61	2131.18	3015.07	2264.47	1395.47	1212.66	1.28747	0.0991	0.52438	-2.02426	0.00118	0.03139
7969286			138.389	129.354	179.842	164.868	124.192	139.426	154.112	148.032	1.28746	0.18919	0.58235	1.14614	0.48126	0.88908
7978066	AP1G2	adaptor-related protein complex 1, gamma 2 subunit	584.578	574.451	739.745	751.909	890.037	882.096	1082.8	1224.09	1.28699	0.04302	0.30793	1.30175	0.06537	0.28243
7929047	IFIT2	interferon-induced protein with tetratricopeptide repeats 2	950.814	974.713	1265.43	1211.55	1305.07	1188.69	1037.85	1038.46	1.28639	0.04422	0.28729	-1.20106	0.16441	0.52172
8060796	C20orf196	chromosome 20 open reading frame 196	281.33	258.746	351.331	343.233	191.346	197.778	317.208	325.619	1.28605	0.10028	0.42077	1.65199	0.00129	0.05947
7917647	LOC441891	PREDICTED: Homo sapiens similar to CG17293-PA (LOC441891), mRNA.	86.2365	75.7873	102.986	105.38	85.4665	78.9816	96.7502	89.5275	1.28602	0.25009	0.67184	1.13274	0.57972	0.93663
7916493	PPAP2B	phosphatidic acid phosphatase type 2B	1031.41	943.738	1245.08	1294.97	667.565	587.212	673.837	745.487	1.286	0.05854	0.40311	1.13114	0.43491	0.8423
7983228	MAP1A	microtubule-associated protein 1A	155.655	156.698	198.252	203.316	117.761	105.739	142.125	142.111	1.28562	0.12323	0.51325	1.27174	0.20655	0.55084
7964832			887.837	806.918	1107.13	1071.58	1002.11	930.47	1058.67	999.382	1.28556	0.06134	0.34434	1.06492	0.64158	0.96583
7997188	HP	haptoglobin	19.6401	31.7347	35.7752	30.2495	30.537	25.0659	28.2177	38.415	1.28516	0.55264	0.93402	1.19837	0.65172	0.96607
8135378	PRKAR2B	protein kinase, cAMP-dependent, regulatory, type II, beta	133.401	115.946	162.946	157.499	209.235	194.036	250.751	224.626	1.28514	0.20007	0.58386	1.1788	0.3633	0.82168
8151123	PTTG3	Homo sapiens pituitary tumor-transforming 3 (PTTG3), non-coding RNA.	94.7391	71.5804	113.653	99.9921	68.9183	74.1973	73.3063	64.3105	1.28455	0.33803	0.77816	-1.03996	0.87585	0.99863
7918681	RSBN1	round spermatid basic protein 1	375.561	385.096	469.174	507.308	325.46	331.359	653.75	652.921	1.28373	0.09104	0.34484	1.98939	2.96564e-07	0.00889
7913450	HSPG2	heparan sulfate proteoglycan 2	440.987	445.484	553.302	584.656	729.98	688.793	836.102	954.095	1.2837	0.0689	0.37943	1.26179	0.12891	0.43727
8075820	CACNG2	calcium channel, voltage-dependent, gamma subunit 2	66.5222	69.4111	85.5772	88.913	57.3627	69.0285	66.1025	73.1153	1.28365	0.26143	0.72684	1.10148	0.71986	0.97709
8169233	KRT18P49	keratin 18 pseudogene 49	124.244	100.198	140.463	147.612	165.114	124.478	115.77	137.243	1.28351	0.24928	0.73763	-1.14458	0.59325	0.94126
8138988	DPY19L2P1	dpy-19-like 2 pseudogene 1 (C. elegans)	211.871	152.097	201.449	265.5	100.037	85.4878	66.9949	84.1304	1.28294	0.33152	0.80278	-1.22762	0.44364	0.87427
7911045	LOC440742	hypothetical LOC440742	41.1926	31.8845	47.8303	45.9188	32.0975	40.3255	37.7541	47.1875	1.28288	0.43157	0.87328	1.17285	0.65282	0.96073
8073007	MAFF	v-maf musculoaponeurotic fibrosarcoma oncogene homolog F (avian)	268.332	301.454	372.885	357.888	629.706	584.776	1028.71	1161.32	1.28254	0.12018	0.45748	1.80326	0.00028	0.03654
8055596			50.4123	45.6245	49.9695	73.18	51.9822	73.3765	37.9703	38.5917	1.28232	0.46323	0.8516	-1.63735	0.15453	0.45225
8170198	FLJ31132	FLJ31132 protein	170.047	148.099	209.999	197.877	164.795	189.553	140.966	155.123	1.28204	0.18781	0.61777	-1.19676	0.37768	0.80282
8021368			96.6848	89.8005	124.426	114.654	169.019	130.529	93.6023	85.1405	1.28203	0.24399	0.70218	-1.67586	0.04872	0.20914
8020878	MAPRE2	microtubule-associated protein, RP/EB family, member 2	1805.08	1535.67	2063.88	2216.46	164.712	132.406	146.052	151.445	1.28125	0.09055	0.56242	1.00127	0.9952	1
8019964	ARHGAP28	Rho GTPase activating protein 28	597.119	449.982	642.055	699.492	67.2072	60.1091	61.9038	92.021	1.2812	0.17234	0.76182	1.20899	0.54984	0.87492
8115476	MED7	mediator complex subunit 7	474.763	399.908	565.31	555.21	291.544	367.385	519.712	551.778	1.28108	0.10757	0.53003	1.62611	0.00502	0.11222
8173671			110.648	165.752	193.489	160.6	141.53	159.043	186.843	204.629	1.28107	0.34444	0.75482	1.30242	0.17392	0.69874
8155169	RECK	reversion-inducing-cysteine-rich protein with kazal motifs	193.851	192.469	245.883	248.89	124.912	119.343	168.039	157.602	1.28073	0.10181	0.48838	1.3332	0.12734	0.38145
8027480	RGS9BP	regulator of G protein signaling 9 binding protein	51.7093	57.0572	72.1376	67.1602	57.5102	66.9039	65.3621	57.3899	1.2807	0.33555	0.77527	-1.01354	0.9611	0.99994
8131871	CCDC126	coiled-coil domain containing 126	134.238	123.378	162.594	167.299	89.5968	81.2281	112.55	112.523	1.28056	0.18004	0.59942	1.31757	0.17738	0.52198
7958262	TCP11L2	t-complex 11 (mouse)-like 2	294.25	283.201	335.767	403.678	200.74	178.952	345.378	421.964	1.28053	0.17311	0.5951	2.02096	0.00124	0.03866
7954065	GPRC5A	G protein-coupled receptor, family C, group 5, member A	4239.68	4053.87	5288.19	5327.54	6525.91	6089.76	6298.91	6747.42	1.28	0.02726	0.27072	1.03414	0.79057	0.99195
8056728			1461.73	1504.79	1872.6	1924.06	2384.98	2439.79	2461.34	2034.17	1.27984	0.03712	0.34548	-1.07324	0.62409	0.94391
8173745	CYSLTR1	cysteinyl leukotriene receptor 1	23.4593	22.2215	33.8534	24.6057	24.3696	22.8435	22.5907	23.6194	1.27973	0.5496	0.88372	-1.0217	0.95339	0.9999
7908692	RPS10P7	Homo sapiens ribosomal protein S10 pseudogene 7 (RPS10P7), non-coding RNA.	185.087	191.252	247.616	233.928	215.291	192.131	245.422	226.121	1.27955	0.13673	0.52499	1.15738	0.41927	0.83278
7995379			49.959	37.0817	57.3343	54.0182	44.4733	49.6307	52.1943	44.7344	1.27932	0.4234	0.84832	1.03002	0.92111	0.99958
8121365	FOXO3	forkhead box O3	274.46	261.001	363.258	321.748	338.324	330.785	298.14	280.998	1.27928	0.14801	0.46631	-1.15535	0.33098	0.79907
8139107	LOC254661	hypothetical protein LOC254661	77.849	85.5253	119.047	89.9284	90.2539	97.0299	90.7453	90.8127	1.27912	0.36204	0.7238	-1.03154	0.88076	0.999
7921882	OLFML2B	olfactomedin-like 2B	213.757	227.335	287.138	277.026	118.969	120.805	126.522	112.49	1.27902	0.12207	0.54923	-1.00319	0.98731	1
7939215	C11orf41	chromosome 11 open reading frame 41	191.371	181.268	220.689	255.758	167.805	164.126	195.474	186.633	1.27857	0.19467	0.54274	1.15116	0.40292	0.84944
8129254	MAN1A1	mannosidase, alpha, class 1A, member 1	103.128	117.004	145.861	135.567	71.6842	65.2586	75.5353	64.7122	1.27845	0.23938	0.72506	1.02413	0.92696	0.99954
8170633	LOC728307	similar to Predicted gene, OTTMUSG00000017677	79.083	96.5242	126.72	97.7823	98.8023	110.146	124.512	135.36	1.27843	0.36934	0.75908	1.24372	0.30367	0.80708
8175773	LOC728307	similar to Predicted gene, OTTMUSG00000017677	79.083	96.5242	126.72	97.7823	98.8023	110.146	124.512	135.36	1.27843	0.36934	0.75908	1.24372	0.30367	0.80708
7920382	CRTC2	CREB regulated transcription coactivator 2	740.501	744.322	926.75	970.751	843.811	820.697	1051.18	1211.32	1.27793	0.05197	0.3515	1.35926	0.04313	0.20963
7963448	KRT74	keratin 74	117.158	115.905	162.656	135.163	153.041	152.753	146.945	148.367	1.27785	0.2549	0.57555	-1.0355	0.8331	0.99724
8078529	STAC	SH3 and cysteine rich domain	615.584	517.272	723.253	724.211	110.366	116.709	166.876	163.802	1.27771	0.09457	0.50161	1.45625	0.03893	0.20934
7954398	C12orf39	chromosome 12 open reading frame 39	50.4796	51.5995	61.1996	69.2191	26.265	21.9377	31.6167	28.9601	1.27762	0.35278	0.83743	1.25671	0.53759	0.86894
8017704	FLJ32065	hypothetical protein FLJ32065	528.723	449.471	641.797	607.744	605.417	558.371	813.009	717.27	1.2774	0.11956	0.47902	1.31491	0.08306	0.39986
7979813	ZFP36L1	zinc finger protein 36, C3H type-like 1	2223.49	2246.47	2804.52	2904.33	3684.43	3880.96	3573.69	3589.05	1.27716	0.03379	0.23908	-1.05622	0.6318	0.96203
8037301	LYPD3	LY6/PLAUR domain containing 3	253.569	223.928	307.684	301.993	1693.35	2085.72	1799.15	1921.31	1.27682	0.13264	0.49974	-1.01575	0.92094	0.99985
7942061			184.181	130.977	192.424	209.927	446.044	572.159	378.988	329.17	1.27667	0.2824	0.71687	-1.43782	0.07881	0.43823
8121561			74.5508	78.7916	97.2882	98.4431	108.325	86.0226	120.509	110.112	1.27643	0.244	0.69925	1.18664	0.47388	0.87177
8139921	CALN1	calneuron 1	58.9685	69.2621	86.7599	76.8782	65.3751	74.9108	67.0383	69.3599	1.27612	0.35225	0.76874	-1.0285	0.90944	0.99937
8053753	LOC442028	hypothetical LOC442028	94.4996	106.072	107.812	148.108	114.911	116.392	126.652	110.367	1.27596	0.36285	0.73631	1.02471	0.90559	0.99951
8115099	PDGF	Homo sapiens transmembrane glycoprotein (c-fms) gene, exon 1, and platelet-derived growth factor receptor (PDGF) gene, 3'UTR.	313.13	322.034	377.699	432.555	139.569	154.043	151.604	136.573	1.27566	0.14247	0.57605	-1.01886	0.92599	0.99958
8053386	LOC647302	PREDICTED: Homo sapiens misc_RNA (LOC647302), miscRNA.	496.818	472.12	632.191	603.81	542.004	574.039	678.126	657.213	1.27562	0.07982	0.36615	1.19649	0.18212	0.58968
8043375			2215.71	1640.76	2430.57	2486.08	3625.84	2752.42	1673.1	1338.01	1.27491	0.13019	0.58567	-2.11824	0.00069	0.0297
8180405			310.26	325.327	404.33	405.937	382.784	383.537	687.111	698.219	1.27483	0.08082	0.33885	1.80777	8.2433e-06	0.01542
7911241	OR2L8	olfactory receptor, family 2, subfamily L, member 8	44.7496	41.3637	38.8773	70.8714	54.9561	46.6641	46.6956	43.3373	1.27447	0.54325	0.8647	-1.1287	0.68238	0.98021
8071196	TSSK2	testis-specific serine kinase 2	85.6777	73.5795	107.625	95.3337	94.8259	107.085	89.5846	92.7848	1.27441	0.32038	0.72654	-1.10715	0.64399	0.96748
8158147	SLC25A25	solute carrier family 25 (mitochondrial carrier; phosphate carrier), member 25	320.74	294.312	394.595	389.206	316.176	279.911	323.013	328.761	1.27436	0.10103	0.46151	1.09342	0.57379	0.93638
7980096			73.4045	75.7846	98.1007	91.9866	88.423	80.2182	123.971	114.006	1.27414	0.26961	0.67733	1.41114	0.11964	0.43388
8010901	DOC2BL	double C2-like domains, beta-like	209.465	251.628	320.453	266.943	296.293	320.371	291.834	326.675	1.27392	0.2415	0.62322	1.00299	0.98586	1
8112202	PLK2	polo-like kinase 2 (Drosophila)	5256.25	5125.19	6462.87	6761.86	7426.91	7112.92	7869.54	7720.65	1.27388	0.03826	0.25032	1.07224	0.53551	0.9266
8029273	MEGF8	multiple EGF-like-domains 8	127.907	138.161	176.946	161.974	129.034	135.017	119.987	116.342	1.27381	0.21355	0.59766	-1.1173	0.55434	0.92976
8069991	TCP10L	t-complex 10 (mouse)-like	98.0447	102.721	125.386	130.301	99.4166	110.072	117.613	98.7002	1.27356	0.21598	0.6749	1.03257	0.89072	0.99859
8175696	GABRA3	gamma-aminobutyric acid (GABA) A receptor, alpha 3	544.674	456.589	673.467	601.626	47.0112	57.8983	54.7007	56.8324	1.27348	0.15707	0.72301	1.06314	0.82838	0.99352
7916853	DIRAS3	DIRAS family, GTP-binding RAS-like 3	107.887	111.725	143.047	136.619	77.8595	84.3743	73.1171	69.8586	1.27345	0.20319	0.64902	-1.1347	0.5846	0.92069
7906303			56.2869	35.2931	55.7249	60.8971	53.2607	61.4407	52.9132	64.6809	1.27344	0.47161	0.88779	1.02522	0.93223	0.99978
7910369	HIST3H2BB	histone cluster 3, H2bb	124.049	122.353	167.581	146.15	209.019	190.91	190.101	201.959	1.27325	0.22992	0.59109	-1.02007	0.91088	0.99951
7995088	TRIM72	tripartite motif-containing 72	171.864	178.275	218.829	226.869	195.091	195.421	210.731	167.547	1.27292	0.14278	0.57134	-1.03234	0.87089	0.99789
8130867	THBS2	thrombospondin 2	353.083	355.79	443.814	458.416	172.107	177.124	160.568	156.662	1.27277	0.07776	0.43257	-1.10088	0.56749	0.91411
8097780	LOC729566	similar to hCG1645309	24.7277	22.8497	31.3556	29.1914	26.8909	28.632	24.6048	27.1811	1.2726	0.49662	0.86821	-1.07216	0.84419	0.99591
8097949			7.76308	9.48707	11.9446	10.0038	8.74614	10.012	9.03583	10.5519	1.27236	0.69401	0.96081	1.04423	0.94196	0.99972
8027002	GDF15	growth differentiation factor 15	1077.74	1089.68	1431.64	1324.5	4835.1	4854.35	6528.33	6840.08	1.27162	0.06461	0.2845	1.37969	0.00554	0.12421
8096457			17.3512	13.9422	18.6781	21.1151	21.609	18.955	15.9234	17.5311	1.27162	0.60116	0.92753	-1.21251	0.65554	0.9581
7976012	NRXN3	neurexin 3	412.5	364.355	494.338	493.212	58.7103	64.4663	69.7458	61.8135	1.27122	0.09992	0.66486	1.06806	0.80122	0.98794
7901046	SNORD55	Homo sapiens small nucleolar RNA, C/D box 55 (SNORD55), non-coding RNA.	330.49	340.436	413.263	439.418	359.577	311.219	211.906	293.461	1.2709	0.10427	0.61834	-1.32734	0.19018	0.51208
7990873	MEX3B	mex-3 homolog B (C. elegans)	296.236	316.402	384.219	394.348	205.123	196.376	231.763	217.095	1.27084	0.10406	0.47668	1.11796	0.50609	0.89047
8121134			11.6713	10.1709	13.1632	14.5936	13.245	11.9685	11.4862	10.6401	1.27078	0.64746	0.94095	-1.13953	0.80148	0.98901
8043441			40.4389	37.8552	59.0669	40.4135	34.0767	34.5389	35.3987	40.4389	1.2706	0.50117	0.85724	1.10525	0.74925	0.98637
8120826	IRAK1BP1	interleukin-1 receptor-associated kinase 1 binding protein 1	143.4	152.546	187.661	188.309	58.3841	57.2653	64.3383	80.48	1.2704	0.15706	0.6936	1.25222	0.41319	0.73291
8063796	CDH4	cadherin 4, type 1, R-cadherin (retinal)	741.201	686.526	854.664	959.107	192.004	213.73	232.561	204.476	1.27039	0.11463	0.55069	1.07715	0.69608	0.97202
8099967	RBM47	RNA binding motif protein 47	247.101	197.017	292.086	272.103	2024.31	1699.53	1711.29	1752.89	1.27036	0.21189	0.56983	-1.07496	0.62172	0.97739
8078187	PLCL2	phospholipase C-like 2	58.8695	71.6725	85.3011	80.5089	185.977	185.976	268.34	249.777	1.27017	0.34545	0.68953	1.39296	0.04488	0.44475
8067113	ZNF217	zinc finger protein 217	1278.69	1203.85	1609.22	1543.52	3555.61	3282.89	3351.96	3309.58	1.26997	0.06035	0.31578	-1.02656	0.82838	0.99673
8114365		Homo sapiens cDNA FLJ42197 fis, clone THYMU2034314.	824.841	846.36	1074.35	1047.34	335.732	267.746	881.238	880.519	1.26956	0.05184	0.44853	2.91934	6.72774e-12	0.00163
8144582			19.2531	18.8385	24.5763	23.7833	24.724	30.2339	22.2073	19.6163	1.26956	0.52449	0.89157	-1.31404	0.50113	0.85545
7939642	CREB3L1	cAMP responsive element binding protein 3-like 1	804.835	770.571	958.191	1041.81	337.892	295.862	302.075	325.958	1.26952	0.08574	0.47967	-1.00911	0.9578	0.99993
8009951	ITGB4	integrin, beta 4	1019.96	1013.31	1250.98	1329.69	2991.9	2765.1	3075.91	3282.38	1.26922	0.05874	0.33236	1.10444	0.44322	0.86274
8005473	PAIP1	poly(A) binding protein interacting protein 1	433.327	383.387	547.339	489.153	733.481	520.011	673.39	686.872	1.2691	0.15356	0.60036	1.08518	0.66146	0.96126
8090277	OSBPL11	oxysterol binding protein-like 11	563.27	494.384	674.412	667.776	608.038	548.265	747.392	758.018	1.26902	0.09381	0.41929	1.30192	0.05383	0.34496
8019367	RFNG	RFNG O-fucosylpeptide 3-beta-N-acetylglucosaminyltransferase	268.606	282.534	351.861	347.509	232.299	239.179	270.349	267.908	1.26895	0.10141	0.4229	1.14164	0.37072	0.79923
8115871			152.28	158.368	208.861	185.305	212.674	116.238	170.512	164.491	1.26885	0.20757	0.761	1.01852	0.94882	0.99992
8149551	PSD3	pleckstrin and Sec7 domain containing 3	164.004	145.171	187.785	204.476	168.368	129.832	281.802	275.519	1.26873	0.21761	0.66294	1.86895	0.00101	0.0796
8012000			383.082	329.967	460.759	443.821	255.371	205.744	309.813	312.851	1.26861	0.13396	0.56497	1.35035	0.08637	0.39739
8122720	ULBP2	UL16 binding protein 2	524.102	428.022	583.59	623.953	803.477	695.391	967.656	841.784	1.26826	0.15413	0.55272	1.2072	0.25483	0.70943
7917088	PIGK	phosphatidylinositol glycan anchor biosynthesis, class K	770.681	720.123	926.757	963.07	486.023	506.901	622.64	585.925	1.26766	0.07447	0.38477	1.21718	0.16157	0.52611
8053882	DUSP2	dual specificity phosphatase 2	164.787	196.564	234.072	223.951	175.176	189.363	162.421	158.037	1.26753	0.20344	0.6008	-1.13756	0.46736	0.89168
8133872			50.1377	44.9098	63.2535	57.221	72.739	59.1101	52.3481	51.2974	1.26752	0.39418	0.80646	-1.27212	0.39174	0.79655
8086961	PFKFB4	6-phosphofructo-2-kinase/fructose-2,6-biphosphatase 4	232.029	218.538	284.592	286.505	147.864	154.925	183.075	189.126	1.26751	0.11938	0.50011	1.22924	0.23114	0.60128
8069503	LOC441956	similar to cDNA sequence BC021523	169.419	188.164	265.06	188.164	178.399	186.966	148.684	154.126	1.26746	0.33004	0.68779	-1.20658	0.28069	0.79855
8163775	MEGF9	multiple EGF-like-domains 9	405.533	435.657	537.042	528.611	240.046	203.94	391.173	455.752	1.26684	0.08771	0.54629	1.90755	0.00132	0.03578
7973900	C14orf19	Homo sapiens chromosome 14 open reading frame 19 (C14orf19), non-coding RNA.	96.099	76.408	116.255	102.275	73.703	77.3325	137.778	148.672	1.26679	0.34709	0.75109	1.89658	0.00318	0.11018
7927784	LOC84989	hypothetical LOC84989	357.971	349.221	446.092	449.759	719.474	792.771	755.776	775.413	1.26677	0.07746	0.37926	1.01253	0.92783	0.99965
8061184			257.15	180.141	286.473	267.442	205.162	166.301	193.714	208.876	1.2667	0.26895	0.71786	1.0838	0.69034	0.98182
8109159	LOC728264	hypothetical LOC728264	16.6655	20.9401	21.2613	26.3705	19.4059	17.6512	24.2669	22.648	1.26661	0.59619	0.92511	1.26601	0.55191	0.91947
8162902	C9orf125	chromosome 9 open reading frame 125	119.868	143.315	179.1	154.226	75.777	73.8549	79.5885	74.0065	1.26651	0.28913	0.7243	1.02649	0.90791	0.99932
8170921	PLXNA3	plexin A3	539.589	496.787	643.843	668.504	618.848	595.176	660.126	785.114	1.26629	0.09305	0.46317	1.19045	0.28035	0.68481
8021374	LOC284288	similar to Chromosome 15 open reading frame 15	62.3059	71.138	81.1622	87.6926	84.8369	67.4676	90.0096	82.2715	1.26536	0.33842	0.78638	1.13116	0.63329	0.9604
7979658	GPX2	glutathione peroxidase 2 (gastrointestinal)	66.094	66.9098	90.7232	77.5644	79.1219	81.8139	89.5657	84.9247	1.26528	0.34042	0.71474	1.08422	0.70822	0.98102
7995479	PAPD5	PAP associated domain containing 5	1094.06	956.897	1262.59	1331.74	825.992	818.706	1151.81	1248.4	1.26493	0.09889	0.39887	1.45936	0.00543	0.11866
7972682	KDELC1	KDEL (Lys-Asp-Glu-Leu) containing 1	459.725	400.097	538.259	549.02	166.302	191.751	199.873	215.876	1.26454	0.11643	0.56845	1.16114	0.43144	0.83047
8171481	AP1S2	adaptor-related protein complex 1, sigma 2 subunit	118.333	115.089	110.033	184.923	83.2125	73.9746	71.2868	74.4848	1.26362	0.43337	0.79996	-1.07831	0.75163	0.98994
8180273			126.164	133.693	150.305	178.013	259.575	242.203	276.612	289.117	1.26346	0.26871	0.61333	1.12745	0.45145	0.91058
7916225	RPS13	Homo sapiens ribosomal protein S13 (RPS13), mRNA.	239.126	187.66	253.087	286.126	287.793	330.923	310.1	251.913	1.26343	0.256	0.69962	-1.10089	0.62584	0.9658
7963024	LMBR1L	limb region 1 homolog (mouse)-like	304.199	291.395	364.777	387.593	412.418	403.955	342.552	342.409	1.26323	0.12529	0.41865	-1.19185	0.19075	0.62356
8035831	ZNF98	zinc finger protein 98 (F7175)	150.446	141.618	189.249	179.679	120.764	93.2063	114.435	124.343	1.26317	0.1938	0.69933	1.11594	0.64696	0.95571
8025893			17.196	25.3391	26.9707	26.7495	41.0952	23.9531	28.3131	33.6788	1.26296	0.56849	0.94279	-1.0493	0.91153	0.99864
8022424			501.791	412.051	583.286	570.792	712.885	627.669	819.34	880.959	1.26289	0.14052	0.51531	1.26836	0.11391	0.50315
8067862			501.791	412.051	583.286	570.792	712.885	627.669	819.34	880.959	1.26289	0.14052	0.51531	1.26836	0.11391	0.50315
8168749	SRPX2	sushi-repeat-containing protein, X-linked 2	302.982	282.397	379.033	360.176	86.3757	65.1852	85.9702	66.4983	1.26279	0.13156	0.76456	1.00599	0.98428	1
7975076	HSPA2	heat shock 70kDa protein 2	447.704	461.466	578.759	569.252	467.986	454.02	640.903	609.198	1.2627	0.07484	0.37408	1.35585	0.02787	0.20046
8068833	PDE9A	phosphodiesterase 9A	335.51	320.239	426.751	401.263	850.987	844.817	894.006	892.538	1.2627	0.12121	0.37551	1.05351	0.65051	0.97774
7898675			16.5537	15.3036	20.9124	19.3076	17.4548	16.3934	17.6395	16.718	1.26251	0.58525	0.91326	1.01505	0.97202	0.99997
7926105	GATA3	GATA binding protein 3	223.751	215.803	280.372	274.474	1540.19	1436.71	1133.54	1196.79	1.26229	0.12703	0.42353	-1.27746	0.06583	0.38634
7945232	ADAMTS15	ADAM metallopeptidase with thrombospondin type 1 motif, 15	350.934	337.952	429.214	440.267	301.852	286.714	187.983	185.819	1.26215	0.09668	0.4453	-1.57454	0.00499	0.0741
8169022	WBP5	WW domain binding protein 5	547.908	511.457	680.341	656.438	235.935	241.942	368.883	332.651	1.26187	0.09134	0.46471	1.46802	0.0221	0.14524
8022283	FAM38B	family with sequence similarity 38, member B	822.869	752.132	986.929	1000.44	38.0716	42.3272	36.0939	43.9905	1.26182	0.07479	0.75534	-1.00393	0.99039	1
8059376	SERPINE2	serpin peptidase inhibitor, clade E (nexin, plasminogen activator inhibitor type 1), member 2	2209.95	2027.81	2676.84	2669.02	175.308	194.123	157.786	166.284	1.26148	0.05228	0.48965	-1.13997	0.48004	0.83611
8165508	NRARP	NOTCH-regulated ankyrin repeat protein	337.359	396.872	469.035	457.04	476.244	458.849	490.645	579.496	1.26128	0.14209	0.53397	1.14442	0.40941	0.84762
7961438			50.5362	46.7227	52.0677	70.5454	47.558	42.8006	47.6096	40.2871	1.26069	0.46507	0.85889	-1.02801	0.92839	0.99971
8052376			289.33	311.77	339.565	418.154	189.201	243.556	227.919	217.177	1.26056	0.22312	0.66889	1.02851	0.88931	0.99884
8113073	ARRDC3	arrestin domain containing 3	1348.3	1379.79	1711.54	1727.27	2290.2	2463.38	2788.49	2609.11	1.26052	0.04253	0.32557	1.13548	0.32757	0.74024
7957673	FLJ34470	hypothetical protein LOC643619	75.671	75.0494	86.2483	103.731	92.5502	97.1038	129.16	111.154	1.26047	0.3409	0.73224	1.26712	0.29039	0.72111
8157214			47.0887	43.4788	57.5074	56.6463	77.3208	83.6956	80.46	60.1905	1.26043	0.37563	0.8075	-1.1448	0.62008	0.95594
7969638			26.3583	19.4662	24.8839	32.8659	26.7829	21.5036	25.3341	28.4132	1.26024	0.5967	0.93529	1.11309	0.78466	0.99247
8061389	CST8	cystatin 8 (cystatin-related epididymal specific)	62.2897	69.3972	79.2762	86.6679	80.9089	74.3597	66.3726	78.1826	1.26014	0.34707	0.78202	-1.07411	0.77729	0.9908
8016504			95.8383	102.223	119.038	130.509	68.9651	82.7789	89.6258	77.5493	1.25995	0.27261	0.75987	1.10169	0.7116	0.97533
7930137			43.0032	50.9005	69.2576	49.0454	53.8269	47.8465	38.029	37.3962	1.25983	0.4986	0.86442	-1.34801	0.30532	0.74836
7946228	TPP1	tripeptidyl peptidase I	1564.6	1440.49	1856.03	1929.73	1031.44	969.41	1312.65	1392.65	1.25979	0.07225	0.37774	1.35207	0.02406	0.20351
8162490			170.597	160.516	197.091	220.008	279.126	278.018	251.626	206.66	1.25969	0.21643	0.61663	-1.21571	0.26421	0.72066
8121743			479.793	463.53	589.545	598.669	451.138	471.313	414.087	417.166	1.2596	0.07712	0.37572	-1.10971	0.44203	0.85787
7917954	FRRS1	ferric-chelate reductase 1	99.5034	90.4502	123.085	116.178	381.154	397.803	704.293	713.585	1.25959	0.27295	0.57949	1.82023	1e-05	0.04795
8138545			2520.19	1986.38	2891.4	2784.71	1949.05	2016	2284.98	2507.28	1.25952	0.12746	0.44517	1.20863	0.14879	0.60794
7968128	PABPC3	poly(A) binding protein, cytoplasmic 3	639.776	613.629	831.65	747.038	1079.23	1050.01	1211.2	1036	1.25952	0.11674	0.46058	1.0554	0.71275	0.98367
8137582			33.0318	32.3321	38.5549	43.7715	49.4409	40.2077	35.748	32.5322	1.25951	0.46308	0.85958	-1.31295	0.41535	0.7984
8084880	HES1	hairy and enhancer of split 1, (Drosophila)	703.915	745.436	908.074	917.362	626.226	657.047	1277.32	1383.87	1.25949	0.06686	0.38087	2.07375	1.45571e-06	0.00594
8124192			46.0385	53.4781	64.649	60.6817	63.1365	56.0926	63.3517	60.2582	1.25939	0.3969	0.80649	1.03674	0.88847	0.99892
8174283	H2BFWT	H2B histone family, member W, testis-specific	78.7239	88.6163	121.599	89.0774	97.7768	79.5312	93.2269	97.4768	1.25897	0.40812	0.80582	1.07555	0.75958	0.99157
8030067	SULT2B1	sulfotransferase family, cytosolic, 2B, member 1	162.858	170.317	193.708	225.67	703.383	884.603	768.112	713.449	1.25873	0.23583	0.6214	-1.07183	0.68852	0.98261
8131496	GLCCI1	glucocorticoid induced transcript 1	720.112	741.603	936.907	902.713	507.95	465.689	465.849	533.96	1.25854	0.07121	0.46113	1.02688	0.8706	0.9979
8081989			23.4877	25.7385	33.7685	28.1723	29.2539	27.143	21.7124	26.3951	1.25829	0.54057	0.90456	-1.17231	0.67299	0.96621
8047780	SNORA41	Homo sapiens small nucleolar RNA, H/ACA box 41 (SNORA41), non-coding RNA.	95.3042	97.4432	118.501	124.001	122.377	101.43	87.6974	104.855	1.25813	0.24212	0.73102	-1.16232	0.54869	0.90507
8175288		Homo sapiens full length insert cDNA clone ZD55A11.	1053.68	988.894	1282.29	1287.16	370.083	363.968	503.972	556.413	1.25794	0.05907	0.40092	1.44457	0.01704	0.12163
8098006	GLRB	glycine receptor, beta	249.649	224.04	287.807	307.993	122.013	92.4977	163.002	180.11	1.25779	0.17855	0.70586	1.59951	0.04181	0.22694
8063835	LSM14B	LSM14B, SCD6 homolog B (S. cerevisiae)	698.885	664.453	894.46	820.154	265.877	250.496	437.596	552.775	1.25766	0.10716	0.55581	1.91794	0.00231	0.03136
7933931			318.971	282.958	369.037	387.862	301.746	323.726	351.231	349.763	1.25746	0.15513	0.50492	1.12075	0.43261	0.88004
7952046	MPZL2	myelin protein zero-like 2	55.7392	54.9815	70.3534	68.8689	7075.21	6992.29	5233.28	5245.32	1.25742	0.32561	0.56152	-1.3425	0.00584	0.37342
8160452	CDKN2B	cyclin-dependent kinase inhibitor 2B (p15, inhibits CDK4)	778.164	706.766	980	887.015	892.493	911.501	879.959	940.288	1.25731	0.12753	0.43601	1.00901	0.94447	0.99991
8005765	WSB1	WD repeat and SOCS box-containing 1	1911.83	1943.16	2405.67	2441.01	2934.47	2877.47	3536.78	3544.66	1.25725	0.04117	0.25589	1.21843	0.06724	0.35618
8166289	CDKL5	cyclin-dependent kinase-like 5	343.761	360.441	416.43	468.885	194.393	186.559	267.412	328.589	1.25719	0.15675	0.59615	1.56451	0.02944	0.15163
8134030	STEAP1	six transmembrane epithelial antigen of the prostate 1	23.2939	23.312	29.356	29.2355	29.0913	28.7788	33.8326	29.8097	1.25717	0.49194	0.85593	1.09975	0.7762	0.98662
8151252			441.228	372.789	521.234	502.043	330.884	332.564	400.582	389.579	1.25707	0.15022	0.48288	1.19099	0.20255	0.66976
8084232	YEATS2	YEATS domain containing 2	920.598	889.94	1135.71	1140.2	498.096	455.524	777.057	818.808	1.25704	0.0533	0.38889	1.67348	0.00045	0.03103
8126007	PXT1	peroxisomal, testis specific 1	15.7451	14.7286	21.1812	17.1135	14.4496	16.391	15.4052	20.6764	1.25665	0.62204	0.94111	1.16994	0.74818	0.9791
8102713		Homo sapiens full length insert cDNA clone ZC48D12.	229.898	219.46	291.495	273.123	153.921	156.908	202.877	224.08	1.2565	0.1608	0.55966	1.37361	0.08054	0.31905
7953264	KCNA6	potassium voltage-gated channel, shaker-related subfamily, member 6	79.5943	86.6959	112.795	96.1307	103.312	103.414	97.7685	91.5489	1.25639	0.34202	0.72189	-1.09195	0.6598	0.97414
8046078	B3GALT1	UDP-Gal:betaGlcNAc beta 1,3-galactosyltransferase, polypeptide 1	26.9306	29.1621	35.567	34.9043	37.8461	35.9741	45.675	33.1588	1.25634	0.47633	0.87652	1.06792	0.85058	0.99546
8121755			104.951	78.1674	106.98	123.075	92.0161	100.035	93.1333	72.2497	1.25632	0.38084	0.83089	-1.16125	0.556	0.94144
8174755	RHOXF1	Rhox homeobox family, member 1	64.857	64.4473	91.0558	71.336	82.0873	73.6583	65.4759	73.1133	1.25589	0.39674	0.7925	-1.12379	0.64027	0.96303
8018400	RECQL5	RecQ protein-like 5	251.52	228.509	305.614	297.21	235.427	236.569	260.194	231.229	1.25581	0.15466	0.54547	1.04116	0.80872	0.99431
8115873			181.548	202.555	219.415	262.939	224.923	226.962	229.764	229.579	1.25579	0.26183	0.5999	1.01651	0.91114	0.99967
8029278			26.2553	22.2307	30.7184	30.1585	23.8555	30.9391	28.7938	23.3451	1.25556	0.52172	0.91561	-1.05093	0.90353	0.99888
8063115	MMP9	matrix metallopeptidase 9 (gelatinase B, 92kDa gelatinase, 92kDa type IV collagenase)	110.122	123.363	146.001	147.099	188.218	184.355	128.223	136.069	1.25533	0.23326	0.62126	-1.4097	0.05066	0.31911
8030360	SNORD32A	Homo sapiens small nucleolar RNA, C/D box 32A (SNORD32A), non-coding RNA.	1523.44	1435.49	1858.74	1855	1156.35	1034.81	1272.47	1449.33	1.2551	0.05314	0.42763	1.24217	0.16066	0.46797
8114273	TRPC7	transient receptor potential cation channel, subfamily C, member 7	40.6221	42.5687	51.0088	53.3514	48.566	51.7331	50.8615	53.0993	1.25447	0.40429	0.79617	1.03651	0.89167	0.9988
7919193	NUDT4P1	Homo sapiens nudix (nucleoside diphosphate linked moiety X)-type motif 4 pseudogene 1 (NUDT4P1), non-coding RNA.	2386.46	2302.68	2991	2890.19	2290.12	2547.05	2653.19	2549.14	1.25421	0.05522	0.35916	1.07549	0.57741	0.9342
8144416	LOC729261	PREDICTED: Homo sapiens hypothetical protein LOC729261 (LOC729261), mRNA.	128.251	135.001	164.961	165.172	167.626	157.279	144.631	130.206	1.25406	0.19136	0.61902	-1.18217	0.38668	0.79645
8144418	LOC729261	PREDICTED: Homo sapiens hypothetical protein LOC729261 (LOC729261), mRNA.	128.251	135.001	164.961	165.172	167.626	157.279	144.631	130.206	1.25406	0.19136	0.61902	-1.18217	0.38668	0.79645
8144490	LOC729261	PREDICTED: Homo sapiens hypothetical protein LOC729261 (LOC729261), mRNA.	128.251	135.001	164.961	165.172	167.626	157.279	144.631	130.206	1.25406	0.19136	0.61902	-1.18217	0.38668	0.79645
8144492	LOC729261	PREDICTED: Homo sapiens hypothetical protein LOC729261 (LOC729261), mRNA.	128.251	135.001	164.961	165.172	167.626	157.279	144.631	130.206	1.25406	0.19136	0.61902	-1.18217	0.38668	0.79645
8034901	OR7A17	olfactory receptor, family 7, subfamily A, member 17	36.9547	32.4157	39.5473	47.446	53.1906	52.5184	46.4019	44.6773	1.25404	0.49846	0.84752	-1.16063	0.56295	0.94506
8017253	RPL36AP46	ribosomal protein L36a pseudogene 46	51.8892	55.4003	65.2092	69.3292	78.8669	60.337	50.9894	43.9534	1.25398	0.36927	0.83463	-1.46619	0.22817	0.54506
7954029	CDKN1B	cyclin-dependent kinase inhibitor 1B (p27, Kip1)	2032.41	1945.45	2444.67	2543.46	1093.3	1037.79	1346.24	1268.93	1.25397	0.06193	0.36129	1.22715	0.1182	0.43672
8141358			44.3242	50.5118	54.793	64.103	49.1063	55.3017	54.2895	54.9891	1.2537	0.44175	0.83182	1.04665	0.8625	0.99806
8121015	C6orf165	Homo sapiens cDNA FLJ76955 complete cds.	28.6571	36.8275	42.0413	40.0563	70.9567	55.2629	91.7379	99.8908	1.25369	0.49669	0.8742	1.51822	0.1096	0.54322
8163714	TPT1	tumor protein, translationally-controlled 1	1575.63	1385.58	1844.07	1867.25	3098.87	3317.9	3192.05	3341.34	1.25331	0.08391	0.38641	1.01817	0.88449	0.99894
7961173	NKG2D	Homo sapiens NKG2D mRNA, complete cds.	20.5717	22.283	28.7536	24.9425	20.901	36.1178	28.505	22.3411	1.25298	0.56062	0.9371	-1.1214	0.80804	0.98866
7920839	RIT1	Ras-like without CAAX 1	354.294	332.991	437.094	424.047	388.978	358.171	556.547	569.176	1.25296	0.11954	0.4639	1.50669	0.00412	0.10406
8047467	PFTK2	PFTAIRE protein kinase 2	109.014	113.891	165.023	114.228	83.9324	70.5043	65.6968	58.1893	1.25278	0.39553	0.82035	-1.2466	0.41635	0.83059
7978706	FOXA1	forkhead box A1	724.493	729.055	890.556	930.264	408.462	470.127	309.608	297.095	1.25267	0.07333	0.46612	-1.44814	0.03141	0.14973
8037272	PSG1	pregnancy specific beta-1-glycoprotein 1	476.712	411.15	572.817	539.279	211.886	216.862	161.095	172.493	1.25256	0.15493	0.56117	-1.28526	0.13617	0.48272
8073826	PPARA	peroxisome proliferator-activated receptor alpha	250.235	217.878	287.001	299.247	497.292	487.007	693.004	780.894	1.25236	0.18663	0.54607	1.49741	0.00922	0.15468
7901732	C8A	complement component 8, alpha polypeptide	34.3321	30.1036	40.627	40.0652	33.5646	35.1329	32.3044	40.0603	1.25229	0.46664	0.87303	1.05338	0.87709	0.99766
7981486			18.2075	13.5702	19.2101	20.5822	22.413	19.3789	19.0752	24.9505	1.25221	0.6243	0.94622	1.05345	0.90514	0.99903
8033349	FLJ25758	hypothetical locus FLJ25758	92.6279	96.9457	110.68	126.698	110.5	111.652	108.029	104.099	1.25217	0.30779	0.68389	-1.04726	0.80855	0.99499
8173059	WNK3	WNK lysine deficient protein kinase 3	250.581	221.078	291.9	298.62	37.7882	30.3957	45.6613	44.8125	1.252	0.17142	0.78791	1.32691	0.36355	0.67415
8133902	LOC402562	PREDICTED: Homo sapiens similar to Heterogeneous nuclear ribonucleoprotein A1 (Helix-destabilizing protein) (Single-strand binding protein) (hnRNP core protein A1) (HDP-1) (Topoisomerase-inhibitor suppressed) (LOC402562), mRNA.	661.604	591.584	797.085	771.879	784.986	759.412	856.398	776.633	1.25198	0.11073	0.45358	1.05739	0.68811	0.97883
7914550	ZBTB8OS	zinc finger and BTB domain containing 8 opposite strand	672.484	621.042	820.446	798.843	629.915	668.398	692.234	531.425	1.25184	0.09443	0.54935	-1.06101	0.73843	0.97891
8096296			1374.74	1372.06	1749.28	1689.14	1333.91	1522.09	1283.32	1204.1	1.25179	0.05458	0.39812	-1.14818	0.34488	0.73847
8016042	FAM171A2	family with sequence similarity 171, member A2	37.9211	44.9631	46.2437	57.5095	38.0356	52.7729	48.8185	56.3972	1.25178	0.49222	0.89668	1.15865	0.6559	0.97001
8126095	C6orf129	chromosome 6 open reading frame 129	267.387	238.285	301.239	331.609	275.347	258.48	326.337	298.17	1.2515	0.20076	0.59212	1.16987	0.34214	0.79904
8148553	LY6K	lymphocyte antigen 6 complex, locus K	864.314	803.257	948.69	1138.02	194.446	180.975	168.94	194.507	1.25135	0.17294	0.62473	-1.03294	0.86548	0.99772
8027260	ZNF486	zinc finger protein 486	929.851	670.852	991.73	1011.06	92.6175	83.6992	99.2592	89.1552	1.25119	0.19454	0.69771	1.06861	0.77411	0.98811
8164810	RALGDS	ral guanine nucleotide dissociation stimulator	452.972	426.675	543.507	556.972	500.462	467.887	593.614	625.703	1.25105	0.10373	0.44779	1.25917	0.10646	0.42754
8136790	PRSS2	protease, serine, 2 (trypsin 2)	31.8804	38.5364	47.0837	41.004	36.2197	32.3779	47.7993	39.2749	1.25095	0.50006	0.8937	1.26935	0.4765	0.87157
8038532	C19orf41	chromosome 19 open reading frame 41	50.3391	64.0361	75.1201	67.926	78.1987	69.7645	70.1521	69.3842	1.25067	0.42615	0.82423	-1.06039	0.80412	0.99498
8180202			219.346	149.251	232.949	227.942	224.051	225.592	297.001	301.072	1.25039	0.30669	0.68112	1.3301	0.05004	0.49427
8180258			219.346	149.251	232.949	227.942	224.051	225.592	297.001	301.072	1.25039	0.30669	0.68112	1.3301	0.05004	0.49427
7948249	SLC43A1	solute carrier family 43, member 1	306.674	295.046	384.827	367.366	257.814	277.652	283.726	218.498	1.25007	0.13272	0.62124	-1.06619	0.74927	0.98285
8085033	LMLN	leishmanolysin-like (metallopeptidase M8 family)	418.5	365.089	480.592	498.796	734.279	674.466	892.421	986.299	1.24987	0.14936	0.52253	1.33361	0.05492	0.33556
8178220	HLA-DPB1	major histocompatibility complex, class II, DP beta 1	35.3602	44.4834	49.2948	50.4988	37.4526	40.7401	44.5461	33.843	1.24986	0.45881	0.88859	1.00251	0.99411	1
8117120	ID4	inhibitor of DNA binding 4, dominant negative helix-loop-helix protein	123.92	179.074	203.092	175.608	551.86	464.186	343.127	470.811	1.24986	0.36293	0.80637	-1.24831	0.2888	0.7945
8047174	SLC39A10	solute carrier family 39 (zinc transporter), member 10	370.388	353.275	447.086	457.365	1263.66	1385.17	1406.9	1344.02	1.24982	0.11076	0.4338	1.03854	0.77651	0.99176
8130674	PDE10A	phosphodiesterase 10A	351.079	355.125	405.435	477.188	75.6199	65.8923	80.9501	86.7921	1.24981	0.18324	0.70512	1.18536	0.48371	0.83981
8065185	OVOL2	ovo-like 2 (Drosophila)	176.749	155.333	216.518	198.443	329.556	320.875	419.98	511.279	1.24957	0.24485	0.64493	1.43176	0.05022	0.30246
8140709	KIAA1324L	KIAA1324-like	39.5083	47.2595	59.9745	48.413	86.7571	68.2458	123.459	110.443	1.24917	0.49028	0.86537	1.50902	0.10048	0.53074
7901913	FOXD3	forkhead box D3	170.886	144.534	191.576	202.434	183.775	184.61	186.517	178.396	1.24916	0.25015	0.63046	-1.00952	0.95359	0.99994
8027279	ZNF430	zinc finger protein 430	359.816	361.749	439.851	461.368	230.363	218.905	305.632	329.929	1.24898	0.11077	0.49605	1.41466	0.03638	0.19438
8058118	KCTD18	potassium channel tetramerisation domain containing 18	214.528	214.722	276.851	259.269	211.632	211.396	201.96	248.369	1.24897	0.16049	0.59299	1.06454	0.74087	0.98245
8129666	SLC2A12	solute carrier family 2 (facilitated glucose transporter), member 12	243.034	213.139	272.3	297.424	260.5	244.764	334.961	356.014	1.24892	0.21582	0.59716	1.36755	0.05009	0.34289
8173917	NAP1L3	nucleosome assembly protein 1-like 3	82.0968	69.6811	94.5008	95.0456	43.9597	56.9206	62.3717	54.1827	1.24884	0.32796	0.83774	1.15537	0.63877	0.95038
8133106	SNORA22	Homo sapiens small nucleolar RNA, H/ACA box 22 (SNORA22), non-coding RNA.	5268.7	4582.41	5956.64	6344.87	7993.01	5724.07	6825.65	7568.47	1.24874	0.10551	0.58311	1.04936	0.79121	0.98365
8042113			70.6183	55.9785	72.62	85.4556	68.6927	45.5237	58.2299	76.9314	1.24865	0.43321	0.89875	1.18338	0.62567	0.95674
8122699	RPS18P9	ribosomal protein S18 pseudogene 9	1653.82	1662.24	2096.37	2044.18	1915.9	1720.46	1925.3	1920.34	1.24864	0.05091	0.34298	1.05755	0.65808	0.96324
8002882			101.622	119.129	143.777	131.814	850.958	724.312	1089.06	1047.3	1.24843	0.30671	0.66829	1.35619	0.0369	0.4285
8008074	CDK5RAP3	CDK5 regulatory subunit associated protein 3	289.383	308.125	374.89	370.757	281.518	288.679	317.071	350.148	1.24793	0.12622	0.50861	1.17015	0.32479	0.73773
7930612			49.6711	47.8933	61.2334	60.5106	48.7463	55.015	49.8566	47.3612	1.24783	0.36987	0.80016	-1.06731	0.81459	0.99261
8082911	NCK1	NCK adaptor protein 1	786.575	754.103	968.901	953.513	667.046	597.786	1127.13	1056.97	1.24777	0.07436	0.43474	1.72679	0.00023	0.02713
8063410	PARD6B	par-6 partitioning defective 6 homolog beta (C. elegans)	1941.83	2052.04	2591.15	2391.28	6257.67	5388.88	3875.11	3898.82	1.24752	0.09311	0.42101	-1.49816	0.00577	0.08412
8014063	EVI2B	ecotropic viral integration site 2B	228.058	194.78	263.054	264.417	43.939	36.9795	39.8343	42.2796	1.24745	0.19435	0.79376	1.01477	0.96239	0.99993
8027312	ZNF429	zinc finger protein 429	190.341	146.264	197.155	222.703	35.0007	29.93	50.5556	52.0453	1.24733	0.3127	0.83217	1.58016	0.12543	0.37293
7953098	LOC341511	PREDICTED: Homo sapiens similar to 60S ribosomal protein L23a (LOC341511), mRNA.	39.1502	38.3241	48.1191	48.4844	45.2759	41.8709	44.7172	49.3326	1.24691	0.41135	0.82017	1.07921	0.79198	0.98999
8047372	NDUFB3	NADH dehydrogenase (ubiquinone) 1 beta subcomplex, 3, 12kDa	398.5	324.934	470.865	431.156	168.779	171.366	255.587	244.924	1.24686	0.21356	0.60267	1.47146	0.01811	0.20792
7939902			964.873	1016.27	1168.44	1301.34	1325.48	1497.02	1360.93	1260.24	1.24664	0.12228	0.48419	-1.07681	0.60963	0.95552
8119107			115.701	125.358	153.526	146.936	143.77	163.854	139.707	117.074	1.24643	0.24946	0.72036	-1.198	0.41401	0.82376
8124492			1214.52	1025.12	1408.85	1382.6	1364.17	1445.29	1635.01	1529.86	1.24638	0.11837	0.45385	1.12651	0.36169	0.83298
8052307	SMEK2	SMEK homolog 2, suppressor of mek1 (Dictyostelium)	1012.58	910.869	1174.29	1222.97	1231.87	1170	1758.14	1755.66	1.24634	0.10598	0.39865	1.46295	0.00124	0.0914
8177116			54.1043	50.4533	58.9653	71.3423	57.1754	62.5183	51.7148	54.8665	1.24628	0.4373	0.82766	-1.12303	0.65725	0.96689
8099965			1009.06	740.165	1190.32	989.296	524.293	585.962	508.915	473.169	1.24604	0.26672	0.64833	-1.13051	0.4303	0.90952
8144410	LOC645489	PREDICTED: Homo sapiens hypothetical LOC645489 (LOC645489), mRNA.	128.251	131.438	161.686	161.893	163.46	154.862	141.759	127.621	1.24602	0.19594	0.62607	-1.18168	0.38579	0.78991
8048705			42.2611	39.9136	47.4744	54.9051	45.4355	51.7322	49.0872	42.2906	1.24588	0.45853	0.86046	-1.06336	0.83897	0.99611
8180210			104.278	105.788	130.432	131.235	124.051	117.729	123.152	120.092	1.24564	0.22661	0.62619	1.00605	0.97455	0.99998
8030630	NR1H2	nuclear receptor subfamily 1, group H, member 2	614.411	627.808	751.972	794.915	647.423	671.038	893.913	953.768	1.24526	0.09837	0.41866	1.40139	0.01376	0.1471
7911283	OR2T3	olfactory receptor, family 2, subfamily T, member 3	70.0034	57.74	77.8264	81.2159	92.0665	97.0121	84.1993	66.1815	1.24501	0.38592	0.8232	-1.25733	0.35711	0.8076
8049752	SNED1	sushi, nidogen and EGF-like domains 1	111.939	107.077	139.05	133.626	198.567	216.273	201.597	236.07	1.245	0.25036	0.66851	1.05502	0.78002	0.9915
8144802	PDGFRL	platelet-derived growth factor receptor-like	343.191	360.953	455.149	421.343	223.955	253.924	296.59	306.697	1.24476	0.15151	0.56205	1.26242	0.15992	0.51801
8012841			48.7998	29.445	36.3688	61.0272	29.1471	29.9287	41.7107	30.1075	1.24476	0.62118	0.94953	1.2157	0.60057	0.9537
8120876		Homo sapiens cDNA FLJ44583 fis, clone AHMSC1000138.	65.6072	71.7775	89.019	81.9411	63.1825	57.6485	56.234	67.088	1.24439	0.36003	0.81667	1.02062	0.94088	0.99975
8166140	MOSPD2	motile sperm domain containing 2	986.005	921.571	1182.42	1191.28	977.291	963.666	1336.8	1393.03	1.24436	0.07718	0.36685	1.40644	0.00604	0.11225
7951040	GPR83	G protein-coupled receptor 83	97.9769	99.0413	125.111	120.022	99.6639	110.765	103.043	86.9828	1.24421	0.25683	0.73127	-1.10737	0.66547	0.96154
8015366	KRT14	keratin 14	262.133	271.738	310.225	353.962	398.655	518.246	349.186	335.158	1.2441	0.20084	0.64027	-1.33982	0.14009	0.43926
7905283	ANXA9	annexin A9	145.77	131.597	184.48	160.543	1271.57	1467.95	1974.31	1799.86	1.24393	0.29233	0.65259	1.37768	0.03233	0.3653
8160360	IFNB1	interferon, beta 1, fibroblast	31.2914	28.9006	37.4693	37.4051	91.0182	83.3966	75.2668	75.9319	1.24393	0.47846	0.81136	-1.15355	0.52037	0.93376
7909102			471.603	420.543	556.822	552.824	472.383	440.546	441.508	415.981	1.24379	0.1262	0.50354	-1.06465	0.67259	0.97289
8172399	SSX9	synovial sarcoma, X breakpoint 9	18.6339	21.705	28.4215	21.7493	19.7805	19.3586	21.1185	18.456	1.24373	0.61637	0.93385	1.01112	0.97827	0.99999
8027956	MLL4	myeloid/lymphoid or mixed-lineage leukemia 4	350.124	352.376	425.827	447.569	296.278	313.197	349.915	383.315	1.24327	0.12159	0.50782	1.20305	0.24852	0.62788
7933194	CXCL12	chemokine (C-X-C motif) ligand 12 (stromal cell-derived factor 1)	130.599	138.674	165.946	168.822	97.6868	84.3568	93.4734	92.1958	1.24323	0.21837	0.69481	1.01992	0.92946	0.99964
8036418			10.2157	10.7937	14.5675	11.5516	8.85078	10.128	15.7359	11.8198	1.24321	0.69324	0.96299	1.45192	0.52127	0.85616
7923662	PIK3C2B	phosphoinositide-3-kinase, class 2, beta polypeptide	196.884	187.527	243.797	234.071	635.132	605.796	728.103	787.333	1.24312	0.18412	0.52347	1.22121	0.15671	0.58473
7991323	PEX11A	peroxisomal biogenesis factor 11 alpha	185.904	174.832	225.683	222.728	178.344	175.869	318.133	291.513	1.24304	0.18107	0.56804	1.72113	0.00185	0.05468
7897803	LOC100130069	hypothetical protein LOC100130069	2921.73	2939.34	3606.74	3678.11	1008.51	981.923	1305.86	1430.15	1.24292	0.04768	0.36057	1.37458	0.0205	0.13587
8161648	KLF9	Kruppel-like factor 9	581.925	629.49	770.658	734.88	193.866	188.825	267.899	262.828	1.24279	0.11915	0.49666	1.38683	0.0348	0.2124
8127500	miR-97-precursor-6	Homo sapiens miR-97-precursor-6 micro RNA, complete sequence.	77.4536	82.1814	96.108	102.247	84.0285	61.0427	76.3716	77.8758	1.24255	0.32018	0.80353	1.06325	0.82135	0.99501
8009476	MAP2K6	mitogen-activated protein kinase kinase 6	157.182	129.584	166.903	189.308	77.1416	82.86	98.2391	98.6034	1.24217	0.3159	0.74716	1.23025	0.32002	0.76249
8005743			55.5454	74.0144	74.6816	86.2416	85.6988	78.991	79.9686	77.9892	1.24208	0.44904	0.83958	-1.04262	0.85139	0.99816
8007008	THRA	thyroid hormone receptor, alpha (erythroblastic leukemia viral (v-erb-a) oncogene homolog, avian)	800.733	759.281	945.517	991.987	453.975	408.957	671.488	651.664	1.24198	0.10133	0.47018	1.53332	0.00309	0.08069
8119159	RPL12P2	ribosomal protein L12 pseudogene 2	255.271	275.268	340.368	318.472	292.253	264.399	364.112	372.066	1.24183	0.18073	0.5644	1.32251	0.06924	0.37471
8114211			1447.47	1241.46	1655.65	1683.37	1764.23	1415.88	1083.44	1064.43	1.24176	0.1125	0.5228	-1.48059	0.02292	0.14613
7915252	BMP8B	bone morphogenetic protein 8b	289.197	353.636	373.371	424.753	384.171	398.775	387.364	446.588	1.24157	0.24997	0.64932	1.06515	0.69568	0.98435
8063444	TSHZ2	teashirt zinc finger homeobox 2	87.8047	92.2653	112.376	111.188	60.0463	55.2784	73.0157	57.579	1.24154	0.27427	0.79531	1.13241	0.66552	0.94942
7960874	C3AR1	complement component 3a receptor 1	50.2351	52.3562	62.2479	65.115	45.4804	49.8171	49.0257	42.8747	1.24146	0.3866	0.82964	-1.03696	0.90159	0.99893
7971294			27.9101	26.5016	32.7042	34.8436	33.7083	38.9085	33.7397	32.4338	1.24142	0.51301	0.87885	-1.09737	0.77437	0.9878
7981992	SNORD116-22	Homo sapiens small nucleolar RNA, C/D box 116-22 (SNORD116-22), non-coding RNA.	84.919	52.0333	79.4067	90.5951	11.6182	10.6209	11.4482	12.7007	1.24132	0.48965	0.94995	1.08588	0.87567	0.99602
8091097			28.1219	25.2674	28.8638	37.4085	22.9114	28.2378	21.6693	32.289	1.2413	0.57277	0.93871	1.05492	0.90301	0.99858
7905486	CRCT1	cysteine-rich C-terminal 1	53.8812	62.0482	70.5687	73.3038	234.604	258.189	82.8009	79.9303	1.24104	0.39191	0.76751	-3.02826	6.00545e-07	0.00914
7961026	LOC731158	similar to cDNA sequence BC048546	266.735	255.303	301.343	346.42	120.339	87.1733	187.725	210.457	1.24084	0.21527	0.7553	1.91884	0.00598	0.0917
8086315			18.6142	20.6382	27.1057	21.5911	24.7282	21.0815	25.6183	22.7405	1.2406	0.61173	0.93262	1.05565	0.89117	0.99881
8076937	HDAC10	histone deacetylase 10	350.548	376.154	464.354	437.118	437.026	484.556	483.958	525.268	1.2405	0.15385	0.54886	1.0951	0.56029	0.93362
8016532	GNGT2	guanine nucleotide binding protein (G protein), gamma transducing activity polypeptide 2	32.388	32.5302	43.3713	37.1586	35.2226	39.2275	34.3781	40.1271	1.24048	0.50033	0.88128	1.00074	0.9982	1
8144951			538.488	523.232	643.085	673.944	636.063	577.234	562.688	510.384	1.24047	0.10872	0.50133	-1.13068	0.42755	0.83508
8047565	FAM117B	family with sequence similarity 117, member B	796.584	741.529	949.874	958.095	614.628	497.954	1010.16	1086.42	1.24046	0.09	0.53506	1.88442	0.00011	0.02309
7974621	ARID4A	AT rich interactive domain 4A (RBP1-like)	306.898	305.701	371.797	388.08	165.851	133.532	340.482	385.785	1.24041	0.1302	0.64495	2.42588	3e-05	0.01106
8052269	CCDC88A	coiled-coil domain containing 88A	1110.23	1041.13	1302.04	1366.42	254.847	205.483	310.824	318.686	1.24036	0.09857	0.57688	1.36752	0.07792	0.31187
8145611	FZD3	frizzled homolog 3 (Drosophila)	339.495	283.561	372.599	400.089	637.018	613.45	874.236	951.13	1.24016	0.21661	0.57799	1.45975	0.00835	0.1865
8039577	ZSCAN5A	zinc finger and SCAN domain containing 5A	225.024	165.359	256.923	227.152	142.765	160.675	192.065	179.976	1.24	0.32932	0.75657	1.22608	0.28303	0.77698
7951345			104.957	92.9638	124.247	121.173	172.358	170.63	102.03	116.591	1.23999	0.29598	0.71524	-1.56887	0.01813	0.2091
8030366	SNORD35A	Homo sapiens small nucleolar RNA, C/D box 35A (SNORD35A), non-coding RNA.	1063.77	1087.36	1306.23	1360.98	1229.04	978.901	1225.75	1291.6	1.23992	0.08001	0.5078	1.14013	0.41038	0.79757
7914127	IFI6	interferon, alpha-inducible protein 6	2123.56	1863.07	2502.45	2440.42	1691.71	2160.93	2247.25	2360.79	1.23986	0.10254	0.535	1.19607	0.253	0.64741
8118100	MICA	MHC class I polypeptide-related sequence A	1386.72	1322.37	1706.55	1652.26	302.63	304.614	434.963	495.678	1.23983	0.07957	0.47402	1.53256	0.01068	0.08151
8077123	CPT1B	carnitine palmitoyltransferase 1B (muscle)	249.839	270.093	316.031	328.503	418.984	424.398	466.887	474.917	1.23965	0.17136	0.49612	1.1167	0.39794	0.86642
8095021	SPATA18	spermatogenesis associated 18 homolog (rat)	63.3274	89.9861	105.371	84.6667	151.704	146.085	158.57	168.638	1.23954	0.47085	0.83817	1.09879	0.60011	0.97892
7956488	KIF5A	kinesin family member 5A	372.033	312.2	396.639	451.464	114.946	111.765	138.854	146.391	1.2395	0.23976	0.67251	1.25819	0.22365	0.6243
8026424	CYP4F22	cytochrome P450, family 4, subfamily F, polypeptide 22	77.2207	81.1499	99.8513	96.4187	111.594	116.422	121.583	141.317	1.23931	0.31166	0.72949	1.15299	0.50305	0.8962
8113124		Homo sapiens uncharacterized gastric protein YC11P mRNA, complete cds.	159.148	113.869	176.267	162.073	92.4461	77.0722	117.924	124.909	1.23927	0.35923	0.81477	1.43249	0.1121	0.49164
8128626	PDSS2	prenyl (decaprenyl) diphosphate synthase, subunit 2	150.226	159.266	193.45	190.006	163.501	132.417	198.45	212.125	1.23899	0.20757	0.68476	1.38747	0.10535	0.39523
7932744	ARMC4	armadillo repeat containing 4	188.607	189.034	222.253	245.591	52.2852	55.8912	46.3428	59.3446	1.23886	0.21104	0.79268	-1.02355	0.93741	0.99974
7995895	HERPUD1	homocysteine-inducible, endoplasmic reticulum stress-inducible, ubiquitin-like domain member 1	1383.25	1392.54	1734.52	1704.26	1646.85	1631.67	3033.33	3272.51	1.23885	0.05902	0.34704	1.92338	2.01285e-06	0.0055
8133057	ZNF138	zinc finger protein 138	489.924	404.883	563.699	544.823	139.174	109.249	322.683	358.473	1.23884	0.18186	0.70492	2.74192	3.52123e-06	0.00951
8130009			211.525	178.726	222.126	261.328	232.876	203.48	231.208	226.274	1.23883	0.2998	0.70461	1.04841	0.7856	0.99429
8168205	FOXO4	forkhead box O4	271.024	255.626	327.046	325.308	302.258	256.48	362.228	336.507	1.23869	0.1451	0.59168	1.25056	0.20162	0.56593
7985934	SEMA4B	sema domain, immunoglobulin domain (Ig), transmembrane domain (TM) and short cytoplasmic domain, (semaphorin) 4B	425.638	415.763	528.984	513.163	578.406	586.865	763.582	799.388	1.23858	0.11183	0.42469	1.34129	0.02518	0.20991
8084717	ST6GAL1	ST6 beta-galactosamide alpha-2,6-sialyltranferase 1	217.923	198.699	262.747	253.251	75.594	74.6439	76.8758	88.3162	1.23853	0.19905	0.71043	1.09954	0.68628	0.96038
8089462			41.4754	55.183	57.0678	62.6459	41.5281	40.9401	42.7457	38.5184	1.23852	0.48094	0.88304	-1.01482	0.95959	0.99995
7939365	FJX1	four jointed box 1 (Drosophila)	694.478	724.126	887.336	869.616	593.583	609.439	239.516	307.163	1.23851	0.08951	0.57072	-2.2006	2.73334e-06	0.01055
7961507	ART4	ADP-ribosyltransferase 4 (Dombrock blood group)	30.0553	33.0488	41.7249	36.428	560.812	465.831	484.005	516.47	1.23848	0.51941	0.82516	-1.02615	0.87823	0.99962
8031039			12.4128	12.7369	14.6399	16.5071	14.5777	12.3434	11.9985	11.7196	1.23847	0.65609	0.94816	-1.13505	0.80295	0.98787
8141688	PLOD3	Homo sapiens procollagen-lysine, 2-oxoglutarate 5-dioxygenase 3 (PLOD3), mRNA.	2289.76	2177.44	2772.49	2758.27	924.457	969.311	1007.08	1142.69	1.23808	0.06179	0.43218	1.13518	0.3828	0.78135
7907904	IER5	immediate early response 5	538.914	592.167	692.52	707.795	603.346	599.985	644.798	660.097	1.23803	0.12136	0.43527	1.0844	0.51293	0.92469
8046512	LOC442058	PREDICTED: Homo sapiens similar to replication protein A3, 14kDa (LOC442058), mRNA.	111.48	98.7793	127.691	132.613	138.851	124.16	140.001	143.403	1.23802	0.29657	0.71252	1.07754	0.69791	0.97999
8021623	SERPINB7	serpin peptidase inhibitor, clade B (ovalbumin), member 7	260.245	218.079	310.726	281.441	34.4834	33.2926	34.3094	35.2806	1.238	0.25424	0.80281	1.02676	0.93033	0.99943
8051571			30.8882	35.3564	42.4188	39.5919	33.2596	31.5048	30.8905	27.8949	1.238	0.50179	0.89031	-1.10171	0.77099	0.98722
7960942	C12orf33	chromosome 12 open reading frame 33	22.1938	18.9443	25.4149	25.5097	23.4914	24.3856	24.4352	22.5961	1.23789	0.57325	0.91331	-1.01798	0.96114	0.99994
8126855	C6orf138	chromosome 6 open reading frame 138	149.764	157.635	187.656	192.837	211.862	185.849	197.167	181.513	1.23778	0.2127	0.65322	-1.05026	0.79626	0.99234
8107100	RGMB	RGM domain family, member B	1375.42	1330.05	1656.41	1692.06	269.857	258.691	233.62	307.027	1.23767	0.07135	0.59745	1.02289	0.90995	0.99918
8102877	CLGN	calmegin	56.7236	58.7948	72.9038	70.065	30.0001	32.4781	36.3526	35.4541	1.23763	0.36812	0.8318	1.14931	0.65573	0.94361
7974270	ATL1	atlastin GTPase 1	374.756	389.944	482.506	463.756	127.689	119.95	140.794	157.192	1.23743	0.1309	0.6208	1.20331	0.3588	0.71441
7960682	C12orf53	chromosome 12 open reading frame 53	454.251	392.865	505.472	542.773	263.609	278.647	315.788	287.693	1.23743	0.18627	0.6002	1.11291	0.51509	0.9139
8133860	GNAI1	guanine nucleotide binding protein (G protein), alpha inhibiting activity polypeptide 1	667.804	611.891	766.491	817.017	270.448	240.237	284.519	309.255	1.23741	0.13732	0.58321	1.1627	0.38568	0.79207
7930894	GRK5	G protein-coupled receptor kinase 5	355.06	371.38	451.321	447.561	251.932	204.442	346.645	325.57	1.23738	0.11867	0.60287	1.47295	0.03404	0.19641
8078286	RARB	retinoic acid receptor, beta	291.094	242.17	333.524	326.24	49.3939	37.936	47.9616	39.4592	1.23722	0.21133	0.8479	1.00104	0.99758	1
7982102		Homo sapiens cDNA FLJ44943 fis, clone BRAMY4001200, moderately similar to GAA5_RAT Gamma-aminobutyric-acid receptor alpha-5 subunit.	71.8408	73.642	86.2398	93.7402	62.7192	78.6044	72.7436	77.5905	1.23712	0.34486	0.80415	1.06376	0.81414	0.99395
7904923			44.5124	46.8435	57.8308	55.1771	45.7755	52.6325	57.1122	59.2283	1.23701	0.41957	0.82971	1.18223	0.53458	0.90799
7918153			193.514	159.417	213.112	223.401	205.267	185.753	193.252	187.913	1.23682	0.26731	0.68365	-1.02586	0.88408	0.99898
8178884	HLA-DMA	major histocompatibility complex, class II, DM alpha	284.37	237.502	335.646	309.783	474.68	509.556	575.489	667.29	1.23676	0.24104	0.64724	1.26268	0.15566	0.58408
8180086	HLA-DMA	major histocompatibility complex, class II, DM alpha	284.37	237.502	335.646	309.783	474.68	509.556	575.489	667.29	1.23676	0.24104	0.64724	1.26268	0.15566	0.58408
7978405			15.713	19.1428	23.4234	19.6813	16.5221	18.2832	20.4861	15.7758	1.23666	0.63602	0.95269	1.04185	0.92942	0.9995
8099524	LDB2	LIM domain binding 2	69.714	79.6021	103.361	81.2639	87.7281	101.109	87.3618	81.3041	1.23647	0.43613	0.83111	-1.1196	0.63114	0.96613
8058127	CLK1	CDC-like kinase 1	770.878	723.455	894.006	953.589	598.221	545.28	847.947	803.725	1.2364	0.12367	0.49464	1.4444	0.01049	0.1396
8087485	UBA7	ubiquitin-like modifier activating enzyme 7	486.379	445.603	550.109	602.111	749.804	828.529	1051.27	1163.86	1.23631	0.16974	0.55574	1.40346	0.0252	0.22379
8103693	LOC650432	similar to unactive progesterone receptor, 23 kD	15.21	13.4488	17.79	17.6396	13.5608	13.3206	15.4682	16.1219	1.23626	0.6322	0.93695	1.17517	0.71951	0.96921
8157193	ZNF483	zinc finger protein 483	188.236	191.025	239.823	228.917	94.2482	100.357	140.267	165.759	1.23593	0.18783	0.68361	1.57255	0.04714	0.17623
8112807	ARSB	arylsulfatase B	704.437	609.386	818.236	805.202	504.271	510.738	591.412	676.667	1.23566	0.13822	0.52974	1.24933	0.14654	0.50038
7914218	TAF12	TAF12 RNA polymerase II, TATA box binding protein (TBP)-associated factor, 20kDa	591.225	507.697	713.363	644.292	391.546	374.422	436.912	433.025	1.23544	0.19587	0.55249	1.13574	0.35024	0.83779
7976826	SNORD114-26	Homo sapiens small nucleolar RNA, C/D box 114-26 (SNORD114-26), non-coding RNA.	131.055	150.612	160.562	187.404	41.4911	42.9877	32.9382	40.5227	1.23538	0.32588	0.84924	-1.14998	0.65725	0.95035
8142415	C7orf60	chromosome 7 open reading frame 60	837.887	818.284	1024.14	1021.33	468.539	417.479	1008.25	1094.17	1.23506	0.07276	0.47635	2.37288	1.78002e-07	0.00313
8110392	TMED9	transmembrane emp24 protein transport domain containing 9	1676.36	1642.5	2069.03	2029.89	1372.64	1414.09	1624.89	1702.04	1.23504	0.06512	0.36263	1.19385	0.14847	0.49369
7917240	CTBS	chitobiase, di-N-acetyl-	460.929	395.889	549.075	509.028	830.018	893.254	1089.86	1112.63	1.23492	0.19536	0.54215	1.27809	0.05577	0.42659
8103892			17.8772	18.9082	24.7712	20.6559	21.7007	18.7621	19.1391	22.1697	1.23492	0.61548	0.93721	1.02091	0.96094	0.99993
8095343	STAP1	signal transducing adaptor family member 1	16.6255	17.4049	21.6804	20.3442	17.2732	19.4944	17.4127	22.7124	1.23491	0.6051	0.93922	1.09132	0.84708	0.99478
8137336	ACCN3	amiloride-sensitive cation channel 3	182.485	167.485	214.704	217.345	233.036	265.599	254.058	232.761	1.23453	0.20907	0.64716	-1.02427	0.89464	0.99902
8141746			28.4003	23.7461	31.7511	32.6207	26.5411	34.8921	30.9482	23.798	1.23444	0.54671	0.93184	-1.12215	0.77837	0.98793
8105411	IL31RA	interleukin 31 receptor A	33.2874	38.8564	45.2428	43.8126	38.1141	41.9663	38.5405	38.4826	1.23441	0.48736	0.87112	-1.03969	0.89407	0.99882
7932962			48.2761	62.4149	67.4479	69.1887	68.0597	60.433	73.6916	54.4137	1.2344	0.4412	0.8834	-1.00302	0.99193	1
8162179	GAS1	growth arrest-specific 1	251.626	279.654	330.366	325.432	239.668	240.702	242.417	203.677	1.23437	0.17735	0.6244	-1.07684	0.67521	0.97002
7948894	WDR74	WD repeat domain 74	1383.98	1262.12	1693.6	1572.57	1856.99	1712.55	2468.12	2359.59	1.23433	0.12756	0.46635	1.35247	0.01894	0.2158
8148448		Homo sapiens mRNA; cDNA DKFZp686N0494 (from clone DKFZp686N0494).	391.415	393.893	517.95	451.269	129.258	158.701	185.633	182.374	1.23419	0.18359	0.66629	1.27798	0.2107	0.56784
8047097	KIAA0838	glutaminase C	678.492	636.861	795.242	828.019	738.937	711.763	624.551	678.031	1.23409	0.1178	0.4776	-1.11371	0.43404	0.86027
8037251	PSG1	pregnancy specific beta-1-glycoprotein 1	622.507	532.851	722.093	702.797	269.473	282.175	191.543	199.295	1.23329	0.1582	0.57066	-1.41145	0.03341	0.22348
7956301	LRP1	low density lipoprotein-related protein 1 (alpha-2-macroglobulin receptor)	782.87	768.95	944.619	969.172	715.664	710.508	918.168	1094.13	1.23326	0.08696	0.47844	1.41098	0.03302	0.15868
7924388	BPNT1	3'(2'), 5'-bisphosphate nucleotidase 1	362.405	337.374	448.324	414.604	368.04	356.149	453.078	473.245	1.23314	0.17918	0.5381	1.27912	0.08327	0.41594
7973369	PSMB11	proteasome (prosome, macropain) subunit, beta type, 11	55.5595	64.2834	78.7818	68.996	69.3602	65.1249	72.9491	68.5071	1.2331	0.43674	0.83203	1.05184	0.83214	0.99655
8136846	TAS2R40	taste receptor, type 2, member 40	39.9535	38.7384	47.6288	49.4021	48.6872	44.1138	51.1186	36.3606	1.23305	0.44595	0.88154	-1.06083	0.86052	0.99767
7916898	DEPDC1	DEP domain containing 1	1203.47	1196.97	1490.37	1468.96	601.219	429.085	998.262	973.236	1.23283	0.06567	0.58702	1.91351	0.00011	0.0251
7904417			27.1882	30.4352	33.9883	37.0387	44.9196	44.2074	43.1692	45.0113	1.23261	0.53457	0.87523	-1.01073	0.96847	0.99998
8096130	CDS1	CDP-diacylglycerol synthase (phosphatidate cytidylyltransferase) 1	202.054	192.738	238.086	248.494	1196.43	1231.92	1038	983.333	1.2325	0.20002	0.51947	-1.20136	0.14387	0.60966
8149320	LOC157740	hypothetical protein C8orf9	81.2627	86.7879	106.361	100.738	95.2829	79.3758	67.0869	72.3946	1.23236	0.32973	0.79616	-1.2522	0.38158	0.76382
7908178	C1orf26	chromosome 1 open reading frame 26	112.858	90.2268	118.313	131.95	83.5075	72.0703	157.198	136.152	1.23231	0.37847	0.82512	1.88555	0.00933	0.13478
8011499	P2RX1	purinergic receptor P2X, ligand-gated ion channel, 1	97.0443	100.827	121.794	121.99	112.891	114.877	111.558	104.019	1.23204	0.26795	0.68625	-1.05655	0.77925	0.99011
8079588			13.5117	13.0472	17.7327	14.9833	13.2502	10.4946	11.0021	12.6794	1.23182	0.66409	0.95952	-1.00268	0.99614	1
8070579	TFF1	trefoil factor 1	129.269	144.62	167.367	169.973	178.066	194.123	155.954	151.213	1.23167	0.25785	0.67364	-1.21169	0.28885	0.72098
8036373	ZNF585A	zinc finger protein 585A	241.094	189.834	249.32	281.342	112.531	100.315	192.705	202.149	1.23144	0.31042	0.75181	1.85512	0.00161	0.0846
8007921	MYL4	myosin, light chain 4, alkali; atrial, embryonic	86.6551	105.328	131.651	104.739	119.309	124.376	106.838	99.1559	1.23131	0.42525	0.81232	-1.18297	0.40219	0.8812
8125537	HLA-DMA	major histocompatibility complex, class II, DM alpha	239.961	198.474	282.779	256.853	392.356	418.531	477.16	556	1.23081	0.27925	0.68887	1.27411	0.15089	0.58553
7993754	LOC100129488	hypothetical protein LOC100129488	40.2605	43.0681	45.7051	56.8567	42.6219	47.5369	44.3172	54.4872	1.23081	0.50683	0.89138	1.09589	0.76819	0.98835
8047487		Homo sapiens mRNA; cDNA DKFZp586B0224 (from clone DKFZp586B0224).	633.091	603.871	779.675	742.774	263.515	280.024	374.841	412.976	1.2308	0.12333	0.54514	1.44942	0.02549	0.15936
8173524	CITED1	Cbp/p300-interacting transactivator, with Glu/Asp-rich carboxy-terminal domain, 1	97.8165	120.524	128.737	139.992	116.473	142.997	131.046	126.961	1.23078	0.35713	0.79552	-1.00567	0.97911	0.99999
8005632			33.2001	33.3901	36.4585	45.4975	34.3248	43.4081	29.1875	25.7594	1.23075	0.53165	0.91053	-1.41469	0.34833	0.71572
8121749	GJA1	gap junction protein, alpha 1, 43kDa	1013.84	995.461	1206.35	1266.14	116.99	78.5133	105.185	100.907	1.23052	0.09583	0.75424	1.05417	0.84479	0.99561
8034217	EPOR	erythropoietin receptor	197.295	204.49	241.629	252.768	389.874	394.469	501.506	538.923	1.2305	0.19842	0.54783	1.3265	0.05019	0.32035
7998965			69.7013	66.4053	78.2057	89.2627	87.5436	106.088	67.5104	69.3413	1.23042	0.39667	0.81297	-1.4149	0.17169	0.50159
8122724	ULBP1	UL16 binding protein 1	592.842	577.721	720.31	719.807	754.382	787.83	1057.59	1087.62	1.23028	0.0906	0.41117	1.391	0.0094	0.12781
8044391	MERTK	c-mer proto-oncogene tyrosine kinase	96.0717	107.125	134.287	115.653	280.896	309.484	278.204	339.189	1.23004	0.36408	0.76546	1.04576	0.81308	0.99643
7927915	STOX1	storkhead box 1	264.794	248.201	310.307	320.61	214.979	173.311	324.253	355.794	1.22987	0.18005	0.67314	1.75139	0.00383	0.07691
8087473	MGC9925	hypothetical protein MGC9925	655.996	646.479	768.06	833.576	282.126	284.854	446.461	494.728	1.22969	0.13096	0.51945	1.66	0.00191	0.04475
8123714	PRO0246	PRO0246 protein	48.3523	56.6917	58.6945	70.4646	57.9217	71.9441	60.9187	59.9743	1.22957	0.48224	0.87348	-1.07422	0.79108	0.99241
7905909	EFNA4	ephrin-A4	624.262	569.598	724.58	743.319	285.532	359.014	661.091	711.72	1.22954	0.13242	0.61825	2.12989	2e-05	0.01509
7974207	MGAT2	mannosyl (alpha-1,6-)-glycoprotein beta-1,2-N-acetylglucosaminyltransferase	279.358	257.613	334.7	325.518	163.914	161.629	198.304	186.562	1.22952	0.1809	0.60119	1.18222	0.32687	0.73287
8058335	SUMO1	SMT3 suppressor of mif two 3 homolog 1 (S. cerevisiae)	900.286	915.507	1112.06	1120.22	829.472	852.912	1006.69	787.121	1.22937	0.07639	0.53381	1.06623	0.70434	0.97562
8155547	LOC442421	hypothetical LOC442421	208.439	239.526	248.963	301.718	176.741	189.097	182.724	149.048	1.22929	0.31072	0.76185	-1.10268	0.63162	0.96362
8146703	C8orf46	chromosome 8 open reading frame 46	141.632	121.62	162.95	160.618	204.501	179.249	180.939	179.513	1.22912	0.28433	0.70274	-1.06464	0.72885	0.98583
8124160			20.4627	22.7511	26.5496	26.5626	15.8683	19.61	22.6483	20.4714	1.22906	0.56924	0.93388	1.21538	0.65192	0.9465
7956026	GDF11	growth differentiation factor 11	306.419	288.315	362.881	368.057	154.496	159.168	164.178	170.692	1.22902	0.15643	0.5861	1.06761	0.70375	0.97376
7953651	PEX5	peroxisomal biogenesis factor 5	384.178	388.989	490.883	459.312	223.042	268.495	348.614	349.126	1.22897	0.14893	0.59369	1.41951	0.03376	0.22312
7962537	SLC38A2	solute carrier family 38, member 2	7911.8	7982.72	9734.58	9798.9	6978.39	5933.33	8698.58	8621.28	1.22894	0.04952	0.40608	1.34141	0.02302	0.17093
7963880	ITGA7	integrin, alpha 7	316.058	335.376	374.118	426.45	132.66	151.117	129.936	130.857	1.22893	0.21913	0.67725	-1.08813	0.6666	0.96278
8084299	HSP90AA5P	heat shock protein 90kDa alpha (cytosolic), class A member 5 (pseudogene)	18.4174	18.0789	24.3883	20.4582	19.0374	19.833	18.353	16.955	1.2288	0.61987	0.93186	-1.10089	0.81465	0.99217
8085475	WNT7A	wingless-type MMTV integration site family, member 7A	162.03	163.959	189.009	211.499	1085.76	1042.81	587.138	536.663	1.22859	0.25685	0.59972	-1.89408	7.37163e-06	0.02608
7923119	ZBTB41	zinc finger and BTB domain containing 41	631.779	571.839	734.411	744.243	1098.62	1055.09	1371.39	1446.14	1.22851	0.1306	0.47179	1.30822	0.0365	0.28061
8154100	VLDLR	very low density lipoprotein receptor	303.645	307.226	381.146	369.312	69.0701	74.9671	77.0288	66.227	1.22851	0.14461	0.73352	-1.00545	0.98292	0.99999
7981514	AHNAK2	AHNAK nucleoprotein 2	454.69	424.965	519.32	561.269	764.168	694.983	1047.93	1189.39	1.22842	0.17048	0.575	1.53331	0.00737	0.11104
7959484	CCDC62	coiled-coil domain containing 62	59.1936	67.2557	71.3293	83.9891	49.5613	64.2779	52.8978	64.6805	1.22831	0.44408	0.88839	1.03285	0.91788	0.99952
8060745	SMOX	spermine oxidase	309.733	328.253	378.039	405.49	825.126	848.725	374.993	377.221	1.22813	0.18425	0.51467	-2.22523	1.40202e-08	0.00498
7925749	OR2T34	olfactory receptor, family 2, subfamily T, member 34	71.3168	57.1776	77.0684	80.7033	91.2543	88.7372	81.8695	65.9303	1.22785	0.42691	0.84969	-1.21781	0.4179	0.86294
8170531	MAGEA4	melanoma antigen family A, 4	35.0735	46.3854	53.8929	46.1126	41.6239	47.6159	57.4642	38.9954	1.22768	0.53838	0.93033	1.0809	0.82532	0.99419
8102789	TERF1	telomeric repeat binding factor (NIMA-interacting) 1	709.007	604.374	804.707	807.694	640.183	615.323	768.935	715.005	1.22767	0.15204	0.52772	1.18195	0.22736	0.67354
8171313	ARHGAP6	Rho GTPase activating protein 6	58.1498	48.1437	69.0346	61.4586	45.1427	59.8284	57.5119	47.7419	1.22767	0.46985	0.90204	1.00269	0.99339	1
8055911			30.0206	38.2323	37.9162	45.865	42.3533	46.6087	44.66	39.1445	1.22751	0.56415	0.91768	-1.06154	0.8437	0.99737
8102076	CENPE	centromere protein E, 312kDa	958.008	855.128	1128.64	1096.93	532.985	474.165	881.977	906.479	1.22747	0.13131	0.5249	1.77576	6e-05	0.02676
8052231			234.695	333.133	342.076	354.827	361.757	295.718	133.198	210.867	1.22731	0.3078	0.83863	-1.9109	0.01049	0.15149
7920252	S100A7	S100 calcium binding protein A7	130.925	76.3146	126.947	127.387	268.837	324.374	239.344	362.989	1.22725	0.45514	0.89316	1.01538	0.95056	0.99997
8120460	LOC442229	PREDICTED: Homo sapiens similar to mitochondrial carrier triple repeat 1 (LOC442229), mRNA.	65.5519	54.6648	69.4737	78.0342	65.1919	59.2358	59.9052	59.1595	1.22702	0.45098	0.84941	-1.04504	0.8587	0.99775
8174717	UPF3B	UPF3 regulator of nonsense transcripts homolog B (yeast)	522.682	453.606	604.004	593.697	366.297	359.418	580.649	593.102	1.22679	0.16594	0.52257	1.61737	0.0004	0.0537
7981775			136.53	176.036	180.906	202.536	227.63	268.774	261.068	279.234	1.22675	0.35202	0.77159	1.08843	0.64027	0.97502
7934896			73.8919	34.7895	65.9285	67.3931	47.2619	80.5856	55.6693	62.5695	1.22672	0.57287	0.96148	-1.08127	0.82459	0.99429
8148049	NOV	nephroblastoma overexpressed gene	236.959	233.49	290.263	286.769	195.947	199.953	208.873	165.585	1.22656	0.16053	0.65913	-1.05726	0.77884	0.988
8081941			36.5958	41.3878	40.1949	55.4495	43.3947	41.0117	41.1101	36.0333	1.22647	0.56046	0.90756	-1.09415	0.7669	0.99064
7964733	RPSAP52	ribosomal protein SA pseudogene 52	16.6085	20.5441	23.5157	22.0449	20.6268	20.316	20.9882	24.7253	1.22631	0.62567	0.94239	1.11652	0.78072	0.98856
7984008			69.4485	52.9901	66.1511	83.9876	173.204	151.172	123.161	96.6693	1.22624	0.5081	0.88774	-1.47558	0.09817	0.55004
8099912	C4orf34	chromosome 4 open reading frame 34	419.95	392.721	483.545	512.974	550.014	550.75	687.651	679.878	1.22623	0.16755	0.48616	1.24234	0.07567	0.43638
8044094	TMEM182	transmembrane protein 182	144.452	134.028	160.023	181.359	200.298	206.889	288.894	299.642	1.22588	0.30946	0.67631	1.44537	0.01914	0.2526
8014230	AMAC1	acyl-malonyl condensing enzyme 1	137.598	128.103	201.793	123.923	118.774	141.558	147.945	100.091	1.22588	0.47756	0.88381	-1.04957	0.8596	0.99837
8172225	EFHC2	EF-hand domain (C-terminal) containing 2	44.6281	39.7956	46.992	56.4853	31.7831	34.1071	36.1515	31.8641	1.22569	0.51229	0.90131	1.03226	0.92326	0.9995
8014342	CCL16	chemokine (C-C motif) ligand 16	58.9405	66.466	77.5812	76.12	80.76	90.5696	77.6355	85.7817	1.22562	0.39443	0.81848	-1.04842	0.84291	0.99672
8155591	ANKRD20B	Homo sapiens ankyrin repeat domain 20B (ANKRD20B), non-coding RNA.	43.9621	41.8953	51.4378	53.7897	41.8379	34.0488	37.8054	47.0243	1.22561	0.45062	0.89329	1.11785	0.7481	0.98061
8058333	LOC645805	PREDICTED: Homo sapiens misc_RNA (LOC645805), miscRNA.	1505.75	1225.53	1652.42	1694.96	1429.72	1485.15	1581.7	1794.25	1.22557	0.16719	0.54868	1.15818	0.2956	0.76869
8109462	CNOT8	CCR4-NOT transcription complex, subunit 8	1674.13	1543.94	1987.4	1956.52	1229.95	1258.11	2061.35	2148.57	1.22555	0.09853	0.41718	1.69205	3e-05	0.01966
8087337	LAMB2	laminin, beta 2 (laminin S)	1153.08	1176.87	1408.01	1447.15	881.692	869.413	1047.05	1151.83	1.22542	0.0872	0.43769	1.25571	0.09521	0.35741
7921955	RXRG	retinoid X receptor, gamma	49.5734	53.6795	57.7871	68.6891	43.3833	53.5423	47.341	46.0597	1.22492	0.47262	0.87829	-1.03774	0.90068	0.99885
8129876	PBOV1	prostate and breast cancer overexpressed 1	18.073	16.871	22.5131	20.2872	18.7537	18.2583	19.1597	18.0839	1.22483	0.62556	0.93399	1.00626	0.98767	1
8137483	FLJ16734	hypothetical LOC641928	56.3106	51.5292	60.6959	71.3663	93.8175	80.3722	82.9956	87.3087	1.22462	0.46485	0.84526	-1.02281	0.92376	0.99967
8175574	SLITRK4	SLIT and NTRK-like family, member 4	142.716	151.381	196.001	164.105	64.8243	60.6085	80.1346	75.7558	1.22445	0.32847	0.7866	1.24282	0.35956	0.74883
8106528	LOC728820	PREDICTED: Homo sapiens misc_RNA (LOC728820), miscRNA.	61.7264	90.6041	72.627	113.892	89.1282	78.3219	96.6533	85.1761	1.22444	0.5634	0.91341	1.08587	0.73427	0.99213
8127087	GSTA3	glutathione S-transferase alpha 3	32.0621	35.1279	38.2997	43.9575	30.9959	34.1273	34.4348	33.2194	1.22425	0.53281	0.89931	1.03887	0.90478	0.99916
8090891		Homo sapiens cDNA FLJ44898 fis, clone BRAMY3002508.	368.023	372.997	473.511	433.63	444.73	446.755	452.891	466.787	1.22418	0.17398	0.50983	1.03162	0.81215	0.99556
7909954	DISP1	dispatched homolog 1 (Drosophila)	126.853	127.396	146.986	164.198	85.5066	60.06	154.174	159.747	1.22393	0.29355	0.80914	2.15655	0.00116	0.06082
8085970			50.6441	47.5605	54.3775	65.8081	59.1868	66.0461	74.9308	85.394	1.22383	0.4847	0.86377	1.28021	0.33916	0.78526
7971375	TPT1	tumor protein, translationally-controlled 1	1174.91	1262.93	1478.07	1505.11	1628.75	1721.55	2061.07	1840.45	1.2237	0.10439	0.48397	1.16453	0.27342	0.68569
8166999	CHST7	carbohydrate (N-acetylglucosamine 6-O) sulfotransferase 7	269.681	253.641	332.701	307.614	195.365	176.883	214.445	215.698	1.22356	0.21531	0.63746	1.15553	0.38929	0.81821
7982152			288.316	310.585	403.369	329.367	265.46	310.989	278.876	248.919	1.22347	0.28411	0.72538	-1.09218	0.63787	0.96471
7986661			288.316	310.585	403.369	329.367	265.46	310.989	278.876	248.919	1.22347	0.28411	0.72538	-1.09218	0.63787	0.96471
7986943			288.316	310.585	403.369	329.367	265.46	310.989	278.876	248.919	1.22347	0.28411	0.72538	-1.09218	0.63787	0.96471
7953450	LEPREL2	leprecan-like 2	330.426	293.478	410.792	352.523	178.278	193.557	167.831	182.593	1.22345	0.26739	0.70806	-1.0611	0.74747	0.98745
7979365			62.644	57.7745	81.1166	66.2005	74.9913	64.9361	47.4853	54.179	1.22337	0.4637	0.87136	-1.37637	0.25531	0.65505
7981783	OR4N4	olfactory receptor, family 4, subfamily N, member 4	16.2853	27.0747	23.2277	29.8079	24.9541	23.6076	22.2396	23.1191	1.22315	0.67071	0.96456	-1.07061	0.85133	0.99779
7917649	TGFBR3	transforming growth factor, beta receptor III	202.614	237.411	253.277	284.852	585.001	533.171	856.961	889.367	1.22295	0.29275	0.66536	1.56177	0.00149	0.13421
8058456			30.7375	28.1176	35.5857	36.3898	26.6653	29.6548	32.0547	32.2331	1.22293	0.52664	0.89578	1.14147	0.68642	0.96647
8043657		Homo sapiens cDNA FLJ37746 fis, clone BRHIP2022708.	350.748	315.974	400.289	414.911	908.432	771.177	1285.81	1254.83	1.2227	0.19056	0.59096	1.51264	0.00345	0.12109
8006123	CPD	carboxypeptidase D	1614.57	1587.81	2029.22	1886.33	1567.9	1543.57	1803.97	1857.96	1.2227	0.1105	0.41224	1.17691	0.16066	0.56601
8165672			545.115	388.323	519.308	621.98	800.815	493.958	447.413	377.383	1.22267	0.34246	0.834	-1.56981	0.09927	0.3585
8079753	DAG1	dystroglycan 1 (dystrophin-associated glycoprotein 1)	1463.24	1452.82	1741.88	1823.44	1491.24	1651.92	1923.73	2039.54	1.22265	0.0918	0.46039	1.26092	0.08634	0.35338
8173160			15.9758	16.1971	18.558	20.7742	17.3804	18.5634	17.435	14.8538	1.22253	0.6368	0.94448	-1.1132	0.80936	0.99112
8077160	ARSA	arylsulfatase A	222.485	212.285	269.573	261.928	336.501	319.354	446.667	491.104	1.22249	0.19961	0.59749	1.42984	0.02504	0.19833
8154135	SLC1A1	solute carrier family 1 (neuronal/epithelial high affinity glutamate transporter, system Xag), member 1	66.0117	75.6511	90.3809	82.7983	110.858	81.6226	128.758	133.024	1.22247	0.41234	0.84372	1.36005	0.18947	0.62841
7901426	ZFYVE9	zinc finger, FYVE domain containing 9	207.678	191.6	231.915	256.177	210.042	180.754	273.516	283.525	1.22244	0.26354	0.69483	1.4254	0.04235	0.29475
7951349			31.1414	23.0004	34.338	31.8407	37.2093	32.5807	47.3065	37.4493	1.22232	0.59165	0.93842	1.21444	0.57391	0.93805
7969263	HNRNPA1L2	heterogeneous nuclear ribonucleoprotein A1-like 2	312.577	253.892	354.131	338.275	390.85	376.631	351.307	357.682	1.22232	0.2573	0.63459	-1.0825	0.5705	0.95951
7963206			45.9498	48.2701	57.6444	57.5059	53.6007	72.5339	46.982	46.6973	1.22214	0.42512	0.86099	-1.34645	0.34002	0.67469
8028613	IL29	interleukin 29 (interferon, lambda 1)	206.067	186.863	241.048	239.07	1335.17	1563.43	917.278	856.22	1.22189	0.22284	0.62402	-1.6344	0.00294	0.07984
8150757	RB1CC1	RB1-inducible coiled-coil 1	433.054	400.849	524.16	494.769	302.834	267.362	414.629	414.265	1.22188	0.17705	0.59153	1.4537	0.01312	0.16774
8066266	MAFB	v-maf musculoaponeurotic fibrosarcoma oncogene homolog B (avian)	289.817	339.382	385.88	382.906	412.307	365.969	623.053	687.23	1.22185	0.20704	0.6403	1.68357	0.00169	0.07105
8160835	C9orf23	chromosome 9 open reading frame 23	397.087	405.686	489.441	491.385	390.413	373.833	463.323	457.35	1.2218	0.12275	0.48211	1.20468	0.17164	0.53693
7920971		Homo sapiens full length insert cDNA clone ZD63A01.	975.529	879.446	1106.5	1159.88	253.229	246.166	309.325	341.431	1.22178	0.14569	0.57746	1.30309	0.10752	0.37717
8053975	LMAN2L	lectin, mannose-binding 2-like	1004.81	969.466	1228.45	1183.53	365.647	376.845	528.024	539.787	1.22171	0.10839	0.46736	1.43814	0.00769	0.10621
8113097	KIAA0825	KIAA0825 protein	55.8407	48.7801	65.5035	62.3094	48.4324	52.7	65.6766	60.1521	1.22168	0.44824	0.85797	1.2442	0.41146	0.82355
7955663	TENC1	tensin like C1 domain containing phosphatase (tensin 2)	483.602	503.694	607.595	598.43	204.354	261.703	285.128	292.287	1.22154	0.12583	0.64385	1.23894	0.2496	0.60529
8033054	FUT3	fucosyltransferase 3 (galactoside 3(4)-L-fucosyltransferase, Lewis blood group)	74.4748	62.9726	84.2297	83.6473	472.803	402.422	398.637	454.596	1.22139	0.3987	0.7835	-1.02577	0.88615	0.99933
7980983	MOAP1	modulator of apoptosis 1	331.447	323.056	399.404	399.997	313.546	328.007	430.188	480.511	1.22138	0.13836	0.55665	1.41952	0.03175	0.17802
7981724		Homo sapiens clone CRV-CD5-17-VH immunoglobulin heavy chain variable region mRNA, partial cds.	118.454	108.162	143.524	133.194	182.997	213.33	165.281	182.485	1.22109	0.32577	0.75818	-1.13964	0.51308	0.91268
8034084	AP1M2	adaptor-related protein complex 1, mu 2 subunit	137.539	146.143	175.038	171.36	604.116	557.953	677.36	656.77	1.22108	0.25533	0.60947	1.14807	0.31538	0.81424
7947363	WT1	Wilms tumor 1	112.152	124.307	155.081	133.644	111.867	120.712	124.332	113.914	1.22104	0.36009	0.7823	1.02437	0.90705	0.9994
8027323	ZNF257	zinc finger protein 257	78.1487	59.5292	98.3821	69.7183	25.6573	31.3179	22.1666	24.5587	1.22097	0.53361	0.9347	-1.21937	0.61036	0.93221
8021081	SLC14A1	solute carrier family 14 (urea transporter), member 1 (Kidd blood group)	29.8417	32.326	37.9302	37.9687	40.3437	43.948	36.8057	37.4048	1.22087	0.51278	0.87856	-1.13585	0.66365	0.96238
7916783			12.1349	11.0273	14.7564	13.5193	11.4608	12.3122	12.4171	11.7027	1.22077	0.69272	0.95988	1.01459	0.97722	0.99998
7980718			21.8767	20.3642	23.0544	28.5012	27.6425	29.7134	38.6898	35.3568	1.22051	0.62306	0.92657	1.291	0.43681	0.86233
8111788	TTC33	tetratricopeptide repeat domain 33	293.913	276.299	354.86	341.056	186.98	170.944	307.172	312.824	1.22045	0.19041	0.61594	1.7322	0.00076	0.04857
8064857			2314.15	2163.09	2590.85	2872.46	3708.51	3945.77	4016.51	3860.38	1.22024	0.148	0.48468	1.02908	0.81293	0.99585
7954330	SLCO1B3	solute carrier organic anion transporter family, member 1B3	15.7144	19.5275	19.6582	23.3429	200.943	157.422	220.875	213.724	1.22017	0.65867	0.92687	1.21273	0.32945	0.92778
7901513	SCP2	sterol carrier protein 2	573.403	320.235	541.55	548.822	1704.19	1368.99	1755.58	1741.69	1.22015	0.39027	0.76255	1.138	0.38281	0.91806
7967870	TERF1	telomeric repeat binding factor (NIMA-interacting) 1	183.188	200.953	209.113	259.574	221.12	150.955	248.103	241.542	1.22009	0.34018	0.80963	1.31598	0.2021	0.63544
7989146	MNS1	meiosis-specific nuclear structural 1	570.416	474.762	656.64	618.407	163.403	142.591	259.147	292.484	1.21993	0.21787	0.71001	1.80275	0.00348	0.0697
8020779	DSG2	desmoglein 2	1638.24	1515.62	1905.12	1942.11	2256.79	2236.59	2382.72	2319.6	1.21985	0.1075	0.41233	1.0465	0.68453	0.97986
7974902	RHOJ	ras homolog gene family, member J	205.744	146.727	186.149	243.797	98.401	108.112	87.1267	102.474	1.2198	0.44179	0.8655	-1.0892	0.71425	0.98572
8165680			2937.53	2568.39	3364.82	3351.13	3211.69	2859.09	1991.08	1878.74	1.21977	0.11814	0.50705	-1.56875	0.00204	0.05973
8108733	PCDHB12	protocadherin beta 12	91.8757	83.6876	108.251	105.847	86.4401	106.446	98.1951	109.257	1.21949	0.34344	0.81308	1.07552	0.7645	0.98806
8068120			46.6773	44.8377	53.8375	57.7404	47.8159	47.3287	54.9671	50.261	1.21923	0.45814	0.84847	1.10598	0.70489	0.97444
8118116	MICB	MHC class I polypeptide-related sequence B	2357.48	2155.38	2868.36	2633.66	661.23	653.245	1060.51	1119.89	1.21919	0.14741	0.49605	1.65876	0.00017	0.03288
8082797	PRO2086	PRO2086 protein	35.3781	48.298	45.55	56.4673	47.1809	53.9506	46.6615	44.4902	1.21919	0.5683	0.92221	-1.10949	0.71553	0.98484
7973110	RNASE2	ribonuclease, RNase A family, 2 (liver, eosinophil-derived neurotoxin)	35.2119	40.3549	45.9861	46.1284	46.2373	44.9281	61.7768	46.5478	1.21898	0.49477	0.89353	1.18822	0.58124	0.92251
7929466	CYP2C18	cytochrome P450, family 2, subfamily C, polypeptide 18	28.3775	32.4198	38.1752	35.9244	35.1305	41.0202	37.4458	35.5063	1.2188	0.54661	0.90945	-1.04385	0.89281	0.99874
8035980	RHPN2	rhophilin, Rho GTPase binding protein 2	874.329	870.909	1026.35	1100.61	1891.12	1930.04	1222.49	1324.57	1.21872	0.1248	0.46643	-1.50022	0.00124	0.06705
7914270	LAPTM5	lysosomal multispanning membrane protein 5	130.535	125.033	153.79	157.633	244.23	289.772	229.197	253.826	1.21855	0.26964	0.7137	-1.10554	0.59958	0.94617
8076223	SNORD43	Homo sapiens small nucleolar RNA, C/D box 43 (SNORD43), non-coding RNA.	349.74	395.524	445.913	462.23	1184.89	1136.83	308.418	295.551	1.21855	0.19895	0.57774	-3.8441	1.30743e-15	0.00041
7938100	SMPD1	sphingomyelin phosphodiesterase 1, acid lysosomal	533.609	576.863	677.653	675.487	233.029	231.927	269.626	289.881	1.21853	0.1346	0.55499	1.20335	0.24007	0.60373
7898350	LOC100133616	hypothetical LOC100133616	126.172	129.009	169.056	141.881	129.898	126.465	144.234	173.263	1.2185	0.34478	0.76955	1.23846	0.31162	0.72826
7912884	LOC100133616	hypothetical LOC100133616	126.172	129.009	169.056	141.881	129.898	126.465	144.234	173.263	1.2185	0.34478	0.76955	1.23846	0.31162	0.72826
7913787	C1orf201	chromosome 1 open reading frame 201	455.408	403.615	520.844	525.867	195.25	166.134	420.609	427.372	1.21849	0.17387	0.64315	2.34648	3.75579e-07	0.00813
7922523	LOC730167	similar to protein tyrosine phosphatase 4a1	980.444	850.001	1105.12	1125.08	1975.23	2242.68	1682.24	1623.74	1.21839	0.15442	0.54283	-1.27584	0.08522	0.39621
8121193	KLHL32	kelch-like 32 (Drosophila)	30.0599	27.4373	31.977	38.0721	34.2	30.488	36.8755	30.7214	1.2183	0.57599	0.92544	1.04497	0.89977	0.99896
8007503	RPL29P31	ribosomal protein L29 pseudogene 31	105.259	103.149	134.022	119.85	66.5833	50.6966	85.4947	93.8008	1.21815	0.33852	0.84059	1.52878	0.11779	0.38715
8179028	LOC554223	hypothetical LOC554223	298.533	296.279	378.402	346.161	495.573	508.933	514.207	607.365	1.21814	0.19997	0.6114	1.11654	0.4917	0.89467
7922266			85.9655	79.6812	96.5587	105.201	90.5928	92.929	97.7271	93.454	1.21801	0.37814	0.77897	1.04174	0.84175	0.99691
8119595	RPL7L1	ribosomal protein L7-like 1	1591.63	1523.36	1928.88	1864.92	1191.96	1372.82	1566.88	1315.2	1.21792	0.10412	0.57824	1.12371	0.4826	0.86315
8004532			37.815	52.1681	63.3781	46.2076	47.3153	36.6078	49.0864	49.5234	1.21785	0.58557	0.93365	1.175	0.59301	0.96029
8118611			11.8927	13.8382	15.0568	16.2784	16.9639	15.1655	17.8156	18.2224	1.21781	0.68568	0.95585	1.12165	0.78878	0.99016
8086185	PLCD1	phospholipase C, delta 1	148.598	137.23	166.295	181.761	229.015	245.719	244.73	232.481	1.21771	0.30511	0.69948	1.00522	0.97481	0.99999
8169882	BCORL1	BCL6 co-repressor-like 1	486.401	465.687	566.072	593.289	303.986	297.4	482.029	559.414	1.2177	0.15492	0.58801	1.73174	0.00197	0.03984
7936968	ADAM12	ADAM metallopeptidase domain 12	945.495	890.235	1105	1129.96	169.722	179.313	241.037	204.074	1.21747	0.11853	0.63947	1.27526	0.2162	0.49914
8174576	AMOT	angiomotin	296.677	286.752	352.004	358.294	212.234	229.237	272.34	257.802	1.21745	0.16821	0.60497	1.20085	0.27074	0.65665
7919715	ANP32E	acidic (leucine-rich) nuclear phosphoprotein 32 family, member E	488.755	527.137	601.087	635.666	809.362	801.334	986.429	1001.98	1.21741	0.1715	0.49726	1.2345	0.07601	0.44357
7902306	LOC391048	PREDICTED: Homo sapiens similar to cysteine and histidine-rich domain (CHORD)-containing, zinc binding protein 1 (LOC391048), mRNA.	150.317	121.251	160.546	170.061	138.129	132.291	144.326	130.276	1.2174	0.34869	0.77949	1.01547	0.93724	0.99983
8113433	EFNA5	ephrin-A5	177.956	146.495	203.961	191.001	853.515	1009.28	1182.23	1336.25	1.21733	0.32405	0.73507	1.35199	0.0642	0.43496
8131337			96.2832	87.3492	112.317	111.2	119.243	118.143	106.343	121.46	1.2172	0.3369	0.76472	-1.04206	0.83959	0.99671
8166989	ZNF673	zinc finger family member 673	837.091	782.336	1082.42	888.562	824.637	687.778	1038.86	913.287	1.21709	0.23973	0.68528	1.29075	0.13003	0.49355
7928491	MYST4	MYST histone acetyltransferase (monocytic leukemia) 4	747.353	771.835	917.798	931.118	567.657	561.618	939.524	989.667	1.21704	0.10872	0.45602	1.70834	9e-05	0.01944
8175585	LOC653103	similar to Ankyrin repeat domain-containing protein 11 (Ankyrin repeat-containing cofactor 1)	207.751	255.626	285.366	278.529	254.592	262.186	231.412	308.752	1.21693	0.27516	0.75719	1.04525	0.82736	0.99605
8066925	PTGIS	prostaglandin I2 (prostacyclin) synthase	85.1953	88.2768	92.1149	118.984	364.184	390.257	443.55	456.278	1.21691	0.43747	0.76303	1.19271	0.22014	0.80912
8133070			4499.72	4018.79	4946.63	5418.45	4786.69	4686.58	4768.81	5238.57	1.21677	0.15863	0.51043	1.05638	0.6592	0.97661
8110678	CCDC127	coiled-coil domain containing 127	636.966	677.851	860.155	739.49	538.251	431.892	812.202	794.774	1.21663	0.21608	0.65831	1.65643	0.00114	0.07808
8149927	CLU	clusterin	2429.45	2314.01	2957.73	2813.24	280.963	272.017	331.967	335.255	1.21661	0.11125	0.50098	1.20659	0.18787	0.5335
8175524	CXorf66	chromosome X open reading frame 66	20.2792	22.9477	27.8708	24.718	25.1434	20.1434	25.2972	26.6224	1.21658	0.61515	0.94216	1.14646	0.72482	0.97992
8168470	COX7B	cytochrome c oxidase subunit VIIb	687.212	546.104	789.88	710.515	369.933	340.043	475.865	484.791	1.21655	0.26238	0.65588	1.35308	0.03591	0.34809
8077116	ODF3B	outer dense fiber of sperm tails 3B	149.596	191.623	194.068	221.025	255.289	253.822	293.273	272.873	1.2165	0.36889	0.75321	1.11203	0.49228	0.9418
7991754	HBZ	hemoglobin, zeta	244.484	249.565	337.791	263.205	249.488	263.813	260.176	234.532	1.21647	0.32413	0.72339	-1.03758	0.82767	0.99675
8027332			19.1399	31.7473	30.1542	31.7473	25.3626	20.987	27.5829	19.6736	1.21645	0.63564	0.97047	1.01957	0.965	0.99992
8173206	LOC645251	PREDICTED: Homo sapiens similar to Chromobox protein homolog 1 (Heterochromatin protein 1 homolog beta) (HP1 beta) (Modifier 1 protein) (M31) (Heterochromatin protein p25) (LOC645251), mRNA.	935.251	856.395	1044.43	1134.73	684.691	730.099	797.598	764.747	1.21629	0.17105	0.54658	1.10429	0.46022	0.89178
8005305	C17orf39	chromosome 17 open reading frame 39	426.64	407.9	501.342	513.674	228.901	214.121	478.711	481.755	1.21626	0.15208	0.55391	2.16799	2.62486e-07	0.00626
7980537	STON2	stonin 2	71.4237	100.422	104.524	104.482	373.02	366.659	330.114	360.68	1.21624	0.43313	0.80593	-1.07077	0.64632	0.98651
7955195	TROAP	trophinin associated protein (tastin)	776.153	796.876	963.716	949.449	366.892	360.751	611.691	668.102	1.21623	0.10639	0.5015	1.75882	0.00028	0.02014
8057620	COL5A2	collagen, type V, alpha 2	339.741	347.239	386.637	448.879	70.7973	55.3223	60.8424	57.9698	1.21622	0.23746	0.81686	-1.0615	0.83289	0.99196
7898570			1114.58	1261.29	1285.12	1604.32	936.414	866.081	777.589	962.952	1.21616	0.26555	0.70402	-1.03559	0.83309	0.9961
8022506			292.951	264.263	336.069	341.484	334.643	274.786	207.408	278.866	1.21597	0.20626	0.76335	-1.25326	0.31488	0.6952
8006786	ARHGAP23	Rho GTPase activating protein 23	444.107	513.323	581.336	582.855	562.954	606.65	518.924	529.351	1.21595	0.18054	0.5683	-1.11574	0.43027	0.87355
7931226	ZRANB1	zinc finger, RAN-binding domain containing 1	1204.32	1225.99	1467.62	1487.46	1135.69	1054.14	1526.82	1672.27	1.21593	0.08942	0.48082	1.46088	0.00807	0.09063
8150584			14.9202	13.5078	17.514	17.0484	15.8005	14.9482	14.492	15.279	1.21579	0.66183	0.95033	-1.03284	0.94264	0.99974
8152119	NCALD	neurocalcin delta	80.3544	87.7888	99.5682	104.852	57.445	69.6209	66.6138	56.8517	1.21575	0.36944	0.85759	-1.02916	0.9202	0.99937
8083223	C3orf58	chromosome 3 open reading frame 58	667.309	632.101	776.894	802.81	240.154	194.361	265.142	286.67	1.21571	0.13821	0.6688	1.26995	0.21183	0.54017
8046502	SCRN3	secernin 3	655.552	587.291	753.375	757.337	811.733	784.37	1114.12	1087.95	1.21553	0.15116	0.50077	1.37966	0.00971	0.16705
8035600	TMEM161A	transmembrane protein 161A	663.701	641.627	777.781	808.849	341.668	399.616	478.775	533.625	1.2155	0.13331	0.61591	1.36574	0.07153	0.284
8018731	RHBDF2	rhomboid 5 homolog 2 (Drosophila)	219.253	215.035	251.887	275.88	284.939	284.395	276.906	301.114	1.21525	0.24059	0.62694	1.01526	0.92115	0.99965
8074769			62.3524	55.2943	66.4054	76.564	77.9007	74.4195	79.0847	78.0347	1.21524	0.46996	0.84056	1.03151	0.88633	0.99906
8180348			35.9871	43.3892	52.6425	43.8146	44.1093	45.953	41.5549	40.2999	1.21519	0.55274	0.90384	-1.10027	0.72959	0.98534
8175558	SPANXE	SPANX family, member E	121.404	127.21	132.034	170.071	134.08	131.714	135.349	135.731	1.21516	0.40003	0.7649	1.01989	0.90947	0.99959
8091867	BCHE	butyrylcholinesterase	43.9089	29.1284	45.4971	43.252	12.0295	15.7066	17.8407	18.757	1.21512	0.57678	0.9615	1.3195	0.5551	0.89059
8116831	LOC100130275	hypothetical protein LOC100130275	410.512	376.973	487.617	469.231	233.658	228.824	213.854	224.383	1.21507	0.18533	0.60509	-1.05532	0.73249	0.98352
7924150	TMEM206	transmembrane protein 206	358.911	355.76	423.513	444.803	349.007	366.497	419.315	402.842	1.21499	0.16526	0.55086	1.14906	0.3364	0.76344
7965565	USP44	ubiquitin specific peptidase 44	49.7887	47.7778	61.7758	56.7601	70.7297	79.441	100.621	107.839	1.21492	0.46081	0.83911	1.38815	0.15231	0.5476
7978407	PRKD1	protein kinase D1	311.477	254.374	346.746	340.671	27.2473	40.6476	28.3126	30.8309	1.21484	0.25663	0.89949	-1.14797	0.72852	0.95681
8077082	LMF2	lipase maturation factor 2	774.752	782.387	976.174	915.39	844.668	898.984	1083	1102.06	1.21477	0.13365	0.48088	1.25315	0.073	0.36879
8168461			58.3311	67.5924	84.2083	68.7325	65.1428	58.122	60.1381	59.1544	1.21455	0.4885	0.87351	-1.0333	0.8965	0.99912
8176284			58.3311	67.5924	84.2083	68.7325	65.1428	58.122	60.1381	59.1544	1.21455	0.4885	0.87351	-1.0333	0.8965	0.99912
8071536	HIC2	hypermethylated in cancer 2	260.558	294.984	326.178	348.474	538.757	555.546	635.867	741.028	1.2144	0.24747	0.65723	1.25824	0.14766	0.54396
8110427	RPL19P9	ribosomal protein L19 pseudogene 9	570.114	418.542	605.126	595.376	654.86	670.251	648.616	608.878	1.21428	0.27431	0.65182	-1.05377	0.69375	0.98778
8000716		Homo sapiens clone 25204 mRNA sequence.	873.582	827.439	1049.55	1015.71	536.81	501.62	678.612	680.063	1.21413	0.13003	0.49985	1.30839	0.03973	0.26564
8061068			58.8466	47.4168	67.551	61.4655	61.5833	58.5166	62.0429	57.7502	1.21412	0.49514	0.87983	-1.00256	0.99185	1
8042291	AFTPH	aftiphilin	497.451	473.308	572.427	606.085	1000.56	1016.19	1072.85	1124.98	1.21401	0.1695	0.51009	1.08979	0.48505	0.91293
8149218	LOC729261	PREDICTED: Homo sapiens hypothetical protein LOC729261 (LOC729261), mRNA.	130.635	133.512	160.409	160.266	159.64	147.346	141.562	125.058	1.214	0.25202	0.72138	-1.1514	0.4849	0.86828
8149220	LOC729261	PREDICTED: Homo sapiens hypothetical protein LOC729261 (LOC729261), mRNA.	130.635	133.512	160.409	160.266	159.64	147.346	141.562	125.058	1.214	0.25202	0.72138	-1.1514	0.4849	0.86828
8149222	LOC729261	PREDICTED: Homo sapiens hypothetical protein LOC729261 (LOC729261), mRNA.	130.635	133.512	160.409	160.266	159.64	147.346	141.562	125.058	1.214	0.25202	0.72138	-1.1514	0.4849	0.86828
8149224	LOC729261	PREDICTED: Homo sapiens hypothetical protein LOC729261 (LOC729261), mRNA.	130.635	133.512	160.409	160.266	159.64	147.346	141.562	125.058	1.214	0.25202	0.72138	-1.1514	0.4849	0.86828
8149226	LOC729261	PREDICTED: Homo sapiens hypothetical protein LOC729261 (LOC729261), mRNA.	130.635	133.512	160.409	160.266	159.64	147.346	141.562	125.058	1.214	0.25202	0.72138	-1.1514	0.4849	0.86828
8175195	HS6ST2	heparan sulfate 6-O-sulfotransferase 2	66.2006	69.0376	73.4573	90.7115	51.5681	52.9969	63.7644	56.2958	1.21392	0.45937	0.86095	1.14819	0.60194	0.94085
7981273	CCDC85C	coiled-coil domain containing 85C	468.688	476.493	577.211	570.131	569.007	592.28	611.086	630.74	1.21389	0.12813	0.48896	1.06935	0.61076	0.95167
8086051	SUSD5	sushi domain containing 5	296.162	262.775	351.434	327.027	218.549	258.731	209.312	190.605	1.21384	0.24941	0.72828	-1.19345	0.36789	0.77996
7912209			57.0972	61.831	68.2424	76.0895	58.2854	66.806	55.6725	52.3644	1.21361	0.44935	0.86353	-1.15786	0.58578	0.93221
7956747		Homo sapiens mRNA; cDNA DKFZp686H1233 (from clone DKFZp686H1233).	114.182	101.623	120.996	140.854	125.148	131.215	116.544	117.112	1.21336	0.39271	0.78086	-1.09718	0.61609	0.9647
8127756	LCA5	Leber congenital amaurosis 5	175.182	180.207	222.407	208.786	103.3	77.7135	182.661	181.332	1.2133	0.25314	0.77585	2.01086	0.00093	0.05347
7983663	USP8	ubiquitin specific peptidase 8	1543.04	1337.13	1713.28	1781.19	2266.92	2178.85	2457.76	2436.41	1.21329	0.16304	0.49477	1.10086	0.39762	0.87927
8125936	CLPS	colipase, pancreatic	96.9809	89.3856	113.829	112.286	100.196	114.477	118.984	98.7011	1.21328	0.33848	0.81276	1.01403	0.95361	0.99989
8083221		Homo sapiens cDNA clone IMAGE:5298595, partial cds.	1085.06	1023.96	1244.53	1314.18	1501.3	1406.68	2024.41	2180.61	1.21322	0.13982	0.51535	1.44603	0.00651	0.11138
8108744	PCDHB14	protocadherin beta 14	266.068	268.155	316.437	331.681	526.653	515.089	697.446	823.571	1.2132	0.19126	0.6025	1.46007	0.02265	0.15519
7923528	MYOG	myogenin (myogenic factor 4)	174.87	187.339	212.174	227.239	240.825	275.384	243.196	230.776	1.21315	0.27072	0.70237	-1.08911	0.62926	0.96011
8142880			23.7998	27.7316	34.6058	27.9058	30.2097	32.8032	26.2229	30.3189	1.21308	0.61729	0.93905	-1.11445	0.75679	0.98804
8127419	ADH5	alcohol dehydrogenase 5 (class III), chi polypeptide	342.499	333.461	401.275	418.715	318.032	258.841	302.088	297.743	1.21307	0.1764	0.65118	1.0398	0.82574	0.99434
8180366			18.6917	20.7876	25.7201	22.1707	23.684	25.2426	28.4571	23.2589	1.21306	0.6367	0.94524	1.05701	0.88542	0.99835
8180367			18.6917	20.7876	25.7201	22.1707	23.684	25.2426	28.4571	23.2589	1.21306	0.6367	0.94524	1.05701	0.88542	0.99835
7952914	CCDC77	coiled-coil domain containing 77	553.445	582.492	677.287	700.641	208.653	188.815	483.186	530.496	1.21303	0.14852	0.62017	2.55034	5.41816e-07	0.00375
8101701	PPM1K	protein phosphatase 1K (PP2C domain containing)	116.644	128.727	160.842	136.751	83.9926	72.0896	87.625	88.2406	1.21283	0.37721	0.81937	1.12675	0.60176	0.94672
8121112			67.0887	59.4594	83.8416	69.6268	108.67	70.6894	89.5486	114.226	1.21273	0.47946	0.90877	1.13613	0.67847	0.9751
8121212			358.153	276.133	324.015	445.179	149.126	121.055	200.233	214.213	1.21269	0.41531	0.84234	1.53396	0.03561	0.33673
7948908	SNORD26	Homo sapiens small nucleolar RNA, C/D box 26 (SNORD26), non-coding RNA.	1698.16	1651.86	2041.43	2020.71	2516.34	2922.97	1089.13	1011.98	1.21257	0.0895	0.52204	-2.58877	1.80112e-07	0.00158
7921916	RGS5	regulator of G-protein signaling 5	52.6675	44.8429	59.257	58.9778	34.3402	32.2098	35.4179	41.2665	1.21253	0.47031	0.8988	1.15228	0.66443	0.95388
8150244	GOT1L1	glutamic-oxaloacetic transaminase 1-like 1	82.954	77.3338	97.7979	96.5216	75.1416	91.1487	100.911	76.1712	1.21232	0.3608	0.85787	1.0649	0.82463	0.99359
8089544	CCDC80	coiled-coil domain containing 80	914.914	880.104	1111.59	1064.45	1293.53	1332.96	1301.23	1361.55	1.21227	0.13095	0.47509	1.01382	0.91077	0.9995
8122843	ESR1	estrogen receptor 1	86.9139	93.1143	111.545	106.684	210.391	143.298	155.745	176.6	1.21219	0.35612	0.83612	-1.06422	0.80618	0.99266
7980403	C14orf133	chromosome 14 open reading frame 133	892.96	866.419	1099.61	1032.79	458.339	445.235	756.472	830.001	1.21202	0.14101	0.53803	1.75578	0.00025	0.02337
7977761	SALL2	sal-like 2 (Drosophila)	181.04	198.16	231.203	228.327	94.6542	104.626	138.96	143.29	1.21184	0.24604	0.72571	1.41635	0.08013	0.31538
7941621	DPP3	dipeptidyl-peptidase 3	1686.07	1634.33	2039.87	1983.82	1081.66	1182.18	1305.26	1286.68	1.21181	0.10284	0.46911	1.14493	0.28847	0.7074
7898535			59.6387	52.2124	67.9496	67.5839	56.3649	47.655	56.2272	59.2888	1.21173	0.44093	0.8703	1.11052	0.70372	0.97518
7939411	C11orf74	chromosome 11 open reading frame 74	94.1718	77.3597	100.128	107.714	39.1287	32.189	43.7464	52.287	1.21168	0.41939	0.9037	1.34656	0.37478	0.73668
7897509	NMNAT1	nicotinamide nucleotide adenylyltransferase 1	125.451	105.231	143.59	135.913	103.613	82.0222	123.625	114.33	1.21164	0.36515	0.8369	1.28184	0.2942	0.71931
8017480	GH2	growth hormone 2	62.7465	76.1433	89.9445	78.3384	65.8813	72.6272	67.4044	70.2564	1.21163	0.47044	0.86866	-1.00616	0.97967	0.99999
7944656	C5D	Homo sapiens C5D mRNA for sterol-C5-desaturase, complete cds.	1323.6	1280.24	1598	1556.48	2070.89	2095.83	2739.98	2676.03	1.21147	0.10844	0.41794	1.29983	0.02079	0.20671
7953442	GPR162	G protein-coupled receptor 162	149.421	147.759	181.482	178.539	116.454	132.474	116.763	128.572	1.21145	0.24489	0.73978	-1.01465	0.9459	0.99981
7991034	HOMER2	homer homolog 2 (Drosophila)	196.356	235.031	287.108	235.477	370.42	343.834	410.362	390.517	1.21141	0.36584	0.7486	1.12128	0.44777	0.92354
8044698			17.9633	11.6896	19.4409	16.4781	14.015	14.0551	16.6123	18.8844	1.21132	0.71093	0.9731	1.26457	0.60157	0.94021
7959251	P2RX7	purinergic receptor P2X, ligand-gated ion channel, 7	84.5738	85.8096	99.822	106.55	75.5628	75.6074	70.7881	61.2707	1.21122	0.35838	0.80769	-1.14472	0.57104	0.92088
8149574	CSGALNACT1	chondroitin sulfate N-acetylgalactosaminyltransferase 1	52.6711	64.8413	76.6609	65.6605	433.814	419.111	305.881	355.189	1.21112	0.50277	0.84656	-1.29022	0.11073	0.6949
8080938	MITF	microphthalmia-associated transcription factor	638.178	580.538	728.001	748	190.529	196.62	227.102	186.755	1.21111	0.165	0.68189	1.06899	0.73142	0.9781
8053737	ANKRD20B	Homo sapiens ankyrin repeat domain 20B (ANKRD20B), non-coding RNA.	46.7492	45.3406	55.3722	56.1585	45.5381	37.8651	35.947	45.7505	1.21111	0.45051	0.90058	-1.02088	0.95199	0.99988
8047784	ZDBF2	zinc finger, DBF-type containing 2	362.787	363.104	416.843	462.222	413.815	407.929	481.607	459.279	1.21102	0.20501	0.56971	1.14499	0.32457	0.77868
7979260	GMFB	glia maturation factor, beta	1023.67	787.005	1102.65	1090.05	667.728	673.071	690.588	727.338	1.21098	0.23028	0.59833	1.05752	0.66226	0.98152
8097030			68.1539	76.4487	96.5005	78.6012	81.7239	66.8919	83.9634	89.7569	1.21092	0.47047	0.87333	1.16892	0.53138	0.92654
7901357	LOC343184	PREDICTED: Homo sapiens misc_RNA (LOC343184), miscRNA.	601.249	555.881	705.015	696.099	746.564	686.458	699.483	715.288	1.21085	0.15149	0.53888	-1.0129	0.92472	0.9997
8163710	SNORA70C	Homo sapiens small nucleolar RNA, H/ACA box 70C (retrotransposed) (SNORA70C), non-coding RNA.	80.0285	68.575	91.3758	88.5599	68.1194	86.1258	79.8336	74.0364	1.21084	0.41277	0.86261	-1.00244	0.99262	1
8076655	PNPLA5	patatin-like phospholipase domain containing 5	83.15	97.3301	116.675	101.856	108.365	105.995	106.293	83.3699	1.21083	0.42634	0.85364	-1.13021	0.60009	0.95514
8006345	RHOT1	ras homolog gene family, member T1	1255.25	1202.54	1482.59	1493.36	1101.1	1068.93	1659.92	1617.48	1.21082	0.10356	0.43935	1.51031	0.00074	0.04854
7980344	ZDHHC22	zinc finger, DHHC-type containing 22	84.5015	108.705	118.525	115.41	110.713	112.93	103.227	96.7705	1.21081	0.40703	0.81901	-1.11823	0.5735	0.95065
8045664	LYPD6B	LY6/PLAUR domain containing 6B	130.199	116.983	155.296	143.957	386.965	429.992	447.83	550.599	1.21066	0.34209	0.76354	1.22213	0.27914	0.74195
8037408	KCNN4	potassium intermediate/small conductance calcium-activated channel, subfamily N, member 4	228.519	228.964	287.399	266.363	576.421	550.672	546.942	534.797	1.21045	0.22846	0.57962	-1.04193	0.75725	0.99114
7918467	C1orf103	chromosome 1 open reading frame 103	716.635	590.949	780.039	802.653	822.977	745.955	976.786	880.974	1.21039	0.21433	0.63688	1.18409	0.26094	0.71925
8013987			26.6062	106.454	86.417	74.6246	57.1601	43.643	88.5038	42.4831	1.21029	0.68022	0.99556	1.29943	0.54616	0.92281
7915529	HYI	hydroxypyruvate isomerase homolog (E. coli)	472.374	486.032	573.912	585.942	265.095	355.27	341	310.058	1.21019	0.14424	0.70445	1.04947	0.81279	0.99133
8157362	ZNF618	zinc finger protein 618	639.593	579.419	702.305	772.648	555.91	492.106	776.23	806.14	1.20996	0.21119	0.62301	1.50987	0.00454	0.1212
8179049	HLA-A	major histocompatibility complex, class I, A	7168.52	6828.13	8148.03	8787.18	11357.9	13660.2	12282.5	11317.4	1.20995	0.12888	0.56862	-1.06009	0.69827	0.97824
7985016		Homo sapiens cDNA FLJ44600 fis, clone BLADE2007744.	396.6	413.406	488.876	491.093	345.173	334.332	551.701	613.882	1.20983	0.15169	0.57362	1.71534	0.00093	0.034
8163599	DFNB31	deafness, autosomal recessive 31	242.727	268.758	314.494	304.296	320.429	295.994	307.191	336.484	1.20979	0.23561	0.6707	1.04421	0.79235	0.99307
7934278		Homo sapiens mRNA; cDNA DKFZp686N21109 (from clone DKFZp686N21109).	1259.16	1210.55	1528.02	1459.54	919.073	964.196	1259.39	1171.8	1.20968	0.12761	0.50815	1.29094	0.05848	0.29529
7981566	NUDT14	nudix (nucleoside diphosphate linked moiety X)-type motif 14	366.214	376.825	477.759	421.062	363.151	377.926	407.813	429.134	1.20966	0.23202	0.61797	1.12937	0.39993	0.84949
8068549			116.341	98.2571	135.023	124.564	181.691	158.891	90.7785	104.685	1.20964	0.38728	0.83057	-1.74244	0.01459	0.16145
8168644			463.975	502.355	669.788	499.088	566.655	524.111	684.669	506.702	1.2096	0.33902	0.78982	1.09223	0.65038	0.97334
8141625	EPHB4	EPH receptor B4	922.761	923.903	1104.89	1128.81	925.444	909.138	1236.71	1330.51	1.20959	0.10409	0.46303	1.39935	0.01153	0.11486
8097282	SPRY1	sprouty homolog 1, antagonist of FGF signaling (Drosophila)	141.795	148.84	179.41	172.138	133.013	127.607	118.38	140.551	1.20959	0.2819	0.75787	-1.00653	0.97532	0.99999
7914015	FAM46B	family with sequence similarity 46, member B	383.887	405.52	479.341	475.492	315.338	279.161	372.314	345.517	1.20956	0.1626	0.6293	1.20746	0.26003	0.63975
7897424			93.8066	93.0263	119.25	106.715	108.37	97.2636	113.23	109.392	1.20945	0.36854	0.78525	1.08262	0.70284	0.97817
8111199			35.4874	24.6979	43.4027	29.3809	28.9046	36.9271	37.7068	34.8884	1.20933	0.6593	0.95801	1.10274	0.77756	0.99385
8119403	APOBEC2	apolipoprotein B mRNA editing enzyme, catalytic polypeptide-like 2	80.7046	58.8594	85.4374	83.3387	76.8557	102.046	76.6172	76.2132	1.20931	0.47343	0.8914	-1.17059	0.55085	0.92491
8114287	SPOCK1	sparc/osteonectin, cwcv and kazal-like domains proteoglycan (testican) 1	1687.88	1522.53	1881.86	2000.49	164.786	148.875	171.375	186.576	1.2093	0.16138	0.67702	1.1412	0.48967	0.85858
7925773	ZNF692	zinc finger protein 692	351.633	386.097	450.111	441.974	378.49	379.953	563.873	589.9	1.20923	0.1933	0.5674	1.52124	0.00253	0.08547
7951259	MMP10	matrix metallopeptidase 10 (stromelysin 2)	43.1167	46.7337	55.4417	53.204	45.9933	50.0813	50.0565	50.7603	1.20918	0.48124	0.86925	1.04936	0.85616	0.99721
7910164	CABC1	chaperone, ABC1 activity of bc1 complex homolog (S. pombe)	298.258	270.74	332.319	355.679	208.175	251.058	356.336	368.935	1.20914	0.24521	0.70731	1.57931	0.00788	0.1353
8177222	CD24	CD24 molecule	3351.28	2547.97	3454.62	3678.41	1920.5	1881.5	1196.37	1021.62	1.20914	0.24096	0.63463	-1.71416	8e-05	0.05514
8167640	LOC347376	Homo sapiens H3 histone, family 3A (LOC347376), non-coding RNA.	44.2365	42.8892	55.8335	49.5092	50.956	61.2966	63.927	59.1787	1.20909	0.50088	0.88496	1.09668	0.73834	0.98506
8084836			17.0912	24.0298	30.4489	19.2642	21.5661	17.7617	21.8697	19.9427	1.20895	0.70425	0.96899	1.06318	0.88472	0.99891
8000465			20.7454	23.8533	22.0531	31.8641	22.6744	22.6744	22.896	23.2468	1.20894	0.66621	0.94619	1.01751	0.96091	0.99995
8101011	FLJ23604	hypothetical protein FLJ23604	11.1929	9.34756	12.1346	12.6965	11.8285	11.2752	10.4229	11.2438	1.20889	0.72593	0.96979	-1.06632	0.90224	0.99869
8146334			433.449	360.571	467.203	492.674	391.015	354.29	453.879	399.975	1.20888	0.25295	0.69988	1.14564	0.42007	0.85898
8125007	LY6G5C	lymphocyte antigen 6 complex, locus G5C	127.519	125.066	147.461	157.82	123.166	149.173	137.958	125.764	1.20863	0.3069	0.78243	-1.03268	0.88439	0.99836
7906061		Homo sapiens cDNA: FLJ22525 fis, clone HRC12710.	233.115	278.434	299.287	318.959	77.3282	69.7953	79.7959	90.8581	1.20858	0.28952	0.81342	1.15994	0.54795	0.89814
7943779	C11orf1	chromosome 11 open reading frame 1	292.779	272.55	343.953	339.277	180.679	189.183	222.104	229.515	1.20855	0.20317	0.63708	1.22105	0.22212	0.60196
7997746	JPH3	junctophilin 3	97.9656	106.683	119.518	127.704	163.414	183.724	204.909	184.348	1.20803	0.36155	0.78195	1.12133	0.5538	0.93684
7954077	KIAA1467	KIAA1467	659.842	642.875	788.939	784.734	361.33	367.233	603.258	674.741	1.20799	0.12093	0.54304	1.75414	0.00054	0.0228
8066848	PREX1	phosphatidylinositol-3,4,5-trisphosphate-dependent Rac exchange factor 1	410.23	404.677	466.518	517.781	181.443	139.623	221.136	218.306	1.20787	0.20858	0.73183	1.3687	0.11024	0.39142
8031293	KIR2DL3	killer cell immunoglobulin-like receptor, two domains, long cytoplasmic tail, 3	83.9082	83.129	119.85	81.88	135.101	71.2511	90.6301	58.1505	1.20769	0.50294	0.93708	-1.38696	0.41564	0.79015
7930194	CNNM2	cyclin M2	381.436	361.519	461.183	436.042	271.68	283.911	367.795	400.082	1.20764	0.20023	0.62575	1.38209	0.04326	0.24361
7947076	PTPN5	protein tyrosine phosphatase, non-receptor type 5 (striatum-enriched)	114.898	114.18	133.026	143.615	138.012	157.496	140.511	119.209	1.20762	0.32325	0.78918	-1.1378	0.55758	0.91957
8135099	EMID2	EMI domain containing 2	178.262	199.145	221.668	234.079	251.799	273.375	258.841	218.624	1.20757	0.2876	0.74438	-1.09992	0.60764	0.95267
7940341	MS4A10	membrane-spanning 4-domains, subfamily A, member 10	61.1899	57.8783	61.2512	82.5296	84.435	87.1039	66.9089	62.7486	1.20755	0.52161	0.86988	-1.32302	0.21643	0.68625
7925128	LOC440733	PREDICTED: Homo sapiens similar to 40S ribosomal protein S15 (RIG protein) (LOC440733), mRNA.	536.134	568.448	635.384	698.372	452.369	377.085	471.968	489.867	1.20748	0.20293	0.65837	1.1596	0.36311	0.7893
8107270	TSLP	thymic stromal lymphopoietin	19.9628	24.7748	26.4428	27.5718	26.3391	25.74	24.7848	22.1882	1.20736	0.62364	0.94336	-1.1087	0.77533	0.98891
8045688	TNFAIP6	tumor necrosis factor, alpha-induced protein 6	44.4822	45.8445	61.7026	47.348	43.9647	42.9589	43.3663	44.488	1.20729	0.54352	0.88977	1.01071	0.96854	0.99997
7949744			71.2041	75.7872	83.5686	93.8901	107.492	97.7658	96.8688	87.0262	1.20727	0.42767	0.83565	-1.11617	0.62593	0.95937
7981909			323.578	328.957	404.405	383.375	276.123	294.116	277.039	264.336	1.20726	0.19299	0.61675	-1.05331	0.74177	0.98455
7932214	ACBD7	acyl-Coenzyme A binding domain containing 7	364.829	340.131	440.857	410.09	98.6256	104.164	136.524	183.435	1.20709	0.22296	0.78471	1.57779	0.07933	0.21124
8148147			70.5018	86.025	97.3501	91.5921	55.101	84.2565	83.9066	73.9974	1.20709	0.4381	0.90571	1.13309	0.68308	0.97441
8125172	EHMT2	euchromatic histone-lysine N-methyltransferase 2	543.777	506.856	626.982	641.121	319.09	328.309	502.274	526.821	1.20699	0.16557	0.56547	1.58959	0.00153	0.05663
8179884	EHMT2	euchromatic histone-lysine N-methyltransferase 2	543.777	506.856	626.982	641.121	319.09	328.309	502.274	526.821	1.20699	0.16557	0.56547	1.58959	0.00153	0.05663
7917904			20.1733	23.0605	27.4493	24.7322	23.2515	22.4981	24.4465	24.9075	1.20696	0.62858	0.93799	1.07879	0.83047	0.99502
7932794	LOC653665	PREDICTED: Homo sapiens similar to ribosomal protein L21 (LOC653665), mRNA.	191.855	192.181	235.211	228.259	288.945	232.799	310.149	278.536	1.20684	0.22556	0.72028	1.1283	0.53494	0.90236
7979357	OTX2	orthodenticle homeobox 2	112.87	94.467	134.501	115.712	102.553	122.301	134.41	120.089	1.20679	0.42895	0.85491	1.13184	0.58498	0.95039
8117458	BTN3A1	butyrophilin, subfamily 3, member A1	403.392	450.526	467.393	563.004	1248.51	1145.95	1738.11	1865.48	1.20667	0.29738	0.67771	1.50496	0.00329	0.14902
8094843	WDR21B	WD repeat domain 21B	47.6077	58.5602	69.4493	58.6452	60.2255	64.2005	48.3794	59.338	1.20653	0.5289	0.9112	-1.15511	0.604	0.956
8164596	C9orf78	chromosome 9 open reading frame 78	1369	1314.2	1643.77	1593.45	1142.3	1311.38	1306.87	1269.81	1.20648	0.12197	0.53623	1.05013	0.72597	0.98006
8052554	FAM161A	family with sequence similarity 161, member A	166.629	134.597	184.744	178.65	169.894	122.627	212.268	246.759	1.20638	0.34959	0.84535	1.56921	0.05427	0.30869
8066444		Homo sapiens cDNA FLJ33523 fis, clone BRAMY2006411.	58.2148	81.8642	88.7359	80.2368	477.966	395.918	136.435	171.302	1.20627	0.50678	0.89592	-2.83971	1e-05	0.02859
7909142			232.928	193.579	270.314	244.075	200.675	172.871	308.861	311.745	1.20605	0.33368	0.76038	1.66139	0.00238	0.12238
8062689			56.5156	60.2315	72.5289	68.2694	66.1565	62.3221	91.8091	76.1083	1.20601	0.44527	0.86117	1.30697	0.30709	0.697
8033064	FUT5	Homo sapiens cDNA FLJ76501 complete cds, highly similar to Homo sapiens fucosyltransferase 5 (alpha (1,3) fucosyltransferase) (FUT5), mRNA.	104.504	150.955	180.892	127.181	165.298	190.364	167.59	140.993	1.20596	0.52564	0.90037	-1.15256	0.50729	0.94748
7902754	CLCA3	chloride channel, calcium activated, family member 3	18.2174	20.7371	24.1776	22.7936	19.6255	19.5953	21.5901	17.065	1.2058	0.63748	0.95244	-1.01463	0.97261	0.99999
7933723	IPMK	inositol polyphosphate multikinase	928.536	909.484	1114.22	1102.03	629.224	498.853	983.363	982.334	1.20578	0.11199	0.5962	1.74252	0.00019	0.03169
8143499	TRPV6	transient receptor potential cation channel, subfamily V, member 6	50.5974	54.3487	69.6607	56.8765	184.322	227.264	405.714	346.139	1.20574	0.51402	0.86618	1.82672	0.00394	0.16563
8039362	C19orf51	chromosome 19 open reading frame 51	203.746	196.946	258.764	224.351	342.695	377.873	444.057	393.171	1.2057	0.30569	0.72081	1.1619	0.37273	0.82769
7979691			29.9944	34.1049	42.616	34.6562	38.5962	33.0455	33.1952	39.109	1.20551	0.59449	0.93668	1.00925	0.97849	0.99999
8168622	KLHL4	kelch-like 4 (Drosophila)	288.17	279.721	340.983	343.538	29.8035	27.4656	28.8002	31.88	1.20537	0.18512	0.85821	1.05956	0.86669	0.99457
7955694	IGFBP6	insulin-like growth factor binding protein 6	1465.81	1526.78	1855.28	1751.82	468.542	571.112	519.326	484.804	1.20534	0.13857	0.63475	-1.03538	0.83949	0.99615
7944006	RBM7	RNA binding motif protein 7	410.892	395.096	458.674	512.728	547.138	466.187	654.8	716.237	1.20523	0.22954	0.6752	1.35301	0.06367	0.32931
8081219	ST3GAL6	ST3 beta-galactoside alpha-2,3-sialyltransferase 6	143.774	131.062	164.155	167.073	65.9406	66.5935	93.6635	84.4269	1.20518	0.30486	0.78811	1.34373	0.20553	0.49935
8142098	ATXN7L1	ataxin 7-like 1	730.444	721.16	854.534	894.875	458.118	418.383	959.842	966.61	1.20516	0.14162	0.53622	2.19789	1.21082e-08	0.00394
7927732	ARID5B	AT rich interactive domain 5B (MRF1-like)	1496.16	1421.63	1755.56	1760.51	1104.66	990.738	1199.35	1394.04	1.20504	0.10966	0.58167	1.23766	0.18037	0.49177
7920506	SHE	Src homology 2 domain containing E	108.994	97.1511	125.286	123.128	158.977	148.717	153.469	143.363	1.20504	0.35547	0.77224	-1.03659	0.84768	0.99744
8167815	MAGED2	melanoma antigen family D, 2	958.534	964.56	1157.3	1160.09	425.886	410.282	553.918	579.659	1.20503	0.09978	0.49839	1.35568	0.02977	0.17153
8059097	C2orf24	chromosome 2 open reading frame 24	781.425	809.909	928.131	989.427	491.461	501.225	758.731	742.169	1.205	0.1604	0.52139	1.51196	0.00143	0.06626
8106626	FAM151B	family with sequence similarity 151, member B	73.9156	71.9786	88.5995	87.199	364.31	380.69	447.874	429.419	1.20497	0.37882	0.71378	1.17757	0.25301	0.78338
8176677			86.3904	94.5808	108.81	109.248	130.881	143.792	116.103	111.575	1.20493	0.36038	0.78049	-1.20641	0.34742	0.77725
8177178			86.3904	94.5808	108.81	109.248	130.881	143.792	116.103	111.575	1.20493	0.36038	0.78049	-1.20641	0.34742	0.77725
7910611	KCNK1	potassium channel, subfamily K, member 1	172.691	169.497	214.647	197.626	439.814	460.161	505.254	544.975	1.20481	0.2835	0.65911	1.16695	0.28994	0.76682
7972828	ANKRD10	ankyrin repeat domain 10	486.159	503.738	624.307	568.331	1305.88	1137.33	817.699	838.593	1.20481	0.2042	0.60664	-1.47511	0.01109	0.1268
8082767	TMEM108	transmembrane protein 108	31.7174	30.767	38.5663	36.7117	27.8113	34.8329	38.5663	34.267	1.20475	0.54429	0.92319	1.16265	0.66902	0.96084
7961365	MANSC1	MANSC domain containing 1	812.876	608.612	842.024	870.489	485.765	517.151	704.247	733.449	1.20473	0.27621	0.66505	1.43352	0.00952	0.2202
8010237	C17orf99	chromosome 17 open reading frame 99	239.126	283.091	325.19	303.93	300.951	347.107	302.165	298.383	1.20471	0.2942	0.72051	-1.07911	0.64477	0.9705
7999360	RPL21	ribosomal protein L21	1961.74	1747.22	2299.07	2168.84	2442.83	2241.31	3075.02	2611.66	1.20462	0.17183	0.61213	1.21403	0.20572	0.59502
8156770	GALNT12	UDP-N-acetyl-alpha-D-galactosamine:polypeptide N-acetylgalactosaminyltransferase 12 (GalNAc-T12)	299.033	292.779	342.368	370.49	686.488	629.88	836.229	842.928	1.20453	0.22572	0.59473	1.2756	0.06339	0.39409
8040552	Hin-2	Human (Hin-2)/HIV1 promoter region chimeric mRNA, partial cds.	386.314	363.21	450.402	452.327	702.894	698.098	948.409	1112.14	1.2044	0.17734	0.59661	1.47078	0.01516	0.12573
8040053	ALLC	allantoicase	32.0614	34.6742	38.0458	42.3298	30.7205	37.2009	40.9987	38.7821	1.20439	0.55827	0.92111	1.1746	0.61937	0.94879
8171205	NLGN4X	neuroligin 4, X-linked	247.919	275.979	330.943	299.962	70.794	86.6809	67.6703	56.159	1.20425	0.28496	0.85355	-1.27171	0.40056	0.74972
8039092			22.1518	24.6591	26.7472	29.6192	26.316	25.5197	28.0551	28.8349	1.20413	0.61719	0.93175	1.0975	0.78089	0.98971
8171624	GPR64	G protein-coupled receptor 64	152.959	150.171	154.623	210.374	47.921	78.0853	73.5117	57.0733	1.20409	0.42173	0.91946	1.03634	0.9196	0.99971
8121031	SLC35A1	Homo sapiens cDNA FLJ46091 fis, clone TESTI2014577, highly similar to CMP-sialic acid transporter.	304.883	253.343	331.094	341.038	231.101	230.637	433.705	390.73	1.20405	0.27836	0.69544	1.78551	0.00067	0.04793
7970973			111.715	125.201	135.998	149.246	110.152	114.569	86.7584	84.0033	1.20399	0.37276	0.79573	-1.31599	0.1767	0.55372
8162502	FBP1	fructose-1,6-bisphosphatase 1	69.0066	72.1097	89.3784	80.5166	89.9128	88.4535	83.1257	73.4386	1.20394	0.43078	0.8349	-1.13925	0.56136	0.93283
8003991	MINK1	misshapen-like kinase 1 (zebrafish)	700.454	717.84	836.564	870.905	1415.24	1309.25	1680.37	1814.74	1.20389	0.14609	0.54234	1.28285	0.06852	0.32598
7899394	C1orf38	chromosome 1 open reading frame 38	165.411	154.401	182.753	202.259	112.443	104.287	171.911	197.705	1.20387	0.32346	0.78254	1.70542	0.01366	0.1202
8167790	TSR2	TSR2, 20S rRNA accumulation, homolog (S. cerevisiae)	692.793	670.009	826.069	814.545	499.685	520.425	518.593	555.215	1.20385	0.13488	0.54488	1.05264	0.71646	0.97937
8072088	SEZ6L	seizure related 6 homolog (mouse)-like	94.1177	92.1665	113.122	111.126	111.798	130.544	96.442	82.9942	1.20379	0.3382	0.81639	-1.35057	0.21297	0.54437
8067860			25.4793	28.009	34.8103	29.567	44.6621	33.6985	43.0422	41.7467	1.20358	0.60889	0.9351	1.08204	0.80827	0.99521
8165682	tRNA-Ser	Human mitochondrial Ser-tRNA.	2188.92	1828.57	2405.37	2429.77	2893.91	2653.26	2009.11	1962.1	1.20352	0.17929	0.55632	-1.39685	0.01104	0.16827
8125638	RXRB	retinoid X receptor, beta	678.348	680.021	806.257	828.487	452.235	434	678.503	740.546	1.20346	0.13009	0.54614	1.60121	0.00192	0.04532
8176566			6952.92	4830.1	6842.07	7337.59	7953.5	6821.79	6424.24	6821.79	1.2034	0.29858	0.66949	-1.11545	0.44397	0.92182
7930170	C10orf32	chromosome 10 open reading frame 32	79.7892	64.0001	74.5086	98.5238	71.7445	73.3772	81.7897	68.9829	1.20337	0.53234	0.90151	1.03894	0.87689	0.99874
8178903	RXRB	retinoid X receptor, beta	676.579	661.445	804.361	805.67	454.483	448.168	676.536	736.513	1.20329	0.12359	0.52693	1.56544	0.0024	0.04939
7938625			108.755	93.3863	113.128	130.1	112.152	113.362	115.181	97.8156	1.20326	0.42758	0.84101	-1.05877	0.78856	0.99367
8127987	SNORD50A	Homo sapiens small nucleolar RNA, C/D box 50A (SNORD50A), non-coding RNA.	611.751	496.003	658.201	674.641	181.001	177.925	141.97	128.35	1.20319	0.24447	0.71857	-1.32779	0.11742	0.43409
8099841	TLR6	toll-like receptor 6	46.0557	36.6665	45.8716	53.646	157.19	135.525	149.952	174.814	1.20303	0.56947	0.90609	1.1095	0.63043	0.97935
7982002	SNORD116-27	Homo sapiens small nucleolar RNA, C/D box 116-27 (SNORD116-27), non-coding RNA.	98.3758	74.8059	97.1395	111.186	24.873	25.9711	18.7922	25.0797	1.20293	0.4804	0.9407	-1.15892	0.71393	0.97001
7974418	CGRRF1	cell growth regulator with ring finger domain 1	139.218	111.754	148.907	152.97	152.126	132.497	120.042	141.371	1.20283	0.37908	0.83788	-1.08879	0.70154	0.97927
8078569	GOLGA4	golgi autoantigen, golgin subfamily a, 4	505.837	512.846	609.585	615.688	559.673	456.378	539.681	549.975	1.2028	0.13987	0.61782	1.07244	0.66653	0.95964
7977642	RNASE13	ribonuclease, RNase A family, 13 (non-active)	55.3649	65.7316	69.0582	76.595	63.7764	81.0531	70.5916	60.8361	1.20279	0.4902	0.90502	-1.10197	0.73491	0.98309
8093386	MYL5	myosin, light chain 5, regulatory	154.849	168.247	214.085	174.528	155.887	183.986	182.742	184.94	1.20278	0.38352	0.79724	1.08182	0.67456	0.97775
7903186			43.4256	46.327	53.1867	54.7638	49.0413	57.5893	50.9176	54.024	1.20276	0.48637	0.88503	-1.01609	0.95463	0.99989
8169009	BEX4	brain expressed, X-linked 4	197.439	200.171	225.712	252.501	118.013	146.272	162.19	140.757	1.20272	0.28712	0.80083	1.14629	0.55113	0.90874
8131326	SLC29A4	solute carrier family 29 (nucleoside transporters), member 4	336.98	291.763	372.454	383.686	382.092	305.071	391.885	391.775	1.20262	0.25138	0.71615	1.14043	0.43943	0.86546
8041542	GALM	galactose mutarotase (aldose 1-epimerase)	147.5	178.973	192.729	199.873	74.2343	62.257	66.7772	56.5275	1.20256	0.34174	0.86816	-1.10694	0.71909	0.97371
8033233	TUBB4	tubulin, beta 4	341.875	407.418	438.553	462.496	261.42	256.049	294.903	336.772	1.20253	0.26641	0.70757	1.2207	0.24016	0.66284
8063437	TSHZ2	teashirt zinc finger homeobox 2	135.186	126.522	161.251	153.442	59.931	62.5932	65.0485	72.8317	1.20246	0.32342	0.81976	1.12533	0.63774	0.94132
8026339	SNRPG	small nuclear ribonucleoprotein polypeptide G	2972.33	2755.88	3450.75	3436.74	2504.44	2764.45	2946.43	2449.16	1.20238	0.11578	0.59339	1.02405	0.87894	0.99871
8087224	SLC25A20	solute carrier family 25 (carnitine/acylcarnitine translocase), member 20	342.01	307.24	384.399	396.096	176.024	201.677	274.511	304.029	1.20215	0.23159	0.72331	1.53174	0.02362	0.16846
8142993			199.17	172.126	218.286	228.023	220.371	201.754	202.755	188.353	1.20203	0.31135	0.7506	-1.07931	0.669	0.97324
7968650	C13orf36	chromosome 13 open reading frame 36	109.893	102.909	127.45	128.339	136.554	148.429	146.205	127.188	1.202	0.33276	0.78482	-1.04239	0.84085	0.99641
8046644			142.56	107.942	149.454	151.648	136.51	112.984	119.251	112.206	1.202	0.39958	0.84783	-1.07793	0.73642	0.98559
8000001			11.7374	12.5508	19.2445	9.94985	12.3228	18.0508	14.9374	11.6372	1.202	0.76371	0.97567	-1.14296	0.81076	0.99275
8121861	NCOA7	nuclear receptor coactivator 7	830.382	882.381	956.265	1102.46	3071.29	2782.04	3114.58	3227.46	1.20199	0.22806	0.60501	1.08349	0.52978	0.93778
8151236			36.023	41.7609	50.8646	42.6298	43.8949	33.394	37.2987	29.6911	1.20198	0.57003	0.94435	-1.15374	0.70294	0.97283
7997839	CDT1	chromatin licensing and DNA replication factor 1	482.127	447.134	575.381	541.535	384.477	379.742	539.481	578.692	1.20194	0.20949	0.60611	1.46316	0.00897	0.12927
8136961	OR2F2	olfactory receptor, family 2, subfamily F, member 2	41.0832	41.5935	50.8935	48.478	46.69	48.3167	43.347	53.0569	1.20193	0.49613	0.8914	1.01471	0.96054	0.9999
8026989			86.4906	78.7964	106.618	92.0071	68.8892	63.9979	78.7681	66.0131	1.2017	0.44349	0.87292	1.08951	0.74354	0.98348
7903183	LOC440595	PREDICTED: Homo sapiens misc_RNA (LOC440595), miscRNA.	2122.32	1909.15	2338.7	2505.89	2302.99	2283.75	2372.62	2182.54	1.20169	0.17789	0.54548	-1.00693	0.95494	0.99992
8064613	SLC4A11	solute carrier family 4, sodium borate transporter, member 11	397.478	395.975	458.259	495.165	529.21	540.121	537.216	585.428	1.20161	0.2003	0.59281	1.04986	0.72931	0.98498
7969114	SETDB2	SET domain, bifurcated 2	88.9825	88.9844	112.489	101.341	89.3208	79.4101	143.623	162.31	1.20152	0.38703	0.82003	1.81314	0.0097	0.10989
8070233	CLDN14	claudin 14	48.9627	37.2964	53.9925	49.648	46.5941	46.9472	50.7051	51.7781	1.2015	0.55832	0.91019	1.09559	0.71959	0.98508
8061919	CBFA2T2	core-binding factor, runt domain, alpha subunit 2; translocated to, 2	398.609	373.548	459.369	468.35	309.792	273.077	488.48	496.445	1.20146	0.19198	0.63502	1.68979	0.00056	0.04742
7947607			87.7539	80.9399	95.8179	106.861	91.6147	86.4579	92.9478	84.228	1.20146	0.42171	0.83707	-1.00506	0.982	1
7927852			41.2702	41.1203	52.6268	46.3611	95.676	110.345	50.7821	52.7476	1.20145	0.52112	0.87707	-1.98997	0.00893	0.11349
8071564			73.5393	74.667	90.5008	87.5588	83.0098	85.207	86.7306	91.4346	1.20143	0.3879	0.79726	1.05914	0.78659	0.99098
8065762	PIGU	phosphatidylinositol glycan anchor biosynthesis, class U	2698.58	2565.74	3213.92	3110.55	2474.41	2506.39	2863.22	3067.97	1.20138	0.12382	0.48084	1.19081	0.15167	0.52021
8112971	HAPLN1	hyaluronan and proteoglycan link protein 1	20.6348	22.7563	23.7885	28.3406	21.9737	24.8115	27.3276	23.2672	1.20138	0.64464	0.95236	1.08143	0.84164	0.99582
8150846	TMEM68	transmembrane protein 68	162.261	131.085	170.872	181.45	186.501	199.789	237.438	270.52	1.20105	0.37566	0.79913	1.31497	0.14104	0.55302
7937990			71.5106	62.1438	97.9561	62.5649	76.2045	158.937	76.372	101.819	1.20102	0.57741	0.94762	-1.31961	0.48005	0.85821
7937993			71.5106	62.1438	97.9561	62.5649	76.2045	158.937	76.372	101.819	1.20102	0.57741	0.94762	-1.31961	0.48005	0.85821
8147988			37.2252	23.7171	36.0172	37.1707	50.8463	51.9172	70.1309	81.1551	1.20094	0.62716	0.94517	1.47218	0.14481	0.61711
7999044	CREBBP	CREB binding protein	1937.6	1879	2233.49	2349.41	2070.54	1896.59	2625.49	2878.27	1.20078	0.13255	0.54611	1.38734	0.01947	0.15675
8132858			207.71	253.973	279.232	275.079	345.646	332.355	339.692	335.86	1.20063	0.30386	0.69574	-1.00363	0.97952	1
7938299			54.4875	56.9836	70.1162	63.7153	102.585	106.107	72.2386	65.3944	1.20059	0.47224	0.85185	-1.51629	0.06134	0.34703
7964119	STAT2	signal transducer and activator of transcription 2, 113kDa	639.143	618.593	735.002	774.988	471.6	442.444	651.66	733.032	1.20056	0.17033	0.61359	1.51491	0.00966	0.09983
8147065	RALYL	RALY RNA binding protein-like	22.4154	20.7092	26.8014	24.971	26.2027	27.1584	19.6683	26.1613	1.20053	0.6256	0.94863	-1.16434	0.69857	0.97303
8167407	ERAS	ES cell expressed Ras	140.673	154.798	180.403	174.315	183.051	193.716	162.185	146.149	1.20052	0.31563	0.758	-1.22195	0.2794	0.70781
8070295			106.966	82.9627	112.899	115.095	110.218	123.392	115.626	130.247	1.20042	0.42998	0.85563	1.0525	0.81384	0.99555
7989132	RFX7	regulatory factor X, 7	1227.24	1210.01	1410.57	1514.98	504.894	435.943	783.111	853.212	1.20035	0.15062	0.62393	1.73922	0.00066	0.03463
8094028			97.0008	96.3717	125.175	106.924	126.32	125.016	128.65	129.448	1.20027	0.40548	0.77398	1.0269	0.87974	0.99889
7907351			627.446	735.071	781.016	854.37	576.06	568.063	571.608	589.329	1.20027	0.25032	0.62469	1.0147	0.90905	0.99961
7972936	FAM70B	family with sequence similarity 70, member B	181.001	218.079	225.087	253.878	129.677	191.993	165.126	155.066	1.20017	0.36215	0.85659	-1.00461	0.98516	0.99999
8076704	SMC1B	structural maintenance of chromosomes 1B	41.2265	42.7691	43.1567	57.6442	26.0883	35.8885	33.3552	35.4111	1.20007	0.57388	0.93786	1.10955	0.77501	0.98981
8179238	MICA	MHC class I polypeptide-related sequence A	1739.49	1711.71	2160.15	1981.3	351.266	371.35	524.688	592.018	1.20001	0.15483	0.61302	1.54537	0.00854	0.08307
8030997			193.452	150.39	194.203	218.356	218.268	196.698	420.89	438.771	1.19985	0.39994	0.79994	2.07164	1e-05	0.03776
7970840			57.2851	51.1221	69.8758	60.188	61.7622	65.7252	75.9424	65.2492	1.19977	0.51282	0.8924	1.10749	0.69277	0.97689
7945950			65.0122	59.8422	72.4005	77.3956	77.519	68.8534	67.5835	63.8779	1.19977	0.4551	0.86341	-1.11343	0.66488	0.96567
7903632	CELSR2	cadherin, EGF LAG seven-pass G-type receptor 2 (flamingo homolog, Drosophila)	542.45	554.875	654.671	661.842	382.219	453.034	467.962	471.906	1.19975	0.14602	0.61321	1.12525	0.45097	0.84273
8027239			52.7354	37.0108	49.9108	57.7585	37.8999	31.846	44.7559	49.1227	1.19971	0.5862	0.94488	1.34601	0.34763	0.79198
8173261	ZC4H2	zinc finger, C4H2 domain containing	100.407	88.8316	105.758	121.251	59.257	59.9724	67.1223	53.0757	1.19959	0.43374	0.88162	1.00812	0.97657	0.99997
7929078	KIF20B	kinesin family member 20B	1012.91	950.624	1174.4	1180.88	690.153	609.211	1085.84	1141.69	1.19951	0.13785	0.57976	1.71432	0.00022	0.02895
8088142	CHDH	choline dehydrogenase	221.016	203.94	239.251	270.476	143.477	166.722	131.546	123.379	1.19948	0.31841	0.78776	-1.21682	0.34757	0.75053
7922823	EDEM3	ER degradation enhancer, mannosidase alpha-like 3	455.483	417.271	511.613	535.23	629.902	571.653	771.624	827.331	1.19947	0.21485	0.63726	1.33074	0.05188	0.31145
8079966	SEMA3B	sema domain, immunoglobulin domain (Ig), short basic domain, secreted, (semaphorin) 3B	247.6	272.614	297.378	326.573	165.426	166.84	113.602	117.881	1.19941	0.28896	0.7267	-1.43538	0.04052	0.24802
7996260			118.811	64.5838	108.389	111.572	68.966	55.4118	68.9083	80.631	1.19938	0.54508	0.94268	1.2023	0.51496	0.92616
7928411	KIAA0913	KIAA0913	348.088	351.631	440.377	398.823	268.004	266.133	293.326	336.141	1.19934	0.23203	0.67109	1.17847	0.32676	0.73298
8165478	C9orf75	chromosome 9 open reading frame 75	268.515	252.453	324.853	299.919	190.179	222.397	244.388	227.953	1.19925	0.26625	0.73987	1.14486	0.46568	0.86868
8008819	YPEL2	yippee-like 2 (Drosophila)	109.127	116.645	136.21	134.545	88.1551	94.9614	141.298	153.906	1.19924	0.333	0.78589	1.61211	0.02394	0.16315
8136954	LOC728314	PREDICTED: Homo sapiens hypothetical protein LOC728314 (LOC728314), mRNA.	341.605	336.564	412.315	400.966	399.204	402.55	575.905	618.929	1.19923	0.18804	0.57881	1.49027	0.00592	0.0932
7969677	MBNL2	muscleblind-like 2 (Drosophila)	3020.32	2832.31	3575.56	3442.99	4293.62	4003.89	4230.26	4619	1.19921	0.13628	0.53637	1.0665	0.6236	0.9574
8011322	OR1D2	olfactory receptor, family 1, subfamily D, member 2	41.779	48.5688	59.5799	48.7651	53.9451	57.8879	55.3232	51.1205	1.1992	0.56124	0.91115	-1.05063	0.85175	0.99772
8105908	OCLN	occludin	2712.54	2744.07	3416.66	3126.47	9768.89	9541.81	7225.14	7403.97	1.19912	0.14897	0.47548	-1.32002	0.01288	0.18472
7994572		Homo sapiens cDNA FLJ13765 fis, clone PLACE4000128, weakly similar to Mus musculus putative transcription factor mRNA.	79.6907	105.896	117.165	105.328	126.848	132.962	140.212	114.978	1.19887	0.47462	0.8789	-1.01811	0.93397	0.99985
7952056		Homo sapiens cDNA FLJ36456 fis, clone THYMU2014492.	64.9484	59.0678	77.9524	70.7001	69.0387	74.7605	74.1355	68.5497	1.19865	0.47315	0.8687	-1.00781	0.97424	0.99999
8121886	HINT3	histidine triad nucleotide binding protein 3	205.608	213.198	235.618	266.375	359.623	296.034	361.099	375.614	1.19863	0.30532	0.74192	1.12363	0.49855	0.90682
7958202	CHST11	carbohydrate (chondroitin 4) sulfotransferase 11	743.348	651.93	801.219	871.2	2495.16	2782.6	2497.84	2748.37	1.19863	0.23624	0.64948	-1.00601	0.96607	0.99998
8117343	HFE	hemochromatosis	181.918	168.125	202.047	217.522	226.58	224.627	334.586	367.908	1.19862	0.31317	0.71463	1.55693	0.0078	0.13028
8021866	NFATC1	nuclear factor of activated T-cells, cytoplasmic, calcineurin-dependent 1	374.162	347.888	442.079	423.336	305.877	228.145	382.449	382.633	1.19855	0.22207	0.73659	1.43268	0.0449	0.26956
8140504	MAGI2	membrane associated guanylate kinase, WW and PDZ domain containing 2	154.799	173.462	190.458	202.958	109.061	112.134	109.359	102.736	1.19848	0.3299	0.77931	-1.0429	0.83223	0.99575
8035078	OR10H1	olfactory receptor, family 10, subfamily H, member 1	58.0071	55.1338	72.4147	63.1798	84.5563	120.117	83.688	69.0545	1.19846	0.49042	0.9061	-1.33999	0.33455	0.72734
7921014	MEF2D	myocyte enhancer factor 2D	419.791	416.348	501.593	500.315	518.988	483.135	545.314	632.183	1.19825	0.15356	0.6228	1.175	0.32254	0.70406
7949383	synoviolin1	Homo sapiens mRNA for Synoviolin1, complete cds.	747.256	701.272	880.175	855.486	716.746	782.01	903.548	938.559	1.19822	0.16677	0.57532	1.22909	0.12877	0.47902
7995834	MTE	metallothionein E	181.698	191.911	219.805	227.861	286.084	300.459	280.389	270.34	1.19822	0.27449	0.67682	-1.06503	0.67961	0.9766
8170576	CSAG1	chondrosarcoma associated gene 1	53.7641	58.8329	70.0503	64.8511	65.893	72.3385	61.9804	74.2309	1.19809	0.48087	0.88729	-1.01483	0.95573	0.99994
7923131	DENND1B	DENN/MADD domain containing 1B	182.092	158.924	196.516	212.033	399.554	332.993	483.822	510.482	1.19803	0.34191	0.7657	1.35732	0.0645	0.4115
8128865			268.779	280.407	311.572	346.351	254.631	250.19	228.462	223.203	1.198	0.2725	0.67118	-1.11769	0.45992	0.88702
8135804	ASB15	ankyrin repeat and SOCS box-containing 15	32.2256	33.6345	41.3377	37.5601	47.1605	39.7349	41.1286	44.7587	1.19796	0.56279	0.91839	-1.01174	0.96983	0.99997
7902808		Homo sapiens cDNA FLJ11317 fis, clone PLACE1010261, moderately similar to SEGREGATION DISTORTER PROTEIN.	45.98	46.0211	61.9577	48.2523	43.973	42.3519	49.1283	42.8527	1.19792	0.54883	0.90679	1.06552	0.8277	0.99503
7918149			97.7594	92.1462	109.018	118.471	100.826	107.023	93.7591	92.3197	1.19791	0.39374	0.80366	-1.117	0.58604	0.94142
8085195	LHFPL4	lipoma HMGIC fusion partner-like 4	405.566	366.929	460.807	464.543	538.813	493.65	529.753	592.06	1.19787	0.2108	0.66016	1.08654	0.59661	0.94696
8025301			103.713	88.6142	122.876	107.501	107.251	67.007	129.251	84.2508	1.19784	0.44448	0.9295	1.22521	0.5597	0.91708
7914938			114.348	81.4738	112.916	121.643	104.329	102.193	103.643	103.027	1.19782	0.47727	0.86288	1.00071	0.99701	1
8073129	MGAT3	mannosyl (beta-1,4-)-glycoprotein beta-1,4-N-acetylglucosaminyltransferase	273.541	270.438	292.011	359.566	540.131	532.225	875.21	783.127	1.1978	0.32775	0.70252	1.54644	0.00405	0.12331
8016487	HOXB13	homeobox B13	112.387	140.982	159.801	143.663	138.821	128.421	164.268	156.282	1.19772	0.42321	0.83019	1.19947	0.33178	0.81903
8157444			50.0472	50.4183	61.1368	59.1871	60.4622	55.7364	56.7192	52.391	1.19766	0.46286	0.86725	-1.06497	0.81104	0.99287
7951589	LOC120364	similar to heterogeneous nuclear ribonucleoprotein A1	234.42	201.737	255.277	267.056	328.06	279.08	282.798	292.649	1.19758	0.30714	0.74852	-1.05507	0.75705	0.98993
7975284	RDH12	retinol dehydrogenase 12 (all-trans/9-cis/11-cis)	68.6561	92.0682	102.877	89.596	79.1756	97.3507	90.9563	75.9258	1.19754	0.50627	0.91471	-1.05779	0.83358	0.99662
7922051	CREG1	cellular repressor of E1A-stimulated genes 1	1863.32	1689.02	2165.06	2088.86	2868.4	3019.61	3630.63	3810.49	1.1975	0.16338	0.53614	1.26378	0.05609	0.34532
7937711	LOC649839	PREDICTED: Homo sapiens similar to large subunit ribosomal protein L36a (LOC649839), mRNA.	121.767	138.64	164.346	147.458	126.811	145.216	144.092	146.614	1.19737	0.38819	0.81127	1.06867	0.73221	0.98665
8041676	DYNC2LI1	dynein, cytoplasmic 2, light intermediate chain 1	97.7427	86.508	113.546	107.055	221.149	167.456	255.457	226.526	1.19729	0.41	0.84684	1.24029	0.31687	0.77414
8111772	DAB2	disabled homolog 2, mitogen-responsive phosphoprotein (Drosophila)	1216.9	1141.82	1355.68	1468.29	47.5837	63.9437	70.6823	56.6286	1.19725	0.1856	0.87337	1.14152	0.67904	0.95052
7959232	LOC390363	PREDICTED: Homo sapiens similar to chloride intracellular channel 1 (LOC390363), mRNA.	201.773	229.973	256.529	260.356	201.017	200.322	204.525	200.131	1.1972	0.28425	0.69397	1.00827	0.95747	0.99995
8089106			87.3781	55.428	75.041	95.9153	21.1417	19.6411	7.87859	16.558	1.19712	0.58169	0.97896	-1.66892	0.33801	0.73332
8040672	C2orf39	chromosome 2 open reading frame 39	36.6256	42.0444	46.5077	47.6629	44.8333	46.0216	41.6152	45.5928	1.19703	0.53648	0.90445	-1.04182	0.88369	0.99859
8151906	GDF6	growth differentiation factor 6	138.433	164.27	179.594	182.737	147.651	106.627	130.064	123.318	1.19698	0.34515	0.84766	-1.00354	0.98848	0.99999
8139270	RASA4P	RAS p21 protein activator 4 pseudogene	504.012	448.86	519.876	620.546	322.887	206.832	293.737	335.294	1.19683	0.30915	0.84601	1.18748	0.46867	0.8612
7995222	SLC5A2	solute carrier family 5 (sodium/glucose cotransporter), member 2	129.258	128.76	166.104	142.699	148.864	170.794	168.608	183.865	1.19682	0.37107	0.7974	1.10265	0.62048	0.95744
8069532	HSPA13	heat shock protein 70kDa family, member 13	1055.6	979.262	1222.62	1212.73	507.676	534.491	692.265	640.668	1.19681	0.14946	0.58035	1.279	0.08902	0.35325
8174767	FAM70A	family with sequence similarity 70, member A	1074.46	872.338	1054.94	1274.96	134.523	111.522	85.1562	74.8645	1.19678	0.32417	0.8407	-1.53759	0.0887	0.30215
8054135	MGAT4A	mannosyl (alpha-1,3-)-glycoprotein beta-1,4-N-acetylglucosaminyltransferase, isozyme A	44.9327	39.7207	54.1072	47.1957	1316.24	1248.75	1194.89	1159.38	1.19668	0.55292	0.84773	-1.08951	0.49255	0.97759
8053406	RETSAT	retinol saturase (all-trans-retinol 13,14-reductase)	485.45	499.751	583.505	595.44	366.274	365.895	510.126	521.126	1.19665	0.16774	0.54472	1.40849	0.00991	0.12675
7930482	ADRA2A	adrenergic, alpha-2A-, receptor	263.739	265.085	315.452	317.339	265.205	272.225	262.979	211.47	1.1966	0.19722	0.70566	-1.13275	0.4984	0.87282
8025199	PNPLA6	patatin-like phospholipase domain containing 6	530.529	545.415	631.528	655.881	361.443	328.39	430.932	451.514	1.19654	0.17393	0.62128	1.27922	0.10758	0.39301
8014812	STAC2	SH3 and cysteine rich domain 2	182.592	190.071	227.47	218.422	134.145	155.451	160.501	183.376	1.1965	0.27498	0.77862	1.18744	0.41572	0.80539
8001329	CBLN1	cerebellin 1 precursor	122.001	129.589	145.977	155.032	159.653	153.21	159	140.777	1.19643	0.34574	0.77984	-1.04365	0.82338	0.99555
8050293	FLJ33534	hypothetical LOC285150	75.9981	71.7153	85.5537	91.1657	73.0397	88.9174	77.9717	76.7273	1.19637	0.42685	0.85557	-1.04692	0.85201	0.99651
8170286			29.1655	38.3361	44.2306	36.526	42.3475	42.2992	40.1856	35.4961	1.19637	0.62188	0.94233	-1.11846	0.70237	0.98282
7929541	CC2D2B	coiled-coil and C2 domain containing 2B	35.9547	41.9782	47.8373	45.3948	42.835	38.8773	29.3195	50.6581	1.19631	0.55041	0.94719	-1.02169	0.95603	1
8132960			336.156	281.903	365.32	374.046	276.268	227.779	197.998	214.859	1.19627	0.27998	0.77128	-1.22088	0.31614	0.72062
8076547	TTLL1	tubulin tyrosine ligase-like family, member 1	271.284	244.664	302.449	314.748	346.126	322.626	441.172	484.405	1.19624	0.26891	0.69848	1.38404	0.04308	0.28063
7940996	PRDX5	peroxiredoxin 5	1898.62	1850.61	2361.61	2123.21	2050.92	2307.2	2893.13	2877.69	1.1962	0.17919	0.56736	1.32415	0.02436	0.23887
7947917	PTPMT1	protein tyrosine phosphatase, mitochondrial 1	709.354	714.628	850.462	852.904	412.669	445.695	517.992	557.221	1.1962	0.12654	0.57846	1.25263	0.13561	0.41385
7952205	MCAM	melanoma cell adhesion molecule	1870.32	1763.57	2145.52	2201.28	136.156	155.022	109.947	129.08	1.19618	0.13844	0.75099	-1.21818	0.37396	0.70987
7937341	B4GALNT4	beta-1,4-N-acetyl-galactosaminyl transferase 4	311.442	316.912	380.283	371.329	280.225	298.77	311.006	321.206	1.19616	0.19947	0.62721	1.09191	0.56319	0.92666
8095728	EREG	epiregulin	154.441	136.019	171.274	176.139	9741.53	9421.25	2893.72	3503.57	1.19608	0.33825	0.73024	-2.99545	1.09676e-13	0.00251
8063382	SNAI1	snail homolog 1 (Drosophila)	229.99	207.788	265.554	258.03	218.998	222.877	209.115	209.006	1.196	0.27897	0.68136	-1.05681	0.71381	0.98352
8016390	COPZ2	coatomer protein complex, subunit zeta 2	122.797	135.766	157.878	151.335	221.321	306.174	312.567	287.533	1.19589	0.34993	0.82116	1.13764	0.53808	0.91999
8053447			184.364	189.216	211.426	235.327	134.654	133.517	137.24	135.908	1.19587	0.31058	0.72515	1.01856	0.91503	0.99948
7899921	GJB5	gap junction protein, beta 5, 31.1kDa	125.536	137.274	172.146	142.13	594.177	716.015	521.567	580.235	1.19583	0.41632	0.8082	-1.18914	0.3215	0.82203
7977646	ZNF219	zinc finger protein 219	216.123	236.689	268.588	272.868	260.736	294.007	335.233	407.652	1.19577	0.2635	0.75412	1.33915	0.13581	0.43489
8142466			52.8242	52.4544	62.7832	63.0973	54.8842	75.56	61.434	57.2808	1.19569	0.4479	0.88936	-1.0988	0.75419	0.97971
7949615	B3GNT1	UDP-GlcNAc:betaGal beta-1,3-N-acetylglucosaminyltransferase 1	347.369	338.538	410.529	409.47	194.977	202.421	338.899	344.247	1.1955	0.18324	0.61031	1.71905	0.0004	0.03124
8022418	RPL36AP49	ribosomal protein L36a pseudogene 49	637.476	711.763	857.685	755.311	674.482	609.298	768.209	732.535	1.19548	0.26204	0.67425	1.169	0.27337	0.74764
8160647	BAG1	BCL2-associated athanogene	476.019	475.823	568.045	569.794	606.385	641.829	761.783	901.498	1.19541	0.1467	0.61681	1.33253	0.08133	0.28296
7941087		H.sapiens mRNA for beta 2 isoform of 61 kDa regulatory subunit of PP2A.	421.266	428.65	499.789	516.173	306.358	331.018	379.854	374.401	1.19537	0.18271	0.60878	1.18338	0.25147	0.64867
8060303	DEFB125	defensin, beta 125	21.0719	23.3642	27.8113	25.3038	24.6883	23.3589	26.1464	26.8615	1.19531	0.63734	0.94281	1.10325	0.77879	0.98897
7961569			95.3215	109.451	111.478	133.286	110.877	116.729	109.283	130.952	1.1953	0.45452	0.86338	1.05549	0.80697	0.99471
8139889	LOC441246	Homo sapiens hCG1983332 (LOC441246) on chromosome 7.	2623.64	2322.33	2954.51	2956.71	2656.6	2461.51	2998.11	2834.46	1.19516	0.15426	0.55393	1.13959	0.3071	0.75472
8003889			24.0509	28.2167	31.3063	31.1598	23.2313	26.1435	32.2856	27.5328	1.19512	0.60497	0.94634	1.21152	0.60887	0.93382
8141146			26.5929	19.4595	18.8154	36.2226	19.0452	33.5692	36.113	23.1475	1.19512	0.73084	0.97908	1.12632	0.81003	0.99602
8066074	DSN1	DSN1, MIND kinetochore complex component, homolog (S. cerevisiae)	3213.58	3052.03	3743.71	3743.01	2881.62	2903.8	3807.59	4057.01	1.19489	0.11261	0.47336	1.35938	0.01165	0.13019
8125360		Homo sapiens cDNA clone IMAGE:5298595, partial cds.	932.727	902.982	1068.94	1124.32	1247.45	1194.97	1695.38	1823.23	1.19478	0.16358	0.55439	1.44062	0.00635	0.10438
8126542	ZNF318	zinc finger protein 318	376.247	355.921	403.15	471.608	332.363	319.933	535.013	594.1	1.19475	0.29478	0.70645	1.73098	0.00083	0.05298
8053142	RTKN	rhotekin	231.473	222.036	269.422	272.387	1089.16	1043	825.81	887.231	1.1947	0.23876	0.61976	-1.24467	0.09947	0.46949
8082066	FAM162A	family with sequence similarity 162, member A	442.509	385.585	481.051	508.088	373.759	339.674	429.541	397.204	1.19448	0.25997	0.70368	1.15883	0.35529	0.8022
8173522			120.686	82.4795	104.746	137.93	129.193	104.153	107.878	106.662	1.19448	0.54739	0.91537	-1.08766	0.71016	0.98749
8057803	TMEFF2	transmembrane protein with EGF-like and two follistatin-like domains 2	44.9146	43.1576	56.2513	48.9484	43.6594	41.8527	38.5647	43.6531	1.19447	0.53528	0.90846	-1.04007	0.89425	0.99886
7905571	S100A9	S100 calcium binding protein A9	206.83	214.626	262.593	240.813	2728.82	2997.25	1642.2	1845.51	1.19445	0.2923	0.68648	-1.64179	0.00078	0.06871
8130464			915.188	916.198	1103.64	1083.82	510.427	486.917	996.726	920.217	1.19443	0.12685	0.55196	1.92205	2e-05	0.00885
7972420	HSP90AB6P	heat shock protein 90kDa alpha (cytosolic), class B member 6 (pseudogene)	34.5603	35.641	45.076	38.7727	30.4862	34.3447	37.468	39.7835	1.1944	0.57163	0.92351	1.19159	0.58149	0.92814
8088478	RPL10A	ribosomal protein L10a	1627.66	1437.67	1875.44	1785.65	1589.75	1410.71	1815.84	1906.25	1.19435	0.19502	0.61392	1.2405	0.11342	0.47536
7967872			31.537	38.9473	39.6025	44.5775	36.1927	32.1683	24.5547	28.8389	1.19431	0.5951	0.94766	-1.28032	0.48958	0.87286
7977801			16.8438	19.4365	25.5269	17.802	17.2216	19.9593	15.737	15.5158	1.19428	0.70857	0.96661	-1.18968	0.69179	0.96881
8011924	PITPNM3	PITPNM family member 3	190.268	182.934	219.441	226.254	173.794	172.981	199.146	177.727	1.19425	0.27355	0.72087	1.0868	0.64035	0.95686
8018860		Homo sapiens cDNA clone IMAGE:4635456, complete cds.	96.9891	89.8791	108.883	114.269	81.1703	77.2234	92.1533	103.532	1.19417	0.39436	0.83416	1.23543	0.3566	0.75541
7971077	POSTN	periostin, osteoblast specific factor	706.418	654.764	811.515	813.841	44.7113	46.1957	31.5754	25.3284	1.19408	0.16823	0.87146	-1.59756	0.14733	0.30305
7919780	GOLPH3L	golgi phosphoprotein 3-like	1656.41	1577.77	1902.57	1959.06	1019.14	868.638	2266.66	2370.76	1.19401	0.14215	0.59756	2.45655	1.77235e-09	0.00238
7954690			58.1208	64.1075	75.799	70.1425	72.9861	73.0435	51.1555	64.0819	1.19401	0.47888	0.8892	-1.26721	0.35839	0.78711
8036155		Homo sapiens cDNA FLJ26530 fis, clone KDN08790.	90.4533	97.1452	115.341	108.645	121.156	115.912	112.755	113.19	1.19397	0.39781	0.79498	-1.04923	0.79741	0.99383
8062213	PHF20	PHD finger protein 20	940.191	905.355	1073.45	1129.89	772.982	667.822	1152.3	1144.2	1.19387	0.16824	0.60069	1.5939	0.00064	0.05268
8134730	CNPY4	canopy 4 homolog (zebrafish)	190.964	185.855	212.962	236.894	89.0106	83.1774	109.539	116.956	1.19383	0.31433	0.78968	1.31539	0.19893	0.52047
8056217	MXRA7	matrix-remodelling associated 7	1838.51	1666.45	2088.56	2095.6	993.019	1108.07	1142.52	987.054	1.19378	0.1509	0.63443	1.01356	0.93154	0.99974
7956522	KIF5A	kinesin family member 5A	341.616	313.343	398.605	383.261	89.7304	73.6114	78.5513	107.735	1.19376	0.24462	0.86388	1.14047	0.6523	0.93975
7991904	PIGQ	phosphatidylinositol glycan anchor biosynthesis, class Q	539.717	516.693	606.149	654.927	573.45	592.065	699.707	751.131	1.19374	0.21555	0.61507	1.2448	0.11397	0.46054
7997152	CHST4	carbohydrate (N-acetylglucosamine 6-O) sulfotransferase 4	52.0728	80.0463	85.2543	72.4537	67.6531	82.1559	81.5261	69.519	1.19368	0.57291	0.94139	1.00825	0.97585	0.99999
7942328	FOLR3	folate receptor 3 (gamma)	102.326	119.181	141.069	123.338	102.775	136.305	108.711	121.433	1.19368	0.43485	0.88064	-1.03883	0.87878	0.99829
8135990		Homo sapiens cDNA FLJ44576 fis, clone UTERU3018616.	2449.77	2429.39	2828.17	2995.93	238.438	206.213	228.655	226.132	1.19367	0.13617	0.65268	1.0228	0.89711	0.99862
7971388	SLC25A30	solute carrier family 25, member 30	142.542	119.485	148.817	163.952	125.958	114.058	171.352	197.172	1.19365	0.40715	0.84075	1.53542	0.04461	0.28048
7949592	RIN1	Ras and Rab interactor 1	324.532	315.643	394.967	369.162	231.47	262.181	269.772	263.102	1.19362	0.23755	0.69374	1.07945	0.64707	0.96063
8045619	EPC2	enhancer of polycomb homolog 2 (Drosophila)	1283.83	1168.23	1452.98	1473.57	1418.12	1454.09	2065.21	2111.32	1.1935	0.16446	0.52387	1.45412	0.00152	0.08125
7960516			139.48	126.752	162.135	155.608	140.293	127.273	141.886	139.924	1.19348	0.34907	0.7817	1.05323	0.78261	0.99178
8156228	CTSL1	cathepsin L1	1124.56	1083.94	1312.3	1323.44	808.925	869.622	892.607	896.159	1.19346	0.13328	0.52506	1.06566	0.61647	0.95232
8081386	NFKBIZ	nuclear factor of kappa light polypeptide gene enhancer in B-cells inhibitor, zeta	407.7	379.13	464.557	474.387	706.063	648.413	620.395	672.442	1.19333	0.21278	0.64371	-1.04768	0.75112	0.98796
8054834	C1QL2	complement component 1, q subcomponent-like 2	61.6606	47.7235	67.4947	63.0352	48.0563	57.4711	54.2192	56.8532	1.19332	0.53446	0.92	1.05255	0.85419	0.99768
8026047	JUNB	jun B proto-oncogene	1291.28	1214.54	1545.8	1444.42	2566.02	2538.15	3698.61	4015.14	1.19331	0.18252	0.55563	1.51126	0.00148	0.06529
8128308			54.5906	55.4903	62.3484	69.0077	58.0488	52.9947	47.4553	72.8476	1.19327	0.4846	0.91741	1.08338	0.80988	0.98909
8087780			57.8066	74.8753	79.8185	78.5052	64.4255	66.7846	62.5421	63.6517	1.19326	0.49462	0.8852	-1.03975	0.86648	0.99822
8140319	HIP1	huntingtin interacting protein 1	895.745	880.122	1043.78	1075.28	619.722	617.173	808.057	879.857	1.19325	0.1461	0.54786	1.36464	0.02513	0.16718
7984408	MEK5	Human MEK5 mRNA, complete cds.	356.535	366.81	457.34	405.778	258.517	240.009	348.67	333.5	1.19323	0.26415	0.6922	1.36837	0.04721	0.28491
8101207	ANKRD56	ankyrin repeat domain 56	82.825	80.1434	96.908	97.5326	146.47	176.665	161.981	171.738	1.19312	0.38411	0.80857	1.03275	0.87403	0.9984
7923967	YOD1	YOD1 OTU deubiquinating enzyme 1 homolog (S. cerevisiae)	543.348	485.051	606.073	620.892	926.573	899.008	1477.55	1527.04	1.19308	0.21894	0.59209	1.64583	9e-05	0.03778
7905949	LOC648822	similar to hCG2040565	31.5854	30.6886	38.1562	36.1394	35.9707	34.5213	41.1905	35.601	1.19304	0.56787	0.91977	1.08936	0.78722	0.98924
7994659	MVP	major vault protein	535.96	536.655	605.144	674.521	322.128	329.511	379.689	379.943	1.19303	0.22032	0.60551	1.16573	0.25575	0.69256
8090214	FLJ23188	hypothetical protein FLJ23188	205.329	203.717	238.105	249.795	168.541	153.522	154.516	131.602	1.19278	0.26287	0.77178	-1.12563	0.56821	0.91573
8051187	FNDC4	fibronectin type III domain containing 4	320.397	293.607	364.731	367.626	417.591	388.967	506.743	474.101	1.19276	0.23407	0.6632	1.21609	0.19249	0.59492
7916741			293.634	270.906	338.327	335.02	262.784	279.493	235.266	227.367	1.19274	0.23948	0.67876	-1.17215	0.31988	0.74024
7948898	SNORD31	Homo sapiens small nucleolar RNA, C/D box 31 (SNORD31), non-coding RNA.	288.685	257.336	333.259	317.984	554.818	607.773	134.848	185.078	1.19271	0.28136	0.80881	-3.63393	1.42801e-09	0.00285
8175177	MBNL3	muscleblind-like 3 (Drosophila)	48.7716	48.5845	59.3384	56.7766	49.1991	47.3014	57.5063	51.4866	1.19268	0.48254	0.88027	1.12945	0.65497	0.95519
8046906	GULP1	GULP, engulfment adaptor PTB domain containing 1	380.048	357.912	438.365	441.777	328.633	366.49	451.147	506.688	1.19267	0.20427	0.68383	1.37794	0.05919	0.2673
7932453	NEBL	nebulette	108.809	106.04	133.746	122.498	375.006	347.12	343.873	396.296	1.19267	0.37865	0.77348	1.02499	0.88411	0.99909
7923562	CHIT1	chitinase 1 (chitotriosidase)	79.015	97.6866	114.744	96.002	104.745	106.084	102.939	95.4479	1.19266	0.49693	0.87314	-1.06272	0.76285	0.99277
7988467	FBN1	fibrillin 1	1102.92	1121.76	1300.58	1352.63	93.7505	93.7524	98.8344	106.697	1.19263	0.14594	0.70472	1.09615	0.65287	0.93794
8112310			14.9814	15.1807	19.0486	16.9215	15.6986	13.9535	18.1414	17.8726	1.19256	0.69015	0.96062	1.21455	0.65539	0.94951
8043489	LOC205272	PREDICTED: Homo sapiens similar to calponin 2 isoform a (LOC205272), mRNA.	144.539	134.206	164.713	167.698	151.205	112.771	104.477	106.663	1.19253	0.32413	0.82907	-1.25024	0.36721	0.71803
7996258			90.2357	94.0891	102.027	117.769	91.7211	89.8474	82.7171	91.6583	1.19244	0.43248	0.84148	-1.04125	0.85272	0.9974
7928395	FUT11	fucosyltransferase 11 (alpha (1,3) fucosyltransferase)	831.672	801.386	979.593	967.612	470.214	428.625	525.354	547.703	1.19237	0.14892	0.59685	1.19382	0.22547	0.59397
8148949	TMED10P	Homo sapiens transmembrane emp24-like trafficking protein 10 (yeast) pseudogene (TMED10P), non-coding RNA.	843.048	742.52	894.99	995.564	1142.66	1064.38	1205.59	1334.24	1.19235	0.25697	0.67117	1.15079	0.32242	0.79519
7940662	ROM1	retinal outer segment membrane protein 1	116.236	137.447	147.704	154.755	125.587	136.791	123.808	106.88	1.19227	0.38951	0.84016	-1.13737	0.54962	0.92705
8097122			71.653	66.9082	87.1572	78.0361	69.3347	76.4535	71.6138	82.0699	1.1922	0.46783	0.87885	1.05416	0.83366	0.99578
8097586	GAB1	GRB2-associated binding protein 1	555.786	526.364	632.111	657.973	1975.07	2073.87	2143.85	2276.62	1.19215	0.19733	0.5788	1.09176	0.48386	0.90744
7915347	CITED4	Cbp/p300-interacting transactivator, with Glu/Asp-rich carboxy-terminal domain, 4	218.007	231.775	279.73	256.461	383.485	465.62	495.608	469.812	1.19211	0.30092	0.74471	1.13699	0.44417	0.87276
7932086			176.467	167.342	218.02	191.818	243.21	242.665	259.365	175.251	1.19205	0.35065	0.83332	-1.11794	0.60991	0.94821
7916582			60.5224	71.735	81.089	76.566	84.7507	88.9276	69.852	66.1314	1.19203	0.48446	0.87438	-1.2772	0.27919	0.72297
8072931	GCAT	glycine C-acetyltransferase (2-amino-3-ketobutyrate coenzyme A ligase)	248.655	266.037	311.969	301.501	211.596	226.587	222.84	223.946	1.19192	0.25858	0.69015	1.01964	0.90284	0.99923
7943442	DYNC2H1	dynein, cytoplasmic 2, heavy chain 1	342.469	332.908	389.507	415.392	292.447	277.741	384.644	454.8	1.19178	0.23523	0.70642	1.47222	0.03372	0.17718
8166213	S100G	S100 calcium binding protein G	14.892	17.5078	18.8931	19.7193	17.6731	16.3682	20.1885	19.9633	1.19175	0.68667	0.96066	1.1795	0.68287	0.96485
7955533	FLJ33996	hypothetical protein FLJ33996	397.972	407.064	465.943	493.37	218.349	185.841	321.198	359.45	1.19164	0.21428	0.73241	1.68398	0.0065	0.07831
8059955	RAB17	RAB17, member RAS oncogene family	123.972	148.962	167.436	157.8	396.334	307.048	423.599	491.593	1.19163	0.39366	0.83786	1.30113	0.18255	0.61699
8099696	SEPSECS	Sep (O-phosphoserine) tRNA:Sec (selenocysteine) tRNA synthase	269.351	267.428	312.735	326.839	160.955	137.449	230.669	261.786	1.1915	0.23347	0.75944	1.6503	0.01517	0.10909
8000856	TBC1D10B	TBC1 domain family, member 10B	317.141	331.437	381.608	391.054	264.399	210.598	277.167	300.99	1.19132	0.22065	0.74986	1.21718	0.30834	0.6909
8126446	C6orf226	chromosome 6 open reading frame 226	246.798	219.676	278.251	277.469	178.402	156.476	180.568	177.635	1.19132	0.27627	0.74934	1.06965	0.71246	0.97867
8028607	IL28A	interleukin 28A (interferon, lambda 2)	265.389	227.251	311.751	275.126	1205.25	1172.88	1092.38	1192.23	1.19129	0.35363	0.72924	-1.04093	0.75868	0.99417
7936144	COL17A1	collagen, type XVII, alpha 1	157.02	187.456	213.543	196.796	873.802	960.201	1315.67	1338.68	1.1912	0.37584	0.7481	1.4473	0.00433	0.22898
8008321	ACSF2	acyl-CoA synthetase family member 2	717.628	692.758	840.587	839.456	848.253	819.202	1258.48	1383.24	1.19119	0.14945	0.56632	1.58429	0.00141	0.04404
8175871	L1CAM	L1 cell adhesion molecule	739.693	713.882	822.581	908.526	600.274	569.921	591.777	676.542	1.19093	0.21732	0.66298	1.08385	0.60023	0.94763
8015349	KRT19	keratin 19	162.7	159.524	192.705	190.928	2435.34	2369.14	2074.16	1939	1.19058	0.27943	0.62842	-1.19718	0.14041	0.60522
8176253			570.898	499.418	646.75	627.375	603.633	532.537	907.637	893.127	1.19042	0.23729	0.66331	1.58494	0.00093	0.07562
7970241	F10	coagulation factor X	134.556	141.777	159.961	168.974	141.33	190.12	158.595	145.32	1.19035	0.34102	0.83512	-1.0906	0.71161	0.97431
8084694	EIF4A2	eukaryotic translation initiation factor 4A, isoform 2	2462.79	2739.35	2961.52	3229.84	1709.83	1979.5	1839.21	2124.17	1.19016	0.20982	0.68136	1.07428	0.65014	0.9639
7970945			15.7582	16.4452	18.0491	20.2758	18.9044	19.1634	19.5202	23.7134	1.19009	0.6874	0.96038	1.1357	0.75843	0.98301
8080926	ARL6IP5	ADP-ribosylation-like factor 6 interacting protein 5	3338.49	3012.33	3755.07	3802.76	2242.56	2112.93	3156.59	2996.01	1.19006	0.15729	0.55299	1.41261	0.0065	0.11821
8180111	RXRB	retinoid X receptor, beta	672.479	655.3	799.352	780.767	454.224	445.377	668.376	717.637	1.19005	0.16493	0.58051	1.5407	0.00273	0.05962
8118007	GTF2H4	general transcription factor IIH, polypeptide 4, 52kDa	398.381	371.544	473.733	442.488	305.553	315.932	335.763	373.632	1.19001	0.25064	0.69313	1.14145	0.40769	0.83135
8177885	GTF2H4	general transcription factor IIH, polypeptide 4, 52kDa	398.381	371.544	473.733	442.488	305.553	315.932	335.763	373.632	1.19001	0.25064	0.69313	1.14145	0.40769	0.83135
8179205	GTF2H4	general transcription factor IIH, polypeptide 4, 52kDa	398.381	371.544	473.733	442.488	305.553	315.932	335.763	373.632	1.19001	0.25064	0.69313	1.14145	0.40769	0.83135
7928671	C10orf57	chromosome 10 open reading frame 57	842.784	746.664	916.791	974.523	1645.16	1706.91	2242.44	2272.09	1.18992	0.23105	0.59312	1.34679	0.01018	0.21469
7961546	EPS8	epidermal growth factor receptor pathway substrate 8	2171.32	2071.76	2459.76	2589.18	1805.42	1791	2339.67	2296.51	1.18992	0.15913	0.50409	1.28911	0.02395	0.23524
8101467	HELQ	helicase, POLQ-like	157.849	136.801	190.324	160.286	150.1	145.277	183.771	165.329	1.18992	0.42417	0.82823	1.18188	0.37292	0.839
8180270			241.267	166.727	257.25	228.17	426.845	316.743	436.815	445.793	1.18977	0.45096	0.86404	1.18696	0.34956	0.85824
8156290	CKS2	CDC28 protein kinase regulatory subunit 2	7585.09	7191.89	8583.93	8996.02	3484.64	3108.35	5871.71	6681.26	1.18969	0.14713	0.60978	1.90399	5e-05	0.01249
8116500			84.0289	101.553	102.791	117.969	118.726	102.101	109.733	99.5304	1.18956	0.47768	0.88388	-1.05526	0.81315	0.99536
8062681			117.529	125.514	145.383	143.696	154.525	143.839	131.274	167.774	1.18941	0.3443	0.82554	1.00229	0.99178	1
8124088	KIF13A	kinesin family member 13A	578.348	523.32	664.834	645.439	996.554	999.858	1096.74	1183.99	1.18935	0.21938	0.60714	1.14241	0.29806	0.76802
8170716		Homo sapiens mRNA for serine/threonine kinase 23 variant protein.	275.645	304.863	345.736	344.648	289.187	288.445	301.386	274.634	1.18928	0.25155	0.68715	-1.0028	0.98557	1
8107330	APC	adenomatous polyposis coli	365.073	345.569	410.068	435.024	222.018	207.857	306.657	343.396	1.18919	0.24573	0.7169	1.51219	0.02046	0.14622
8067305	SYCP2	synaptonemal complex protein 2	43.5485	38.3757	48.8151	48.5989	105.484	98.8551	113.571	166.342	1.18908	0.5378	0.90914	1.36984	0.25874	0.65531
7921356	OR10K2	olfactory receptor, family 10, subfamily K, member 2	27.8689	28.682	32.8985	34.3448	36.0749	33.8584	28.8945	29.9212	1.18908	0.5886	0.92398	-1.18902	0.587	0.92443
8121515	SLC16A10	solute carrier family 16, member 10 (aromatic amino acid transporter)	132.685	127.812	150.159	159.588	135.346	122.549	127.918	131.779	1.18906	0.34968	0.78862	1.00699	0.97148	0.99998
8096331			239.132	223.002	259.713	289.786	200.259	211.055	200.636	213.207	1.18905	0.32239	0.75103	1.00615	0.97106	0.99998
8148642	GSDMD	gasdermin D	276.197	288.454	353.488	317.9	286.104	305.49	343.313	291.144	1.18903	0.29102	0.75076	1.07245	0.69396	0.97607
7982339	LOC100130857	hypothetical protein LOC100130857	126.953	145.397	152.902	170.93	143.001	194.006	167.764	141.767	1.18903	0.4053	0.8753	-1.08877	0.73041	0.98207
8150225	RAB11FIP1	RAB11 family interacting protein 1 (class I)	356.451	334.751	417.258	404.551	568.214	537.582	501.414	515.842	1.18896	0.23415	0.63561	-1.08704	0.54171	0.93209
8046757			23.0117	24.6363	24.5712	32.0791	25.7338	30.192	20.6302	20.8358	1.18893	0.66408	0.95498	-1.34871	0.43304	0.81841
7998307	CCDC78	coiled-coil domain containing 78	124.721	138.406	157.553	155.275	153.344	142.03	159.769	145.643	1.18888	0.35205	0.79764	1.03398	0.86297	0.99783
7975386			53.7808	60.0614	66.6012	68.7428	64.8501	61.8776	61.3166	57.991	1.18887	0.48883	0.87996	-1.06219	0.8051	0.99339
8081171	CRYBG3	beta-gamma crystallin domain containing 3	1262.02	1074.89	1442.93	1335.06	745.501	638.999	914.732	851.826	1.18874	0.25123	0.70212	1.27595	0.11288	0.47028
8155451	LOC205272	PREDICTED: Homo sapiens similar to calponin 2 isoform a (LOC205272), mRNA.	143.473	133.907	164.025	165.69	150.574	111.42	102.198	105.386	1.18867	0.32761	0.83813	-1.26212	0.35537	0.6978
8161556	LOC205272	PREDICTED: Homo sapiens similar to calponin 2 isoform a (LOC205272), mRNA.	143.473	133.907	164.025	165.69	150.574	111.42	102.198	105.386	1.18867	0.32761	0.83813	-1.26212	0.35537	0.6978
7907830	QSOX1	quiescin Q6 sulfhydryl oxidase 1	1399.59	1444.88	1722.3	1658.81	694.276	652.251	827.184	898.727	1.18866	0.1528	0.59259	1.28175	0.08339	0.33027
8094359			185.766	157.994	219.557	189.05	246.321	169.495	280.801	305.086	1.18864	0.40757	0.86821	1.409	0.1128	0.48829
7941843	SSH3	slingshot homolog 3 (Drosophila)	572.358	545.308	653.374	675.096	798.223	903.102	903.763	999.109	1.18861	0.19509	0.65588	1.11847	0.46333	0.86642
7978932	SOS2	son of sevenless homolog 2 (Drosophila)	1060.44	1038.16	1259.17	1235.23	1031.76	887.454	1560.41	1583.36	1.1886	0.1435	0.58911	1.63805	0.00028	0.03512
7988426	SLC30A4	solute carrier family 30 (zinc transporter), member 4	463.691	482.007	543.982	580.01	403.051	378.748	507.365	566.956	1.18853	0.22238	0.6734	1.37417	0.04727	0.24647
7928937	MINPP1	multiple inositol polyphosphate histidine phosphatase, 1	1643.93	1611.17	1914.42	1954.11	1399.03	1358.8	1835.06	1743.2	1.18845	0.1321	0.51547	1.29749	0.03645	0.22644
7971311	ENOX1	ecto-NOX disulfide-thiol exchanger 1	164.617	178.472	209.189	198.488	110.055	121.611	120.211	123.963	1.18825	0.32884	0.79261	1.05399	0.79217	0.9915
8104570	FAM105A	family with sequence similarity 105, member A	138.213	117.244	149.639	153.901	159.188	149.893	211.346	210.835	1.18822	0.389	0.79015	1.36592	0.05872	0.39511
8102728	RPL21P53	ribosomal protein L21 pseudogene 53	201.121	141.501	201.455	205.658	203.476	198.265	275.286	258.176	1.18822	0.42996	0.82612	1.32788	0.08316	0.51937
7951545	EXPH5	exophilin 5	266.907	262.529	321.114	307.972	476.438	466.664	497.745	582.893	1.18822	0.24508	0.68334	1.14583	0.39297	0.81349
8118820			29.536	26.9789	36.9505	30.2007	25.9381	28.8919	28.3373	30.111	1.1882	0.63418	0.94679	1.06599	0.85408	0.997
8091515	GPR87	G protein-coupled receptor 87	97.9451	102.989	127.257	111.477	2107.53	2107.53	753.702	828.365	1.18812	0.42778	0.76454	-2.66427	1.44259e-13	0.00531
8097628	HHIP	hedgehog interacting protein	77.8153	81.3304	98.5978	90.4764	48.6488	50.5819	56.5011	43.7614	1.18806	0.43914	0.89976	1.0104	0.97265	0.99994
8038078	KDELR1	KDEL (Lys-Asp-Glu-Leu) endoplasmic reticulum protein retention receptor 1	2910.26	2878.39	3438.35	3438.79	3093.98	3462	3756.87	3827.46	1.18804	0.10458	0.51593	1.15686	0.24729	0.6291
8139721			27.9368	30.2897	34.9831	34.1858	32.9948	35.6897	43.4639	40.3236	1.18793	0.59078	0.92699	1.21989	0.516	0.89444
8014825	FBXL20	F-box and leucine-rich repeat protein 20	827.149	739.145	921.29	939.224	467.35	431.148	865.962	911.46	1.18784	0.2058	0.6409	1.97822	4.53082e-06	0.01168
8150879	MOS	v-mos Moloney murine sarcoma viral oncogene homolog	74.0935	68.019	79.9923	88.8001	73.9907	64.4762	79.3998	70.0202	1.18774	0.47617	0.89123	1.0791	0.76894	0.98872
7938348	WEE1	WEE1 homolog (S. pombe)	1032.79	1055.37	1248.66	1231.24	1069.72	957.628	1509.29	1485.16	1.1876	0.14222	0.56388	1.47703	0.00281	0.07623
7944913	CCDC15	coiled-coil domain containing 15	173.543	154.756	199.068	190.81	452.942	415.215	466.337	482.106	1.18757	0.345	0.73909	1.09248	0.54346	0.94746
8036525	MAP4K1	mitogen-activated protein kinase kinase kinase kinase 1	82.8167	89.2777	107.833	96.5235	100.858	97.4045	91.2014	97.9273	1.18747	0.44871	0.84719	-1.04829	0.82107	0.99567
8104648			12.4074	11.2827	13.5042	14.6228	12.1035	13.8541	12.9437	12.9028	1.18729	0.73178	0.97224	-1.0043	0.99301	1
8109428		Homo sapiens full length insert cDNA clone YR87G10.	727.13	673.721	834.631	828.548	497.958	413.538	618.956	563.505	1.18726	0.18426	0.69995	1.29728	0.12573	0.41295
8118863	ANKS1A	ankyrin repeat and sterile alpha motif domain containing 1A	682.001	658.718	794.922	796.824	726.341	637.054	904.589	992.533	1.18723	0.16034	0.64045	1.39147	0.0332	0.19068
8134821	MEPCE	methylphosphate capping enzyme	779.907	803.261	954.761	924.729	512.326	540.586	834.238	869.099	1.18717	0.17042	0.58537	1.61774	0.00049	0.03744
8124742	GNL1	guanine nucleotide binding protein-like 1	470.805	470.876	526.772	590.859	429.982	391.679	414.437	436.48	1.18685	0.24592	0.68016	1.03561	0.8181	0.99497
7981990	SNORD116@	small nucleolar RNA, C/D box 116 cluster	634.055	432.254	549.074	716.315	10.8028	11.6134	10.679	15.6523	1.1867	0.46278	0.96562	1.17466	0.7777	0.96966
7913609	ASAP3	ArfGAP with SH3 domain, ankyrin repeat and PH domain 3	237.753	251.629	293.783	286.86	196.048	197.569	254.065	259.864	1.18648	0.26498	0.68133	1.30566	0.08062	0.36288
8147469	PGCP	plasma glutamate carboxypeptidase	143.132	117.208	141.725	167.163	60.3736	49.4325	55.6218	76.2854	1.18648	0.45952	0.92648	1.20127	0.57163	0.912
8138706	LOC442661	PREDICTED: Homo sapiens similar to high-mobility group box 3 (LOC442661), mRNA.	19.8518	16.1138	22.703	19.9673	16.1118	14.8384	18.5708	18.6627	1.18642	0.69719	0.96752	1.20301	0.66013	0.95673
8126486	CUL7	cullin 7	363.539	428.915	458.353	481.811	355.696	357.978	469.3	483.953	1.1864	0.29328	0.68674	1.3357	0.03346	0.31146
8000757	DOC2A	double C2-like domains, alpha	258.442	240.97	289.247	303.254	275.07	249.847	281.789	294.847	1.1864	0.2838	0.72605	1.09853	0.56423	0.93476
7915590	RNU5F	Homo sapiens RNA, U5F small nuclear (RNU5F), non-coding RNA.	85.8758	73.0617	86.8815	101.672	13.2162	13.1525	13.5312	10.0848	1.18634	0.50305	0.96308	-1.11656	0.8336	0.99066
7956038	LOC440104	similar to RIKEN cDNA 1110012D08	247.603	252.233	285.613	307.345	219.357	240.586	318.642	338.29	1.1863	0.27729	0.72173	1.42829	0.03202	0.2192
8139881			85.3137	91.1481	111.866	97.4679	72.7039	72.3068	77.9622	99.5407	1.18629	0.45658	0.88178	1.22407	0.43566	0.82119
8043718	COX5B	cytochrome c oxidase subunit Vb	5686.72	5189.67	6220.83	6681.24	5546.91	6157.46	7193.11	7874.42	1.18625	0.19287	0.62278	1.28734	0.06637	0.33858
8022927		Homo sapiens cDNA FLJ40619 fis, clone THYMU2013136.	1259.4	1127.16	1393.46	1437.5	755.501	777.276	758.997	889.466	1.18621	0.20084	0.65914	1.07547	0.63062	0.95952
8157381	ZNF618	zinc finger protein 618	265.321	263.481	327.656	299.561	191.956	178.309	306.768	271.764	1.18611	0.27822	0.74612	1.56248	0.01694	0.12982
7920697	GBA	glucosidase, beta; acid (includes glucosylceramidase)	1738.42	1578.18	1951.11	1982.68	1102.21	1107.38	1451.63	1602.76	1.18609	0.17493	0.58452	1.38234	0.0174	0.15797
7960355			72.6978	153.245	160.864	107.114	138.592	166.672	109.081	98.8871	1.18604	0.64555	0.96172	-1.46784	0.09845	0.63714
8097753	DCLK2	doublecortin-like kinase 2	259.239	232.745	312.664	270.843	91.187	133.008	84.5647	98.69	1.18603	0.35779	0.89064	-1.22341	0.4889	0.83975
8120061	ENPP4	ectonucleotide pyrophosphatase/phosphodiesterase 4 (putative function)	200.665	180.282	229.176	222.635	179.668	175.552	240.375	230.28	1.18602	0.32091	0.74145	1.32497	0.0848	0.39686
8060187	C2orf54	chromosome 2 open reading frame 54	162.198	179.876	218.317	187.335	286.001	274.427	264.271	244.858	1.18586	0.39627	0.79051	-1.10076	0.54813	0.94878
8174889			144.247	203.096	203.783	208.116	220.541	196.213	213.753	228.629	1.18585	0.43071	0.84575	1.06149	0.73985	0.99066
8114415	GFRA3	GDNF family receptor alpha 3	146.054	145.43	175.155	170.448	112.294	128.737	124.379	98.1089	1.18567	0.3093	0.84011	-1.08334	0.74276	0.98052
8045800			9.37718	9.14883	12.5135	9.4517	9.60577	8.62043	8.47382	9.74101	1.18564	0.77533	0.98158	-1.00062	0.99917	1
7955551	ANKRD33	ankyrin repeat domain 33	95.4098	99.1861	115.968	114.727	113.945	107.048	115.125	108.097	1.18551	0.37686	0.80925	1.01009	0.96057	0.99994
7938179	OR10A4	olfactory receptor, family 10, subfamily A, member 4	74.2729	75.3641	90.1687	87.2154	88.2489	95.1352	92.1422	82.3444	1.18543	0.42269	0.84858	-1.05099	0.82775	0.9951
8062658	LPIN3	lipin 3	368.815	337.922	414.058	423.716	304.704	304.019	335.788	336.879	1.18541	0.24842	0.64396	1.10505	0.45838	0.88949
7974402			67.1992	65.7639	74.0806	83.5306	57.4104	59.3681	50.5197	47.684	1.18538	0.48036	0.88088	-1.18915	0.49819	0.87531
8081362	CEP97	centrosomal protein 97kDa	837.92	802.58	950.389	994.185	431.498	402.409	818.024	831.906	1.18535	0.18898	0.60891	1.97855	8.98732e-07	0.00847
8168424	SLC16A2	solute carrier family 16, member 2 (monocarboxylic acid transporter 8)	190.966	191.768	226.869	226.801	181.764	184.411	176.706	165.985	1.18534	0.25602	0.70439	-1.06853	0.69483	0.9722
7995539	NOD2	nucleotide-binding oligomerization domain containing 2	90.1488	84.9549	105.297	102.257	116.758	118.463	146.19	140.124	1.18532	0.41064	0.80238	1.21721	0.28285	0.72762
8025382	LASS4	LAG1 homolog, ceramide synthase 4	363.377	321.185	415.852	395.528	325.936	340.424	438.199	427.236	1.18525	0.28586	0.69412	1.29875	0.06494	0.38854
7897482	PIK3CD	phosphoinositide-3-kinase, catalytic, delta polypeptide	208.607	189.168	250.143	221.3	393.996	436.763	397.558	430.357	1.1852	0.36457	0.77396	-1.00344	0.98279	1
8095504	MUC7	mucin 7, secreted	92.3134	99.5042	121.453	105.87	67.0617	66.0528	71.1342	74.5041	1.1851	0.45036	0.85967	1.09408	0.69174	0.97327
7924760	ITPKB	inositol 1,4,5-trisphosphate 3-kinase B	107.02	109.841	123.327	133.673	94.839	80.9366	122.005	129.325	1.18509	0.39141	0.84183	1.42983	0.10527	0.39148
7997740	MAP1LC3B	microtubule-associated protein 1 light chain 3 beta	381.476	346.675	430.355	432.562	451.21	431.975	468.624	506.355	1.18508	0.24031	0.67182	1.10393	0.49941	0.90487
8052418	PUS10	pseudouridylate synthase 10	155.133	140.644	186.595	163.911	107.886	108.462	154.126	189.761	1.18503	0.40064	0.84002	1.58951	0.04209	0.20776
8004385	NLGN2	neuroligin 2	540.788	491.676	593.755	629.744	422.641	349.375	505.388	583.606	1.18503	0.24917	0.75856	1.41058	0.06242	0.28423
7934334	TTC18	tetratricopeptide repeat domain 18	38.8774	48.3727	51.5149	51.8589	44.7241	43.2561	48.3974	48.1441	1.1848	0.55921	0.91579	1.09731	0.72316	0.98243
7912701	FAM131C	family with sequence similarity 131, member C	285.167	264.547	325.396	325.872	280.274	307.573	359.445	312.59	1.18474	0.25298	0.73761	1.14321	0.44938	0.84924
8056730	LOC440925	hypothetical LOC440925	96.9698	92.867	121.846	103.061	112.587	132.359	124.27	128.424	1.18474	0.45667	0.85571	1.03163	0.88156	0.99885
8102986			54.0951	50.4022	65.0655	58.7323	51.6769	56.448	51.3994	45.9665	1.1847	0.52427	0.90962	-1.1105	0.7075	0.97593
8122858			13.8604	13.3477	15.556	16.6767	14.6387	15.2138	14.8692	18.849	1.18467	0.71144	0.96942	1.12949	0.79704	0.98773
8101839	EIF4E	eukaryotic translation initiation factor 4E	101.354	108.906	133.377	115.696	116.237	108.682	111.867	105.236	1.18459	0.44075	0.84545	-1.036	0.86228	0.99803
8106393	F2R	coagulation factor II (thrombin) receptor	1973.84	1816.64	2224.59	2265.54	162.419	133.748	184.466	215.52	1.18458	0.16892	0.78181	1.35055	0.17103	0.42507
8084122			231.859	230.22	279.372	267.987	307.194	303.79	298.224	323.657	1.18456	0.26371	0.68339	1.01783	0.90733	0.99936
8070905	NCRNA00175	non-protein coding RNA 175	107.272	98.1902	129.035	114.343	124.795	123.489	126.065	121.683	1.18454	0.43952	0.82519	-1.00217	0.99052	1
7964203	BAZ2A	bromodomain adjacent to zinc finger domain, 2A	1510.31	1436.71	1704.4	1786.15	1490.34	1392.34	1960.62	2227.75	1.18444	0.17649	0.626	1.45294	0.01247	0.11699
8019088		Homo sapiens cDNA FLJ25537 fis, clone CBR09136.	105.998	125.155	145.136	128.648	128.932	141.055	137.426	125.7	1.18443	0.44939	0.85861	-1.02607	0.89843	0.9993
8007605			11.4061	10.0399	13.207	12.1939	9.6418	8.67238	9.98314	13.5063	1.18442	0.75001	0.98198	1.28258	0.67935	0.94666
8102362	TIFA	TRAF-interacting protein with forkhead-associated domain	204.492	182.531	229.248	229.13	216.386	231.783	267.434	293.736	1.18437	0.31121	0.75778	1.25214	0.19182	0.58371
7923812	RAB7L1	RAB7, member RAS oncogene family-like 1	683.25	611.19	761.112	771.925	329.439	417.849	563.952	560.574	1.18432	0.21907	0.72454	1.50481	0.01132	0.14763
8031646		Homo sapiens cDNA clone IMAGE:5753168.	917.138	820.996	1009.64	1048.61	28.8587	34.7433	34.9681	30.8435	1.18417	0.22057	0.90077	1.03474	0.92311	0.99915
8007208	HSPB9	heat shock protein, alpha-crystallin-related, B9	96.5319	81.0978	114.416	95.9282	106.266	118.638	109.316	102.836	1.18417	0.50399	0.88556	-1.06011	0.7839	0.99372
8177955	MICB	MHC class I polypeptide-related sequence B	1797.65	1639.69	2098.11	1972.11	535.702	546.936	852.325	869.772	1.18412	0.20621	0.59664	1.59065	0.0003	0.04362
7996807	ZFP90	zinc finger protein 90 homolog (mouse)	335.787	307.409	392.623	368.99	210.448	188.887	327.975	380.134	1.18411	0.28372	0.77182	1.77323	0.00357	0.06275
8016147	KIF18B	kinesin family member 18B	965.581	945.864	1105.62	1157.68	492.757	488.368	803.625	876.98	1.18408	0.17507	0.59764	1.71294	0.00029	0.02322
7912496	MTHFR	5,10-methylenetetrahydrofolate reductase (NADPH)	188.278	201.666	223.918	237.809	294.313	309.632	359.692	400.973	1.18408	0.32303	0.74701	1.25949	0.15896	0.54856
7954243			522.404	514.796	615.212	612.791	754.037	833.525	760.903	629.754	1.18396	0.17225	0.68588	-1.14159	0.42552	0.81067
7952373	OR6X1	olfactory receptor, family 6, subfamily X, member 1	38.5856	45.3975	50.712	48.7198	47.0748	59.0725	41.8786	47.4976	1.18395	0.56207	0.9356	-1.18765	0.58586	0.93119
7963054	TUBA1A	tubulin, alpha 1a	3622.83	3284.29	4081.36	4095.95	687.854	689.562	684.669	731.644	1.1839	0.16071	0.57514	1.02824	0.82979	0.99607
8009040	MRC2	mannose receptor, C type 2	746.673	753.406	866.415	909.502	375.506	358.173	414.68	438.316	1.18388	0.18171	0.62641	1.16263	0.30424	0.70001
8084165	SOX2	SRY (sex determining region Y)-box 2	106.507	130.006	138.631	141.364	114.138	103.195	116.289	112.591	1.18385	0.41975	0.84794	1.05314	0.79964	0.99395
8100966	PF4	platelet factor 4	71.2514	80.188	97.3716	81.891	85.3618	82.894	77.7863	87.8805	1.18373	0.50945	0.88962	-1.01563	0.94573	0.9999
8016590	FAM117A	family with sequence similarity 117, member A	439.326	460.075	544.947	519.583	318.829	329.51	486.046	519.1	1.1836	0.22931	0.65954	1.55034	0.00373	0.07777
8142431			521.512	443.626	566.404	575.929	244.984	236.298	327.751	311.482	1.1836	0.26735	0.70806	1.32818	0.06823	0.34576
8103106	LRBA	LPS-responsive vesicle trafficking, beach and anchor containing	740.284	744.495	887.159	870.228	1760.59	1666.51	1993.5	2154.04	1.1836	0.15952	0.5719	1.21022	0.14701	0.483
8152962	LRRC6	leucine rich repeat containing 6	63.6106	56.4504	64.2619	77.8426	50.5391	55.5238	56.3847	66.5012	1.1836	0.54576	0.92154	1.15861	0.60095	0.9446
7932614			19.0772	17.4836	23.2248	20.0475	17.6454	20.9428	19.7113	19.3386	1.18357	0.68928	0.96419	1.01197	0.97711	0.99999
8052413			329.586	248.123	348.652	335.099	341.278	309.908	332.707	302.224	1.18356	0.37598	0.80295	-1.0256	0.88006	0.99902
8041940	STON1-GTF2A1L	STON1-GTF2A1L readthrough transcript	65.3437	68.3546	80.6459	77.5746	56.1665	55.7434	63.9553	63.9422	1.18342	0.4583	0.85616	1.14286	0.5622	0.91824
8084704			165.657	147.43	173.83	196.648	152.761	126.309	199.702	208.25	1.18331	0.40176	0.84003	1.46182	0.05172	0.33146
7981335	HSP90AA1	heat shock protein 90kDa alpha (cytosolic), class A member 1	7876.46	7476.48	9031.54	9135.18	5556.33	6062.98	5829.48	5435.32	1.18327	0.13436	0.56305	-1.03147	0.81187	0.99421
8032392	MKNK2	MAP kinase interacting serine/threonine kinase 2	1345.09	1338.37	1606.91	1568.07	859.532	865.191	1186.8	1249.72	1.18317	0.14233	0.5303	1.4127	0.0066	0.09269
8016213			122.001	128.424	117.932	178.339	110.29	127.119	136.997	133.669	1.18307	0.53137	0.88574	1.14008	0.51503	0.93958
8059279	EPHA4	EPH receptor A4	835.341	797.942	935.691	996.562	188.018	180.046	142.505	192.239	1.18305	0.2085	0.79709	-1.09954	0.66282	0.95514
8179648	GNL1	guanine nucleotide binding protein-like 1	421.567	422.452	470.759	527.744	388.376	345.411	362.786	389.629	1.18303	0.26234	0.71856	1.02539	0.87764	0.99835
8049825			109.555	114.028	119.376	145.126	119.204	120.064	131.621	111.975	1.18302	0.45166	0.8539	1.01809	0.93125	0.99973
8145624		Homo sapiens cDNA FLJ42628 fis, clone BRACE3018963, moderately similar to Exostosin-like 3.	311.386	272.638	321.929	368.977	453.538	446.409	584.217	672.465	1.18301	0.35668	0.7649	1.3964	0.03683	0.29607
7932703	ACBD5	acyl-Coenzyme A binding domain containing 5	346.001	337.016	401.593	406.388	236.066	237.742	438.526	455.199	1.18296	0.21781	0.63573	1.88626	3e-05	0.01365
8136159			532.254	508.344	534.456	696.499	1350.46	1041.14	851.863	865.07	1.18293	0.36684	0.79854	-1.39295	0.06915	0.34531
8003576			51.2505	61.0801	59.1409	73.7191	54.6015	51.9739	50.012	47.458	1.18276	0.57489	0.92404	-1.09342	0.73402	0.98596
8161863	LOC392352	PREDICTED: Homo sapiens hypothetical LOC392352 (LOC392352), mRNA.	10.8062	15.1996	15.3338	15.4198	17.5938	15.9396	16.0854	18.6959	1.18256	0.74008	0.97984	1.03722	0.93518	0.99971
8115541			14.3365	17.0206	18.4476	18.6323	17.1236	17.6385	18.5705	17.6101	1.18251	0.70171	0.966	1.0408	0.92272	0.99945
7911049	C1orf100	chromosome 1 open reading frame 100	36.4088	34.2642	42.2639	41.307	41.8014	41.3701	46.2526	48.3982	1.1825	0.56571	0.90903	1.13802	0.63273	0.95385
8141498	ZCWPW1	zinc finger, CW type with PWWP domain 1	105.328	90.6425	125.977	105.745	75.8708	76.5127	92.8855	68.7135	1.18243	0.48963	0.90758	1.06048	0.82645	0.9943
8083136	ATP1B3	ATPase, Na+/K+ transporting, beta 3 polypeptide	1176.77	1073.73	1211.58	1449.37	1196	1108.52	951.139	1040.25	1.18238	0.3006	0.71714	-1.15725	0.29895	0.7814
8018816			232.347	227.388	272.575	270.907	259.271	231.597	245.323	245.552	1.18216	0.25365	0.70577	1.00001	0.99994	1
8043022			54.2699	58.2176	64.9515	68.0269	78.8748	67.0153	65.0821	67.4324	1.18216	0.49943	0.8923	-1.10094	0.70445	0.97546
8038556	NAPSA	napsin A aspartic peptidase	89.7354	105.085	108.134	122.17	102.778	110.766	105.541	103.044	1.18213	0.4734	0.86554	-1.02377	0.90739	0.99946
8001938	TRADD	TNFRSF1A-associated via death domain	662.263	628.107	748.065	777.314	670.899	650.137	639.954	576.203	1.18212	0.20798	0.64798	-1.08624	0.56022	0.9299
8167575	GAGE1	G antigen 1	126.369	155.946	151.104	182.626	161.273	174.311	146.251	112.197	1.18212	0.47376	0.89343	-1.29846	0.23896	0.7053
8051814	ZFP36L2	zinc finger protein 36, C3H type-like 2	1162.28	1137.5	1391.78	1326.81	6449.31	5754.19	2893.64	3272.7	1.18211	0.17473	0.6371	-1.97905	1e-05	0.00944
8055377	ZRANB3	zinc finger, RAN-binding domain containing 3	374.919	384.293	444.808	452.585	225.042	210.704	338.229	332.072	1.18201	0.21397	0.66758	1.53828	0.00527	0.08503
8081208	OR5K3	olfactory receptor, family 5, subfamily K, member 3	45.1702	38.2111	49.7546	48.7959	52.6247	49.0221	48.4474	56.7692	1.18193	0.56318	0.92636	1.03512	0.9035	0.99913
8112007	EMB	embigin homolog (mouse)	1195.78	1095.31	1319.9	1387.89	395.874	382.822	438.868	452.97	1.18188	0.21169	0.63697	1.1453	0.32694	0.76157
8179926	DOM3Z	dom-3 homolog Z (C. elegans)	524.509	527.533	619.002	624.373	366.952	436.621	458.739	488.296	1.18187	0.17452	0.68826	1.17853	0.32291	0.70058
8117890	HLA-E	major histocompatibility complex, class I, E	2110.74	2124	2593.26	2411.34	2508.82	2863.89	3008.95	3085.32	1.1818	0.17235	0.60088	1.1343	0.33832	0.76207
8105189			83.512	74.9926	84.8141	102.504	104.028	103.802	85.4788	84.3999	1.18178	0.51108	0.86929	-1.2234	0.30087	0.7885
8177232	KDM5D	lysine (K)-specific demethylase 5D	83.0789	82.3789	89.197	106.331	83.6687	78.0729	77.7962	67.3465	1.18174	0.47634	0.88386	-1.11436	0.65792	0.96452
8115366			8.24727	11.5062	9.36624	13.9741	9.25753	8.95746	8.76335	9.62669	1.18158	0.7969	0.98805	1.00961	0.98682	1
8059876			28.4834	29.8746	28.8779	40.0751	29.6492	32.1615	32.0418	27.9472	1.18155	0.66011	0.95342	-1.03037	0.93108	0.99973
8099811			54.4379	59.9784	71.0637	64.1137	67.6911	57.2688	63.9732	61.6598	1.18145	0.52409	0.90767	1.00539	0.98362	1
8167690	LOC100129860	hypothetical LOC100129860	78.7281	82.9898	99.0047	92.0543	98.695	88.6169	70.6848	61.0985	1.18143	0.44901	0.88256	-1.42136	0.16129	0.48189
8172719	LOC100129860	hypothetical LOC100129860	78.7281	82.9898	99.0047	92.0543	98.695	88.6169	70.6848	61.0985	1.18143	0.44901	0.88256	-1.42136	0.16129	0.48189
8177788	HLA-E	major histocompatibility complex, class I, E	2166.56	2158.37	2624.65	2484.88	2582.91	2905.48	3047.52	3208.08	1.18141	0.15759	0.59357	1.13979	0.32734	0.7392
8179103	HLA-E	major histocompatibility complex, class I, E	2166.56	2158.37	2624.65	2484.88	2582.91	2905.48	3047.52	3208.08	1.18141	0.15759	0.59357	1.13979	0.32734	0.7392
7982829	SPINT1	serine peptidase inhibitor, Kunitz type 1	394.358	387.844	481.886	442.218	2482.65	2607.87	2539.61	2751.07	1.18141	0.25744	0.64574	1.03932	0.7631	0.99189
8161917			6.69081	7.1917	8.07832	8.32237	7.72159	7.05168	7.05148	7.1917	1.18139	0.79546	0.9844	-1.03722	0.95514	0.99982
8005529	SLC5A10	solute carrier family 5 (sodium/glucose cotransporter), member 10	144.02	180.664	190.619	192.944	194.695	183.334	175.193	177.011	1.18134	0.39693	0.80804	-1.07332	0.67269	0.97887
8106189			454.093	447.376	605.271	459.664	383.098	250.274	400.126	415.506	1.18133	0.37529	0.86193	1.28776	0.22648	0.63963
8091283	PLOD2	procollagen-lysine, 2-oxoglutarate 5-dioxygenase 2	3371.44	2979.88	3773.54	3728.78	2636.79	2613.72	2480.78	2344.42	1.18122	0.18814	0.57134	-1.08814	0.46718	0.90257
8003922	MED11	mediator complex subunit 11	457.915	405.361	550.445	469.198	418.385	378.289	555.133	566.186	1.18113	0.34341	0.75209	1.4075	0.01743	0.2547
7984704	NEO1	neogenin homolog 1 (chicken)	309.905	328.59	375.194	378.941	1439.12	1377.83	1688.53	1909.46	1.18111	0.24402	0.6634	1.27727	0.08618	0.39071
7921179	ARHGEF11	Rho guanine nucleotide exchange factor (GEF) 11	491.136	413.557	527.579	540.932	484.599	458.47	598.63	649.277	1.18108	0.28778	0.71524	1.32324	0.05868	0.35532
7955863			65.7523	89.0661	86.227	96.6257	70.4309	97.9795	81.2191	77.5142	1.18108	0.54059	0.93251	-1.06096	0.83013	0.99539
8118314	HSPA1B	heat shock 70kDa protein 1B	2696.48	2746.79	3296.03	3132.63	2246.5	1826.34	2603.69	2601.51	1.18103	0.15892	0.63469	1.27802	0.07926	0.34081
8140534	SEMA3C	sema domain, immunoglobulin domain (Ig), short basic domain, secreted, (semaphorin) 3C	921.419	838.098	1058.5	1019.53	2189.06	2071.14	1871.1	2018.46	1.18103	0.2184	0.63002	-1.09529	0.4809	0.90317
8033445	CD209	CD209 molecule	100.339	109.221	127.207	120.289	140.962	134.867	117.974	102.389	1.18102	0.41505	0.84471	-1.25171	0.27524	0.70307
8095301			14.077	12.3709	16.2148	15.0195	12.735	12.0305	14.2459	19.5555	1.18097	0.72916	0.97735	1.36485	0.55034	0.87671
8141066	PON3	paraoxonase 3	40.032	48.5913	50.6119	54.0333	62.2493	69.6655	77.8857	84.3672	1.18079	0.57379	0.92144	1.22998	0.39842	0.85752
8067955	CXADR	coxsackie virus and adenovirus receptor	1021.78	977.333	1184.08	1176.45	2759.03	2855.57	3010.87	2948.33	1.18079	0.16482	0.53643	1.06138	0.60131	0.95512
8159004	SNORD24	Homo sapiens small nucleolar RNA, C/D box 24 (SNORD24), non-coding RNA.	1046.87	897.737	1146.3	1149.87	699.906	790.595	479.442	608.75	1.18079	0.22856	0.75739	-1.3697	0.08052	0.33172
8085774	ZNF385D	zinc finger protein 385D	68.4006	86.6162	92.053	90.9882	58.8496	62.1551	68.6897	59.1037	1.18078	0.49273	0.90898	1.0561	0.83555	0.99566
8034420	MAN2B1	mannosidase, alpha, class 2B, member 1	713.248	677.428	815.19	826.777	604.966	637.015	771.443	839.708	1.1807	0.18992	0.63302	1.29724	0.07005	0.31139
8040463			131.74	122.517	148.232	151.967	90.9624	81.3456	125.733	90.2075	1.18069	0.36876	0.88345	1.25323	0.42047	0.76956
7920278	S100A3	S100 calcium binding protein A3	169.897	157.832	173.393	213.552	426.492	419.399	436.967	514.179	1.18069	0.43073	0.81382	1.12443	0.46871	0.92087
7942342	INPPL1	inositol polyphosphate phosphatase-like 1	841.428	897.112	1001.51	1051.04	466.304	489.062	677.35	704.827	1.18061	0.21047	0.63302	1.44675	0.00732	0.11677
7957508	CLLU1	chronic lymphocytic leukemia up-regulated 1	17.1171	15.4831	19.6635	18.824	20.7625	22.5699	22.7854	21.8079	1.18059	0.69607	0.96124	1.0291	0.93993	0.99978
8114572	HBEGF	heparin-binding EGF-like growth factor	3146.87	3271.36	3704.64	3872.49	3457.92	4065.53	927.579	1077.87	1.18056	0.16319	0.68304	-3.75151	4.79181e-10	0.00042
7972932	FLJ41484	hypothetical LOC650669	73.4655	76.2198	83.1306	93.5711	147.313	138.345	159.261	149.063	1.18049	0.47696	0.84697	1.07935	0.68325	0.98059
8030220	PPFIA3	protein tyrosine phosphatase, receptor type, f polypeptide (PTPRF), interacting protein (liprin), alpha 3	147.101	150.489	174.411	176.873	144.64	156.246	178.753	200.617	1.18043	0.31959	0.7856	1.26085	0.23332	0.59323
8022340			22.2257	21.9869	28.5113	23.677	21.4745	22.2617	22.1158	20.8705	1.18039	0.66704	0.95442	-1.01745	0.96342	0.99994
7984112	RAB8B	RAB8B, member RAS oncogene family	1639.28	1432.96	1773.84	1852.31	2362.86	2506.86	1746.02	1765.42	1.1803	0.22898	0.61305	-1.38682	0.00818	0.15909
7936280			50.2904	58.6372	62.5358	66.0258	56.6364	57.8769	60.7317	61.9197	1.18025	0.53301	0.89891	1.07107	0.77217	0.99067
8046792	DUSP19	dual specificity phosphatase 19	91.0118	93.4394	103.484	114.194	106.045	110.694	161.285	160.639	1.18014	0.4356	0.81756	1.48531	0.02718	0.25041
8078196	KCNH8	potassium voltage-gated channel, subfamily H (eag-related), member 8	39.3662	43.3144	47.3265	50.2452	39.0627	42.3035	43.7156	44.8567	1.1801	0.56282	0.92019	1.08856	0.76435	0.98742
7906467	RPL27P2	ribosomal protein L27 pseudogene 2	81.6904	66.6806	80.6015	94.4825	77.0524	109.033	104.173	90.8859	1.18004	0.53574	0.93032	1.04822	0.86515	0.99849
7934566			147.835	174.272	203.334	176.742	206.642	169.038	180.182	189.406	1.17997	0.43114	0.85695	-1.01648	0.93479	0.99981
8106403	F2RL1	coagulation factor II (thrombin) receptor-like 1	588.125	584.625	705.042	678.744	1634.9	1710.39	908.655	993.491	1.17995	0.19386	0.61492	-1.75869	4e-05	0.01896
8083808	LRRIQ4	leucine-rich repeats and IQ motif containing 4	29.7501	26.7036	35.8	30.8094	29.7048	34.5579	28.2831	30.0086	1.17989	0.64101	0.95193	-1.10243	0.77787	0.98892
7997808			106.83	120.159	152.669	115.153	118.45	185.387	122.482	124.045	1.17989	0.51125	0.91415	-1.23247	0.44801	0.84548
8178086	HSPA1B	heat shock 70kDa protein 1B	2604.86	2677.02	3195.45	3036.24	2172.51	1770.43	2517.83	2525.16	1.17982	0.16655	0.64222	1.27899	0.0785	0.34289
8179324	HSPA1B	heat shock 70kDa protein 1B	2604.86	2677.02	3195.45	3036.24	2172.51	1770.43	2517.83	2525.16	1.17982	0.16655	0.64222	1.27899	0.0785	0.34289
8146863	SULF1	sulfatase 1	92.4045	106.826	122.677	112.375	57.8734	67.7242	67.4724	81.974	1.1798	0.45881	0.9093	1.18988	0.53573	0.89836
8177725	HLA-G	major histocompatibility complex, class I, G	6335.01	6419.56	7149.08	7898.26	10279.1	12739.9	11731.2	10573	1.17976	0.18916	0.69098	-1.03205	0.84318	0.99747
8179034	HLA-G	major histocompatibility complex, class I, G	6335.01	6419.56	7149.08	7898.26	10279.1	12739.9	11731.2	10573	1.17976	0.18916	0.69098	-1.03205	0.84318	0.99747
8031600	NLRP5	NLR family, pyrin domain containing 5	61.3334	61.0001	73.512	70.7964	75.7481	68.2155	76.146	67.8939	1.17963	0.46981	0.88202	1.00053	0.99832	1
8152453	TRPS1	trichorhinophalangeal syndrome I	271.263	275.152	332.582	311.934	63.7844	63.8062	76.6019	68.504	1.17954	0.27673	0.82048	1.13728	0.59242	0.90244
7974647	TOMM20L	translocase of outer mitochondrial membrane 20 homolog (yeast)-like	46.8115	58.6845	68.7303	55.7051	52.2627	53.6341	55.132	57.9124	1.17953	0.59534	0.93021	1.0675	0.79482	0.99441
8113352			8.76418	9.41237	11.7176	9.72004	12.2658	12.5655	9.3645	13.5434	1.17941	0.77968	0.98352	-1.08396	0.8842	0.99867
8148315	POU5F1P1	Homo sapiens POU class 5 homeobox 1 pseudogene 1 (POU5F1P1), non-coding RNA.	113.518	121.825	137.063	140.501	165.185	190.751	140.12	187.284	1.1794	0.38223	0.86435	-1.08714	0.72066	0.97967
8161727	FAM108B1	family with sequence similarity 108, member B1	373.958	369.897	436.294	440.985	194.86	183.604	282.842	272.489	1.17937	0.21003	0.68485	1.46733	0.01895	0.13348
8001918	RRAD	Ras-related associated with diabetes	78.6598	81.6163	92.8164	96.2064	85.6395	83.8805	85.8564	92.5998	1.17936	0.43435	0.84593	1.05271	0.81141	0.99367
8120719	CD109	CD109 molecule	1353.46	1256.72	1523.24	1555.01	2127.62	2012.36	2287.9	2246.25	1.17933	0.18602	0.5759	1.09521	0.44284	0.8797
7990090	RPL17P39	ribosomal protein L17 pseudogene 39	2408.77	2053.15	2603.19	2658.79	2266.22	2082.92	2418.11	2350.11	1.17931	0.22546	0.63038	1.09636	0.46191	0.90064
8015868	MPP2	membrane protein, palmitoylated 2 (MAGUK p55 subfamily member 2)	275.131	241.859	307.238	302.399	189.445	192.143	259.508	288.706	1.1792	0.30924	0.75848	1.43667	0.03818	0.22748
7948213	PRG3	proteoglycan 3	105.912	108.045	139.965	112.31	117.072	108.538	136.335	135.777	1.17909	0.4718	0.84721	1.20612	0.31697	0.7923
8108603	HARS2	histidyl-tRNA synthetase 2, mitochondrial (putative)	706.017	663.141	807.359	806.986	524.421	528.998	685.805	722.441	1.17908	0.19154	0.60505	1.33683	0.0297	0.20915
8180263			1755.5	1675.76	2002.87	2042.64	2301.91	2015.39	2887.81	2843.11	1.17902	0.16336	0.60093	1.32743	0.02829	0.2159
8092418	ABCC5	ATP-binding cassette, sub-family C (CFTR/MRP), member 5	307.718	295.089	362.284	348.384	287.922	271.646	402.148	402.272	1.17893	0.26511	0.68199	1.43757	0.01062	0.15237
8173609	LOC728748	PREDICTED: Homo sapiens similar to 52 kDa repressor of the inhibitor of the protein kinase (p58IPK-interacting protein) (58 kDa interferon-induced protein kinase-interacting protein) (P52rIPK) (Death-associated protein 4) (THAP domain-containing protein 0)... (LOC728748), mRNA.	51.0569	30.3389	51.9765	43.9812	61.903	46.0166	54.99	55.6525	1.1789	0.66347	0.96958	1.02523	0.93276	0.99991
8128991	LAMA4	laminin, alpha 4	92.8402	110.873	122.124	117.991	56.3407	55.8298	56.9442	62.2544	1.17869	0.44908	0.88616	1.06266	0.80847	0.99233
8135955	CALU	calumenin	2807.62	2513.04	3099	3172.37	2435.45	2370.63	2559.09	2501.77	1.17868	0.19599	0.57252	1.05301	0.64975	0.97346
7974799	MNAT1	menage a trois homolog 1, cyclin H assembly factor (Xenopus laevis)	719.082	687.274	830.09	827.351	581.593	514.383	690.291	669.973	1.17854	0.18331	0.64906	1.24114	0.13487	0.45423
8094134	LOC392196	Homo sapiens deubiquitinating enzyme 3 pseudogene (LOC392196), non-coding RNA.	97.3335	99.563	112.843	119.208	130.068	114.618	124.006	115.159	1.17854	0.40775	0.84066	-1.02308	0.91405	0.9994
7991917	RAB40C	RAB40C, member RAS oncogene family	566.268	581.082	658.54	693.597	454.348	434.2	604.991	693.423	1.17849	0.21868	0.68595	1.46128	0.02013	0.13746
7924071	KCNH1	potassium voltage-gated channel, subfamily H (eag-related), member 1	109.157	109.215	123.299	134.05	54.156	58.4574	60.7884	51.9402	1.17849	0.39927	0.88429	1.00102	0.99705	1
8047606	NBEAL1	neurobeachin-like 1	415.514	398.076	462.167	496.603	629.95	504.697	697.167	722.11	1.17844	0.2639	0.74137	1.25085	0.16532	0.53499
7897995			31.628	36.9409	31.5599	49.2428	51.4379	57.7807	42.1407	52.5671	1.17841	0.67977	0.95719	-1.15322	0.63851	0.97429
7912589			31.628	36.9409	31.5599	49.2428	51.4379	57.7807	42.1407	52.5671	1.17841	0.67977	0.95719	-1.15322	0.63851	0.97429
7967030			896.689	916.227	1042.75	1093.49	738.995	721.883	882.169	957.673	1.17834	0.19136	0.61526	1.25941	0.09179	0.36828
8035445	JUND	jun D proto-oncogene	652.305	665.049	784.067	768.167	852.894	814.28	1116.57	1234.79	1.1783	0.18512	0.62586	1.41038	0.01715	0.1381
8092836	CPN2	carboxypeptidase N, polypeptide 2	108.217	146.102	171.956	127.67	152.035	159.242	167.723	139.014	1.17815	0.55047	0.91322	-1.0148	0.9428	0.99992
8147837	ZFPM2	zinc finger protein, multitype 2	107.773	128.965	152.594	126.304	77.2072	68.2321	81.1008	74.546	1.17809	0.49168	0.90319	1.07018	0.78226	0.99153
8046428	RAPGEF4	Rap guanine nucleotide exchange factor (GEF) 4	71.8717	65.817	84.5139	77.6809	67.6455	61.25	74.5469	77.1203	1.17798	0.49598	0.88965	1.17667	0.49377	0.8914
8170644	ZFP92	zinc finger protein 92 homolog (mouse)	145.783	143.144	165.378	174.97	137.034	162.635	161.728	193.936	1.17797	0.35254	0.84148	1.18685	0.44223	0.83179
7912625			27.0771	27.5531	36.7263	27.6233	28.7352	34.1048	31.3703	28.6717	1.17791	0.66269	0.95503	-1.0466	0.89739	0.9989
7916506	C1orf168	chromosome 1 open reading frame 168	19.2785	20.1472	21.905	24.5341	21.6072	26.2357	28.3677	22.9777	1.17789	0.67837	0.96582	1.07321	0.86321	0.99717
8055263			14.7941	16.9439	21.9055	15.4783	15.063	14.5724	16.8952	12.823	1.17789	0.74225	0.9784	1.00279	0.99546	1
8165692	tRNA-Thr	tRNA-Thr [human, Parkinson's disease patient PD2, tRNA Mitochondrial Partial Mutant ACA Thr, 66 nt].	430.414	308.78	488.094	382.468	165.465	118.272	105.056	118.059	1.17772	0.47409	0.91163	-1.27171	0.3658	0.78183
7926565	MLLT10	myeloid/lymphoid or mixed-lineage leukemia (trithorax homolog, Drosophila); translocated to, 10	465.615	418.729	531.609	509.711	377.942	364.521	707.222	797.936	1.17751	0.27264	0.71661	2.02725	3e-05	0.01369
7942596	SERPINH1	serpin peptidase inhibitor, clade H (heat shock protein 47), member 1, (collagen binding protein 1)	2714.67	2793.44	3189.63	3296.21	1579.7	1698.15	1883.73	1773.01	1.17751	0.15786	0.58942	1.11559	0.40229	0.81767
8065911	C20orf173	chromosome 20 open reading frame 173	70.4327	77.371	94.918	79.1077	83.0312	79.2462	73.1969	69.2797	1.17741	0.52364	0.89397	-1.13898	0.56494	0.94001
7980923	TRIP11	thyroid hormone receptor interactor 11	463.541	437.235	564.533	496.01	440.009	392.266	548.985	587.334	1.17737	0.30545	0.74536	1.36532	0.04529	0.29829
7943098	MTNR1B	melatonin receptor 1B	131.716	151.941	157.369	176.596	184.071	153.46	160.764	152.887	1.17735	0.43262	0.85865	-1.07614	0.71851	0.98323
8029299			96.7525	114.099	127.84	120.4	138.727	145.471	123.435	113.536	1.17732	0.45323	0.85815	-1.19929	0.34985	0.81255
8155414	ANKRD20B	Homo sapiens ankyrin repeat domain 20B (ANKRD20B), non-coding RNA.	44.3815	39.621	49.1374	49.7574	39.3065	34.9531	36.1275	45.8486	1.17728	0.55756	0.94033	1.10391	0.77141	0.98498
8161384	ANKRD20B	Homo sapiens ankyrin repeat domain 20B (ANKRD20B), non-coding RNA.	44.3815	39.621	49.1374	49.7574	39.3065	34.9531	36.1275	45.8486	1.17728	0.55756	0.94033	1.10391	0.77141	0.98498
7936419	C10orf118	chromosome 10 open reading frame 118	471.317	442.24	537.912	537.581	764.728	687.301	1173.71	1181.84	1.17726	0.22123	0.64598	1.62225	0.00023	0.04286
8175234	GPC3	glypican 3	121.449	143.907	145.035	167.313	91.9274	91.4429	85.0293	94.7521	1.17709	0.4611	0.87513	-1.01996	0.92675	0.99971
8173457	ZMYM3	zinc finger, MYM-type 3	968.82	954.915	1129.7	1134.58	511.901	511.901	904.555	1088.5	1.17702	0.15614	0.65001	1.94672	0.00026	0.0108
7957092	C12orf28	chromosome 12 open reading frame 28	25.6014	26.7091	31.1796	30.3893	31.4092	31.7461	30.4192	32.9358	1.17699	0.62232	0.93797	1.00316	0.99209	1
8098506			47.3789	47.1122	54.6651	56.5489	69.009	55.9365	60.4141	65.3112	1.17698	0.51905	0.9087	1.00624	0.98204	1
8135361			12.8363	16.0587	17.4855	16.5199	16.5786	15.457	16.2574	16.4488	1.17686	0.73049	0.97477	1.02093	0.96159	0.99994
7978391	NOVA1	neuro-oncological ventral antigen 1	56.4187	62.3438	73.5268	66.2179	49.1923	49.9445	49.5177	37.9493	1.17667	0.53039	0.92933	-1.13342	0.6794	0.96855
7973084	ANG	Homo sapiens angiogenin, ribonuclease, RNase A family, 5 (ANG), transcript variant 1, mRNA.	151.604	159.204	197.148	168.559	202.618	224.644	288.325	321.469	1.17664	0.41256	0.8247	1.42721	0.05022	0.32405
8153790	NFKBIL2	nuclear factor of kappa light polypeptide gene enhancer in B-cells inhibitor-like 2	311.557	297.663	351.745	365.079	351.377	380.912	382.344	397.05	1.17662	0.27049	0.70634	1.06433	0.67726	0.97327
7911333			695.037	651.501	775.218	809.114	798.346	778.528	963.027	939.107	1.1766	0.22822	0.61979	1.20627	0.12783	0.51769
8069470	RPL23AP53	ribosomal protein L23a pseudogene 53	695.037	651.501	775.218	809.114	798.346	778.528	963.027	939.107	1.1766	0.22822	0.61979	1.20627	0.12783	0.51769
7956097	SUOX	sulfite oxidase	460.081	454.909	525.166	551.376	418.314	392.291	742.098	774.792	1.17656	0.22834	0.65764	1.87131	2e-05	0.01465
8079742			25.2985	21.8523	26.7341	28.7397	24.408	24.4824	27.1715	35.1136	1.17652	0.66257	0.96052	1.27398	0.52385	0.88217
7971913			18.3119	29.1818	29.8837	25.9909	18.4468	42.2181	27.2977	25.6628	1.17647	0.70968	0.98569	-1.14547	0.78617	0.9794
8151795	CDH17	cadherin 17, LI cadherin (liver-intestine)	31.3612	25.3833	33.2796	33.4724	26.6952	29.8658	31.2651	28.4188	1.17636	0.63586	0.95582	1.05521	0.87823	0.99814
7912762	LOC729662	PREDICTED: Homo sapiens similar to 60S ribosomal protein L22 (Heparin-binding protein HBp15) (LOC729662), mRNA.	25.7902	24.8171	27.5038	32.0278	30.8745	27.4077	27.5189	27.6277	1.17634	0.65295	0.95036	-1.05686	0.87116	0.99769
7940530	C11orf9	chromosome 11 open reading frame 9	167.002	178.461	204.277	202.098	186.131	177.759	218.187	225.048	1.17632	0.32816	0.75661	1.21805	0.22882	0.64128
8155248			9.128	9.88396	13.8062	8.55631	10.7787	9.96639	8.41298	10.348	1.17623	0.79955	0.98446	-1.10576	0.86336	0.99713
8152522	ENPP2	ectonucleotide pyrophosphatase/phosphodiesterase 2	156.615	136.374	164.428	180.186	45.7589	42.4277	61.5697	41.999	1.1762	0.41958	0.9279	1.17443	0.64049	0.92593
7912257	CLSTN1	calsyntenin 1	924.653	921.346	1083.45	1087.65	878.148	801.271	1064.3	1131.69	1.17611	0.15346	0.61212	1.30759	0.05519	0.25388
8117368	HIST1H4C	histone cluster 1, H4c	10482.6	9854.98	11545.7	12371.4	5337.99	5861.81	8580.59	8842.34	1.176	0.19528	0.60668	1.55565	0.00037	0.04678
8115302	FAT2	FAT tumor suppressor homolog 2 (Drosophila)	105.28	96.6523	118.115	119.341	98.1951	97.2892	90.032	90.2685	1.17592	0.41287	0.82434	-1.08421	0.67735	0.97074
8046546	HOXD8	homeobox D8	171.253	184.164	221.976	195.941	134.768	142.763	147.88	142.198	1.17585	0.39116	0.81652	1.04521	0.80966	0.99459
7956242	COQ10A	coenzyme Q10 homolog A (S. cerevisiae)	501.102	482.685	597.358	559.385	424.671	431.701	589.843	651.433	1.17581	0.25036	0.68327	1.44946	0.01403	0.13671
7988921	MYO5A	myosin VA (heavy chain 12, myoxin)	733.027	718.279	843.302	863.13	341.972	314.892	404.359	431.73	1.17579	0.18844	0.67455	1.27285	0.12281	0.39436
8113709	LOX	lysyl oxidase	813.14	746.092	950.568	882.759	62.2189	63.6608	77.25	56.9673	1.17579	0.25589	0.87503	1.06624	0.82268	0.98905
8028186	ZNF146	zinc finger protein 146	1106.23	1097.09	1249.85	1340.69	771.809	870.431	858.915	830.879	1.17575	0.20101	0.65198	1.02896	0.84031	0.99601
8100229			20.4066	19.9649	29.8806	17.5851	46.4001	26.1451	30.5329	33.7465	1.17572	0.7345	0.9711	-1.12859	0.77616	0.98684
7991182			66.5038	64.5967	69.5185	84.6138	104.608	100.224	55.101	61.5889	1.17568	0.53357	0.90022	-1.75535	0.01637	0.18426
7952145	HYOU1	hypoxia up-regulated 1	760.142	835.074	955.834	919.596	786.017	835.273	914.11	920.071	1.17566	0.23582	0.63961	1.13131	0.3239	0.79252
8147351	ESRP1	epithelial splicing regulatory protein 1	49.1843	63.0054	64.1619	67.729	2215.63	2027.24	3166.07	3090.27	1.17561	0.56215	0.87956	1.47456	0.00182	0.33769
8151572	SNX16	sorting nexin 16	162.61	172.336	198.672	195.093	178.562	170.129	214.704	182.393	1.17561	0.3343	0.80351	1.13883	0.50393	0.88555
8068664			67.5874	71.9052	84.2814	79.6785	69.5768	75.7731	78.4371	67.1209	1.1754	0.4821	0.89683	1.00143	0.99552	1
8051411			45.9862	47.7784	63.2242	46.9797	47.2811	47.9805	37.2061	38.3654	1.17533	0.6077	0.92787	-1.26055	0.39655	0.82496
7998784	ABCA3	ATP-binding cassette, sub-family A (ABC1), member 3	232.744	208.542	249.509	269.128	416.494	399.002	485.617	514.144	1.17528	0.35837	0.75657	1.22595	0.15646	0.61233
8026422			111.978	145.198	141.427	160.817	184.302	176.673	134.968	117.167	1.17524	0.49162	0.88694	-1.43167	0.06418	0.43066
8097541			56.0306	60.8583	67.3686	70.0023	52.545	54.3513	50.2684	44.2351	1.17523	0.50973	0.90975	-1.13114	0.65281	0.95696
7926983	CREM	cAMP responsive element modulator	90.1053	85.2217	107.712	98.3293	54.0709	57.3501	61.0361	60.4101	1.17518	0.46062	0.87945	1.08998	0.72346	0.97756
8000899	ZNF768	zinc finger protein 768	482.142	514.968	573.769	597.963	489.636	439.878	447.55	479.594	1.17513	0.2488	0.71406	-1.00256	0.9869	1
8110618	ARPP19	cAMP-regulated phosphoprotein, 19kDa	958.782	937.536	1034.25	1194.13	1083.18	1436.61	1182.51	1147.31	1.17511	0.27075	0.76383	-1.08154	0.65349	0.96944
7986132	MAN2A2	mannosidase, alpha, class 2A, member 2	701.835	714.079	834.724	829.087	963.322	841.055	1110.84	1187.58	1.17508	0.17757	0.65664	1.2738	0.09904	0.36457
8034583	SYCE2	synaptonemal complex central element protein 2	341.354	302.541	416.534	340.082	136.451	168.055	161.608	181.025	1.17506	0.40045	0.86654	1.12521	0.58512	0.94082
7956271	HSD17B6	hydroxysteroid (17-beta) dehydrogenase 6 homolog (mouse)	95.1696	70.6235	97.2446	97.5591	45.8424	41.8479	62.7975	55.8302	1.17498	0.51473	0.92748	1.3528	0.28829	0.66953
8161238	rab1c	small GTP-binding protein	1963.55	1913.05	2202.12	2352.53	2878.71	2485.76	3163.21	3051.64	1.17491	0.19368	0.64427	1.15852	0.27848	0.6917
7912854	ESPNP	espin pseudogene	186.134	279.095	253.251	293.323	273.864	298.876	285.126	343.426	1.17485	0.49681	0.88758	1.09745	0.61798	0.97404
8005458	LGALS9	lectin, galactoside-binding, soluble, 9	113.376	113.901	140.026	126.982	158.108	175.611	153.517	160.876	1.17482	0.41137	0.8228	-1.06147	0.75037	0.98771
8095246	ARL9	ADP-ribosylation factor-like 9	52.3044	56.1216	68.4797	58.8894	67.4512	59.5551	65.422	68.4827	1.17471	0.55523	0.9143	1.05432	0.83309	0.99644
8127408	EYS	eyes shut homolog (Drosophila)	12.4575	13.7028	14.6824	16.043	13.6212	13.7097	13.5576	13.7937	1.1745	0.73786	0.97351	1.00075	0.9987	1
8091799	C3orf57	chromosome 3 open reading frame 57	37.8757	47.2703	53.2738	46.7224	44.3012	47.158	47.7197	43.764	1.17441	0.61228	0.94398	1.00027	0.99924	1
7939492			209.666	217.974	244.843	257.376	230.662	242.585	222.159	219.741	1.1744	0.31762	0.73947	-1.07094	0.66113	0.96942
7898030	PRAMEF20	PRAME family member 20	128.842	159.728	165.196	173.692	168.373	182.232	166.303	160.558	1.17437	0.43748	0.84549	-1.07264	0.69456	0.98244
8171472	TMEM27	transmembrane protein 27	217.893	224.978	252.859	267.2	93.8719	70.1368	70.8891	83.1795	1.17429	0.31415	0.89015	-1.06452	0.82723	0.99187
8027354	RPSAP58	Homo sapiens ribosomal protein SA pseudogene 58 (RPSAP58), non-coding RNA.	153.166	134.621	191.438	146.496	125.664	110.676	161.877	127.783	1.17425	0.49856	0.90563	1.22561	0.39788	0.83151
7993624	SYT17	synaptotagmin XVII	322.35	290.12	380.292	338.88	572.029	579.799	702.372	762.85	1.17422	0.35184	0.74516	1.27208	0.08397	0.47171
8093906	WFS1	Wolfram syndrome 1 (wolframin)	497.251	508.904	556.839	624.568	531.728	514.136	688.536	748.725	1.17418	0.28167	0.70038	1.37423	0.02794	0.22396
8130988	C6orf35	chromosome 6 open reading frame 35	870.122	884.933	1049.3	1011.43	480.158	465.764	910.663	878.236	1.17417	0.19181	0.611	1.89117	4.07498e-06	0.00901
8107613	SNX2	sorting nexin 2	3922.74	3691.04	4518.46	4421.19	3769.18	3622.34	4740.29	4819.04	1.17414	0.17122	0.55376	1.29328	0.02332	0.22184
7952185	DPAGT1	dolichyl-phosphate (UDP-N-acetylglucosamine) N-acetylglucosaminephosphotransferase 1 (GlcNAc-1-P transferase)	1452.86	1335.77	1632.21	1641.89	1676.5	1750.05	1869.86	2091.75	1.17409	0.19234	0.63763	1.15615	0.28908	0.70813
7912692	HSPB7	heat shock 27kDa protein family, member 7 (cardiovascular)	103.13	92.8013	119.016	111.022	108.453	140.564	119.104	98.9936	1.17407	0.45453	0.90234	-1.14177	0.60837	0.94283
8132013	CHN2	chimerin (chimaerin) 2	101.794	90.7007	108.354	117.644	255.706	257.862	457.884	507.58	1.17405	0.4654	0.82861	1.87991	0.00019	0.0535
7915659	HECTD3	HECT domain containing 3	947.721	904.01	1104.53	1069.45	533.801	551.908	584.024	662.09	1.17403	0.20303	0.67416	1.14774	0.36204	0.76619
8164843	OBP2B	odorant binding protein 2B	146.725	175.904	193.948	184.804	210.664	216.28	180.844	219.833	1.17396	0.41207	0.84689	-1.06556	0.73663	0.98726
7946321	PJCG1	Homo sapiens olfactory receptor-like protein PJCG1 (PJCG1) mRNA, partial cds.	51.8467	59.3294	66.0692	64.4418	82.0208	85.5756	82.7823	93.4168	1.17391	0.53041	0.90071	1.05133	0.82654	0.99606
7990086	THAP10	THAP domain containing 10	673.801	632.238	790.865	742.292	550.828	554.529	660.554	650.895	1.1739	0.25022	0.6398	1.18645	0.16649	0.594
8051197	CCDC121	coiled-coil domain containing 121	153.745	189.07	211.706	190.704	189.469	191.652	230.925	310.378	1.17384	0.43966	0.8725	1.42029	0.11716	0.42027
7908672	PKP1	plakophilin 1 (ectodermal dysplasia/skin fragility syndrome)	180.553	141.784	195.636	182.728	551.099	561.841	682.438	722.173	1.17381	0.44452	0.81409	1.26207	0.08354	0.58965
8088844	LOC344709	PREDICTED: Homo sapiens similar to CG10053-PA (LOC344709), mRNA.	34.1773	35.1632	34.8588	46.5312	32.4078	37.0872	31.9044	36.1502	1.17377	0.64317	0.95253	-1.02117	0.95041	0.99988
8119473	TOMM6	translocase of outer mitochondrial membrane 6 homolog (yeast)	141.146	130.405	162.009	156.72	174.614	162.251	168.08	182.12	1.17373	0.38429	0.81651	1.03959	0.83309	0.99627
8060805		Homo sapiens cDNA FLJ30309 fis, clone BRACE2003428, weakly similar to SECRETOGRANIN I PRECURSOR.	92.6547	98.6181	112.928	111.567	95.4852	100.611	109.594	102.957	1.17369	0.41875	0.8438	1.08391	0.69684	0.97459
8044049	IL18RAP	interleukin 18 receptor accessory protein	22.6289	23.4421	26.5661	27.4991	26.4408	26.4236	27.3266	25.7717	1.17352	0.64889	0.94682	1.00443	0.98959	1
8027205	NDUFA13	NADH dehydrogenase (ubiquinone) 1 alpha subcomplex, 13	444.176	434.248	526.072	504.758	346.301	329.436	359.003	401.154	1.1735	0.23915	0.71302	1.12493	0.46385	0.85752
7950067	DHCR7	7-dehydrocholesterol reductase	2327.71	2187.65	2675.94	2622.55	2028.37	2065.63	2130.82	2267.42	1.17344	0.17968	0.58433	1.07431	0.55313	0.933
7902435	LOC729708	PREDICTED: Homo sapiens similar to Triosephosphate isomerase (TIM) (Triose-phosphate isomerase), transcript variant 2 (LOC729708), mRNA.	6813.04	6552.1	8154.88	7527.61	5443.12	4532.21	5530.8	4910.4	1.17339	0.20012	0.70276	1.0467	0.76979	0.98655
7980140			185.549	173.464	202.587	218.668	193.908	233.9	190.74	184.003	1.17337	0.36809	0.82239	-1.14161	0.49729	0.88874
8048026	CPS1	carbamoyl-phosphate synthetase 1, mitochondrial	231.095	230.588	274.037	267.623	68.3737	73.1472	75.2756	55.4715	1.17323	0.27769	0.88208	-1.0824	0.78005	0.98592
8094516			51.5913	65.7764	72.544	65.1454	51.9045	51.0681	65.4292	55.3883	1.17315	0.57395	0.93535	1.1733	0.5586	0.92861
7976976	TECPR2	tectonin beta-propeller repeat containing 2	263.474	229.394	293.331	284.869	165.172	183.223	212.68	248.108	1.17313	0.34163	0.82437	1.3226	0.16231	0.493
7977965	SLC22A17	solute carrier family 22, member 17	775.446	726.875	874.19	888.164	1087.39	1208.27	1379.02	1524.33	1.17309	0.21286	0.68011	1.26471	0.11006	0.40863
8148156			25.7414	28.1975	29.3093	33.9651	38.0945	29.5538	24.9809	14.5121	1.17308	0.65621	0.97553	-1.71292	0.24408	0.61184
8014871	PERLD1	per1-like domain containing 1	218.924	216.847	252.631	258.534	278.15	256.256	326.092	341.773	1.17301	0.28819	0.73091	1.24973	0.15926	0.51265
8023561	LMAN1	lectin, mannose-binding, 1	3993.33	3799.54	4614.42	4526.53	3088.44	3071.9	3497.16	3529.41	1.17299	0.16526	0.52622	1.14061	0.21778	0.66086
8048749	KCNE4	potassium voltage-gated channel, Isk-related family, member 4	99.7522	107.796	125.13	118.316	104.44	107.692	109.147	93.9146	1.17296	0.43379	0.86498	-1.04467	0.84076	0.9965
7946245	DCHS1	dachsous 1 (Drosophila)	138.143	149.455	171.378	165.947	141.729	161.979	139.022	131.024	1.17291	0.37806	0.83315	-1.12465	0.56129	0.92269
8103834	AGA	aspartylglucosaminidase	606.121	556.098	683.231	679.927	431.022	506.718	610.22	592.762	1.17289	0.23233	0.71557	1.28285	0.10343	0.40761
7933537	OGDHL	oxoglutarate dehydrogenase-like	116.631	102.708	134.034	123.206	132.291	128.121	143.436	142.043	1.1728	0.45602	0.84233	1.09626	0.60144	0.96076
8169109			131.893	120.97	149.001	147.526	112.334	105.765	120.542	117.604	1.17268	0.38852	0.8247	1.09192	0.65032	0.96199
8024446	SPPL2B	signal peptide peptidase-like 2B	488.217	519.804	555.281	626.747	382.444	340.372	386.655	414.883	1.17262	0.30689	0.76273	1.10891	0.52231	0.91456
7910640	GGPS1	geranylgeranyl diphosphate synthase 1	230.069	190.254	244.399	248.458	210.496	218.134	245.072	283.482	1.17257	0.37762	0.81882	1.23313	0.24719	0.67595
8058914	AAMP	angio-associated, migratory cell protein	1023.5	1059.3	1124.76	1317.42	810.353	884.786	1014.75	1075.95	1.17254	0.28951	0.7143	1.23335	0.13014	0.51993
8130580	SNORA29	Homo sapiens small nucleolar RNA, H/ACA box 29 (SNORA29), non-coding RNA.	105.133	124.083	135.152	133.61	140.668	150.52	98.3056	98.8797	1.17253	0.43554	0.84733	-1.47672	0.04619	0.27842
7947624	PHF21A	PHD finger protein 21A	953.386	872.723	1040.73	1100.38	804.535	720.225	1424.34	1511.76	1.1725	0.24653	0.69398	1.92561	7.89973e-06	0.01423
7907773	TOR1AIP1	torsin A interacting protein 1	2569.87	2273.7	2854.12	2824.87	3713.5	3717.38	3906.98	3953.76	1.17248	0.21118	0.57356	1.05785	0.5947	0.96352
8107702	C5orf48	chromosome 5 open reading frame 48	43.6399	43.4914	52.2092	49.9425	40.2887	50.0818	47.9748	50.1771	1.17239	0.54589	0.92546	1.08611	0.78245	0.98954
7905664	SLC27A3	solute carrier family 27 (fatty acid transporter), member 3	136.729	148.418	162.701	171.597	255.483	266.581	298.45	341.979	1.17237	0.3926	0.80882	1.22673	0.23777	0.6768
7902038	AK3L1	adenylate kinase 3-like 1	455.69	556.768	664.277	522.698	478.396	622.959	436.841	450.625	1.17237	0.42817	0.85356	-1.24101	0.25361	0.71407
8053349	LRRTM1	leucine rich repeat transmembrane neuronal 1	82.6558	87.9388	104.868	95.1283	88.7641	96.1633	89.6612	88.2997	1.17235	0.47585	0.87033	-1.03915	0.85631	0.99752
7929388	PLCE1	phospholipase C, epsilon 1	1423.94	1451.47	1682.56	1688.37	220.777	210.685	332.308	384.391	1.17233	0.1552	0.70733	1.6611	0.00652	0.0497
7946561			29.1555	38.9007	34.997	44.7868	44.1441	42.5861	42.7695	38.1613	1.17232	0.67318	0.96168	-1.07166	0.81296	0.9961
8089261	CBLB	Cas-Br-M (murine) ecotropic retroviral transforming sequence b	1171.41	1163.44	1332.52	1404.65	227.383	232.594	380.307	432.311	1.17231	0.19271	0.69886	1.76665	0.00147	0.02826
8176395			717.713	738.138	953.543	752.984	823.613	770.76	958.876	763.16	1.17219	0.35531	0.8081	1.08007	0.65246	0.97225
8004271	ACADVL	acyl-Coenzyme A dehydrogenase, very long chain	1606.5	1699.78	1924.79	1950.6	2402.44	2302.1	2654.32	2651.87	1.17213	0.18103	0.56399	1.12789	0.28382	0.74084
8122969			11.4169	12.5195	16.0865	11.9685	10.9497	12.4141	11.9685	12.8779	1.17207	0.77019	0.98171	1.06346	0.9053	0.99896
8056763			1447.65	1448.83	1660.6	1733.97	1006.47	792.857	1059.51	1071.54	1.17196	0.17651	0.69913	1.18436	0.27751	0.64606
8138741	HOXA6	homeobox A6	208.499	224.508	243.394	264.052	288.612	281.668	605.609	497.501	1.17191	0.35691	0.79691	1.93433	0.00084	0.03303
7940924	PLCB3	phospholipase C, beta 3 (phosphatidylinositol-specific)	548.887	517.788	627.958	622.021	477.861	481.145	564.95	598.723	1.17184	0.22705	0.65082	1.21342	0.15365	0.51282
7998510	CLCN7	chloride channel 7	836.532	832.924	953.268	1003.03	474.035	464.109	613.502	636.364	1.17182	0.20396	0.62456	1.33228	0.03169	0.20899
7932883			165.228	187.861	198.543	215.215	149.005	195.133	158.332	148.433	1.17182	0.4009	0.86956	-1.12183	0.61046	0.94367
8139680	COBL	cordon-bleu homolog (mouse)	141.946	123.895	128.408	183.09	432.777	436.912	397.256	431.413	1.17174	0.54454	0.87436	-1.0495	0.73449	0.99499
8107857			219.664	127.621	205.398	201.53	178.245	172.782	151.861	134.061	1.17174	0.53506	0.90967	-1.2277	0.27278	0.81448
8131096	ELFN1	extracellular leucine-rich repeat and fibronectin type III domain containing 1	152.128	173.76	201.748	180.107	188.64	163.185	174.674	174.271	1.17173	0.42707	0.84398	-1.00825	0.96437	0.99997
8071899	ADORA2A	adenosine A2a receptor	171.335	155.251	198.989	183.659	260.737	265.689	246.733	230.316	1.17166	0.39798	0.79845	-1.10351	0.5295	0.93682
8091095			1643.56	1723.4	1928.55	2016.26	2432.5	2178.9	2291.99	2117.07	1.17162	0.19935	0.65771	-1.04589	0.74751	0.9865
8109149	PCYOX1L	prenylcysteine oxidase 1 like	1261.77	1334.49	1580.73	1460.93	464.781	472.809	573.971	636.105	1.17156	0.23636	0.68589	1.29063	0.08534	0.34829
8031414	EPS8L1	EPS8-like 1	154.143	140.999	175.238	170.538	225.91	248.47	258.551	274.418	1.17156	0.38012	0.80262	1.12351	0.48947	0.90609
7906154	C1orf182	chromosome 1 open reading frame 182	66.6947	57.0916	75.2327	69.7886	46.371	59.2231	52.1051	55.5501	1.17155	0.54069	0.93395	1.01952	0.9479	0.99991
7999634	NPIP	nuclear pore complex interacting protein	1900.22	1758.81	2182.91	2103.81	2171.75	2140.94	2469.93	2506.16	1.17154	0.20913	0.58314	1.15382	0.19658	0.65293
8145736	NRG1	neuregulin 1	307.756	275.018	350.73	331.989	162.963	163.916	140.531	179.074	1.1715	0.33168	0.83324	-1.02276	0.91352	0.99939
7997861			46.8689	40.2231	52.2488	49.7742	48.9575	45.148	50.5391	49.1491	1.17144	0.58261	0.92928	1.05932	0.83046	0.99587
8169115	NRK	Nik related kinase	379.734	352.202	421.33	436.072	95.8263	100.816	115.392	115.048	1.17142	0.28134	0.78346	1.17187	0.41	0.78265
7986503	C15orf51	chromosome 15 open reading frame 51	271.883	255.44	304.047	313.644	312.435	326.452	363.679	264.556	1.17137	0.30263	0.82181	-1.01695	0.93399	0.99955
8004241	RNASEK	Homo sapiens ribonuclease, RNase K, mRNA (cDNA clone MGC:48891 IMAGE:5588971), complete cds.	820.487	799.946	989.183	908.921	638.647	632.822	708.701	663.714	1.17136	0.24279	0.65784	1.07939	0.56239	0.93755
8099633	PPARGC1A	peroxisome proliferator-activated receptor gamma, coactivator 1 alpha	37.3727	43.3716	49.3011	45.2794	38.6072	37.8806	37.4385	40.4668	1.17136	0.60136	0.93936	1.01853	0.95013	0.99987
7987675	RPAP1	RNA polymerase II associated protein 1	463.801	486.375	532.02	580.824	463.897	458.359	604.83	652.567	1.1712	0.28465	0.70093	1.36339	0.0294	0.23086
8102342	ELOVL6	ELOVL family member 6, elongation of long chain fatty acids (FEN1/Elo2, SUR4/Elo3-like, yeast)	1001.24	920.383	1101.02	1149.47	656.107	673.796	875.322	856.673	1.17114	0.23707	0.64082	1.30235	0.03462	0.27316
8088491	CADPS	Ca++-dependent secretion activator	36.577	46.7346	52.074	45.4954	58.7057	58.846	55.7616	51.1546	1.17114	0.62622	0.94274	-1.09947	0.70476	0.98471
8166723	XK	X-linked Kx blood group (McLeod syndrome)	96.4467	85.7911	104.453	108.971	173.342	159.689	239.98	259.01	1.17113	0.46484	0.85137	1.49833	0.02509	0.26278
8168215	MED12	mediator complex subunit 12	946.522	933.426	1078.13	1123.52	966.641	893.42	1240.58	1423.19	1.17112	0.1981	0.68066	1.43209	0.0216	0.14041
8101141	RPL36P8	ribosomal protein L36 pseudogene 8	98.0215	91.0405	113.682	107.733	114.55	108.838	111.603	114.041	1.17112	0.44955	0.848	1.0101	0.95849	0.99995
8101874	ADH1A	alcohol dehydrogenase 1A (class I), alpha polypeptide	69.5727	56.9024	73.218	74.8839	64.2836	68.7253	67.9525	54.4405	1.171	0.53579	0.92854	-1.08674	0.76112	0.98866
8164535	CRAT	carnitine acetyltransferase	1420.42	1349.33	1538.35	1704.9	1073.9	1036.17	1431.57	1545.85	1.17096	0.25159	0.66913	1.41105	0.01064	0.14619
8152812	FAM84B	family with sequence similarity 84, member B	167.796	161.836	188.306	197.66	906.138	870.128	1020.96	1055.89	1.1709	0.35621	0.72172	1.16922	0.2138	0.72476
7996675	THAP11	THAP domain containing 11	428.217	446.195	517.302	506.389	318.267	302.922	424.358	449.792	1.17072	0.24217	0.69697	1.40722	0.02423	0.17479
8112198	ACTBL2	actin, beta-like 2	73.2717	64.1329	73.605	87.2515	324.218	376.748	186.359	222.245	1.17068	0.55251	0.90478	-1.71552	0.00779	0.19899
7958989	PLBD2	phospholipase B domain containing 2	851.565	843.533	977.092	1007.26	550.627	629.053	685.025	692.786	1.17064	0.19288	0.66326	1.16795	0.27642	0.67063
7936884	FAM53B	family with sequence similarity 53, member B	277.884	315.422	350.111	344.307	254.366	281.863	294.841	298.634	1.17042	0.31877	0.76408	1.10676	0.51943	0.91757
7984813	ISLR	immunoglobulin superfamily containing leucine-rich repeat	76.4421	87.4367	105.015	86.7892	107.021	122.842	85.0126	73.5757	1.1704	0.5388	0.9176	-1.44943	0.1277	0.49453
8143397	DENND2A	DENN/MADD domain containing 2A	147.834	128.381	157.374	165.902	108.21	116.131	121.365	112.813	1.17038	0.42502	0.85861	1.04385	0.83363	0.99612
7952268	THY1	Thy-1 cell surface antigen	1614.15	1556.93	1871.08	1840.06	116.235	82.7695	107.686	105.928	1.17031	0.17686	0.84752	1.07342	0.77819	0.98544
8099406	NKX3-2	NK3 homeobox 2	188.827	207.523	236.457	227.367	217.158	228.143	241.096	218.648	1.17024	0.35641	0.79764	1.03243	0.85257	0.99749
7957514	PLEKHG7	pleckstrin homology domain containing, family G (with RhoGef domain) member 7	28.2049	23.007	33.2101	26.7203	27.7701	29.5122	27.0678	28.5277	1.17024	0.69264	0.96503	-1.03034	0.92964	0.99971
8001111	UBE2MP1	Homo sapiens ubiquitin-conjugating enzyme E2M pseudogene 1 (UBE2MP1), non-coding RNA.	210.83	229.32	247.753	267.284	214.636	200.097	244.821	268.526	1.17014	0.36102	0.80327	1.23778	0.22299	0.63251
7909768	SPATA17	spermatogenesis associated 17	74.623	64.0866	74.8824	87.4256	64.9921	65.9599	94.6291	97.5284	1.17013	0.55224	0.90499	1.46739	0.0753	0.41099
8149361	FAM90A1	family with sequence similarity 90, member A1	108.188	119.228	143.404	122.704	119.147	105.136	124.949	118.317	1.17013	0.4785	0.88076	1.08463	0.69762	0.97989
7911699	FLJ14100	hypothetical protein FLJ14100	337.493	221.057	351.009	302.535	387.728	373.72	345.615	300.598	1.17007	0.50374	0.87768	-1.17832	0.30839	0.86155
8117822	ZNRD1	zinc ribbon domain containing 1	289.817	255.67	332.226	305.997	214.967	244.241	275.851	296.087	1.17001	0.36265	0.81317	1.24549	0.2103	0.62854
8009832	TSEN54	tRNA splicing endonuclease 54 homolog (S. cerevisiae)	703.392	675.75	812.5	801.012	500.785	460.551	541.667	510.907	1.16994	0.20962	0.68119	1.09491	0.53861	0.90997
7937996	OR51B6	olfactory receptor, family 51, subfamily B, member 6	22.7695	29.9666	27.315	34.3798	35.9592	34.0442	27.1283	29.7051	1.16988	0.69972	0.96933	-1.23173	0.52506	0.92534
8162236	SEMA4D	sema domain, immunoglobulin domain (Ig), transmembrane domain (TM) and short cytoplasmic domain, (semaphorin) 4D	381.949	410.394	470.073	456.865	430.145	326.867	511.641	527.672	1.16987	0.27349	0.79027	1.37291	0.0693	0.32545
8056995	TTC30B	tetratricopeptide repeat domain 30B	114.802	126.109	139.751	142.058	152.836	128.479	206.391	197.795	1.16976	0.40914	0.84773	1.43677	0.06046	0.3321
7985119	FLJ10739	hypothetical protein FLJ10739	940.864	885.652	1077.87	1058.66	495.446	511.494	829.188	915.328	1.16973	0.21153	0.66966	1.73249	0.00035	0.02498
8032137	C19orf6	chromosome 19 open reading frame 6	1846.6	1723.59	2043.29	2132.83	1528.03	1591.96	1761.55	1787.76	1.16972	0.21361	0.60884	1.1376	0.27047	0.7311
8043209	RNF181	ring finger protein 181	1828.91	1697.42	2038.74	2086	1244.47	1090.81	1312.32	1532.4	1.1697	0.20306	0.71824	1.21815	0.22357	0.57618
7932548			14.42	15.4247	17.1204	17.7886	18.4695	18.4695	20.3757	17.4742	1.16968	0.72032	0.97	1.02466	0.9533	0.99986
7997542	NECAB2	N-terminal EF-hand calcium binding protein 2	110.928	107.677	134.805	120.893	119.57	120.38	119.449	122.126	1.16968	0.44325	0.8326	1.00677	0.97025	0.99998
8122129	TAAR8	trace amine associated receptor 8	28.9648	32.8158	35.3475	36.9153	31.4588	31.7511	34.3737	27.904	1.16967	0.6289	0.9538	-1.01497	0.96545	0.99997
7961998			156.83	183.878	202.458	196.048	209.243	224.54	196.951	200.134	1.16964	0.40066	0.814	-1.09242	0.59249	0.95578
7950136	PHOX2A	paired-like homeobox 2a	148.469	158.727	174.909	184.397	154.74	157.994	165.172	189.678	1.16963	0.38382	0.82465	1.13467	0.50681	0.89638
8040802	KHK	ketohexokinase (fructokinase)	180.899	208.919	217.629	238.312	231.837	214.889	281.974	292.302	1.16962	0.40746	0.81636	1.28552	0.11815	0.53102
7940323	MS4A8B	membrane-spanning 4-domains, subfamily A, member 8B	47.9419	50.4983	60.5532	54.5799	56.1892	58.7193	71.8924	53.2709	1.16957	0.56194	0.93325	1.08924	0.77288	0.98669
8146660	DNAJC5B	DnaJ (Hsp40) homolog, subfamily C, member 5 beta	28.6791	23.6559	31.0599	30.1487	32.3551	32.7592	38.8974	40.9964	1.16955	0.66041	0.95207	1.22698	0.49235	0.896
8146533	FAM110B	family with sequence similarity 110, member B	142.4	146.653	175.694	162.357	130.019	133.666	148.306	144.378	1.16952	0.39119	0.80795	1.10998	0.55659	0.92906
8112888	LOC391804	PREDICTED: Homo sapiens similar to RNA-binding motif protein, X-linked 2 (LOC391804), mRNA.	60.5056	76.6894	81.9903	78.4567	82.0008	78.2834	75.8759	76.4428	1.16948	0.54434	0.90884	-1.05229	0.81325	0.99572
8164194			121.257	124.439	132.59	154.738	90.5994	82.9605	101.162	97.642	1.16945	0.4495	0.86747	1.14545	0.52596	0.90727
7952274	PVRL1	poliovirus receptor-related 1 (herpesvirus entry mediator C)	132.463	145.285	159.064	165.748	399.554	411.125	362.648	362.81	1.16945	0.40188	0.77073	-1.11747	0.40904	0.896
7919139	LOC375010	ankyrin repeat domain 20 family, member A pseudogene	53.5124	51.4688	62.8867	59.8818	69.2693	54.7179	77.6735	76.6058	1.16943	0.53211	0.91447	1.24432	0.39473	0.81749
7902282			513.35	386.589	530.572	521.836	426.998	384.895	485.281	449.621	1.16942	0.37482	0.80039	1.15151	0.36987	0.84901
7981324			14.7243	15.2539	19.9312	15.1254	14.7578	15.9005	17.333	12.6085	1.1694	0.74485	0.97986	-1.02394	0.96225	0.99997
8085689	TBC1D5	TBC1 domain family, member 5	312.524	308.229	365.694	360.148	422.563	347.324	504.424	510.472	1.16929	0.25644	0.74261	1.31824	0.082	0.35336
8046746	PPP1R1C	protein phosphatase 1, regulatory (inhibitor) subunit 1C	142.024	131.131	162.6	156.785	258.533	230.61	301.909	307.749	1.16924	0.39711	0.80547	1.24638	0.17056	0.60941
8144874	NSAP11	nervous system abundant protein 11	77.9216	93.538	102.223	98.2485	56.9739	60.6253	60.0254	57.0965	1.16921	0.49857	0.90768	-1.00407	0.98706	1
8008588	HLF	hepatic leukemia factor	205.439	198.989	241.498	231.356	84.8494	106.748	94.9429	88.6597	1.16919	0.33031	0.86614	-1.04354	0.86329	0.99623
7978360	CTLA1	similar to granzyme B (granzyme 2, cytotoxic T-lymphocyte-associated serine esterase 1) (H. sapiens)	117.036	107.328	140.671	121.646	142.961	137.906	147.9	127.146	1.16916	0.47494	0.87458	-1.02116	0.9172	0.99962
8108693	PCDHB4	protocadherin beta 4	17.9013	17.4378	20.8895	20.4267	47.4751	57.1096	66.8682	62.6687	1.16914	0.69193	0.95037	1.23858	0.43435	0.89348
8064388	C20orf54	chromosome 20 open reading frame 54	127.949	150.06	153.204	171.815	330.933	344.036	327.524	340.702	1.16909	0.46064	0.83166	-1.01009	0.94518	0.99993
8151743			46.5002	50.8816	54.3767	59.4595	46.2152	39.6162	40.3387	40.8841	1.16897	0.56892	0.93397	-1.05674	0.85333	0.99635
8034837	DNAJB1	DnaJ (Hsp40) homolog, subfamily B, member 1	2942.45	3057.7	3487.89	3526.05	4930.82	4444.15	5680.48	5919.51	1.16896	0.16486	0.60958	1.23734	0.09458	0.37964
8169145	MUM1L1	melanoma associated antigen (mutated) 1-like 1	64.4732	73.8927	85.5603	76.1845	81.7634	79.4556	69.4355	80.4362	1.16896	0.53933	0.91375	-1.07571	0.75819	0.98968
8054254	AFF3	AF4/FMR2 family, member 3	227.432	203.632	212.101	291.758	69.2159	62.8417	77.7763	72.3965	1.16887	0.49563	0.90878	1.13718	0.59832	0.94274
7997374	DYNLRB2	dynein, light chain, roadblock-type 2	26.5863	25.1662	27.8564	32.6335	24.0094	20.61	27.4262	28.5359	1.16883	0.66633	0.96146	1.25421	0.53923	0.89929
8158240	TMSL1	thymosin-like 1 (pseudogene)	3832.11	3387.72	4198.94	4239.62	4923.72	4227	4492.38	4417.92	1.1688	0.21512	0.66549	-1.02698	0.84429	0.99779
8144516	ERI1	exoribonuclease 1	719.298	669.307	781.488	841.464	602.819	591.642	650.178	600.363	1.16876	0.27199	0.69882	1.04695	0.73788	0.98727
7939893	UBTFL2	upstream binding transcription factor, RNA polymerase I-like 2	22.2471	22.6313	30.1395	22.3107	26.7292	28.6976	30.5505	25.5514	1.16872	0.70317	0.96508	1.01218	0.97354	0.99998
8156160			322.995	334.64	399.866	368.669	341.296	329.315	418.155	330.32	1.16864	0.30882	0.79735	1.11611	0.55492	0.91827
8055314	LYPD1	LY6/PLAUR domain containing 1	1620.93	1689.05	1893.87	1974.22	191.906	224.661	201.452	167.527	1.16861	0.20141	0.80753	-1.12897	0.56632	0.89998
8055606	GTDC1	glycosyltransferase-like domain containing 1	185.503	191.159	206.861	233.304	266.624	278.764	294.682	307.787	1.1686	0.38545	0.78389	1.10466	0.51445	0.92668
8025984	ZNF844	zinc finger protein 844	123.81	112.049	148.097	127.524	38.5591	42.1918	51.9204	56.7903	1.16859	0.47613	0.91674	1.34625	0.30038	0.64037
8016033			487.271	484.683	554.68	581.124	389.134	371.354	551.876	616.691	1.16858	0.23949	0.70708	1.5366	0.00756	0.08458
8045368	ACMSD	aminocarboxymuconate semialdehyde decarboxylase	61.9297	60.1499	74.2507	68.4017	76.8023	66.5	61.8163	64.7402	1.16852	0.51947	0.90629	-1.13232	0.62537	0.94872
7970864	HSPH1	heat shock 105kDa/110kDa protein 1	3385.33	3292.14	3967.12	3834.96	2100.1	2056.16	1679.5	1738.62	1.16842	0.1761	0.57485	-1.21595	0.09384	0.40615
8159873	LOC392281	PREDICTED: Homo sapiens hypothetical LOC392281 (LOC392281), mRNA.	195.646	191.294	219.601	232.497	233.596	201.933	227.071	240.548	1.16839	0.34223	0.80316	1.07368	0.6947	0.97464
7960744	C1R	complement component 1, r subcomponent	1067.68	976.021	1183.84	1203.77	339.925	329.943	446.058	456.202	1.16828	0.22751	0.66952	1.34692	0.03195	0.21862
8144424	FAM90A1	family with sequence similarity 90, member A1	142.429	155.343	187.586	160.291	158.604	138.064	159.68	145.83	1.16827	0.45025	0.87135	1.0298	0.88554	0.99887
8144440	FAM90A1	family with sequence similarity 90, member A1	142.429	155.343	187.586	160.291	158.604	138.064	159.68	145.83	1.16827	0.45025	0.87135	1.0298	0.88554	0.99887
7909708	CENPF	centromere protein F, 350/400ka (mitosin)	2983.03	2868.86	3471.99	3363.91	1517.83	1569.3	2563.24	2578.38	1.16815	0.18307	0.57236	1.6655	1e-05	0.01702
7948148	OR5M10	olfactory receptor, family 5, subfamily M, member 10	31.0641	48.4662	46.8123	46.0898	49.2788	50.5362	51.1161	42.706	1.16813	0.65118	0.96519	-1.06387	0.82887	0.997
7979473	DHRS7	dehydrogenase/reductase (SDR family) member 7	470.448	470.432	498.181	600.851	453.721	365.397	494.684	464.66	1.16809	0.34392	0.80976	1.17119	0.36198	0.79425
8164496	CCBL1	cysteine conjugate-beta lyase, cytoplasmic	400.397	399.656	473.029	461.43	232.959	222.602	295.792	293.648	1.168	0.23761	0.69145	1.29388	0.08469	0.33344
7948502			20.722	20.1168	23.9265	23.7728	18.488	20.6171	22.5085	22.046	1.16799	0.67099	0.96021	1.13935	0.73744	0.97644
7917276	LPAR3	lysophosphatidic acid receptor 3	66.315	64.9445	78.3627	74.942	63.4709	77.7316	71.8572	78.2948	1.16795	0.49319	0.90747	1.06338	0.81482	0.99385
7912316	CASZ1	castor zinc finger 1	207.13	197.007	242.625	229.388	418.157	432.635	303.695	374.318	1.16795	0.34986	0.80383	-1.25483	0.18059	0.5819
8023252	RPL17	ribosomal protein L17	520.494	495.493	611.057	575.547	475.422	413.558	516.085	454.648	1.16793	0.27025	0.76848	1.09196	0.60747	0.94359
8022412	MC2R	melanocortin 2 receptor (adrenocorticotropic hormone)	49.6048	44.0861	49.7735	59.6506	46.9577	54.4176	53.8604	47.5366	1.16793	0.60604	0.94503	1.00021	0.99942	1
7954465			177.84	168.537	189.817	214.716	165.181	149	167.273	159.014	1.1679	0.40663	0.83696	1.03853	0.84018	0.99673
7999423	SOCS1	suppressor of cytokine signaling 1	233.367	259.924	294.938	281.168	278.308	299.826	224.479	230.138	1.16788	0.35066	0.78104	-1.2717	0.13668	0.50309
7975976	AHSA1	AHA1, activator of heat shock 90kDa protein ATPase homolog 1 (yeast)	1714.04	1732.83	2033.96	1991.35	788	772.328	853.784	866.572	1.16781	0.16968	0.57765	1.10256	0.41799	0.8359
8119034	BRPF3	bromodomain and PHD finger containing, 3	700.145	733.1	854.493	819.249	790.804	760.056	948.369	1017.19	1.1678	0.23657	0.66764	1.2674	0.08021	0.36499
7999364	GRIN2A	glutamate receptor, ionotropic, N-methyl D-aspartate 2A	199.54	185.552	231.834	217.872	67.6138	89.3387	78.0413	78.6848	1.16779	0.3691	0.88666	-1.00144	0.99558	1
8053576	RNF103	ring finger protein 103	428.097	467.971	525.527	520.87	491.281	538.642	539.823	521.604	1.16777	0.26703	0.71399	1.03059	0.83436	0.99632
8175209	TFDP3	transcription factor Dp family, member 3	44.5544	51.1752	54.362	57.4238	53.6691	65.5177	62.9128	67.4948	1.16772	0.57546	0.93446	1.09414	0.74101	0.98632
7954102			9.30239	10.2348	10.8711	11.9425	10.3402	10.2576	11.7718	10.9162	1.16769	0.78027	0.98265	1.10148	0.85419	0.99538
8034034	KEAP1	kelch-like ECH-associated protein 1	846.443	819.778	952.113	993.499	340.94	294.12	413.462	439.403	1.16768	0.22242	0.73807	1.34297	0.07438	0.29827
7976322	CHGA	chromogranin A (parathyroid secretory protein 1)	73.9381	67.6147	85.7337	79.5453	69.2338	84.0468	81.4682	69.4725	1.16761	0.5132	0.92121	-1.0155	0.95466	0.9999
8131539	TMEM106B	transmembrane protein 106B	572.686	482.621	619.094	613.035	880.372	788.341	997.463	1040.15	1.16755	0.30549	0.73699	1.22107	0.15053	0.57797
7969479	BTF3L1	basic transcription factor 3, like 1 pseudogene	109.408	111.566	123.52	134.472	144.43	127.932	129.259	142.796	1.16752	0.4323	0.8605	-1.00113	0.99567	1
7964722	WIF1	WNT inhibitory factor 1	47.1302	53.7219	52.2167	65.5289	53.8309	48.9327	51.0801	57.4608	1.16751	0.61153	0.94336	1.05622	0.84461	0.99705
7984567			21.5578	25.3902	27.1915	27.6188	31.5832	33.7139	33.8131	27.4218	1.16747	0.67221	0.96346	-1.06634	0.85454	0.99737
8058509	LOC100131989	hypothetical LOC100131989	177.538	138.075	178.171	190.273	98.2362	81.4054	247.422	287.298	1.16739	0.46553	0.90172	2.97659	8.81677e-06	0.01256
7966299			835.696	974.272	896.354	1216.05	764.539	664.58	630.666	584.378	1.16709	0.43964	0.84906	-1.17619	0.30633	0.816
8131957	SNX10	sorting nexin 10	305.051	290.103	344.659	349.915	808.823	797.539	974.441	918.02	1.16705	0.2858	0.68371	1.1781	0.20239	0.64646
8159919	C9orf68	chromosome 9 open reading frame 68	51.9879	42.0367	53.1277	56.6026	167.732	137.464	141.266	140.539	1.16704	0.59767	0.92403	-1.08301	0.69909	0.9869
7919314	FMO5	flavin containing monooxygenase 5	43.6318	69.0989	63.4473	68.113	79.2414	80.4683	95.5494	90.0248	1.16703	0.62889	0.95001	1.16195	0.48115	0.93827
8128737	MICAL1	microtubule associated monoxygenase, calponin and LIM domain containing 1	369.155	306.206	403.391	384.763	185.207	160.417	223.14	217.052	1.16701	0.36436	0.82543	1.27362	0.17815	0.57458
8131682	ABCB5	ATP-binding cassette, sub-family B (MDR/TAP), member 5	28.7157	26.9483	33.8868	31.0711	28.4058	36.2597	29.967	30.8172	1.16696	0.64762	0.95776	-1.06385	0.8617	0.99659
8056943	KIAA1715	KIAA1715	1054.8	969.067	1142.08	1219.61	1218.09	1169.6	1477.06	1495.36	1.16692	0.26203	0.65599	1.24489	0.06437	0.40355
8146934	LY96	lymphocyte antigen 96	157.876	101.379	145.397	157.085	18.3207	18.421	17.3104	20.102	1.16674	0.55107	0.96446	1.01826	0.96543	0.99991
7919815	CTSK	cathepsin K	118.652	101.809	129.968	127.243	126.437	106.305	180.066	217.605	1.16669	0.45462	0.89403	1.70864	0.02336	0.17518
8012839			19.7411	15.5544	20.5955	20.5823	18.7101	20.7177	20.2034	17.6794	1.16666	0.71716	0.97607	-1.04079	0.92464	0.99953
8168472	ATP7A	ATPase, Cu++ transporting, alpha polypeptide	370.235	353.587	419.543	424.902	425.648	399.867	531.005	561.272	1.16665	0.26495	0.70942	1.32315	0.0549	0.29241
8110721	ZDHHC11	zinc finger, DHHC-type containing 11	68.8851	71.1861	76.2528	87.15	86.5186	94.3405	78.8713	82.462	1.16657	0.52351	0.89573	-1.12103	0.60872	0.95244
8043630	LOC100132284	RFVG5814	177.605	164.609	204.795	194.416	202.081	212.71	188.286	166.251	1.16655	0.38212	0.82624	-1.16995	0.3892	0.81986
7903586	TMEM167B	transmembrane protein 167B	1603.05	1413.68	1800.28	1718.82	1234.8	1202.29	1907.14	1888.75	1.16653	0.26125	0.64804	1.55755	0.00016	0.05008
8039905	TMEM167B	transmembrane protein 167B	1603.05	1413.68	1800.28	1718.82	1234.8	1202.29	1907.14	1888.75	1.16653	0.26125	0.64804	1.55755	0.00016	0.05008
8147057	CHMP4C	chromatin modifying protein 4C	295.686	295.614	342.328	347.389	397.161	391.596	527.594	548.525	1.16644	0.26129	0.6727	1.36432	0.02317	0.19051
8151547			146.008	144.168	166.612	171.835	70.4338	67.2842	85.5244	113.396	1.16635	0.36539	0.88523	1.44441	0.18679	0.39891
8103544	SPOCK3	sparc/osteonectin, cwcv and kazal-like domains proteoglycan (testican) 3	145.056	126.498	151.504	165.219	77.3691	74.7549	75.2223	82.962	1.16633	0.45064	0.88656	1.03984	0.8654	0.99751
7990138	GRAMD2	GRAM domain containing 2	63.3332	74.4763	94.1163	66.6069	1489.58	1630.2	1177.3	1449.83	1.16627	0.6155	0.9175	-1.18753	0.28287	0.88218
7909104	PCTK3	PCTAIRE protein kinase 3	213.104	229.27	276.194	239.722	287.964	328.237	373.547	336.577	1.16625	0.40299	0.83169	1.15242	0.41539	0.8601
8091099	LOC729687	hypothetical LOC729687	258.321	230.931	266.883	303.707	242.393	272.983	270.856	290.746	1.16625	0.40181	0.83055	1.08969	0.61816	0.96179
8160011		Homo sapiens cDNA FLJ34054 fis, clone FCBBF3000228, moderately similar to THIOREDOXIN PEROXIDASE 2.	1642.22	1544.36	1824.08	1892.13	2467.93	2234.01	3075.85	3276.73	1.1662	0.21631	0.66472	1.35105	0.02467	0.19938
8026971		Homo sapiens gamma-interferon-inducible protein precursor, mRNA, complete cds.	921.221	943.221	1147.85	1026.36	2731.12	3364.84	3273.14	3417.28	1.16614	0.27049	0.73954	1.09752	0.53217	0.90923
7927548			140.339	85.0114	132.931	129.839	92.1147	102.474	93.6445	108.324	1.16605	0.56884	0.94061	1.03793	0.8732	0.99878
7984203	ZNF609	zinc finger protein 609	1112.36	1108.83	1264.56	1325.41	1077.71	933.675	1632.24	1633.01	1.16603	0.20318	0.66145	1.62338	0.00022	0.03611
8135849	LOC100128871	hypothetical LOC100128871	26.308	29.1666	28.6998	35.9852	35.6541	32.1002	34.5055	36.6146	1.16603	0.6804	0.96024	1.04968	0.879	0.99862
8016523	GIP	gastric inhibitory polypeptide	83.1609	87.5327	103.339	95.695	84.8205	110.032	94.2745	92.4516	1.16603	0.47956	0.89998	-1.04352	0.86232	0.99703
8068662			9.14652	7.81392	10.2531	9.52278	11.2208	11.2633	10.7179	9.93604	1.166	0.79885	0.98502	-1.08861	0.87137	0.99724
7947881	RAPSN	receptor-associated protein of the synapse	164.127	187.194	203.331	206.307	197.491	205.483	192.876	171.745	1.16599	0.38629	0.82789	-1.10519	0.57653	0.94171
8165773	SFRS17A	splicing factor, arginine/serine-rich 17A	161.546	152.738	192.833	173.596	182.014	162.987	166.188	158.503	1.16592	0.4141	0.84029	-1.06255	0.74572	0.98681
8176342	SFRS17A	splicing factor, arginine/serine-rich 17A	161.546	152.738	192.833	173.596	182.014	162.987	166.188	158.503	1.16592	0.4141	0.84029	-1.06255	0.74572	0.98681
8007594	TMUB2	transmembrane and ubiquitin-like domain containing 2	563.638	562.25	643.325	669.164	301.8	249.008	418.499	434.817	1.16574	0.23015	0.75805	1.54921	0.00934	0.10536
8120275	LOC442217	PREDICTED: Homo sapiens hypothetical LOC442217 (LOC442217), mRNA.	18.7316	20.2653	22.2323	23.2278	28.1709	29.7779	27.9352	29.4544	1.16574	0.6934	0.96009	-1.00974	0.97686	0.99999
8141263			88.6072	101.436	113.719	107.82	137.595	128.634	105.866	119.021	1.16573	0.48286	0.88545	-1.18383	0.41498	0.85408
7946025	OR52A1	olfactory receptor, family 52, subfamily A, member 1	30.4936	29.738	37.6781	32.5321	31.5492	35.2377	33.5498	32.175	1.16567	0.64569	0.95094	-1.01616	0.96043	0.99993
7977474			52.0365	53.4935	67.9507	55.0579	65.7191	66.8808	62.227	57.001	1.16563	0.58745	0.92145	-1.11215	0.66097	0.97138
8169186	TBC1D8B	TBC1 domain family, member 8B (with GRAM domain)	54.7794	49.4186	63.8386	57.6151	27.5025	33.3626	30.7653	28.4585	1.1656	0.57327	0.95203	-1.02771	0.93919	0.99963
8030383	RCN3	reticulocalbin 3, EF-hand calcium binding domain	225.932	247.083	267.008	284.313	218.574	209.69	263.554	245.62	1.16555	0.36105	0.79528	1.18893	0.2952	0.73282
8152606	SNTB1	syntrophin, beta 1 (dystrophin-associated protein A1, 59kDa, basic component 1)	280.075	327.533	307.65	400.541	141.369	163.039	125.498	125.551	1.16554	0.46905	0.87941	-1.21254	0.33455	0.78247
8164967	VAV2	vav 2 guanine nucleotide exchange factor	677.264	701.416	790.661	816.203	840.277	748.334	992.01	1039.7	1.16551	0.23091	0.69254	1.27892	0.08118	0.35616
8087145	CELSR3	cadherin, EGF LAG seven-pass G-type receptor 3 (flamingo homolog, Drosophila)	314.638	329.214	389.245	361.141	203.081	209.69	207.379	248.619	1.16546	0.3195	0.80854	1.10472	0.59839	0.93572
8023862			194.841	210.832	248.645	224.119	186.279	176.076	200.112	179.028	1.16538	0.39538	0.83416	1.04632	0.80544	0.99405
8021478			83.3847	111.487	104.054	123.032	132.48	100.903	90.6258	92.9785	1.16531	0.56232	0.93446	-1.27112	0.34124	0.78547
8032871	DPP9	dipeptidyl-peptidase 9	1058.01	1083.01	1244.93	1249.96	784.189	735.485	897.811	991.148	1.16528	0.18412	0.66613	1.243	0.13428	0.41924
8091456		Homo sapiens cDNA clone IMAGE:5277541.	25.3265	23.4799	29.7775	27.0947	26.4142	27.8946	24.2562	32.06	1.16526	0.67185	0.96597	1.03696	0.92458	0.99932
8054004	SEMA4C	sema domain, immunoglobulin domain (Ig), transmembrane domain (TM) and short cytoplasmic domain, (semaphorin) 4C	575.488	517.24	621.508	651.794	677.92	638.988	887.077	952.134	1.16525	0.29524	0.72557	1.39661	0.01801	0.19636
8100521			38.6983	45.0913	51.7141	45.9163	40.3523	41.0433	32.5525	34.6545	1.16519	0.61744	0.94624	-1.21112	0.51607	0.89792
8036503	RASGRP4	RAS guanyl releasing protein 4	103.889	119.571	139.165	121.203	120.939	137.631	120.579	105.324	1.16517	0.49821	0.90258	-1.14461	0.54427	0.9291
8022767	KIAA1012	KIAA1012	375.913	382.916	423.883	460.222	262.819	238.536	328.058	324.481	1.16509	0.29958	0.75181	1.30155	0.08836	0.38086
7995492	ADCY7	adenylate cyclase 7	425.073	446.041	495.898	519.017	346.625	322.159	412.594	423.59	1.16508	0.27797	0.72467	1.2503	0.12711	0.46729
8151475	TPD52	tumor protein D52	387.815	396.954	462.766	451.452	440.66	416.423	385.74	382.013	1.16495	0.25861	0.69112	-1.11635	0.43254	0.84978
8114213			22.4734	14.7844	23.1298	20.2734	18.5549	16.491	11.7918	11.5894	1.16494	0.74512	0.98515	-1.4989	0.39353	0.75846
8116635	BPHL	biphenyl hydrolase-like (serine hydrolase)	343.075	324.177	396.138	381.121	624.8	667.21	687.531	821.709	1.16487	0.29982	0.76847	1.16813	0.34509	0.767
7964834	CPM	carboxypeptidase M	523.251	475.221	625.923	537.169	157.078	164.057	181.915	184.3	1.16487	0.36241	0.80179	1.14038	0.43094	0.85685
7978776	C14orf106	chromosome 14 open reading frame 106	744.438	597.379	776.35	786.639	439.631	412.066	740.31	711.63	1.16483	0.33098	0.7515	1.70476	0.00019	0.0486
7966089	CMKLR1	chemokine-like receptor 1	56.0987	63.5825	68.3694	71.0323	74.9523	64.2169	78.3075	73.6849	1.16478	0.54197	0.91976	1.09214	0.72361	0.9827
7941401	OVOL1	ovo-like 1(Drosophila)	151.915	145.91	194.471	152.42	3363.36	3166.78	865.558	1127.74	1.16475	0.4858	0.86495	-3.27605	2.21276e-12	0.00371
8037186	LIPE	lipase, hormone-sensitive	222.69	236.656	265.666	269.354	153.232	229.487	204.76	192.673	1.16474	0.32401	0.87304	1.03844	0.8745	0.9977
7902930	HSP90B3P	Homo sapiens heat shock protein 90kDa beta (Grp94), member 3 (pseudogene) (HSP90B3P), non-coding RNA.	93.1278	98.2025	116.723	106.128	124.108	107.824	116.368	118.025	1.16474	0.47494	0.87586	1.01061	0.95916	0.99995
8066590	TNNC2	troponin C type 2 (fast)	163.069	154.602	181.249	188.749	180.523	191.592	197.745	179.768	1.16472	0.38046	0.82026	1.01451	0.93643	0.99978
8153550	NRBP2	nuclear receptor binding protein 2	425.917	464.848	508.651	528.809	361.316	399.713	459.41	460.832	1.16468	0.29397	0.73641	1.20921	0.18605	0.59834
7992639	TBC1D24	TBC1 domain family, member 24	325.081	337.191	385.262	386.05	345.338	396.047	429.712	495.899	1.16464	0.26595	0.77806	1.24849	0.21228	0.55368
8180282			364.127	390.287	432.726	445.854	609.801	638.904	749.571	943.607	1.16459	0.29124	0.77902	1.35595	0.09047	0.32613
8049934	NEU4	sialidase 4	212.265	201.431	239.232	242.53	259.792	267.366	266.861	260.397	1.16453	0.3324	0.75142	1.00019	0.999	1
8166663			293.975	289.343	330.05	349.231	323.376	376.416	367.154	360.331	1.16451	0.30498	0.76548	1.03957	0.81024	0.99373
8062041	ACSS2	acyl-CoA synthetase short-chain family member 2	726.791	694.361	805.976	848.843	536.068	481.331	640.76	760.519	1.16442	0.25277	0.7644	1.37731	0.0677	0.26766
8035825	ZNF676	zinc finger protein 676	16.9793	20.0669	19.1685	23.969	21.7734	18.8428	19.4474	18.7738	1.16442	0.73396	0.97713	-1.06266	0.88238	0.99826
7905974	HCN3	hyperpolarization activated cyclic nucleotide-gated potassium channel 3	319.684	324.096	360.166	389.414	329.249	322.388	520.788	591.358	1.16434	0.31024	0.75353	1.7067	0.00153	0.04551
8024299	RPS15	ribosomal protein S15	6928.61	5765.36	7033.61	7746.32	3418.19	3637.45	3746.67	3716.13	1.16433	0.31265	0.69545	1.05771	0.628	0.97561
7947199	LGR4	leucine-rich repeat-containing G protein-coupled receptor 4	985.301	996.991	1152.41	1155.55	1883.88	1867.82	2084.83	2232.18	1.16429	0.18167	0.5971	1.15068	0.24992	0.65389
7952927	B4GALNT3	beta-1,4-N-acetyl-galactosaminyl transferase 3	255.085	251.373	282.69	306.969	383.641	427.582	451.078	492.846	1.16428	0.33644	0.77923	1.16358	0.34491	0.78185
7946579	LYVE1	lymphatic vessel endothelial hyaluronan receptor 1	45.6323	49.69	58.6875	52.2903	49.2166	42.2143	42.9895	45.2595	1.16424	0.58834	0.94066	-1.03606	0.90465	0.99905
8027996	PSENEN	presenilin enhancer 2 homolog (C. elegans)	4522.29	4172.79	5118.76	5004.27	2533.43	2939.94	3159.11	3112.25	1.16422	0.20638	0.66846	1.14579	0.30488	0.72773
8061799	BPIL3	bactericidal/permeability-increasing protein-like 3	129.082	138.8	153.992	157.877	155.403	161.972	166.079	129.185	1.1642	0.40455	0.86886	-1.07489	0.7373	0.9835
8037309	PHLDB3	pleckstrin homology-like domain, family B, member 3	155.438	164.962	191.962	181.046	237.055	250.36	235.762	235.698	1.16419	0.39311	0.79219	-1.03384	0.82822	0.9967
8002992		Homo sapiens cDNA FLJ46610 fis, clone TKIDN2010278.	89.8462	86.6105	97.076	108.351	103.567	91.9462	99.3963	131.5	1.16418	0.48888	0.91204	1.18097	0.52321	0.89242
8082298	C3orf46	chromosome 3 open reading frame 46	126.984	124.23	137.263	155.195	232.439	228.223	198.188	206.955	1.16418	0.44335	0.82081	-1.13704	0.41573	0.8789
8127425	LMBRD1	LMBR1 domain containing 1	366.938	303.887	383.674	397.273	497.958	511.402	666.748	600.806	1.16416	0.36741	0.78357	1.2558	0.1238	0.53519
8131179	TTYH3	tweety homolog 3 (Drosophila)	797.303	853.402	964.875	956.769	927.25	906.576	1072.76	1132.19	1.16414	0.22824	0.65071	1.20238	0.14713	0.51776
8038925	ZNF615	zinc finger protein 615	112.257	87.1808	121.421	110.748	51.6594	39.6032	115.671	150.592	1.16412	0.53078	0.94771	2.91755	0.00132	0.03861
7968872	DNAJC15	DnaJ (Hsp40) homolog, subfamily C, member 15	1909.22	1794.14	2157.46	2153.69	2070.25	2137.1	2040.67	2027.75	1.16412	0.19328	0.58898	-1.03415	0.76611	0.99093
8118682	PHF1	PHD finger protein 1	473.011	468.794	571.598	524.746	394.924	390.578	465.912	518.399	1.16409	0.28451	0.72837	1.2531	0.13697	0.46115
8075693			28.1177	26.752	33.6888	30.1819	28.5543	25.0117	31.6911	35.2541	1.16404	0.65755	0.95965	1.24977	0.52672	0.89255
8131573	ARL4A	ADP-ribosylation factor-like 4A	176.126	169.87	192.876	209.861	138.878	169.577	195.501	183.809	1.164	0.38917	0.85357	1.22971	0.30466	0.71669
8142102	ATXN7L1	ataxin 7-like 1	1298.32	1246.21	1498.25	1463.46	813.967	577.597	1592.22	1590.55	1.16395	0.20669	0.77982	2.28719	1.10274e-07	0.00792
7969975			122.875	126.875	152.289	138.392	115.528	106.321	135.438	124.197	1.16389	0.43469	0.8633	1.17032	0.4466	0.85253
8168357	RPS26P11	Homo sapiens ribosomal protein S26 pseudogene 11 (RPS26P11), non-coding RNA.	698.648	620.93	814.5	721.297	422.864	390.038	468.584	463.338	1.16385	0.34119	0.76275	1.14641	0.3332	0.80937
8014257			207.298	213.068	252.094	237.135	192.222	202.536	294.387	308.57	1.16382	0.34969	0.78042	1.52741	0.00943	0.128
8166440	DDX53	DEAD (Asp-Glu-Ala-Asp) box polypeptide 53	40.495	53.9822	59.4156	50.529	51.5287	53.9434	48.6014	51.7823	1.16372	0.63893	0.9532	-1.05069	0.85088	0.99789
8007885	NSF	N-ethylmaleimide-sensitive factor	1785.05	1724.19	2088.96	1994.78	988.264	1067.32	1160.76	1416.71	1.16371	0.21227	0.73363	1.25389	0.17527	0.47644
7961243	TAS2R8	taste receptor, type 2, member 8	11.0672	11.839	15.3255	11.329	15.1519	12.4526	14.0385	12.2123	1.16364	0.78392	0.98449	-1.05157	0.92233	0.99942
8147019	FAM164A	family with sequence similarity 164, member A	626.817	608.868	721.674	716.208	437.052	397.49	684.913	698.046	1.16363	0.22073	0.68579	1.65715	0.00035	0.03456
7964828	LOC387867	PREDICTED: Homo sapiens similar to 40S ribosomal protein SA (p40) (34/67 kDa laminin receptor) (Colon carcinoma laminin-binding protein) (NEM/1CHD4) (Multidrug resistance-associated protein MGr1-Ag) (LOC387867), mRNA.	2998.8	3013.94	3420.27	3575.17	1675.2	1587.87	2185.99	2098.94	1.16344	0.18522	0.61272	1.31316	0.02838	0.20178
8045768	ARL6IP6	ADP-ribosylation-like factor 6 interacting protein 6	693.366	650.939	769.418	794.591	557.93	578.953	652.27	635.181	1.16343	0.25398	0.67832	1.13244	0.33969	0.78618
8117746	SNORD32B	Homo sapiens small nucleolar RNA, C/D box 32B (SNORD32B), non-coding RNA.	170.317	163.114	201.869	186.052	153.868	140.388	172.701	167.959	1.16342	0.39632	0.82909	1.1577	0.41942	0.84222
8144397	DUB3	deubiquitinating enzyme 3	63.6799	78.0355	90.0834	74.7707	83.8334	84.6314	88.689	77.272	1.16328	0.58502	0.9298	-1.01509	0.94751	0.99992
8149241	DUB3	deubiquitinating enzyme 3	63.6799	78.0355	90.0834	74.7707	83.8334	84.6314	88.689	77.272	1.16328	0.58502	0.9298	-1.01509	0.94751	0.99992
7926368	VIM	vimentin	5142.41	5153.04	6213.16	5763.29	78.6622	79.5049	59.2727	92.2921	1.16328	0.20403	0.89576	-1.04356	0.88439	0.99854
8165856			14.394	15.2593	18.0467	16.4479	16.5403	15.1014	17.772	17.9652	1.16326	0.73632	0.97444	1.12943	0.77465	0.98625
8136940	FAM115C	family with sequence similarity 115, member C	342.881	322.839	380.592	393.798	392.422	377.646	543.423	602.355	1.16324	0.30343	0.74809	1.48789	0.01137	0.12756
7948741	B3GAT3	beta-1,3-glucuronyltransferase 3 (glucuronosyltransferase I)	536.333	485.186	592.217	596.01	389.569	328.561	597.769	565.377	1.1632	0.27557	0.77168	1.61969	0.00301	0.07801
7945595	MUC6	mucin 6, oligomeric mucus/gel-forming	162.79	152.022	190.462	175.702	184.012	169.383	178.132	145.774	1.16312	0.41333	0.86739	-1.09104	0.67444	0.9701
8015456	KLHL11	kelch-like 11 (Drosophila)	385.668	421.724	461.012	477.968	435.769	448.922	491.751	521.12	1.16298	0.30515	0.7323	1.14489	0.3348	0.78874
8110074	HMP19	HMP19 protein	57.7301	57.0093	70.9636	62.4735	63.8838	69.4082	64.0029	61.4067	1.16296	0.55328	0.91307	-1.06285	0.80299	0.99314
8158998	RPL7A	ribosomal protein L7a	1282.81	1123.79	1348.09	1450.5	1905.39	2296.19	1296.69	1469.48	1.16288	0.29836	0.78085	-1.51891	0.01534	0.13665
7941769	KDM2A	lysine (K)-specific demethylase 2A	1054.82	1030.87	1174.87	1250.5	1538	1526.13	1786.59	1910.99	1.16286	0.23623	0.64462	1.20673	0.12848	0.48868
7938989	GAS2	growth arrest-specific 2	25.8378	26.2407	29.7942	30.7635	24.3368	25.1955	26.4738	25.412	1.16282	0.64703	0.95243	1.04751	0.89394	0.99844
8109819	FBLL1	fibrillarin-like 1	168.716	178.118	189.863	213.425	171.291	149.633	175.866	174.671	1.16277	0.41684	0.84347	1.09227	0.62965	0.96097
7949679	SPTBN2	spectrin, beta, non-erythrocytic 2	189.434	225.886	227.128	255.788	459.756	431.001	472.96	539.436	1.16276	0.44484	0.84513	1.13656	0.42539	0.89512
7978718	SEC23A	Sec23 homolog A (S. cerevisiae)	3793.44	3576.8	4277.1	4292.61	2360.51	2356.11	2512.94	2396.12	1.16274	0.18452	0.58958	1.0408	0.7268	0.9848
8107859	LYRM7	Lyrm7 homolog (mouse)	234.045	220.914	263.643	265.328	157.106	141.029	230.059	251.511	1.16268	0.32483	0.81447	1.61527	0.01211	0.11028
7933731			14.1336	13.2996	15.7196	16.1761	14.0708	14.6991	15.6541	12.2195	1.16267	0.73975	0.97921	-1.03216	0.94915	0.99986
8144701	LOC100131581	hypothetical LOC100131581	50.0658	46.316	68.8765	43.1758	46.994	32.1014	29.7551	43.947	1.16259	0.67092	0.97224	-1.07318	0.86419	0.99772
8111915	SEPP1	selenoprotein P, plasma, 1	21.0998	22.9934	25.9163	25.3458	29.0906	27.3452	31.8642	32.3529	1.16258	0.67982	0.95733	1.13788	0.68845	0.97163
8180361			269.101	247.172	288.452	311.751	333.829	371.918	499.865	524.476	1.16257	0.36719	0.79365	1.45143	0.0153	0.19927
8032926	PTPRS	protein tyrosine phosphatase, receptor type, S	1318.94	1244.62	1460.93	1519.38	1535	1429.24	1598.96	1757.95	1.16257	0.23177	0.68926	1.13247	0.36749	0.79431
8017505	GH1	growth hormone 1	72.3668	69.3059	86.2027	78.4946	83.3457	72.3985	88.8236	69.7999	1.16252	0.51951	0.92539	1.01849	0.94664	0.99981
8178554	LY6G5C	lymphocyte antigen 6 complex, locus G5C	128.688	118.38	142.729	144.488	125.776	153.585	136.553	124.53	1.1625	0.41883	0.87731	-1.07001	0.76148	0.9863
8055992	ACVR1C	activin A receptor, type IC	124.028	117.349	131.133	149.453	91.0987	101.735	107.176	101.62	1.16244	0.46709	0.88378	1.08278	0.71284	0.97949
7904927	GJA8	gap junction protein, alpha 8, 50kDa	72.8477	70.6023	82.4014	84.339	64.314	60.7125	63.5552	59.7097	1.16236	0.48752	0.89699	-1.01429	0.95414	0.99989
8176572			176.739	122.743	181.381	166.722	165.368	183.284	168.859	153.511	1.16236	0.52781	0.90971	-1.08153	0.68529	0.98374
7990457	MAN2C1	mannosidase, alpha, class 2C, member 1	496.455	508.79	578.265	590.167	659.516	691.299	720.856	742.982	1.16234	0.24435	0.66981	1.08367	0.53674	0.92245
8153041			69.331	71.4725	81.5976	82.0634	112.316	91.8263	90.1243	59.5769	1.16234	0.48336	0.93378	-1.36367	0.30274	0.68656
7948119	OR8J3	olfactory receptor, family 8, subfamily J, member 3	21.9651	16.1525	22.0451	22.2572	21.1574	16.9843	23.07	24.8508	1.16225	0.72362	0.97971	1.25639	0.57975	0.93109
7924307			97.4843	39.7744	63.7567	95.7725	14.6112	12.7386	13.7307	14.0202	1.16225	0.72684	0.99238	1.01467	0.97574	0.99999
8136065	LOC407835	Homo sapiens mitogen-activated protein kinase kinase 2 pseudogene (LOC407835), non-coding RNA.	429.638	481.548	493.222	565.76	447.468	394.381	436.777	406.709	1.1622	0.37276	0.81174	1.00194	0.99041	1
7954995			19.2105	20.091	25.1688	20.5048	17.0526	18.0304	19.2295	20.3561	1.16213	0.71757	0.97168	1.12834	0.76733	0.98504
8072584	RPS17P16	ribosomal protein S17 pseudogene 16	910.607	751.801	934.264	997.62	857.527	826.316	889.421	841.36	1.1621	0.34077	0.74568	1.02788	0.83283	0.99758
8025895	PRKCSH	protein kinase C substrate 80K-H	5107.13	5491.39	6191.01	6125.02	7040.93	7126.3	8250.27	8395.84	1.16205	0.19667	0.57967	1.17497	0.13384	0.5311
8115342			8.97153	9.13722	11.486	9.55682	9.04001	8.09846	9.00089	10.0894	1.16202	0.79717	0.98686	1.11389	0.85726	0.99523
7973078	RNASE10	ribonuclease, RNase A family, 10 (non-active)	36.868	41.041	44.3891	46.1384	41.0719	36.4299	45.3987	42.8406	1.16197	0.60683	0.94488	1.13854	0.66399	0.96328
8116829			17.4166	16.8757	21.2456	18.6008	17.5804	18.5503	18.0045	18.9838	1.16197	0.72321	0.97164	1.02374	0.95442	0.99988
8086222	SCN5A	sodium channel, voltage-gated, type V, alpha subunit	162.563	151.719	170.49	194.687	106.167	90.7674	96.7705	93.7875	1.16194	0.44308	0.88446	-1.03346	0.88362	0.99833
7905185	RPRD2	regulation of nuclear pre-mRNA domain containing 2	1573.46	1479.12	1770.46	1776.37	1955.5	1891.14	3128.76	3515.54	1.16191	0.20466	0.66226	1.7273	0.0002	0.01991
8054092	TMEM131	transmembrane protein 131	721.926	635.307	779.284	797.692	1778.19	1613.13	1741.93	1810.63	1.1619	0.28978	0.71662	1.04754	0.72307	0.98575
[truncated: 27,093 more rows]

## Sheet: S9_Entrez Gene Table
Transcriptomic Data
S9-focused Entrez Gene Table
Column A to C: Gene specific information based on the automated Probe Set to Genes conversion (Entrez Gene Database)
Column D and E: Fold change of control and rHla-treated S9 and 16HBE14o- cells
All values are given as exported from Rosetta Bioanalyzer software
Primary Sequence Cluster Name	Entrez GeneID	Unigene Code	Fold Change [KO: S9 vs. HLA: S9]	Fold Change[KO: HBE vs. HLA: HBE]
NR4A2	4929	Hs.563344	7.99979	6.87374
FOS	2353	Hs.718415	6.99416	13.7074
IL6	3569	Hs.654458	4.07129	2.49759
DUSP1	1843	Hs.171695	3.85729	4.27349
EGR1	1958	Hs.326035	3.82366	3.00869
IL8	3576	Hs.624	3.33594	-1.01616
ADM	133	Hs.441047	3.31279	1.52024
ADAMTS1	9510	Hs.643357	3.18191	-1.04832
KLF4	9314	Hs.376206	2.84788	1.00217
FOSB	2354	Hs.590958	2.75585	7.38567
ATF3	467	Hs.460	2.73689	4.58544
PTX3	5806	Hs.591286	2.68894	-1.03236
TRIB1	10221	Hs.444947	2.68555	1.30912
NR4A1	3164	Hs.524430	2.66317	3.53726
SGK1	6446	Hs.510078	2.61712	1.61463
MYC	4609	Hs.202453	2.52871	-1.44887
DUSP6	1848	Hs.298654	2.44648	-1.23372
NR4A3	8013	Hs.279522	2.33387	-1.23372
PPP1R15A	23645	Hs.631593	2.19422	3.00179
CXCL2	2920	Hs.590921	2.1804	-1.01542
ZFP36	7538	Hs.534052	2.17273	2.20157
RGS2	5997	Hs.78944	2.06416	-1.4727
SLC2A3	6515	Hs.419240	2.00853	1.40798
GADD45A	1647	Hs.80409	2.00619	-1.09939
BCL6	604	Hs.478588	1.9639	2.33879
SAT1	6303	Hs.28491	1.94197	1.37437
TNFAIP3	7128	Hs.211600	1.87869	-1.42498
DUSP10	11221	Hs.497822	1.8651	-1.45417
RHOB	388	Hs.502876	1.85134	2.1337
C5orf41	153222	Hs.484195	1.84695	4.23749
JUN	3725	Hs.714791	1.8303	2.67383
TOB1	10140	Hs.531550	1.82084	2.36745
CYR61	3491	Hs.8867	1.81963	1.16621
PTGER4	5734	Hs.199248	1.8086	-1.25846
SPRY2	10253	Hs.18676	1.79057	1.11967
EDN1	1906	Hs.511899	1.77655	-5.45578
GDPD3	79153	Hs.289015	1.74026	1.30687
BTG1	694	Hs.255935	1.73706	-1.30968
CITED2	10370	Hs.82071	1.72545	3.90533
SIK1	150094	Hs.282113	1.72104	1.25433
NFIL3	4783	Hs.79334	1.63446	1.75295
CEBPD	1052	Hs.440829	1.61875	1.61973
IER3	8870	Hs.591785	1.60442	-1.60742
NFKBIA	4792	Hs.81328	1.50931	-1.07125
PMS2L5	5383	Hs.292996	-1.35284	-1.25903
HIST2H2BA	337875	Hs.585427	-1.49908	-1.23671
SKIL	6498	Hs.581632	-1.53386	-1.52257
HIST1H4E	8367	Hs.662174	-1.54583	-1.08216
HIST2H2AC	8338	Hs.408067	-1.60833	-1.05011
SERPINE1	5054	Hs.414795	-1.68891	-2.05884
ZBED5	58486	Hs.655066	-1.69087	-1.12665
LOC100134445	100134445	Hs.459573	-1.70802	-1.50364
PMEPA1	56937	Hs.517155	-1.70814	-2.56226
FBXO9	26268	Hs.216653	-1.7659	-1.70023
C3orf42	84657	Hs.302131	-1.78946	-2.40192
OBFC2A	64859	Hs.591610	-1.78976	-1.53141
SERTAD4	56256	Hs.600545	-1.82411	1.2212
F3	2152	Hs.62192	-1.83765	-3.02
STAG3L2	442582	Hs.709564	-1.85729	-2.30103
STAG3L1	54441	Hs.632310	-1.86995	-2.29885
LOC100129112	100129112	Hs.659741	-1.90619	-1.78037
STAG3L3	442578	Hs.661254	-1.90722	-2.38937
HIST2H3PS2	440686	Hs.628485	-1.92825	-1.5982
TAS2R31	259290	Hs.688197	-1.9416	-1.13445
ZF6	374929		-1.95704	-1.80428
LOC100128564	100128564	Hs.81892	-1.9765	-1.21305
TAS2R19	259294	Hs.687025	-1.98926	-1.14853
LOC51152	51152	Hs.633593	-2.03546	-1.51734
LOC100130713	100130713	Hs.711372	-2.10827	-2.40102
C9orf3	23733		-2.10994	-1.97037
NCRNA00171	80862	Hs.653168	-2.14945	-1.5737
C1orf199	284702	Hs.106212	-2.20402	-4.861
LOC51336	51336		-2.21252	-5.11126
HIST1H2AK	8330	Hs.558421	-2.30328	1.19589
FLJ21272	80100		-2.35911	-3.83747
BLID	414899	Hs.686109	-2.39099	-4.74216
LOC100130428	100130428	Hs.661469	-2.40068	-3.65519
LOC389834	389834	Hs.660656	-2.4194	-2.49478
LOC100133299	100133299	Hs.679984	-2.5689	-4.83408
LOC100130876	100130876	Hs.688866	-2.58707	-3.52164
ANKRD1	27063	Hs.448589	-2.6804	-1.34121
LOC100130104	100130104		-2.78049	-3.71188
CCL2	6347	Hs.303649	-2.93562	-2.17799
GPR21	2844	Hs.271341	-3.06264	-2.70041
LOC100133106	100133106	Hs.626043	-3.70305	-1.31301
LOC100131860	100131860	Hs.710056	-4.60589	-4.47922
FLJ36840	645524	Hs.655096	-5.93188	-3.1816
LOC644714	644714	Hs.712889	-6.51472	-3.47644

## Sheet: 16HBE14o-_Entrez Gene Table 
Transcriptomic Data
16HBE14o- focused Entrez Gene Table
Column A to C: Gene specific information based on the automated Probe Set to Genes conversion (Entrez Gene Database)
Column D and E: Fold change of control and rHla-treated S9 and 16HBE14o- cells
All values are given as exported from Rosetta Bioanalyzer software
Primary Sequence Cluster Name	Entrez GeneID	Unigene Code	Fold Change [KO: S9 vs. HLA: S9]	Fold Change [KO: HBE vs. HLA: HBE]
FOS	2353	Hs.718415	6.99416	13.7074
FOSB	2354	Hs.590958	2.75585	7.38567
NR4A2	4929	Hs.563344	7.99979	6.87374
ATF3	467	Hs.460	2.73689	4.58544
DUSP1	1843	Hs.171695	3.85729	4.27349
C5orf41	153222	Hs.484195	1.84695	4.23749
CITED2	10370	Hs.82071	1.72545	3.90533
TXNIP	10628	Hs.533977	1.07112	3.7641
NR4A1	3164	Hs.524430	2.66317	3.53726
ARL4D	379	Hs.183153	1.1382	3.29178
EGR1	1958	Hs.326035	3.82366	3.00869
PPP1R15A	23645	Hs.631593	2.19422	3.00179
LOC100131989	100131989		1.16739	2.97659
ZNF615	284370	Hs.368355	1.16412	2.91755
ZNF138	7697	Hs.184080	1.23884	2.74192
JMY	133746	Hs.482605	1.61865	2.72203
ZNF221	7638	Hs.631598	-1.07699	2.67746
TET1	80312	Hs.567594	1.36079	2.6758
JUN	3725	Hs.714791	1.8303	2.67383
ZFYVE1	53349	Hs.335106	1.16027	2.61184
HOXA5	3202	Hs.655218	2.02434	2.57857
CSRNP1	64651	Hs.370950	1.51366	2.56107
CCDC77	84318	Hs.631656	1.21303	2.55034
SLFN12	55106	Hs.663548	-1.082	2.52373
IL6	3569	Hs.654458	4.07129	2.49759
PAIP2B	400961	Hs.416735	1.11327	2.48687
KLHL24	54800	Hs.407709	1.39931	2.48403
KIAA1107	23285	Hs.21554	1.07183	2.47504
ZNF175	7728	Hs.119014	-1.01905	2.47312
TNFSF10	8743	Hs.478275	1.11933	2.4625
GOLPH3L	55204	Hs.646007	1.19401	2.45655
ARID4A	5926	Hs.161000	1.24041	2.42588
KDM3A	55818	Hs.557425	1.11013	2.39595
TRIM59	286827	Hs.212957	-1.18364	2.38787
HBP1	26959	Hs.162032	1.32823	2.38409
ZFP37	7539	Hs.150406	1.09817	2.38057
GPX8	493869	Hs.289044	1.12343	2.37305
C7orf60	154743	Hs.489734	1.23506	2.37288
TOB1	10140	Hs.531550	1.82084	2.36745
CCNG2	901	Hs.13291	1.43551	2.36664
FIGN	55137	Hs.593650	1.01615	2.35193
C1orf201	90529	Hs.403187	1.21849	2.34648
LOC157224	157224		1.0631	2.34136
BCL6	604	Hs.478588	1.9639	2.33879
NDC80	10403	Hs.414407	-1.03683	2.33204
CCNL1	57018	Hs.4859	1.35038	2.31435
ZFP14	57677	Hs.35524	1.38602	2.29337
KLHL15	80311	Hs.495854	1.58429	2.27469
GRAMD1C	54762	Hs.24583	-1.31764	2.25025
ZFP36	7538	Hs.534052	2.17273	2.20157
EGR3	1960	Hs.534313	1.43269	2.17674
C17orf39	79018	Hs.187422	1.21626	2.16799
DNAJB4	11080	Hs.13852	1.5859	2.16449
ZNF184	7738	Hs.158174	1.12461	2.14878
RHOB	388	Hs.502876	1.85134	2.1337
PRUNE	58497	Hs.78524	1.37666	2.13367
EFNA4	1945	Hs.449913	1.22954	2.12989
DLEU1	10301	Hs.591229	1.15511	2.12575
GADD45B	4616	Hs.110571	1.54008	2.12247
NEIL3	55247	Hs.405467	1.02994	2.11466
KBTBD7	84078	Hs.63841	1.34486	2.11461
PARP16	54956	Hs.30634	1.08609	2.1046
HES1	3280	Hs.250666	1.25949	2.07375
EGR2	1959	Hs.1395	1.3069	2.07061
ATXN7L1	222255	Hs.489603	1.11772	2.06986
ZNF292	23036	Hs.485892	1.31896	2.05077
ZNF382	84911	Hs.631591	-1.07956	2.04055
TRIM68	55128	Hs.523438	1.08109	2.02787
MLLT10	8028	Hs.30385	1.17751	2.02725
TCP11L2	255394	Hs.696047	1.28053	2.02096
PNRC1	10957	Hs.75969	1.38811	2.01828
PTCH1	5727	Hs.494538	-1.11862	2.01146
C1orf83	127428	Hs.558618	1.07832	2.01025
RSBN1	54665	Hs.486285	1.28373	1.98939
CEP97	79598	Hs.444135	1.18535	1.97855
FBXL20	84961	Hs.462946	1.18784	1.97822
ETV5	2119	Hs.43697	-1.09714	1.97711
HOXA2	3199	Hs.445239	-1.17899	1.97385
PLEKHG6	55200	Hs.631660	-1.03071	1.9654
HSF2	3298	Hs.158195	1.09519	1.96488
SYDE1	85360	Hs.528701	1.05701	1.96109
TESK2	10420	Hs.591499	1.06639	1.95563
CDC25C	995	Hs.656	-1.01007	1.95298
ZNF253	56242	Hs.659321	-1.06791	1.95099
IKZF2	22807	Hs.604950	1.28932	1.94917
ZNF740	283337	Hs.524458	-1.02843	1.94689
ZMYM3	9203	Hs.522684	1.17702	1.94672
USP30	84749	Hs.486434	1.06277	1.94263
BBS4	585	Hs.208681	1.11486	1.94172
LETMD1	25875	Hs.655272	-1.04813	1.94047
ZNF436	80818	Hs.293798	-1.03077	1.93737
HOXA6	3203	Hs.679517	1.17191	1.93433
FOXB1	27023	Hs.160375	1.34226	1.92901
PHF21A	51317	Hs.502458	1.1725	1.92561
RAB30	27314	Hs.40758	1.3706	1.92467
KIF20A	10112	Hs.718626	1.16121	1.92365
HERPUD1	9709	Hs.146393	1.23885	1.92338
TIPARP	25976	Hs.12813	-1.07595	1.92012
DEPDC1	55635	Hs.445098	1.23283	1.91351
DDIT3	1649	Hs.505777	1.1094	1.90943
MEGF9	1955	Hs.715550	1.26684	1.90755
KIF18A	81930	Hs.301052	1.08281	1.90667
CKS2	1164	Hs.83758	1.18969	1.90399
LOC389765	389765	Hs.601256	1.07409	1.90183
ZNF385A	25946	Hs.505653	1.11773	1.89489
ABHD10	55347	Hs.708240	1.08912	1.8944
HJURP	55355	Hs.532968	-1.04788	1.89292
C6orf35	729515	Hs.157212	1.17417	1.89117
ACBD5	91452	Hs.530597	1.18296	1.88626
FAM117B	150864	Hs.471130	1.24046	1.88442
NAPEPLD	222236	Hs.324271	-1.04202	1.87447
TP53INP1	94241	Hs.682015	1.00468	1.8736
SUOX	6821	Hs.558403	1.17656	1.87131
CEP170	9859	Hs.533635	1.14251	1.8705
TTK	7272	Hs.169840	1.09599	1.86245
C9orf126	286205	Hs.59504	1.05207	1.86074
PHF12	57649	Hs.714975	1.05953	1.86053
ZBTB40	9923	Hs.418966	1.1436	1.84695
IER2	9592	Hs.501629	1.35681	1.84417
BTN3A3	10384	Hs.167741	1.16101	1.84221
CSRP2BP	57325	Hs.488051	1.10471	1.83576
MYLIP	29116	Hs.484738	1.33027	1.83193
CENPL	91687	Hs.531856	1.03706	1.83192
CDCA2	157313	Hs.33366	-1.03302	1.82299
HELB	92797	Hs.505941	1.13706	1.82211
RNF144B	255488	Hs.148741	1.31457	1.82148
FRRS1	391059	Hs.454779	1.25959	1.82023
HMMR	3161	Hs.72550	1.15472	1.81883
FAM160B1	57700	Hs.192619	1.01033	1.81796
SP4	6671	Hs.88013	1.04997	1.81454
LBA1	9881	Hs.170999	1.1421	1.80885
ARSK	153642	Hs.585051	1.39749	1.80629
MXD1	4084	Hs.468908	1.35282	1.80447
MAFF	23764	Hs.517617	1.28254	1.80326
SLC25A12	8604	Hs.470608	1.05135	1.80185
FBXO8	26269	Hs.76917	1.09103	1.79761
ZBTB5	9925	Hs.161276	-1.08641	1.79271
FAM100B	283991	Hs.644033	1.1325	1.79002
MSL1	339287	Hs.532786	1.32325	1.7879
SLC35A1	10559	Hs.423163	1.20405	1.78551
FBXO32	114907	Hs.403933	1.03438	1.7851
AVPI1	60370	Hs.23918	1.56824	1.77711
C15orf42	90381	Hs.441708	1.10506	1.77676
CENPE	1062	Hs.75573	1.22747	1.77576
GAS2L3	283431	Hs.20575	1.02368	1.76982
RNF169	254225	Hs.370145	1.11104	1.76816
ZNF391	346157	Hs.651176	-1.00371	1.7678
CBLB	868	Hs.430589	1.17231	1.76665
SCYL3	57147	Hs.435560	1.08514	1.76507
FZD2	2535	Hs.142912	1.09251	1.76077
HECA	51696	Hs.197644	1.13682	1.76006
PLEKHM3	389072	Hs.159188	-1.02311	1.75995
TROAP	10024	Hs.524399	1.21623	1.75882
C6orf130	221443	Hs.227457	1.04811	1.75596
C14orf133	63894	Hs.16157	1.21202	1.75578
ESPL1	9700	Hs.153479	1.1139	1.75519
C5orf34	375444	Hs.661641	-1.09731	1.75503
KIAA1467	57613	Hs.132660	1.20799	1.75414
PTPRJ	5795	Hs.318547	-1.03622	1.75397
NFIL3	4783	Hs.79334	1.63446	1.75295
FAM83D	81610	Hs.472716	1.07862	1.75055
TRAFD1	10906	Hs.5148	1.09785	1.74779
FAM53C	51307	Hs.716415	1.11076	1.7461
IPMK	253430	Hs.499690	1.20578	1.74252
ZC3H6	376940	Hs.190477	1.02231	1.74155
RFX7	64864	Hs.282855	1.20035	1.73922
ZNF280D	54816	Hs.511477	1.04096	1.73917
CCNF	899	Hs.1973	1.07168	1.73768
SERTAD3	29946	Hs.515412	-1.03925	1.73579
FAM63A	55793	Hs.714698	1.06181	1.7352
FLJ10739	55736		1.16973	1.73249
TTC33	23548	Hs.348915	1.22045	1.7322
BCORL1	63035	Hs.496748	1.2177	1.73174
LHX2	9355	Hs.696425	1.08211	1.72741
RPRD2	23248	Hs.213666	1.16191	1.7273
NCK1	4690	Hs.477693	1.24777	1.72679
TTC23	64927	Hs.513195	1.01645	1.72656
GTSE1	51512	Hs.386189	1.04522	1.7239
SOS1	6654	Hs.709893	1.30306	1.72344
TNKS	8658	Hs.370267	1.1524	1.72072
B3GNT1	11041	Hs.8526	1.1955	1.71905
TANK	10010	Hs.132257	1.07491	1.71827
RIPK4	54101	Hs.517310	-1.02525	1.71814
C20orf177	63939	Hs.504920	1.02344	1.7177
TNRC6B	23112	Hs.372082	1.12857	1.71667
LDB1	8861	Hs.454418	1.12198	1.71494
KIF20B	9585	Hs.240	1.19951	1.71432
BTRC	8945	Hs.643802	1.09623	1.71378
GPRC5B	51704	Hs.148685	1.08672	1.71103
MYST4	23522	Hs.35758	1.21704	1.70834
HCN3	57657	Hs.706960	1.16434	1.7067
ZNF687	57592	Hs.186756	1.05135	1.70626
C14orf106	55320	Hs.437941	1.16483	1.70476
AURKA	6790	Hs.250822	1.14438	1.7044
KIAA0831	22863	Hs.414809	1.08646	1.7023
ZNF570	148268	Hs.350875	-1.12011	1.7018
PDP2	57546	Hs.654693	-1.20193	1.69975
CP110	9738	Hs.279912	1.10439	1.6972
WDR48	57599	Hs.706774	1.05248	1.69668
CCDC21	64793	Hs.63795	-1.07006	1.6962
METTL4	64863	Hs.126888	1.13265	1.69521
CNOT8	9337	Hs.26703	1.22555	1.69205
CBFA2T2	9139	Hs.153934	1.20146	1.68979
PXMP4	11264	Hs.654857	1.14244	1.68698
MAST3	23031	Hs.466184	1.11246	1.68503
RICTOR	253260	Hs.407926	-1.00011	1.67704
BUB1B	701	Hs.631699	1.04871	1.674
YEATS2	55689	Hs.632575	1.25704	1.67348
NUPR1	26471	Hs.513463	1.07362	1.66729
ZBTB44	29068	Hs.178499	1.06944	1.66599
KIF18B	146909	Hs.135094	1.12325	1.6658
C11orf30	56946	Hs.352588	1.09663	1.66566
CENPF	1063	Hs.497741	1.16815	1.6655
MGA	23269	Hs.187569	1.13896	1.66306
BCL9	607	Hs.415209	1.07062	1.66306
PLK1	5347	Hs.592049	1.0456	1.66124
PLCE1	51196	Hs.655033	1.17233	1.6611
MGC9925	257476		1.22969	1.66
ZFP64	55734	Hs.473082	1.16097	1.65727
FAM164A	51101	Hs.271876	1.16363	1.65715
GPSM2	29899	Hs.584901	1.14403	1.65678
PHF3	23469	Hs.348921	1.12025	1.65551
ATG4C	84938	Hs.7353	1.31364	1.65386
C16orf70	80262	Hs.513666	1.00759	1.65272
KIF2C	11004	Hs.69360	1.04302	1.64821
YOD1	55432	Hs.567533	1.19308	1.64583
KIAA0355	9710	Hs.330073	1.12104	1.63941
SOS2	6655	Hs.291533	1.1886	1.63805
ORAI3	93129	Hs.460617	1.01782	1.63652
C1orf25	81627	Hs.591488	1.11264	1.63629
MADD	8567	Hs.82548	1.12675	1.63419
APPBP2	10513	Hs.84084	1.12336	1.62882
SLC25A36	55186	Hs.144130	1.14374	1.62552
ZNF609	23060	Hs.595451	1.16603	1.62338
MICB	4277	Hs.130838	1.20112	1.62272
C10orf118	55088	Hs.159066	1.17726	1.62225
DEDD2	162989	Hs.515432	1.52185	1.62025
CEBPD	1052	Hs.440829	1.61875	1.61973
MEPCE	56257	Hs.178011	1.18717	1.61774
CEP57	9702	Hs.101014	1.04398	1.61732
CHD8	57680	Hs.530698	1.05085	1.61466
SGK1	6446	Hs.510078	2.61712	1.61463
CEP76	79959	Hs.236940	1.05291	1.61259
C13orf34	79866	Hs.714340	1.01566	1.60787
GATAD2B	57459	Hs.4779	-1.01597	1.59611
YPEL5	51646	Hs.515890	1.08249	1.59484
EZH1	2145	Hs.194669	-1.07336	1.59397
ACSF2	80221	Hs.288959	1.19119	1.58429
C15orf41	84529	Hs.48348	1.09269	1.57372
KDM3B	51780	Hs.714832	1.0692	1.57349
RXRB	6257	Hs.388034	1.19911	1.56789
PRR12	57479	Hs.590971	1.15143	1.56711
PRKACB	5567	Hs.487325	1.11533	1.56594
TAF8	129685	Hs.520122	-1.01128	1.56438
ID2	3398	Hs.180919	1.38161	1.55949
HIST1H4C	8364	Hs.46423	1.176	1.55565
WDR40A	25853	Hs.493750	1.00524	1.55249
IRF2	3660	Hs.654566	1.08877	1.55091
IGBP1	3476	Hs.496267	1.07765	1.54207
ASH1L	55870	Hs.491060	1.15527	1.54178
SMAD4	4089	Hs.75862	-1.02314	1.5407
CDCA8	55143	Hs.524571	-1.04365	1.53271
CTDSP2	10106	Hs.524530	1.06149	1.51075
RHOT1	55288	Hs.655325	1.21082	1.51031
LSM14B	149986	Hs.105379	1.14605	1.48769
ASB3	51130	Hs.40763	-1.0326	1.09411
PCID2	55795	Hs.508769	-1.18852	-1.3069
NPIPL3	23117	Hs.552700	-1.25002	-1.43186
PXN	5829	Hs.446336	-1.14814	-1.48018
CLIP1	6249	Hs.524809	1.01223	-1.5082
TTC19	54902	Hs.462316	-1.22388	-1.51356
PPM2C	54704	Hs.22265	1.08803	-1.51888
NCRNA00152	112597	Hs.652166	-1.04483	-1.52172
MGC10947	84760		-1.31363	-1.52202
NEDD4L	23327	Hs.185677	-1.1589	-1.52404
TFAP2A	7020	Hs.519880	-1.01161	-1.52745
CCDC84	338657	Hs.534613	-1.07957	-1.52812
ATP6V0A2	23545	Hs.201939	-1.06678	-1.53139
OBFC2A	64859	Hs.591610	-1.78976	-1.53141
FAM126A	84668	Hs.85603	1.02472	-1.53901
CLN8	2055	Hs.127675	-1.35383	-1.55706
RRP7B	91695	Hs.534041	-1.21545	-1.56258
ANKRD13A	88455	Hs.528703	1.07012	-1.56305
WDR75	84128	Hs.399984	-1.16686	-1.57056
AEN	64782	Hs.436102	-1.23648	-1.57225
SOCS6	9306	Hs.44439	-1.01826	-1.58905
PODXL	5420	Hs.690098	1.01524	-1.5895
LCMT2	9836	Hs.200596	-1.30386	-1.58961
ZNF195	7748	Hs.386294	-1.46849	-1.59303
LOC641298	641298	Hs.552700	-1.27863	-1.59462
RIPK2	8767	Hs.103755	-1.04098	-1.59826
CCNYL1	151195	Hs.471234	-1.05276	-1.60135
C6orf145	221749	Hs.484500	-1.20712	-1.60143
VEGFA	7422	Hs.73793	1.15917	-1.60489
IER3	8870	Hs.591785	1.60442	-1.60742
BCAR3	8412	Hs.36958	-1.26061	-1.6082
EHD4	30844	Hs.143703	-1.01959	-1.61032
BCL2L1	598	Hs.516966	-1.09258	-1.61049
PTPRE	5791	Hs.127022	-1.2371	-1.61199
CSRP1	1465	Hs.108080	-1.06441	-1.61218
CBWD2	150472	Hs.531330	-1.15612	-1.61247
POLR3F	10621	Hs.472227	-1.17149	-1.61248
ETS2	2114	Hs.644231	1.0423	-1.61594
IPPK	64768	Hs.459896	-1.29112	-1.61813
FAM86B1	85002	Hs.458413	-1.26501	-1.61928
SLC25A32	81034	Hs.709278	-1.23857	-1.62039
CBWD5	220869	Hs.355950	-1.22837	-1.62247
BXDC1	84154	Hs.372265	-1.03971	-1.62484
TP53BP2	7159	Hs.523968	1.01397	-1.63278
GNL3	26354	Hs.313544	-1.09261	-1.63337
VGLL3	389136	Hs.435013	-1.12033	-1.63383
TNFRSF12A	51330	Hs.355899	-1.23415	-1.63404
ID3	3399	Hs.76884	1.0901	-1.63886
FOSL2	2355	Hs.220971	-1.23111	-1.63949
MYO1B	4430	Hs.439620	1.04176	-1.64045
MAT2A	4144	Hs.516157	-1.19844	-1.64179
BCAR1	9564	Hs.479747	-1.11735	-1.64288
PLEK2	26499	Hs.170473	-1.14541	-1.64349
IL18	3606	Hs.83077	1.00392	-1.64357
TMEM40	55287	Hs.475502	-1.15745	-1.64518
SH3RF1	57630	Hs.301804	-1.27536	-1.64586
C7orf30	115416	Hs.87385	-1.27961	-1.6489
DUSP12	11266	Hs.416216	-1.2381	-1.64899
CREBZF	58487	Hs.535319	-1.13278	-1.65094
MYO1E	4643	Hs.654506	-1.25931	-1.65192
PMM2	5373	Hs.659263	-1.32864	-1.65443
MIR21	406991	Hs.444569	-1.33342	-1.65543
COTL1	23406	Hs.289092	-1.04286	-1.65547
LYAR	55646	Hs.425427	-1.01585	-1.65775
HERC4	26091	Hs.51891	1.11266	-1.66152
TRIM16L	147166	Hs.164324	-1.29331	-1.66351
DNAJC2	27000	Hs.558476	-1.14639	-1.66898
PPRC1	23082	Hs.533551	-1.18599	-1.67223
EFHD2	79180	Hs.465374	-1.0176	-1.67319
CLIP4	79745	Hs.122927	-1.1103	-1.67895
KIAA0226	9711	Hs.478868	-1.08826	-1.68415
CMTM3	123920	Hs.298198	-1.11656	-1.6848
GTPBP4	23560	Hs.215766	-1.40122	-1.68857
PDSS1	23590	Hs.558468	-1.26473	-1.69171
DNMBP	23268	Hs.500771	-1.01828	-1.69843
FBXO9	26268	Hs.216653	-1.7659	-1.70023
SSFA2	6744	Hs.591602	1.0352	-1.70359
SLC22A4	6583	Hs.310591	-1.12189	-1.70413
USP6NL	9712	Hs.498661	1.12493	-1.70978
RPL37A	6168	Hs.433701	-1.08866	-1.71388
GPATCH4	54865	Hs.193832	-1.20886	-1.71718
PDXDC2	283970	Hs.513695	-1.25599	-1.71767
EXO1	9156	Hs.498248	-1.18222	-1.72292
C9orf131	138724	Hs.148250	-1.27939	-1.72945
SERPINB1	1992	Hs.381167	-1.02977	-1.72966
CD44	960	Hs.502328	1.06591	-1.73264
NOL6	65083	Hs.493709	-1.02331	-1.7377
CD3EAP	10849	Hs.710495	-1.39452	-1.74286
NOTCH2NL	388677	Hs.655156	-1.34945	-1.74393
BYSL	705	Hs.106880	-1.18703	-1.74567
CDC42EP1	11135	Hs.225356	-1.2444	-1.74628
UTP15	84135	Hs.406703	-1.12258	-1.75073
DNTTIP2	30836	Hs.85769	-1.24014	-1.75296
SFRS7	6432	Hs.309090	-1.16182	-1.75368
THBS1	7057	Hs.164226	-1.0465	-1.75474
IFIT1	3434	Hs.20315	1.11305	-1.75529
PHLDA1	22822	Hs.602085	1.10654	-1.75852
F2RL1	2150	Hs.154299	1.17995	-1.75869
PALLD	23022	Hs.151220	-1.06446	-1.75874
CBWD1	55871	Hs.531330	-1.2068	-1.75906
MRAS	22808	Hs.527021	1.05887	-1.75988
TMEM208	29100	Hs.433203	-1.29655	-1.76036
NDUFAF4	29078	Hs.512144	-1.07699	-1.76096
DKK1	22943	Hs.40499	1.3136	-1.76252
PNPT1	87178	Hs.388733	-1.22141	-1.76881
NOP58	51602	Hs.471104	-1.13626	-1.77044
TRIM16	10626	Hs.123534	-1.08417	-1.77178
EHD1	10938	Hs.523774	-1.03275	-1.77365
NFKBID	84807	Hs.466531	-1.16781	-1.77653
MAK16	84549	Hs.583805	-1.29105	-1.7783
PDGFA	5154	Hs.535898	-1.36843	-1.78189
WDR43	23160	Hs.622982	-1.20322	-1.78601
ILKAP	80895	Hs.92033	-1.12063	-1.78866
DSE	29940	Hs.486292	-1.03761	-1.80147
PNO1	56902	Hs.262858	-1.05023	-1.80189
ZF6	374929		-1.95704	-1.80428
ADAMTS16	170690	Hs.661915	-1.36201	-1.81119
TIMM8A	1678	Hs.447877	-1.17406	-1.8113
SPRY4	81848	Hs.323308	1.60674	-1.81151
RIMKLB	57494	Hs.504670	-1.21701	-1.82049
NT5DC3	51559	Hs.48428	-1.36624	-1.82458
RAB3IP	117177	Hs.258209	-1.12418	-1.83272
GNL2	29889	Hs.75528	-1.24215	-1.8329
SMURF2	64750	Hs.705442	-1.14926	-1.83578
LYN	4067	Hs.699154	1.08672	-1.85211
SNAI2	6591	Hs.360174	-1.34551	-1.8523
ABLIM3	22885	Hs.49688	-1.18543	-1.8533
LMO7	4008	Hs.207631	-1.07185	-1.85474
SETMAR	6419	Hs.475300	-1.66184	-1.85489
KTI12	112970	Hs.655082	1.05724	-1.85928
UTP3	57050	Hs.322901	-1.37931	-1.8624
ZC3H12A	80149	Hs.656294	1.00287	-1.86404
BCL2L11	10018	Hs.469658	1.08478	-1.86469
DDX21	9188	Hs.223141	-1.20669	-1.86901
PAK1IP1	55003	Hs.310231	-1.20384	-1.86924
NOP2	4839	Hs.534334	-1.20479	-1.87126
HIVEP1	3096	Hs.567284	-1.49798	-1.87212
IL1RAP	3556	Hs.478673	-1.03488	-1.87796
TATDN1	83940	Hs.170568	-1.3256	-1.88727
STAMBPL1	57559	Hs.16229	-1.04482	-1.88879
WNT7A	7476	Hs.72290	1.22859	-1.89408
NT5E	4907	Hs.153952	1.09272	-1.89526
KRT81	3887	Hs.658118	1.08163	-1.89664
POLR1C	9533	Hs.584839	-1.23041	-1.89792
METTL1	4234	Hs.42957	-1.21659	-1.90229
TPM3	7170	Hs.535581	-1.22746	-1.90484
TPM1	7168	Hs.133892	-1.2507	-1.91024
IFNGR1	3459	Hs.520414	1.0601	-1.91229
PDGFB	5155	Hs.1976	-1.27348	-1.91276
ICAM1	3383	Hs.643447	1.06508	-1.92335
POP1	10940	Hs.252828	-1.41155	-1.92375
TAGLN	6876	Hs.410977	-1.17281	-1.92486
ZYX	7791	Hs.490415	-1.13704	-1.92762
IFRD1	3475	Hs.7879	-1.24502	-1.93206
ZNF706	51123	Hs.374485	-1.12921	-1.94069
CXCL1	2919	Hs.789	1.0583	-1.9407
SMAD3	4088	Hs.714621	-1.06144	-1.94857
TMEM133	83935	Hs.44004	1.01852	-1.95313
LOC728220	728220		1.00531	-1.9567
PHLDB2	90102	Hs.477114	-1.05037	-1.96733
C9orf3	23733		-2.10994	-1.97037
NOP56	10528	Hs.376064	1.03254	-1.97043
ZFP36L2	678	Hs.503093	1.18211	-1.97905
NET1	10276	Hs.25155	1.12589	-1.98175
SLC20A2	6575	Hs.653173	-1.18307	-1.98506
SOX9	6662	Hs.647409	1.15065	-1.98975
OK/SW-CL.58	100131766	Hs.683432	-1.04439	-1.99707
SPRED2	200734	Hs.59332	-1.03057	-1.99808
NFKB1	4790	Hs.654408	-1.21581	-2.01459
MAP2K3	5606	Hs.514012	-1.13049	-2.0214
KRT17	3872	Hs.2785	1.01019	-2.02398
NIP7	51388	Hs.585728	-1.1933	-2.02448
FHL2	2274	Hs.443687	-1.34967	-2.02474
CYB5R1	51706	Hs.334832	-1.01837	-2.02753
NOP16	51491	Hs.696283	-1.15648	-2.02927
HK2	3099	Hs.406266	1.01297	-2.03144
CCND1	595	Hs.523852	-1.43971	-2.03313
WDR4	10785	Hs.248815	-1.54211	-2.0388
MARS2	92935	Hs.116602	-1.18168	-2.04177
CFLAR	8837	Hs.390736	-1.16865	-2.05239
SERPINE1	5054	Hs.414795	-1.68891	-2.05884
C1orf74	148304	Hs.497642	-1.31497	-2.06414
NUAK2	81788	Hs.497512	1.42202	-2.06808
TM4SF1	4071	Hs.715499	1.29906	-2.07324
TGM2	7052	Hs.517033	-1.08549	-2.08156
ANGPTL4	51129	Hs.9613	-1.0065	-2.08464
CSF1	1435	Hs.591402	-1.04492	-2.08785
PLAU	5328	Hs.77274	-1.44061	-2.09215
BAMBI	25805	Hs.533336	1.33829	-2.09891
TUFT1	7286	Hs.489922	-1.49768	-2.10753
GAL	2586		1.08075	-2.10834
VCL	7414	Hs.643896	-1.10738	-2.11376
OCLM	10896	Hs.679230	-1.63921	-2.12094
RNF19A	25897	Hs.292882	-1.28896	-2.12344
PLXNA2	5362	Hs.497626	-1.00364	-2.12499
LOC100131541	100131541	Hs.661972	-1.92822	-2.12747
GBP1	2633	Hs.62661	-1.31146	-2.13099
EXOSC3	51010	Hs.602571	-1.40398	-2.15923
MKI67IP	84365	Hs.367842	-1.28838	-2.16367
TFPI2	7980	Hs.438231	-1.05189	-2.16981
CCL2	6347	Hs.303649	-2.93562	-2.17799
THBD	7056	Hs.2030	-1.1719	-2.17808
RBM14	10432	Hs.533712	-1.67821	-2.18488
FJX1	24147	Hs.39384	1.23851	-2.2006
SMOX	54498	Hs.433337	1.22813	-2.22523
LOC388796	388796	Hs.400876	-1.24517	-2.23054
SCHIP1	29970	Hs.134665	-1.42899	-2.26072
FBXW10	10517	Hs.592128	-1.09511	-2.26652
EMR2	30817	Hs.531619	1.03391	-2.27496
PLEKHA7	144100	Hs.12332	-1.10921	-2.28863
FLJ40969	284742		1.07065	-2.28931
TGFA	7039	Hs.170009	-1.22619	-2.29419
STAG3L1	54441	Hs.632310	-1.86995	-2.29885
STAG3L2	442582	Hs.709564	-1.85729	-2.30103
SLC26A2	1836	Hs.302738	1.07198	-2.30149
SLC20A1	6574	Hs.187946	-1.24436	-2.30489
C11orf24	53838	Hs.303025	-1.03948	-2.33406
ELL2	22936	Hs.192221	-1.11371	-2.34188
CTPS	1503	Hs.473087	-1.23884	-2.35739
DAPP1	27071	Hs.436271	1.08481	-2.35766
STX11	8676	Hs.118958	1.13567	-2.35792
STAG3L3	442578	Hs.661254	-1.90722	-2.38937
EIF5	1983	Hs.433702	-1.65819	-2.39575
IL11	3589	Hs.467304	-1.08647	-2.39587
LOC100130713	100130713	Hs.711372	-2.10827	-2.40102
C3orf42	84657	Hs.302131	-1.78946	-2.40192
IFIT5	24138	Hs.252839	-1.33784	-2.40671
XDH	7498	Hs.250	-1.03659	-2.40995
SAMD4A	23034	Hs.98259	-1.44952	-2.4341
URB2	9816	Hs.533628	-1.38239	-2.4467
RPP40	10799	Hs.511756	-1.26274	-2.44718
HIST1H2AJ	8331	Hs.406691	-1.34955	-2.46729
CLCF1	23529	Hs.502977	-1.19553	-2.47041
FERMT2	10979	Hs.509343	-1.09354	-2.47518
LOC389834	389834	Hs.660656	-2.4194	-2.49478
IL20	50604	Hs.272373	1.32122	-2.50676
CDRT1	374286	Hs.548021	1.07979	-2.5302
KRT80	144501	Hs.140978	-1.20858	-2.54321
PMEPA1	56937	Hs.517155	-1.70814	-2.56226
LIPG	9388	Hs.465102	-1.06449	-2.56456
IL1A	3552	Hs.1722	-1.22536	-2.56995
IL4R	3566	Hs.513457	-1.18684	-2.57768
B3GNT5	84002	Hs.718506	1.14533	-2.57814
MAP3K8	1326	Hs.432453	1.06966	-2.58268
EFNB2	1948	Hs.149239	1.00882	-2.58853
SERPINB9	5272	Hs.104879	-1.01266	-2.58945
KMO	8564	Hs.714771	-1.27414	-2.59821
ETS1	2113	Hs.369438	-1.15994	-2.61012
DIO2	1734	Hs.202354	1.09614	-2.61197
MYPN	84665	Hs.55205	-1.03544	-2.63751
LOC151009	151009	Hs.516403	-1.30208	-2.64305
DUSP7	1849	Hs.591664	-1.0387	-2.66305
GPR87	53836	Hs.591292	1.18812	-2.66427
TNFRSF21	27242	Hs.443577	-1.06028	-2.66581
IL7R	3575	Hs.591742	-1.08709	-2.67541
NOG	9241	Hs.248201	-1.03808	-2.67851
GPR21	2844	Hs.271341	-3.06264	-2.70041
MACC1	346389	Hs.598388	-1.00336	-2.70073
LONRF2	164832	Hs.21380	-1.04803	-2.70872
RCAN1	1827	Hs.282326	1.05656	-2.73361
TNC	3371	Hs.143250	1.08071	-2.75759
GRAMD1B	57476	Hs.144725	1.15469	-2.77453
C1orf116	79098	Hs.32417	-1.03904	-2.78578
HNRNPA1	3178	Hs.546261	1.07234	-2.81096
IFFO2	126917	Hs.466625	-1.28436	-2.83019
AKAP12	9590	Hs.371240	-1.12177	-2.83156
PDCD1LG2	80380	Hs.532279	-1.3149	-2.88121
TAS2R4	50832	Hs.669863	-2.36667	-2.92443
RRS1	23212	Hs.71827	-1.3253	-2.96122
ST3GAL1	6482	Hs.374257	-1.09432	-2.97498
RNU13P2	6077		-1.49687	-2.99083
EREG	2069	Hs.115263	1.19608	-2.99545
SYTL2	54843	Hs.369520	1.06115	-3.00176
F3	2152	Hs.62192	-1.83765	-3.02
CRCT1	54544	Hs.110196	1.24104	-3.02826
MFSD2	84879	Hs.655177	-1.53317	-3.04045
LOC100132099	100132099	Hs.689626	-2.37306	-3.04691
TNS4	84951	Hs.438292	-1.18943	-3.08003
CCL20	6364	Hs.75498	-1.08858	-3.12183
SERPINB8	5271	Hs.368077	-1.10447	-3.14677
MALL	7851	Hs.185055	1.057	-3.15937
TRNT1	51095	Hs.567495	-1.58343	-3.16809
FLJ36840	645524	Hs.655096	-5.93188	-3.1816
CYP24A1	1591	Hs.89663	-1.58812	-3.24234
OVOL1	5017	Hs.134434	1.16475	-3.27605
BNC1	646	Hs.459153	-1.41169	-3.32209
TGFB2	7042	Hs.133379	-1.10099	-3.34289
DDX60L	91351	Hs.535011	-1.05116	-3.35653
PLAUR	5329	Hs.466871	-1.07926	-3.39246
CDH5	1003	Hs.76206	-1.0004	-3.42289
ENC1	8507	Hs.104925	-1.43065	-3.46392
LOC100130876	100130876	Hs.688866	-2.58707	-3.52164
PLK3	1263	Hs.632415	-1.25463	-3.52894
MICAL2	9645	Hs.501928	-1.22993	-3.62364
LOC100130428	100130428	Hs.661469	-2.40068	-3.65519
ITGA2	3673	Hs.482077	-1.05702	-3.66533
LOC100130104	100130104		-2.78049	-3.71188
HBEGF	1839	Hs.799	1.18056	-3.75151
TNFSF15	9966	Hs.241382	-1.38004	-3.76498
FLJ21272	80100		-2.35911	-3.83747
AGPAT9	84803	Hs.99196	1.09897	-3.85116
CD274	29126	Hs.521989	-1.28991	-3.94118
TMCC3	57458	Hs.370410	1.36496	-4.06061
ALDH1A3	220	Hs.459538	-1.08226	-4.09882
C6orf155	79940	Hs.368337	-1.59261	-4.13726
IL1B	3553	Hs.126256	-1.09669	-4.28987
PLAT	5327	Hs.491582	1.09165	-4.38278
LOC100131860	100131860	Hs.710056	-4.60589	-4.47922
GRHL3	57822	Hs.657920	-1.08385	-4.58948
BLID	414899	Hs.686109	-2.39099	-4.74216
LOC100133299	100133299	Hs.679984	-2.5689	-4.83408
C1orf199	284702	Hs.106212	-2.20402	-4.861
LIF	3976	Hs.2250	-1.62057	-5.07672
LOC51336	51336		-2.21252	-5.11126
SEMA7A	8482	Hs.24640	-1.29904	-5.2332
EDN1	1906	Hs.511899	1.77655	-5.45578
IGFL1	374918	Hs.546554	1.11474	-8.10218
GLIPR1	11010	Hs.205558	-1.02179	-8.8597
MIRHG1	407975	Hs.24115	-1.65959	-9.59215
