# Supplementary material for: A Multi-Omics Approach Identifies Key Hubs Associated with Cell Type-Specific Responses of Airway Epithelial Cells to Staphylococcal Alpha-Toxin
Source: PLoS One. 2015 Mar 27;10(3):e0122089. doi: 10.1371/journal.pone.0122089 (PMC4376684; doi:10.1371/journal.pone.0122089)
Supplement: S4 Table — (XLS) [file pone.0122089.s009.xls]

## Sheet: HBE_Gene Expression
IPA Down Stream Analysis
Gene Expression
Category	Diseases or Functions Annotation	p-Value	-log(p-value)	Predicted Activation State	Activation z-score	Molecules	# Molecules
Gene Expression	expression of RNA	2.28e-07	6.64207		-0.843	ABLIM3,ARID4A,ASH1L,ATF3,BAMBI,BCL6,BCL9,BNC1,BRD8,BTRC,CBFA2T2,CCL2,CCND1,CD3EAP,CD44,CEBPD,CENPF,CFLAR,CHD8,CITED2,CNOT8,CREBZF,CSF1,CSRNP1,CTDSP2,CYP24A1,DDIT3,DKK1,DUSP1,EDN1,EGR1,EGR2,EGR3,EIF5,EREG,ETS1,ETS2,ETV5,EZH1,F2RL1,FHL2,FOS,FOSB,FOSL2,FZD2,GNB2L1,GRHL3,HBP1,HELB,HES1,HIVEP1,HNRNPA1,HOXA2,HOXA5,HSF2,ICAM1,ID2,ID3,IFRD1,IGBP1,IKZF2,IL11,IL18,IL1A,IL1B,IL6,IRF2,JMY,JUN,KAT6B,KDM3A,LDB…	137
Gene Expression	transcription of RNA	7.76e-07	6.11014		-0.684	ABLIM3,ARID4A,ASH1L,ATF3,BAMBI,BCL6,BCL9,BNC1,BRD8,BTRC,CBFA2T2,CCL2,CCND1,CD3EAP,CD44,CEBPD,CENPF,CFLAR,CHD8,CITED2,CNOT8,CREBZF,CSF1,CSRNP1,CTDSP2,CYP24A1,DDIT3,DKK1,DUSP1,EDN1,EGR1,EGR2,EGR3,EREG,ETS1,ETS2,ETV5,EZH1,F2RL1,FHL2,FOS,FOSB,FOSL2,FZD2,GRHL3,HELB,HES1,HIVEP1,HNRNPA1,HOXA2,HOXA5,HSF2,ICAM1,ID2,ID3,IFRD1,IGBP1,IKZF2,IL11,IL18,IL1A,IL1B,IL6,IRF2,JMY,JUN,KAT6B,KDM3A,LDB1,LHX2,LIF,LRRFIP…	126
Gene Expression	binding of protein binding site	1.84e-05	4.73518		-1.536	CCND1,CEBPD,DDIT3,EDN1,EGR1,ETS1,ETS2,FOS,HBEGF,ID2,ID3,IER3,IL11,IL1A,IL1B,IL6,ITGA2,JUN,LIF,NFKB1,NFKBID,PLK3,PNPT1,RHOB,SMAD3,SMAD4,SOX9,TFAP2A,TGFA,TGFB2,VEGFA	31
Gene Expression	binding of DNA	2.9e-05	4.5376		-1.389	BTRC,CCND1,CEBPD,CFLAR,DDIT3,EDN1,EGR1,ETS1,ETS2,FOS,FOSB,FOSL2,GNB2L1,HBEGF,ID2,ID3,IER3,IL11,IL18,IL1A,IL1B,IL4R,IL6,ITGA2,JUN,LIF,LYN,MGA,mir-27,NFKB1,NFKBID,NR4A1,PLAU,PLK3,PNPT1,RHOB,RXRB,SMAD3,SMAD4,SOX9,TAGLN,TFAP2A,TGFA,TGFB2,VEGFA,ZBTB5	46
Gene Expression	transactivation	4.47e-05	4.34969		-1.089	BCL6,BTRC,CCND1,CD44,CEBPD,CITED2,DDIT3,DDX60L,EGR1,EGR2,EGR3,ETS1,ETS2,FHL2,FOS,FOSB,FOSL2,FZD2,HBP1,HES1,HNRNPA1,ID3,IL1A,IL1B,IL6,IRF2,JUN,LSM14B,MAP3K8,mir-27,MRAS,MXD1,NFKB1,NOP2,NR4A1,NR4A2,PLCE1,PODXL,PXN,RIPK2,RXRB,SMAD3,SMAD4,TFAP2A,TGFA,TNFSF10,TP53BP2,TRIM16,XDH	49
Gene Expression	transcription of DNA	7.56e-05	4.12148		-0.133	ABLIM3,ARID4A,ASH1L,ATF3,BAMBI,BCL6,BCL9,BNC1,BRD8,BTRC,CBFA2T2,CD3EAP,CEBPD,CENPF,CHD8,CITED2,CNOT8,CREBZF,CSRNP1,DDIT3,DKK1,EDN1,EGR1,EGR2,EGR3,EREG,ETS1,ETS2,ETV5,EZH1,F2RL1,FHL2,FOS,FOSB,FOSL2,FZD2,GRHL3,HES1,HIVEP1,HOXA2,HOXA5,HSF2,ID2,ID3,IGBP1,IKZF2,IL11,IL1A,IL1B,IL6,IRF2,JMY,JUN,KAT6B,KDM3A,LDB1,LHX2,LIF,LRRFIP1,MAFF,MAP2K3,MLLT10,MXD1,NCK1,NFIL3,NFKB1,NOG,NR4A1,NR4A2,OVOL1,PDGFB,PHF12,P…	97
Gene Expression	activation of DNA endogenous promoter	0.00043	3.36653		0.295	ABLIM3,ARID4A,ASH1L,BCL6,BCL9,BNC1,BRD8,CBFA2T2,CEBPD,CHD8,CITED2,CSRNP1,DKK1,EDN1,EGR1,EGR2,ETS1,ETS2,EZH1,F2RL1,FHL2,FOS,FOSB,FOSL2,HES1,HOXA2,HOXA5,HSF2,ID2,ID3,IGBP1,IKZF2,IL11,IL1A,IL1B,IL6,IRF2,JMY,JUN,LDB1,LHX2,LIF,LRRFIP1,MAFF,MLLT10,NCK1,NFIL3,NFKB1,NOG,NR4A1,NR4A2,OVOL1,PHF21A,PLK1,PLK3,PTCH1,RBM14,RXRB,SMAD3,SMAD4,SNAI2,SOX9,SP4,TFAP2A,TXNIP,VEGFA,WNT7A,YEATS2,ZNF292	69
Gene Expression	binding of C/EBP binding site	0.00209	2.67985		-0.198	DDIT3,IL1B,IL6,SMAD3,SMAD4,SOX9	6
Gene Expression	binding of C/ebp beta binding site	0.00778	2.10902			IL1B,IL6,SMAD4	3
Average			4.29462

## Sheet: HBE_CellGrowth&Prolif
IPA Down Stream Analysis
Cellular Growth and Proliferation
Category	Diseases or Functions Annotation	p-Value	-log(p-value)	Predicted Activation State	Activation z-score	Molecules	# Molecules
Cellular Growth and Proliferation	proliferation of cancer cells	4.17e-11	10.3799		-1.348	BAMBI,BCL2L1,BCL2L11,CD44,CDH5,CSF1,CXCL1,DDIT3,DKK1,DUSP1,EDN1,EGR1,FOS,HMMR,ID2,ID3,IL18,IL1A,IL1B,IL20,IL6,mir-15,mir-181,mir-21,mir-29,MIR17HG,NR4A1,NR4A2,PDGFB,PLAT,PLAUR,PLK1,PXN,RCAN1,RHOB,SMAD3,TGFA,TGFB2,THBS1,TNFSF10,TXNIP,VEGFA	42
Cellular Growth and Proliferation	proliferation of tumor cells	6.87e-11	10.163		-1.875	ATF3,BAMBI,BCL2L1,BCL2L11,CCND1,CD44,CDH5,CSF1,CXCL1,DDIT3,DKK1,DUSP1,EDN1,EGR1,FOS,HBEGF,HMMR,ID2,ID3,IL18,IL1A,IL1B,IL20,IL6,mir-15,mir-181,mir-21,mir-29,MIR17HG,NR4A1,NR4A2,PDGFB,PLAT,PLAUR,PLK1,PTCH1,PTPRE,PXN,RCAN1,RHOB,SERPINE1,SMAD3,TGFA,TGFB2,THBS1,TNFSF10,TXNIP,VEGFA	48
Cellular Growth and Proliferation	proliferation of connective tissue cells	6.87e-11	10.163		-1.958	AKAP12,ATF3,BCL2L1,BTRC,CCL2,CCND1,CCNF,CCNG2,CD44,CITED2,CSF1,DKK1,DUSP1,EDN1,EREG,ESPL1,ETS1,ETS2,F2RL1,FOS,FOSB,FOSL2,GRHL3,HBEGF,HMMR,ID2,IL18,IL1A,IL1B,IL20,IL6,JUN,KRT17,LIF,MAP2K3,NFKB1,NOG,NUPR1,PDGFA,PDGFB,PLAT,PLAU,PLAUR,PLCE1,PTCH1,RHOB,SERPINE1,SMAD3,SMAD4,SNAI2,TGFA,TGFB2,TNFRSF12A,TNFSF10,TPM1 (includes EG:22003),TPM3,TXNIP,VEGFA,XDH	59
Cellular Growth and Proliferation	proliferation of tumor cell lines	2.34e-10	9.63078		-1.641	AKAP12,ANGPTL4,ARID4A,ATF3,AURKA,BCAR1,BCAR3,BCL2L1,BCL2L11,BCL6,CCL2,CCL20,CCND1,CCNG2,CD274,CD44,CDCA8,CEBPD,CLIP1,CSF1,CST6,CXCL1,DDX21,DKK1,DNAJB4,DUSP1,EDN1,EGR1,EGR2,ENC1,EREG,ETS1,ETS2,F2RL1,FHL2,FOS,GAL,GNB2L1,GTPBP4,HBEGF,HBP1,HES1,HK2,HMMR,HNRNPA1,ID2,IER3,IGBP1,IL11,IL18,IL1A,IL1B,IL6,ILKAP,JUN,KDM3B,KIF20A,let-7,LIF,LYN,MADD,mir-15,mir-181,mir-21,mir-221,mir-23,mir-24,mir-29,MIR17HG,M…	106
Cellular Growth and Proliferation	proliferation of cells	2.39e-10	9.6216	Decreased	-2.71	AKAP12,ANGPTL4,ARID4A,ATF3,ATP6V0A2,AURKA,B3GNT5,BAMBI,BCAR1,BCAR3,BCL2L1,BCL2L11,BCL6,BNC1,BTRC,BUB1B,BYSL,CBLB,CCL2,CCL20,CCND1,CCNF,CCNG2,CD274,CD44,CDC25C,CDCA8,CDH5,CEBPD,CENPF,CFLAR,CITED2,CKS2,CLCF1,CLIP1,CNOT8,CSF1,CST6,CXCL1,CYP24A1,DAPP1,DDIT3,DDX21,DKK1,DNAJB4,DNAJC2,DUSP1,EDN1,EFNA4,EFNB2,EGR1,EGR2,EGR3,EHD4,EIF4A1,ENC1,EREG,ESPL1,ETS1,ETS2,ETV5,F2RL1,F3,FHL2,FOS,FOSB,FOSL2,GADD45B,GA…	210
Cellular Growth and Proliferation	proliferation of fibroblasts	6.08e-08	7.2161		-1.013	ATF3,CCL2,CCND1,CCNF,CD44,CITED2,CSF1,DKK1,DUSP1,EDN1,EREG,ESPL1,ETS1,ETS2,FOS,FOSB,FOSL2,HMMR,IL1B,IL6,JUN,LIF,MAP2K3,NUPR1,PDGFA,PDGFB,PLAT,PLAU,PLCE1,SERPINE1,SMAD3,SMAD4,TGFB2,TNFSF10,TPM1 (includes EG:22003),TXNIP	36
Cellular Growth and Proliferation	proliferation of smooth muscle cells	1.38e-07	6.86012	Decreased	-2.831	CCL2,CEBPD,EDN1,EREG,F3,FOS,HBEGF,ID2,ID3,IL1A,IL1B,IL6,ITGA2,JUN,mir-221,mir-31,NR4A1,NR4A2,PDGFB,PLAT,PLAU,PLAUR,SERPINE1,TFPI2,TGM2,THBD,THBS1,TNC (includes EG:116640),TNFSF10,VEGFA,XDH	31
Cellular Growth and Proliferation	proliferation of muscle cells	1.61e-07	6.79317	Decreased	-2.43	CCL2,CEBPD,DUSP1,EDN1,EREG,F3,FOS,HBEGF,ID2,ID3,IL1A,IL1B,IL6,ITGA2,JUN,LIF,mir-221,mir-31,NOG,NR4A1,NR4A2,PDGFB,PLAT,PLAU,PLAUR,PLCE1,RXRB,SERPINE1,TFPI2,TGM2,THBD,THBS1,TNC (includes EG:116640),TNFRSF12A,TNFSF10,VEGFA,XDH	37
Cellular Growth and Proliferation	proliferation of blood cells	1.75e-07	6.75696	Decreased	-2.326	B3GNT5,BCL2L1,BCL2L11,BCL6,CBLB,CCL2,CCL20,CCND1,CD274,CD44,CFLAR,CLCF1,CSF1,DAPP1,DUSP1,EFNB2,EGR1,EGR3,ETS1,ETS2,F2RL1,FOS,GADD45B,GAL,HES1,HOXA5,ICAM1,ID3,IFNGR1,IKZF2,IL11,IL18,IL1A,IL1B,IL4R,IL6,IL7R,IRF2,LIF,LYN,MAP3K8,mir-15,mir-221,mir-29,mir-32,MIR17HG,NCK1,NFKB1,NFKBID,NT5E,PDCD1LG2,PLAU,PTPRJ,RCAN1,RIPK2,SERPINB9,SMAD3,SNAI2,TANK,TGFB2,THBS1,TNFRSF12A,TNFRSF21,TNFSF10,TNFSF15,TP53INP1,…	69
Cellular Growth and Proliferation	formation of osteoclasts	4.61e-07	6.3363		-1.609	CCL2,CD44,CSF1,EGR1,FHL2,ICAM1,IFNGR1,IL11,IL18,IL1A,IL1B,IL6,IL7R,LIF,NFKB1,TNFSF10,TXNIP	17
Cellular Growth and Proliferation	formation of connective tissue cells	2.33e-06	5.63264		-0.999	CCL2,CD44,CSF1,DKK1,EGR1,FHL2,ICAM1,IFNGR1,IL11,IL18,IL1A,IL1B,IL6,IL7R,LIF,NFKB1,NOG,TNFSF10,TXNIP	19
Cellular Growth and Proliferation	proliferation of mononuclear leukocytes	5.06e-06	5.29585	Decreased	-2.4	B3GNT5,BCL2L1,BCL2L11,BCL6,CBLB,CCL2,CD274,CD44,CFLAR,CLCF1,CSF1,DAPP1,DUSP1,EFNB2,EGR1,EGR3,ETS1,ETS2,F2RL1,FOS,GADD45B,GAL,HES1,ICAM1,ID3,IFNGR1,IKZF2,IL18,IL1A,IL1B,IL4R,IL6,IL7R,IRF2,LYN,MAP3K8,mir-15,mir-29,mir-32,MIR17HG,NCK1,NFKB1,NFKBID,NT5E,PDCD1LG2,PLAU,PTPRJ,RCAN1,RIPK2,SERPINB9,SMAD3,TANK,TGFB2,THBS1,TNFRSF21,TNFSF10,TNFSF15,TP53INP1,TXNIP	59
Cellular Growth and Proliferation	proliferation of fibroblast cell lines	6.55e-06	5.18376		-0.782	AKAP12,BCAR1,BCL2L1,BTRC,CCND1,CKS2,CSF1,CXCL1,EGR2,EREG,F2RL1,FOS,GADD45B,GNB2L1,HBEGF,IER3,IL1B,IL6,IRF2,JUN,KIF20B,let-7,MAP2K3,MXD1,NOP58,PDGFA,PDGFB,PLAUR,PLCE1,PPP1R15A,PRUNE,RHOB,SERPINE1,SOS1,TGM2,TOB1,TPM1 (includes EG:22003),TPM3,TXNIP	39
Cellular Growth and Proliferation	proliferation of lymphocytes	7.05e-06	5.15181	Decreased	-2.261	B3GNT5,BCL2L1,BCL2L11,BCL6,CBLB,CCL2,CD274,CD44,CFLAR,CLCF1,DAPP1,DUSP1,EFNB2,EGR1,EGR3,ETS1,ETS2,F2RL1,FOS,GADD45B,GAL,HES1,ICAM1,ID3,IFNGR1,IKZF2,IL18,IL1A,IL1B,IL4R,IL6,IL7R,IRF2,LYN,MAP3K8,mir-15,mir-29,mir-32,MIR17HG,NCK1,NFKB1,NFKBID,NT5E,PDCD1LG2,PLAU,PTPRJ,RCAN1,RIPK2,SERPINB9,SMAD3,TANK,TGFB2,THBS1,TNFRSF21,TNFSF10,TNFSF15,TP53INP1,TXNIP	58
Cellular Growth and Proliferation	proliferation of immune cells	7.89e-06	5.10292	Decreased	-2.445	B3GNT5,BCL2L1,BCL2L11,BCL6,CBLB,CCL2,CCL20,CD274,CD44,CFLAR,CLCF1,CSF1,DAPP1,DUSP1,EFNB2,EGR1,EGR3,ETS1,ETS2,F2RL1,FOS,GADD45B,GAL,HES1,ICAM1,ID3,IFNGR1,IKZF2,IL18,IL1A,IL1B,IL4R,IL6,IL7R,IRF2,LYN,MAP3K8,mir-15,mir-29,mir-32,MIR17HG,NCK1,NFKB1,NFKBID,NT5E,PDCD1LG2,PLAU,PTPRJ,RCAN1,RIPK2,SERPINB9,SMAD3,TANK,TGFB2,THBS1,TNFRSF21,TNFSF10,TNFSF15,TP53INP1,TXNIP,XDH	61
Cellular Growth and Proliferation	proliferation of endothelial cells	1.32e-05	4.87943		0.723	ANGPTL4,ATP6V0A2,CD44,CSF1,CXCL1,DKK1,EDN1,EFNB2,EGR3,F2RL1,F3,IL18,IL1B,IL20,IL6,JUN,NR4A1,PDGFB,PLAUR,RCAN1,RICTOR,SERPINE1,SPRY4,TGFB2,THBS1,TNFRSF12A,TNFSF10,TNFSF15,VEGFA	29
Cellular Growth and Proliferation	proliferation of vascular endothelial cells	1.37e-05	4.86328		0.542	ATP6V0A2,CXCL1,DKK1,EDN1,EFNB2,F2RL1,IL18,IL1B,IL20,IL6,NR4A1,SPRY4,THBS1,TNFRSF12A,TNFSF10,TNFSF15,VEGFA	17
Cellular Growth and Proliferation	formation of cells	3.61e-05	4.44249		-1.247	ANGPTL4,AURKA,CCL2,CD44,CSF1,DKK1,EDN1,EGR1,ESPL1,FHL2,FOS,HES1,ICAM1,IFNGR1,IL11,IL18,IL1A,IL1B,IL6,IL7R,ITGA2,LIF,NFKB1,NOG,PLAU,SERPINE1,SMAD3,TGM2,THBS1,TNFRSF12A,TNFSF10,TXNIP,VEGFA	33
Cellular Growth and Proliferation	colony formation	3.74e-05	4.42713	Decreased	-2.392	AKAP12,ATF3,BAMBI,BCL2L1,BCL2L11,CBLB,CCL2,CCND1,CCNG2,CD44,CSF1,DDIT3,EDN1,EGR1,EREG,FOS,GADD45B,HES1,IL11,IL1A,IL1B,IL6,JUN,LIF,MXD1,NUPR1,PDGFB,PHLDA1,PLK1,PLK3,PNPT1,PPP1R15A,PXN,RCAN1,RHOB,TGFB2,TNFSF10,TNS4,TPM3,VEGFA	40
Cellular Growth and Proliferation	colony formation of cells	5.14e-05	4.28904	Decreased	-2.281	AKAP12,ATF3,BAMBI,BCL2L1,BCL2L11,CBLB,CCL2,CCND1,CCNG2,CD44,CSF1,DDIT3,EDN1,EGR1,EREG,FOS,GADD45B,HES1,IL11,IL1A,IL1B,IL6,JUN,LIF,MXD1,NUPR1,PDGFB,PHLDA1,PLK1,PLK3,PNPT1,PPP1R15A,RCAN1,RHOB,TGFB2,TNFSF10,TNS4,TPM3,VEGFA	39
Cellular Growth and Proliferation	arrest in growth of cells	6.77e-05	4.16941			AKAP12,BCL2L1,BCL2L11,BCL6,CCND1,DDIT3,EGR1,ETS1,ETS2,FOS,HES1,ID3,IL1B,IL6,LIF,MAP2K3,NUPR1,PNPT1,RIPK2,SERPINE1,SMAD4,TGFB2,TNFSF10	23
Cellular Growth and Proliferation	proliferation of synovial cells	0.000141	3.85078		-1.492	CCL2,CD44,IL1A,IL6,LIF,PLAU,PLAUR,TNFRSF12A,TNFSF10	9
Cellular Growth and Proliferation	proliferation of breast cancer cell lines	0.000193	3.71444		-1.859	BCAR1,BCAR3,BCL2L1,CCND1,CD44,CEBPD,CSF1,CST6,ETS2,GNB2L1,HBEGF,HBP1,HES1,ID2,IER3,IL1B,IL6,JUN,mir-21,mir-221,mir-23,MRAS,NDUFAF4,PLAU,PLAUR,PLK1,SMOX,TFAP2A,TGFA,TNFSF10,TPM1 (includes EG:22003),VEGFA	32
Cellular Growth and Proliferation	proliferation of epithelial cells	0.000228	3.64207		-1.547	BNC1,BTRC,CCND1,CCNG2,DKK1,EDN1,EREG,ETS1,ETS2,FHL2,FOS,GRHL3,HBEGF,ID2,IL11,IL1B,IL20,IL6,JUN,KRT17,MIR17HG,NOG,PTCH1,SMAD3,SMAD4,SNAI2,SOX9,TGFA,TGFB2,TGM2,TNFSF10,VEGFA,WNT7A	33
Cellular Growth and Proliferation	proliferation of leukemia cell lines	0.000232	3.63451	Decreased	-2.141	BCL2L1,CD44,CSF1,DUSP1,EGR1,IGBP1,IL11,IL1A,IL1B,IL6,JUN,KDM3B,LIF,LYN,mir-29,NFKB1,PLAU,TNFSF10,TXNIP,VEGFA	20
Cellular Growth and Proliferation	proliferation of dermal cells	0.000247	3.6073		0.495	CCNG2,DKK1,EREG,ETS1,ETS2,FOS,GRHL3,HBEGF,ID2,IL20,IL6,JUN,KRT17,PTCH1,SMAD3,SNAI2,TGFA,TGFB2	18
Cellular Growth and Proliferation	proliferation of hematopoietic progenitor cells	0.00042	3.37675		-0.91	BCL2L1,CCL2,CCL20,CCND1,CSF1,EGR1,EGR3,ETS2,HOXA5,IL11,IL1A,IL1B,IL4R,IL6,IL7R,LIF,mir-221,NFKBID,SNAI2,TNFRSF12A,TP53INP1,VEGFA	22
Cellular Growth and Proliferation	proliferation of liver cells	0.000421	3.37572		-1.199	CCND1,CFLAR,CITED2,EDN1,F2RL1,FOS,IFNGR1,IL1B,IL6,JUN,mir-21,NFKB1,SLC20A1,SMAD3,TGFA,TNFRSF12A,TOB1,VEGFA,XDH	19
Cellular Growth and Proliferation	cytostasis of tumor cell lines	0.000457	3.34008		0.851	BCL6,CCND1,CDCA8,EGR1,ETS1,IL6,IRF2,let-7,LIF,MADD,mir-15,mir-21,mir-221,MXD1,PPP1R15A,RXRB,SMAD3	17
Cellular Growth and Proliferation	stimulation of cells	0.000475	3.32331	Decreased	-3.405	CCL2,CCL20,CCND1,CD274,CSF1,EDN1,FOS,GAL,HBEGF,IL11,IL18,IL1A,IL1B,IL4R,IL6,LIF,PDCD1LG2,PLAU,SMAD3,TGFA,TGFB2,THBS1,TNFSF10,TNFSF15,VEGFA,XDH	26
Cellular Growth and Proliferation	proliferation of B lymphocytes	0.000541	3.2668		-1.474	B3GNT5,BCL2L1,BCL2L11,BCL6,CBLB,CD44,CLCF1,DAPP1,ETS1,ID3,IKZF2,IL18,IL1B,IL4R,IL6,IL7R,IRF2,LYN,mir-15,mir-29,MIR17HG,NFKB1,SMAD3,TANK,TNFRSF21,TP53INP1	26
Cellular Growth and Proliferation	proliferation of hepatocytes	0.00085	3.07058		-1.3	CCND1,CFLAR,CITED2,FOS,IFNGR1,IL1B,IL6,JUN,mir-21,NFKB1,SLC20A1,SMAD3,TGFA,TNFRSF12A,TOB1,VEGFA	16
Cellular Growth and Proliferation	proliferation of keratinocytes	0.000927	3.03292		0.274	CCNG2,EREG,FOS,GRHL3,HBEGF,ID2,IL20,IL6,JUN,KRT17,PTCH1,SMAD3,SNAI2,TGFA,TGFB2	15
Cellular Growth and Proliferation	proliferation of microvascular endothelial cells	0.00101	2.99568		0.311	DKK1,EFNB2,IL18,IL1B,IL6,VEGFA	6
Cellular Growth and Proliferation	proliferation of T lymphocytes	0.00121	2.91721	Decreased	-2.287	BCL2L1,CBLB,CCL2,CD274,CD44,CFLAR,DUSP1,EFNB2,EGR1,EGR3,ETS1,ETS2,F2RL1,FOS,GADD45B,HES1,ICAM1,IFNGR1,IL18,IL1A,IL1B,IL6,IL7R,MAP3K8,mir-32,MIR17HG,NCK1,NFKB1,NFKBID,NT5E,PDCD1LG2,PLAU,PTPRJ,RCAN1,RIPK2,SERPINB9,SMAD3,TGFB2,THBS1,TNFRSF21,TNFSF10,TNFSF15,TXNIP	43
Cellular Growth and Proliferation	proliferation of bone marrow cells	0.00139	2.85699		-1.625	BCL2L1,CCL2,CCL20,CD44,CSF1,DKK1,EDN1,IKZF2,IL11,IL1B,IL6,LIF,TGFB2,VEGFA	14
Cellular Growth and Proliferation	production of natural killer cells	0.00151	2.82102			ID2,IL18,NFIL3	3
Cellular Growth and Proliferation	proliferation of melanoma cell lines	0.00177	2.75203		0.351	BCAR1,CCND1,CEBPD,CXCL1,EDN1,IL18,IL6,PNPT1,THBD,THBS1,TNFSF10,VEGFA	12
Cellular Growth and Proliferation	proliferation of neuroglia	0.00199	2.70115	Decreased	-2.933	CCND1,CSF1,CXCL1,EGR2,ETV5,HES1,IL1B,IL6,LYN,PDGFB,TNC (includes EG:116640),VEGFA,XDH	13
Cellular Growth and Proliferation	cytostasis	0.00213	2.67162		0.704	BCL6,CCND1,CDCA8,CDH5,EGR1,ETS1,HBP1,ID2,IL6,IRF2,JUN,let-7,LIF,MADD,mir-15,mir-21,mir-221,MXD1,NFKB1,PPP1R15A,RXRB,SMAD3,SMAD4,TFAP2A	24
Cellular Growth and Proliferation	proliferation of colon cancer cell lines	0.00242	2.61618	Decreased	-2.271	ANGPTL4,BCL2L1,BCL2L11,CCL20,CCND1,CXCL1,EDN1,EGR2,ENC1,EREG,F2RL1,ID2,let-7,PLK1,SLC26A2,SMAD4,TGFA,THBS1,TNFSF10,TNS4	20
Cellular Growth and Proliferation	formation of blood cells	0.00259	2.5867		-0.351	ANGPTL4,CCL2,CSF1,EGR1,HES1,IFNGR1,IL11,IL6,IL7R,NFKB1,SMAD3,VEGFA	12
Cellular Growth and Proliferation	proliferation of myeloma cell lines	0.0029	2.5376		-0.496	HBEGF,IL11,IL6,LYN,SGK1,TNFSF10,VEGFA	7
Cellular Growth and Proliferation	proliferation of carcinoma cells	0.00339	2.4698		-1.276	ID2,ID3,PLAUR,RHOB,TGFA,THBS1,TNFSF10	7
Cellular Growth and Proliferation	proliferation of prostate cancer cell lines	0.00426	2.37059		-0.244	AKAP12,BCL2L1,CCND1,CD44,CEBPD,EGR1,ETS1,ETS2,HBEGF,HNRNPA1,IL1A,IL6,ILKAP,mir-221,OXTR,PMEPA1,PXN,TFPI2,TGFA	19
Cellular Growth and Proliferation	proliferation of vascular smooth muscle cells	0.00426	2.37059		-1.909	CEBPD,EDN1,ID3,IL1A,IL1B,IL6,mir-221,mir-31,PDGFB,PLAUR,SERPINE1,TNFSF10,XDH	13
Cellular Growth and Proliferation	proliferation of stem cells	0.0058	2.23657	Decreased	-2.001	BYSL,CCL20,CCND1,CEBPD,DKK1,EDN1,GNL3,HES1,IL11,IL6,LIF,LYN,TNC (includes EG:116640),VEGFA	14
Cellular Growth and Proliferation	proliferation of cervical cancer cell lines	0.00585	2.23284		0.577	ARID4A,DDX21,EDN1,ETS1,FOS,GTPBP4,IL6,MADD,mir-21,mir-24,NR4A2,PLK1,TFAP2A,TGFA,ZFP36	15
Cellular Growth and Proliferation	stimulation of connective tissue cells	0.00684	2.16494		-1.185	EDN1,IL1A,IL1B,IL6,LIF,PLAU,TGFB2	7
Cellular Growth and Proliferation	proliferation of ovarian cancer cell lines	0.00712	2.14752		-1.697	ATF3,CCND1,CD44,CLIP1,EDN1,HBEGF,IL6,MADD,SMAD4,TGFA,TNFSF10	11
Cellular Growth and Proliferation	contact growth inhibition of tumor cell lines	0.00739	2.13136		0.395	EGR1,IL6,LIF,mir-15,mir-21,mir-221,MXD1,PPP1R15A,SMAD3	9
Cellular Growth and Proliferation	formation of leukocytes	0.00739	2.13136		-0.03	ANGPTL4,CCL2,CSF1,EGR1,IL6,IL7R,NFKB1,SMAD3,VEGFA	9
Cellular Growth and Proliferation	stimulation of mesangial cells	0.00778	2.10902			EDN1,HBEGF,IL1B	3
Cellular Growth and Proliferation	formation of phagocytes	0.0085	2.07058		-0.463	ANGPTL4,CCL2,CSF1,EGR1,IL7R,NFKB1,VEGFA	7
Average			4.26825

## Sheet: HBE_Cellular Development
IPA Down Stream Analysis
Cellular Development
Category	Diseases or Functions Annotation	p-Value	-log(p-value)	Predicted Activation State	Activation z-score	Molecules	# Molecules
Cellular Development	proliferation of cancer cells	4.17e-11	10.3799		-1.348	BAMBI,BCL2L1,BCL2L11,CD44,CDH5,CSF1,CXCL1,DDIT3,DKK1,DUSP1,EDN1,EGR1,FOS,HMMR,ID2,ID3,IL18,IL1A,IL1B,IL20,IL6,mir-15,mir-181,mir-21,mir-29,MIR17HG,NR4A1,NR4A2,PDGFB,PLAT,PLAUR,PLK1,PXN,RCAN1,RHOB,SMAD3,TGFA,TGFB2,THBS1,TNFSF10,TXNIP,VEGFA	42
Cellular Development	proliferation of tumor cells	6.87e-11	10.163		-1.875	ATF3,BAMBI,BCL2L1,BCL2L11,CCND1,CD44,CDH5,CSF1,CXCL1,DDIT3,DKK1,DUSP1,EDN1,EGR1,FOS,HBEGF,HMMR,ID2,ID3,IL18,IL1A,IL1B,IL20,IL6,mir-15,mir-181,mir-21,mir-29,MIR17HG,NR4A1,NR4A2,PDGFB,PLAT,PLAUR,PLK1,PTCH1,PTPRE,PXN,RCAN1,RHOB,SERPINE1,SMAD3,TGFA,TGFB2,THBS1,TNFSF10,TXNIP,VEGFA	48
Cellular Development	proliferation of tumor cell lines	2.34e-10	9.63078		-1.641	AKAP12,ANGPTL4,ARID4A,ATF3,AURKA,BCAR1,BCAR3,BCL2L1,BCL2L11,BCL6,CCL2,CCL20,CCND1,CCNG2,CD274,CD44,CDCA8,CEBPD,CLIP1,CSF1,CST6,CXCL1,DDX21,DKK1,DNAJB4,DUSP1,EDN1,EGR1,EGR2,ENC1,EREG,ETS1,ETS2,F2RL1,FHL2,FOS,GAL,GNB2L1,GTPBP4,HBEGF,HBP1,HES1,HK2,HMMR,HNRNPA1,ID2,IER3,IGBP1,IL11,IL18,IL1A,IL1B,IL6,ILKAP,JUN,KDM3B,KIF20A,let-7,LIF,LYN,MADD,mir-15,mir-181,mir-21,mir-221,mir-23,mir-24,mir-29,MIR17HG,M…	106
Cellular Development	proliferation of fibroblasts	6.08e-08	7.2161		-1.013	ATF3,CCL2,CCND1,CCNF,CD44,CITED2,CSF1,DKK1,DUSP1,EDN1,EREG,ESPL1,ETS1,ETS2,FOS,FOSB,FOSL2,HMMR,IL1B,IL6,JUN,LIF,MAP2K3,NUPR1,PDGFA,PDGFB,PLAT,PLAU,PLCE1,SERPINE1,SMAD3,SMAD4,TGFB2,TNFSF10,TPM1 (includes EG:22003),TXNIP	36
Cellular Development	proliferation of smooth muscle cells	1.38e-07	6.86012	Decreased	-2.831	CCL2,CEBPD,EDN1,EREG,F3,FOS,HBEGF,ID2,ID3,IL1A,IL1B,IL6,ITGA2,JUN,mir-221,mir-31,NR4A1,NR4A2,PDGFB,PLAT,PLAU,PLAUR,SERPINE1,TFPI2,TGM2,THBD,THBS1,TNC (includes EG:116640),TNFSF10,VEGFA,XDH	31
Cellular Development	proliferation of muscle cells	1.61e-07	6.79317	Decreased	-2.43	CCL2,CEBPD,DUSP1,EDN1,EREG,F3,FOS,HBEGF,ID2,ID3,IL1A,IL1B,IL6,ITGA2,JUN,LIF,mir-221,mir-31,NOG,NR4A1,NR4A2,PDGFB,PLAT,PLAU,PLAUR,PLCE1,RXRB,SERPINE1,TFPI2,TGM2,THBD,THBS1,TNC (includes EG:116640),TNFRSF12A,TNFSF10,VEGFA,XDH	37
Cellular Development	proliferation of blood cells	1.75e-07	6.75696	Decreased	-2.326	B3GNT5,BCL2L1,BCL2L11,BCL6,CBLB,CCL2,CCL20,CCND1,CD274,CD44,CFLAR,CLCF1,CSF1,DAPP1,DUSP1,EFNB2,EGR1,EGR3,ETS1,ETS2,F2RL1,FOS,GADD45B,GAL,HES1,HOXA5,ICAM1,ID3,IFNGR1,IKZF2,IL11,IL18,IL1A,IL1B,IL4R,IL6,IL7R,IRF2,LIF,LYN,MAP3K8,mir-15,mir-221,mir-29,mir-32,MIR17HG,NCK1,NFKB1,NFKBID,NT5E,PDCD1LG2,PLAU,PTPRJ,RCAN1,RIPK2,SERPINB9,SMAD3,SNAI2,TANK,TGFB2,THBS1,TNFRSF12A,TNFRSF21,TNFSF10,TNFSF15,TP53INP1,…	69
Cellular Development	differentiation of cells	5.8e-07	6.23657	Decreased	-3.965	ARID4A,ATF3,BCL2L1,BCL2L11,BCL6,BMPER,CBFA2T2,CBLB,CCL2,CCND1,CD274,CD44,CDH5,CEBPD,CENPF,CITED2,CLCF1,CSF1,DDIT3,DKK1,DUSP1,EDN1,EFNB2,EGR1,EGR2,EGR3,ENC1,EREG,ETS1,ETS2,ETV5,FHL2,FOS,FOSL2,FZD2,GADD45B,GNL3,GPSM2,GRHL3,HBEGF,HBP1,HES1,HIST1H4A (includes others),HOXA2,HOXA5,ICAM1,ID2,ID3,IFNGR1,IFRD1,IL11,IL18,IL1A,IL1B,IL1RAP,IL20,IL4R,IL6,IL7R,IRF2,ITGA2,JUN,LDB1,LHX2,LIF,LYN,MAFF,MAP2K3,mir-1…	124
Cellular Development	proliferation of mononuclear leukocytes	5.06e-06	5.29585	Decreased	-2.4	B3GNT5,BCL2L1,BCL2L11,BCL6,CBLB,CCL2,CD274,CD44,CFLAR,CLCF1,CSF1,DAPP1,DUSP1,EFNB2,EGR1,EGR3,ETS1,ETS2,F2RL1,FOS,GADD45B,GAL,HES1,ICAM1,ID3,IFNGR1,IKZF2,IL18,IL1A,IL1B,IL4R,IL6,IL7R,IRF2,LYN,MAP3K8,mir-15,mir-29,mir-32,MIR17HG,NCK1,NFKB1,NFKBID,NT5E,PDCD1LG2,PLAU,PTPRJ,RCAN1,RIPK2,SERPINB9,SMAD3,TANK,TGFB2,THBS1,TNFRSF21,TNFSF10,TNFSF15,TP53INP1,TXNIP	59
Cellular Development	proliferation of fibroblast cell lines	6.55e-06	5.18376		-0.782	AKAP12,BCAR1,BCL2L1,BTRC,CCND1,CKS2,CSF1,CXCL1,EGR2,EREG,F2RL1,FOS,GADD45B,GNB2L1,HBEGF,IER3,IL1B,IL6,IRF2,JUN,KIF20B,let-7,MAP2K3,MXD1,NOP58,PDGFA,PDGFB,PLAUR,PLCE1,PPP1R15A,PRUNE,RHOB,SERPINE1,SOS1,TGM2,TOB1,TPM1 (includes EG:22003),TPM3,TXNIP	39
Cellular Development	proliferation of lymphocytes	7.05e-06	5.15181	Decreased	-2.261	B3GNT5,BCL2L1,BCL2L11,BCL6,CBLB,CCL2,CD274,CD44,CFLAR,CLCF1,DAPP1,DUSP1,EFNB2,EGR1,EGR3,ETS1,ETS2,F2RL1,FOS,GADD45B,GAL,HES1,ICAM1,ID3,IFNGR1,IKZF2,IL18,IL1A,IL1B,IL4R,IL6,IL7R,IRF2,LYN,MAP3K8,mir-15,mir-29,mir-32,MIR17HG,NCK1,NFKB1,NFKBID,NT5E,PDCD1LG2,PLAU,PTPRJ,RCAN1,RIPK2,SERPINB9,SMAD3,TANK,TGFB2,THBS1,TNFRSF21,TNFSF10,TNFSF15,TP53INP1,TXNIP	58
Cellular Development	proliferation of immune cells	7.89e-06	5.10292	Decreased	-2.445	B3GNT5,BCL2L1,BCL2L11,BCL6,CBLB,CCL2,CCL20,CD274,CD44,CFLAR,CLCF1,CSF1,DAPP1,DUSP1,EFNB2,EGR1,EGR3,ETS1,ETS2,F2RL1,FOS,GADD45B,GAL,HES1,ICAM1,ID3,IFNGR1,IKZF2,IL18,IL1A,IL1B,IL4R,IL6,IL7R,IRF2,LYN,MAP3K8,mir-15,mir-29,mir-32,MIR17HG,NCK1,NFKB1,NFKBID,NT5E,PDCD1LG2,PLAU,PTPRJ,RCAN1,RIPK2,SERPINB9,SMAD3,TANK,TGFB2,THBS1,TNFRSF21,TNFSF10,TNFSF15,TP53INP1,TXNIP,XDH	61
Cellular Development	endothelial cell development	1.32e-05	4.87943		0.402	ANGPTL4,ATP6V0A2,CD44,CDH5,CSF1,CXCL1,DKK1,EDN1,EFNB2,EGR3,F2RL1,F3,IL18,IL1B,IL20,IL4R,IL6,JUN,NR4A1,PDGFB,PLAUR,RCAN1,RICTOR,SERPINE1,SPRY4,TFAP2A,TGFB2,THBS1,TNFRSF12A,TNFSF10,TNFSF15,VEGFA	32
Cellular Development	proliferation of endothelial cells	1.32e-05	4.87943		0.723	ANGPTL4,ATP6V0A2,CD44,CSF1,CXCL1,DKK1,EDN1,EFNB2,EGR3,F2RL1,F3,IL18,IL1B,IL20,IL6,JUN,NR4A1,PDGFB,PLAUR,RCAN1,RICTOR,SERPINE1,SPRY4,TGFB2,THBS1,TNFRSF12A,TNFSF10,TNFSF15,VEGFA	29
Cellular Development	proliferation of vascular endothelial cells	1.37e-05	4.86328		0.542	ATP6V0A2,CXCL1,DKK1,EDN1,EFNB2,F2RL1,IL18,IL1B,IL20,IL6,NR4A1,SPRY4,THBS1,TNFRSF12A,TNFSF10,TNFSF15,VEGFA	17
Cellular Development	differentiation of epithelial cells	3.11e-05	4.50724		-1.159	CBFA2T2,CCND1,EDN1,EREG,FZD2,GRHL3,HBP1,HES1,ID2,ID3,IL1A,IL20,IL6,LIF,MAFF,MIR17HG,NOG,PLAU,PXN,RIPK4,SMAD4,SOX9,TGFA,TNFSF10,TRIM16,TXNIP,VEGFA,WNT7A,XDH	29
Cellular Development	differentiation of blood cells	5.76e-05	4.23958	Decreased	-2.574	ARID4A,BCL2L1,BCL2L11,BCL6,CBLB,CCL2,CD274,CEBPD,CITED2,CLCF1,CSF1,DKK1,EGR1,EGR2,EGR3,ETS1,ETS2,FOS,GADD45B,HIST1H4A (includes others),HOXA5,ICAM1,ID2,ID3,IFNGR1,IL18,IL1A,IL1B,IL4R,IL6,IL7R,IRF2,JUN,LDB1,LIF,LYN,mir-181,MLLT10,NFIL3,NFKB1,NOG,NR4A1,PALLD,PTPRJ,RICTOR,RIPK2,SMAD3,SNAI2,SPRED2,TNFRSF12A,TNFSF10,TNFSF15,VEGFA,ZFP36	54
Cellular Development	development of blood cells	8.03e-05	4.09528		-1.679	ARID4A,BCL2L1,BCL2L11,BCL6,CBLB,CCND1,CD274,CITED2,CSF1,DKK1,EGR1,EGR2,EGR3,ETS1,ETS2,FOS,GADD45B,HOXA5,ICAM1,ID2,ID3,IFNGR1,IL18,IL1A,IL1B,IL4R,IL6,IL7R,IRF2,LIF,LYN,mir-181,mir-23,MIR17HG,MLLT10,MYO1E,NFIL3,NFKB1,NFKBID,NOG,NR4A1,RICTOR,RIPK2,SMAD3,SNAI2,TGFB2,THBS1,TIPARP,TNFSF10,VEGFA	50
Cellular Development	development of osteoclasts	8.76e-05	4.0575		-1.056	CCL2,CSF1,FOS,IFNGR1,IL11,IL1A,IL6,NFKB1,TNFSF10	9
Cellular Development	differentiation of leukocytes	0.000102	3.9914	Decreased	-2.178	ARID4A,BCL2L1,BCL2L11,BCL6,CBLB,CCL2,CD274,CEBPD,CITED2,CLCF1,CSF1,DKK1,EGR1,EGR2,EGR3,ETS1,ETS2,FOS,GADD45B,HOXA5,ICAM1,ID2,ID3,IFNGR1,IL18,IL1A,IL1B,IL4R,IL6,IL7R,IRF2,JUN,LIF,LYN,mir-181,MLLT10,NFIL3,NFKB1,NOG,NR4A1,PTPRJ,RICTOR,RIPK2,SMAD3,SNAI2,TNFSF10,TNFSF15,VEGFA,ZFP36	49
Cellular Development	development of connective tissue cells	0.000174	3.75945		-0.766	CCL2,CSF1,DKK1,FOS,HOXA2,IFNGR1,IL11,IL1A,IL20,IL6,NFKB1,SMAD3,SOX9,TGFB2,TNFSF10	15
Cellular Development	proliferation of breast cancer cell lines	0.000193	3.71444		-1.859	BCAR1,BCAR3,BCL2L1,CCND1,CD44,CEBPD,CSF1,CST6,ETS2,GNB2L1,HBEGF,HBP1,HES1,ID2,IER3,IL1B,IL6,JUN,mir-21,mir-221,mir-23,MRAS,NDUFAF4,PLAU,PLAUR,PLK1,SMOX,TFAP2A,TGFA,TNFSF10,TPM1 (includes EG:22003),VEGFA	32
Cellular Development	proliferation of leukemia cell lines	0.000232	3.63451	Decreased	-2.141	BCL2L1,CD44,CSF1,DUSP1,EGR1,IGBP1,IL11,IL1A,IL1B,IL6,JUN,KDM3B,LIF,LYN,mir-29,NFKB1,PLAU,TNFSF10,TXNIP,VEGFA	20
Cellular Development	proliferation of dermal cells	0.000247	3.6073		0.495	CCNG2,DKK1,EREG,ETS1,ETS2,FOS,GRHL3,HBEGF,ID2,IL20,IL6,JUN,KRT17,PTCH1,SMAD3,SNAI2,TGFA,TGFB2	18
Cellular Development	development of mononuclear leukocytes	0.000342	3.46597	Decreased	-2.033	BCL2L1,BCL2L11,BCL6,CBLB,CCND1,CD274,CSF1,DKK1,EGR1,EGR2,EGR3,ETS1,ETS2,FOS,GADD45B,ICAM1,ID2,ID3,IFNGR1,IL18,IL1A,IL1B,IL4R,IL6,IL7R,IRF2,LIF,LYN,mir-181,MIR17HG,MLLT10,NFIL3,NFKB1,NFKBID,NOG,NR4A1,RICTOR,RIPK2,SMAD3,SNAI2,TNFSF10,VEGFA	42
Cellular Development	differentiation of mononuclear leukocytes	0.000398	3.40012	Decreased	-2.02	ARID4A,BCL2L11,BCL6,CBLB,CCL2,CD274,CLCF1,CSF1,EGR1,EGR2,EGR3,ETS1,ETS2,FOS,GADD45B,ICAM1,ID2,ID3,IFNGR1,IL18,IL1B,IL4R,IL6,IL7R,IRF2,JUN,LIF,LYN,mir-181,MLLT10,NFIL3,NFKB1,NOG,NR4A1,PTPRJ,RICTOR,RIPK2,SMAD3,SNAI2,TNFSF10,VEGFA	41
Cellular Development	proliferation of hematopoietic progenitor cells	0.00042	3.37675		-0.91	BCL2L1,CCL2,CCL20,CCND1,CSF1,EGR1,EGR3,ETS2,HOXA5,IL11,IL1A,IL1B,IL4R,IL6,IL7R,LIF,mir-221,NFKBID,SNAI2,TNFRSF12A,TP53INP1,VEGFA	22
Cellular Development	proliferation of liver cells	0.000421	3.37572		-1.199	CCND1,CFLAR,CITED2,EDN1,F2RL1,FOS,IFNGR1,IL1B,IL6,JUN,mir-21,NFKB1,SLC20A1,SMAD3,TGFA,TNFRSF12A,TOB1,VEGFA,XDH	19
Cellular Development	tubulation of endothelial cells	0.000461	3.3363		-1.13	ANGPTL4,CXCL1,EDN1,ID3,IL1A,NR4A1,PDGFB,PLAUR,RCAN1,RHOB,VEGFA	11
Cellular Development	development of lymphocytes	0.00053	3.27572	Decreased	-2.012	BCL2L1,BCL2L11,BCL6,CBLB,CCND1,CD274,DKK1,EGR1,EGR2,EGR3,ETS1,ETS2,FOS,GADD45B,ICAM1,ID2,ID3,IFNGR1,IL18,IL1A,IL1B,IL4R,IL6,IL7R,IRF2,LIF,LYN,mir-181,MIR17HG,MLLT10,NFIL3,NFKB1,NFKBID,NOG,NR4A1,RICTOR,RIPK2,SMAD3,SNAI2,TNFSF10,VEGFA	41
Cellular Development	proliferation of B lymphocytes	0.000541	3.2668		-1.474	B3GNT5,BCL2L1,BCL2L11,BCL6,CBLB,CD44,CLCF1,DAPP1,ETS1,ID3,IKZF2,IL18,IL1B,IL4R,IL6,IL7R,IRF2,LYN,mir-15,mir-29,MIR17HG,NFKB1,SMAD3,TANK,TNFRSF21,TP53INP1	26
Cellular Development	development of leukocytes	0.000541	3.2668		-1.927	ARID4A,BCL2L1,BCL2L11,BCL6,CBLB,CCND1,CD274,CSF1,DKK1,EGR1,EGR2,EGR3,ETS1,ETS2,FOS,GADD45B,ICAM1,ID2,ID3,IFNGR1,IL18,IL1A,IL1B,IL4R,IL6,IL7R,IRF2,LIF,LYN,mir-181,MIR17HG,MLLT10,NFIL3,NFKB1,NFKBID,NOG,NR4A1,RICTOR,RIPK2,SMAD3,SNAI2,TNFSF10,VEGFA	43
Cellular Development	differentiation of tumor cell lines	0.000547	3.26201		-1.422	BCL2L1,BCL6,CCND1,CEBPD,CSF1,DDIT3,DUSP1,EGR1,FOS,HES1,HOXA5,ID3,IL11,IL1B,IL6,JUN,LIF,LYN,MRAS,NCK1,NOG,PLAUR,SMAD4,SPRY4,TFAP2A,TGFA,TGM2,THBD,TRIM16,WNT7A	30
Cellular Development	proliferation of hepatocytes	0.00085	3.07058		-1.3	CCND1,CFLAR,CITED2,FOS,IFNGR1,IL1B,IL6,JUN,mir-21,NFKB1,SLC20A1,SMAD3,TGFA,TNFRSF12A,TOB1,VEGFA	16
Cellular Development	proliferation of keratinocytes	0.000927	3.03292		0.274	CCNG2,EREG,FOS,GRHL3,HBEGF,ID2,IL20,IL6,JUN,KRT17,PTCH1,SMAD3,SNAI2,TGFA,TGFB2	15
Cellular Development	proliferation of microvascular endothelial cells	0.00101	2.99568		0.311	DKK1,EFNB2,IL18,IL1B,IL6,VEGFA	6
Cellular Development	proliferation of T lymphocytes	0.00121	2.91721	Decreased	-2.287	BCL2L1,CBLB,CCL2,CD274,CD44,CFLAR,DUSP1,EFNB2,EGR1,EGR3,ETS1,ETS2,F2RL1,FOS,GADD45B,HES1,ICAM1,IFNGR1,IL18,IL1A,IL1B,IL6,IL7R,MAP3K8,mir-32,MIR17HG,NCK1,NFKB1,NFKBID,NT5E,PDCD1LG2,PLAU,PTPRJ,RCAN1,RIPK2,SERPINB9,SMAD3,TGFB2,THBS1,TNFRSF21,TNFSF10,TNFSF15,TXNIP	43
Cellular Development	proliferation of bone marrow cells	0.00139	2.85699		-1.625	BCL2L1,CCL2,CCL20,CD44,CSF1,DKK1,EDN1,IKZF2,IL11,IL1B,IL6,LIF,TGFB2,VEGFA	14
Cellular Development	production of natural killer cells	0.00151	2.82102			ID2,IL18,NFIL3	3
Cellular Development	differentiation of connective tissue cells	0.00166	2.77989		-0.841	CCL2,CCND1,CEBPD,CSF1,DDIT3,DKK1,EDN1,EGR2,FHL2,FOS,FOSL2,GADD45B,HES1,ID2,ID3,IL11,IL18,IL1A,IL1B,IL20,IL6,JUN,LIF,NFKB1,NOG,PLAU,PLAUR,PTCH1,PTPRE,SMAD3,SMAD4,SNAI2,SOX9,TAF8,TGFB2,TOB1,VEGFA	37
Cellular Development	proliferation of melanoma cell lines	0.00177	2.75203		0.351	BCAR1,CCND1,CEBPD,CXCL1,EDN1,IL18,IL6,PNPT1,THBD,THBS1,TNFSF10,VEGFA	12
Cellular Development	T cell development	0.00188	2.72584	Decreased	-2.006	BCL2L11,BCL6,CBLB,CCND1,CD274,DKK1,EGR1,EGR2,EGR3,ETS1,ETS2,GADD45B,ICAM1,ID2,ID3,IFNGR1,IL18,IL1A,IL1B,IL4R,IL6,IL7R,IRF2,LIF,mir-181,MIR17HG,MLLT10,NFKBID,NOG,NR4A1,RICTOR,RIPK2,SMAD3,SNAI2,TNFSF10,VEGFA	36
Cellular Development	differentiation of muscle cells	0.00195	2.70997		0.468	CCL2,CCND1,CENPF,EFNB2,EREG,GNL3,ID3,IFRD1,IL1B,IL6,LIF,mir-21,NOG,NR4A1,NR4A2,RXRB,SMAD4,SOX9,TGM2,TNFRSF12A	20
Cellular Development	proliferation of neuroglia	0.00199	2.70115	Decreased	-2.933	CCND1,CSF1,CXCL1,EGR2,ETV5,HES1,IL1B,IL6,LYN,PDGFB,TNC (includes EG:116640),VEGFA,XDH	13
Cellular Development	differentiation of lymphocytes	0.00207	2.68403		-1.977	BCL2L11,BCL6,CBLB,CD274,CLCF1,EGR1,EGR2,EGR3,ETS1,FOS,GADD45B,ICAM1,ID2,ID3,IFNGR1,IL18,IL1B,IL4R,IL6,IL7R,IRF2,LIF,LYN,mir-181,MLLT10,NFIL3,NFKB1,NOG,NR4A1,PTPRJ,RICTOR,RIPK2,SMAD3,SNAI2,TNFSF10,VEGFA	36
Cellular Development	differentiation of stem cells	0.00228	2.64207		-0.151	BCL2L1,BCL2L11,DKK1,EDN1,HES1,ID2,ID3,IL6,JUN,LIF,LYN,mir-30,NOG,NR4A2,SMAD3,TGFB2,TNC (includes EG:116640),VEGFA	18
Cellular Development	differentiation of heart cells	0.00235	2.62893		0.396	CCND1,CENPF,EFNB2,ID3,LIF,NOG,RXRB,SMAD4,TGFB2	9
Cellular Development	proliferation of colon cancer cell lines	0.00242	2.61618	Decreased	-2.271	ANGPTL4,BCL2L1,BCL2L11,CCL20,CCND1,CXCL1,EDN1,EGR2,ENC1,EREG,F2RL1,ID2,let-7,PLK1,SLC26A2,SMAD4,TGFA,THBS1,TNFSF10,TNS4	20
Cellular Development	maturation of cells	0.00257	2.59007		0.023	ATF3,BCL2L1,CCND1,CD44,CSF1,EGR1,EREG,F2RL1,FHL2,FOS,HES1,ICAM1,ID2,IL11,IL18,IL1A,IL1B,IL6,LDB1,LIF,LYN,NOG,NR4A2,PDGFA,SMAD3,SOS1,THBS1,TNFSF10,VEGFA,WNT7A	30
Cellular Development	proliferation of myeloma cell lines	0.0029	2.5376		-0.496	HBEGF,IL11,IL6,LYN,SGK1,TNFSF10,VEGFA	7
Cellular Development	proliferation of carcinoma cells	0.00339	2.4698		-1.276	ID2,ID3,PLAUR,RHOB,TGFA,THBS1,TNFSF10	7
Cellular Development	development of hematopoietic progenitor cells	0.004	2.39794		1.124	ARID4A,BCL2L11,CCND1,CSF1,DKK1,EGR1,EGR2,EGR3,ETS1,HOXA5,ID3,IL6,IL7R,LYN,mir-23,THBS1	16
Cellular Development	differentiation of embryonic cells	0.00419	2.37779		0.028	BCL2L11,CITED2,EDN1,HBEGF,ID3,IL6,JUN,LIF,NOG,NR4A2,PLAUR,PXN,TET1,TGFA,TGFB2,VEGFA	16
Cellular Development	proliferation of prostate cancer cell lines	0.00426	2.37059		-0.244	AKAP12,BCL2L1,CCND1,CD44,CEBPD,EGR1,ETS1,ETS2,HBEGF,HNRNPA1,IL1A,IL6,ILKAP,mir-221,OXTR,PMEPA1,PXN,TFPI2,TGFA	19
Cellular Development	proliferation of vascular smooth muscle cells	0.00426	2.37059		-1.909	CEBPD,EDN1,ID3,IL1A,IL1B,IL6,mir-221,mir-31,PDGFB,PLAUR,SERPINE1,TNFSF10,XDH	13
Cellular Development	differentiation of cardiomyocytes	0.00452	2.34486		0.803	CCND1,CENPF,EFNB2,ID3,LIF,NOG,RXRB,SMAD4	8
Cellular Development	differentiation of osteoblasts	0.00546	2.26281		-1.173	CEBPD,CSF1,DKK1,EDN1,FHL2,FOSL2,ID2,ID3,IL11,IL6,NOG,PTCH1,SMAD3,SMAD4,SNAI2,TGFB2,TOB1,VEGFA	18
Cellular Development	development of B lymphocytes	0.00555	2.25571		-1.823	BCL2L1,BCL2L11,BCL6,FOS,ID2,ID3,IL18,IL7R,LYN,mir-181,MIR17HG,NFKB1	12
Cellular Development	differentiation of endothelial cells	0.00555	2.25571		-1.631	BMPER,CD44,CDH5,CSF1,EDN1,IL1B,LIF,mir-27,SPRED2,TGFA,TNC (includes EG:116640),VEGFA	12
Cellular Development	differentiation of T lymphocytes	0.00561	2.25104		-1.172	BCL2L11,BCL6,CBLB,CD274,EGR1,EGR3,ETS1,GADD45B,ICAM1,ID2,ID3,IFNGR1,IL18,IL1B,IL4R,IL6,IL7R,IRF2,LIF,mir-181,MLLT10,NOG,NR4A1,RICTOR,RIPK2,SMAD3,SNAI2	27
Cellular Development	regeneration of liver cells	0.00576	2.23958			CLCF1,IL11,IL6,LIF	4
Cellular Development	proliferation of stem cells	0.0058	2.23657	Decreased	-2.001	BYSL,CCL20,CCND1,CEBPD,DKK1,EDN1,GNL3,HES1,IL11,IL6,LIF,LYN,TNC (includes EG:116640),VEGFA	14
Cellular Development	proliferation of cervical cancer cell lines	0.00585	2.23284		0.577	ARID4A,DDX21,EDN1,ETS1,FOS,GTPBP4,IL6,MADD,mir-21,mir-24,NR4A2,PLK1,TFAP2A,TGFA,ZFP36	15
Cellular Development	proliferation of ovarian cancer cell lines	0.00712	2.14752		-1.697	ATF3,CCND1,CD44,CLIP1,EDN1,HBEGF,IL6,MADD,SMAD4,TGFA,TNFSF10	11
Cellular Development	differentiation of dopaminergic neurons	0.00794	2.10018		-0.187	BCL2L1,BCL2L11,LIF,NR4A2,VEGFA	5
Cellular Development	maturation of phagocytes	0.00802	2.09583		0.089	ATF3,CD44,CSF1,EGR1,F2RL1,FOS,ICAM1,IL1A,IL1B,IL6,LYN,THBS1,TNFSF10	13
Cellular Development	maturation of antigen presenting cells	0.00813	2.08991		-0.631	CD44,CSF1,EGR1,F2RL1,FOS,ICAM1,IL1A,IL1B,IL6,LYN,THBS1,TNFSF10	12
Average			3.74011

## Sheet: HBE_Cell Death
IPA Down Stream Analysis
Cell Death
Category	Diseases or Functions Annotation	p-Value	-log(p-value)	Predicted Activation State	Activation z-score	Molecules	# Molecules
Cell Death	apoptosis	1.79e-09	8.74715		0.146	AKAP12,ALDH1A3,ANGPTL4,ATF3,AURKA,BBS4,BCAR1,BCL2L1,BCL2L11,BCL6,BLID,BTRC,CBLB,CCL2,CCND1,CD274,CD44,CDC25C,CDCA2,CDH5,CEBPD,CENPF,CFLAR,CHD8,CITED2,CLCF1,CLN8,CSF1,CXCL1,DDIT3,DEDD2,DEPDC1,DKK1,DUSP1,EDN1,EFNB2,EGR1,EGR2,EGR3,EHD1,EHD4,ESPL1,ETS1,ETS2,ETV5,EXO1,F2RL1,F3,FBXO32,FHL2,FOS,FOSB,FOXB1,GADD45B,GAL,GNB2L1,GNL3,HBEGF,HERPUD1,HES1,HK2,HMMR,HNRNPA1,HOXA5,HSF2,ICAM1,ID2,ID3,IER3,IFNGR1,IG…	166
Cell Death	apoptosis of tumor cell lines	3.42e-09	8.46597		1.226	AKAP12,ATF3,AURKA,BBS4,BCAR1,BCL2L1,BCL2L11,BCL6,BTRC,CCND1,CD44,CDCA2,CEBPD,CFLAR,DDIT3,DEPDC1,DKK1,DUSP1,EDN1,EGR1,EGR2,EGR3,ETS1,ETS2,FBXO32,FOS,FOSB,GADD45B,GAL,GNB2L1,HBEGF,HES1,HK2,HMMR,HNRNPA1,HOXA5,ID3,IER3,IL11,IL18,IL1A,IL1B,IL6,JUN,KRT18,let-7,LIF,LYN,MADD,mir-15,mir-181,mir-21,mir-29,MIR17HG,MXD1,NDUFAF4,NFIL3,NFKB1,NR4A1,NR4A2,NUPR1,PLAU,PLAUR,PLK1,PLK3,PMEPA1,PPP1R15A,PTPRE,RHOB,RIP…	90
Cell Death	cell death of tumor cell lines	6.9e-08	7.16115		1.431	AKAP12,ATF3,AURKA,BBS4,BCAR1,BCL2L1,BCL2L11,BCL6,BTRC,BUB1B,CCL2,CCND1,CD44,CDC25C,CDCA2,CEBPD,CFLAR,DDIT3,DEPDC1,DKK1,DUSP1,EDN1,EGR1,EGR2,EGR3,ETS1,ETS2,FBXO32,FOS,FOSB,GADD45B,GAL,GNB2L1,HBEGF,HERPUD1,HES1,HK2,HMMR,HNRNPA1,HOXA5,ID3,IER3,IL11,IL18,IL1A,IL1B,IL6,JUN,KRT18,let-7,LIF,LYN,MADD,mir-15,mir-181,mir-21,mir-221,mir-29,MIR17HG,MXD1,NABP1,NDUFAF4,NFIL3,NFKB1,NR4A1,NR4A2,NUPR1,PLAU,PLAUR,…	97
Cell Death	cell survival	1.61e-07	6.79317	Decreased	-2.027	AEN,BCAR1,BCL2L1,BCL2L11,BCL6,BUB1B,CCL2,CCND1,CD44,CDH5,CEBPD,CFLAR,CSF1,DDIT3,DKK1,DUSP1,DUSP12,DUSP7,EDN1,EFNA4,EGR3,EHD4,EMR2,ETS2,ETV5,F2RL1,FOS,GADD45B,GNB2L1,HBEGF,HELB,HERPUD1,HES1,HOXA5,ICAM1,ID2,IKZF2,IL11,IL18,IL1A,IL1B,IL4R,IL6,IL7R,JUN,KIF18A,LIF,LYN,MAP3K8,mir-15,mir-181,mir-21,MIR17HG,NCK1,NDC80,NDUFAF4,NFIL3,NFKB1,NOP58,NR4A1,NR4A2,NUPR1,PDCD1LG2,PDGFA,PDGFB,PDP1,PLAU,PLAUR,PLK1,P…	92
Cell Death	necrosis	4.86e-07	6.31336		0.801	AKAP12,ATF3,AURKA,BBS4,BCAR1,BCL2L1,BCL2L11,BCL6,BLID,BTRC,BUB1B,CCL2,CCND1,CD274,CD44,CDC25C,CDCA2,CDH5,CEBPD,CFLAR,CLCF1,CSF1,CXCL1,DDIT3,DEPDC1,DKK1,DUSP1,EDN1,EFNB2,EGR1,EGR2,EGR3,EHD4,EMR2,ETS1,ETS2,F2RL1,F3,FBXO32,FHL2,FOS,FOSB,FOXB1,GADD45B,GAL,GNB2L1,HBEGF,HERPUD1,HES1,HK2,HMMR,HNRNPA1,HOXA5,ICAM1,ID2,ID3,IER3,IFNGR1,IKZF2,IL11,IL18,IL1A,IL1B,IL6,IL7R,IPPK,IRF2,ITGA2,JUN,KRT18,let-7,LIF,L…	149
Cell Death	cell viability	1.07e-06	5.97062		-1.854	AEN,BCAR1,BCL2L1,BCL2L11,BCL6,BUB1B,CCL2,CCND1,CD44,CDH5,CEBPD,CFLAR,CSF1,DDIT3,DKK1,DUSP1,DUSP12,DUSP7,EDN1,EFNA4,EGR3,EHD4,EMR2,ETS2,F2RL1,FOS,GADD45B,GNB2L1,HBEGF,HELB,HERPUD1,HOXA5,ICAM1,ID2,IKZF2,IL11,IL18,IL1A,IL1B,IL6,IL7R,JUN,KIF18A,LIF,LYN,MAP3K8,mir-15,mir-181,mir-21,MIR17HG,NDC80,NDUFAF4,NFIL3,NFKB1,NOP58,NR4A1,NR4A2,NUPR1,PDCD1LG2,PDGFA,PDP1,PLAU,PLAUR,PLK1,PRKACB,RCAN1,RIPK2,SERPINB9…	84
Cell Death	apoptosis of T lymphocytes	1.59e-06	5.7986		-1.028	BCL2L1,BCL2L11,CD274,CD44,CFLAR,EGR1,EGR3,ETS1,ETS2,FOS,ICAM1,ID3,IER3,IFNGR1,IL18,IL1B,IL6,IL7R,JUN,MAP2K3,MIR17HG,NFKB1,NFKBID,NR4A1,PDCD1LG2,RCAN1,SERPINB9,ST3GAL1,TGFB2,THBS1,TNFSF10	31
Cell Death	apoptosis of blood cells	1.86e-06	5.73049		-0.723	ATF3,BCL2L1,BCL2L11,CCL2,CD274,CD44,CFLAR,CSF1,CXCL1,DDIT3,EGR1,EGR3,ETS1,ETS2,FOS,GADD45B,ICAM1,ID3,IER3,IFNGR1,IL11,IL18,IL1B,IL6,IL7R,IRF2,JUN,LYN,MAP2K3,MIR17HG,MXD1,NFKB1,NFKBID,NR4A1,PALLD,PDCD1LG2,RCAN1,SERPINB9,SMAD3,SNAI2,ST3GAL1,TGFB2,THBS1,TNFSF10,VEGFA	45
Cell Death	apoptosis of mononuclear leukocytes	2.5e-06	5.60206		-0.874	BCL2L1,BCL2L11,CD274,CD44,CFLAR,CSF1,EGR1,EGR3,ETS1,ETS2,FOS,GADD45B,ICAM1,ID3,IER3,IFNGR1,IL18,IL1B,IL6,IL7R,JUN,LYN,MAP2K3,MIR17HG,NFKB1,NFKBID,NR4A1,PDCD1LG2,RCAN1,SERPINB9,SMAD3,ST3GAL1,TGFB2,THBS1,TNFSF10,VEGFA	36
Cell Death	apoptosis of lymphocytes	3.06e-06	5.51428		-1.085	BCL2L1,BCL2L11,CD274,CD44,CFLAR,EGR1,EGR3,ETS1,ETS2,FOS,GADD45B,ICAM1,ID3,IER3,IFNGR1,IL18,IL1B,IL6,IL7R,JUN,LYN,MAP2K3,MIR17HG,NFKB1,NFKBID,NR4A1,PDCD1LG2,RCAN1,SERPINB9,SMAD3,ST3GAL1,TGFB2,THBS1,TNFSF10,VEGFA	35
Cell Death	cell death	3.42e-06	5.46597		0.101	AEN,AKAP12,ALDH1A3,ANGPTL4,ATF3,AURKA,BBS4,BCAR1,BCL2L1,BCL2L11,BCL6,BLID,BTRC,BUB1B,CBLB,CCL2,CCND1,CD274,CD44,CDC25C,CDCA2,CDH5,CEBPD,CENPF,CFLAR,CHD8,CITED2,CLCF1,CLN8,CSF1,CXCL1,DDIT3,DEDD2,DEPDC1,DKK1,DUSP1,DUSP12,DUSP7,EDN1,EFNA4,EFNB2,EGR1,EGR2,EGR3,EHD1,EHD4,EMR2,ESPL1,ETS1,ETS2,ETV5,EXO1,F2RL1,F3,FBXO32,FHL2,FOS,FOSB,FOSL2,FOXB1,GADD45B,GAL,GNB2L1,GNL3,HBEGF,HELB,HERPUD1,HES1,HK2,HMMR,HN…	193
Cell Death	apoptosis of leukocytes	4.71e-06	5.32698		-0.785	ATF3,BCL2L1,BCL2L11,CCL2,CD274,CD44,CFLAR,CSF1,CXCL1,DDIT3,EGR1,EGR3,ETS1,ETS2,FOS,GADD45B,ICAM1,ID3,IER3,IFNGR1,IL11,IL18,IL1B,IL6,IL7R,IRF2,JUN,LYN,MAP2K3,MIR17HG,NFKB1,NFKBID,NR4A1,PDCD1LG2,RCAN1,SERPINB9,SMAD3,ST3GAL1,TGFB2,THBS1,TNFSF10,VEGFA	42
Cell Death	cell death of T lymphocytes	7.59e-06	5.11976		-1.442	BCL2L1,BCL2L11,CD274,CD44,CFLAR,EGR1,EGR3,ETS1,ETS2,FOS,ICAM1,ID3,IER3,IFNGR1,IL18,IL1B,IL6,IL7R,JUN,MAP2K3,MIR17HG,NFKB1,NFKBID,NR4A1,PDCD1LG2,RCAN1,SERPINB9,ST3GAL1,TGFB2,TGM2,THBS1,TNFSF10	32
Cell Death	cell death of blood cells	1.08e-05	4.96658		-1.574	ATF3,BCL2L1,BCL2L11,BCL6,CCL2,CD274,CD44,CFLAR,CSF1,CXCL1,DDIT3,EGR1,EGR3,EMR2,ETS1,ETS2,FOS,GADD45B,HES1,ICAM1,ID3,IER3,IFNGR1,IKZF2,IL11,IL18,IL1B,IL6,IL7R,IRF2,JUN,LYN,MAP2K3,MIR17HG,MXD1,NFIL3,NFKB1,NFKBID,NR4A1,PALLD,PDCD1LG2,PLCE1,PNPT1,PXN,RCAN1,SERPINB9,SMAD3,SNAI2,ST3GAL1,TGFB2,TGM2,THBS1,TNFSF10,VEGFA	54
Cell Death	cell death of mononuclear leukocytes	1.27e-05	4.8962		-1.211	BCL2L1,BCL2L11,CD274,CD44,CFLAR,CSF1,EGR1,EGR3,ETS1,ETS2,FOS,GADD45B,ICAM1,ID3,IER3,IFNGR1,IL18,IL1B,IL6,IL7R,JUN,LYN,MAP2K3,MIR17HG,NFKB1,NFKBID,NR4A1,PDCD1LG2,RCAN1,SERPINB9,SMAD3,ST3GAL1,TGFB2,TGM2,THBS1,TNFSF10,VEGFA	37
Cell Death	cell death of immune cells	1.32e-05	4.87943		-1.615	ATF3,BCL2L1,BCL2L11,BCL6,CCL2,CD274,CD44,CFLAR,CSF1,CXCL1,DDIT3,EGR1,EGR3,EMR2,ETS1,ETS2,FOS,GADD45B,HES1,ICAM1,ID3,IER3,IFNGR1,IKZF2,IL11,IL18,IL1B,IL6,IL7R,IRF2,JUN,LYN,MAP2K3,MIR17HG,NFIL3,NFKB1,NFKBID,NR4A1,PDCD1LG2,PLCE1,PNPT1,PXN,RCAN1,SERPINB9,SMAD3,SNAI2,ST3GAL1,TGFB2,TGM2,THBS1,TNFSF10,VEGFA	52
Cell Death	cell death of lymphocytes	1.45e-05	4.83863		-1.454	BCL2L1,BCL2L11,CD274,CD44,CFLAR,EGR1,EGR3,ETS1,ETS2,FOS,GADD45B,ICAM1,ID3,IER3,IFNGR1,IL18,IL1B,IL6,IL7R,JUN,LYN,MAP2K3,MIR17HG,NFKB1,NFKBID,NR4A1,PDCD1LG2,RCAN1,SERPINB9,SMAD3,ST3GAL1,TGFB2,TGM2,THBS1,TNFSF10,VEGFA	36
Cell Death	cell death of epithelial cells	1.53e-05	4.81531	Increased	2.653	ATF3,AURKA,BCL2L1,BCL2L11,BCL6,CD44,CEBPD,CFLAR,DDIT3,EDN1,EFNB2,FOS,HK2,ICAM1,IER3,IL11,IL18,IL1B,IPPK,JUN,KRT18,LYN,MAP3K8,mir-21,NFKB1,NOG,NR4A1,PLAT,PLAU,PLAUR,PPP1R15A,SEMA7A,SGK1,TGFA,TGM2,TNFSF10,TP53BP2,TP53INP1	38
Cell Death	apoptosis of tumor cells	1.74e-05	4.75945		-0.101	BCL2L1,BCL2L11,CFLAR,DDIT3,ETS1,FHL2,GNB2L1,HBEGF,IL18,IL6,JUN,mir-15,mir-181,mir-21,NR4A1,NR4A2,PHLDA1,PLAU,PLAUR,PLK1,RHOB,SERPINE1,SNAI2,TFAP2A,TNFRSF21,TNFSF10,TPM1 (includes EG:22003),VEGFA	28
Cell Death	cell death of endothelial cells	5.06e-05	4.29585		0.006	ATF3,BCL2L1,BCL2L11,CDH5,CFLAR,DDIT3,EDN1,F2RL1,IL18,IL1B,IL6,mir-21,PLAT,RHOB,SERPINE1,THBD,THBS1,TNFSF10,TNFSF15,VEGFA,XDH	21
Cell Death	cell death of prostate cancer cell lines	5.76e-05	4.23958	Increased	2.842	AKAP12,BCL2L1,BCL2L11,CCL2,CFLAR,DDIT3,EDN1,EGR1,ETS2,FOS,HBEGF,IL6,mir-21,NR4A1,PLAU,PLAUR,SH3RF1,ST3GAL1,TGFA,TGFB2,TNFSF10	21
Cell Death	cell death of tumor cells	7.26e-05	4.13906		-0.268	BCL2L1,BCL2L11,BUB1B,CFLAR,CSF1,DDIT3,ETS1,FHL2,GNB2L1,HBEGF,IL18,IL6,JUN,mir-15,mir-181,mir-21,NR4A1,NR4A2,PHLDA1,PLAU,PLAUR,PLK1,RHOB,SERPINB9,SERPINE1,SNAI2,TFAP2A,TNFRSF21,TNFSF10,TPM1 (includes EG:22003),VEGFA	31
Cell Death	cell death of connective tissue cells	0.000167	3.77728	Increased	2.23	ATF3,BCL2L1,BCL2L11,BCL6,BLID,CCND1,CD44,CFLAR,CSF1,DDIT3,DKK1,DUSP1,EGR1,EGR2,ETS1,GADD45B,ID2,IER3,IL18,IL1A,IL1B,JUN,KRT18,MAP3K8,MXD1,NCK1,NFKB1,NFKBID,NOG,NR4A1,NUDT13,NUPR1,PDGFB,RHOB,SERPINE1,SNAI2,TANK,TGFB2,TGM2,TNFSF10,TP53INP1,TXNIP,VEGFA,WNT7A,XDH,ZC3H12A	46
Cell Death	apoptosis of hematopoietic cells	0.000217	3.66354		-1.516	BCL2L1,BCL2L11,CD44,EGR1,EGR3,ETS1,ETS2,FOS,GADD45B,ID3,IL18,IL1B,IL6,JUN,MXD1,NFKBID,NR4A1,PALLD,SMAD3,SNAI2,TNFSF10	21
Cell Death	apoptosis of connective tissue cells	0.000264	3.5784	Increased	2.252	ATF3,BCL2L1,BCL2L11,CCND1,CD44,CFLAR,CSF1,DDIT3,DUSP1,IL18,IL1A,IL1B,JUN,NFKBID,NOG,NR4A1,NUPR1,RHOB,SERPINE1,SNAI2,TGFB2,TGM2,TNFSF10,VEGFA,WNT7A,XDH	26
Cell Death	apoptosis of hematopoietic progenitor cells	0.00029	3.5376		-1.141	BCL2L1,BCL2L11,CD44,EGR1,EGR3,ETS1,ETS2,FOS,GADD45B,ID3,IL18,IL1B,IL6,JUN,NFKBID,NR4A1,PALLD,SMAD3,SNAI2,TNFSF10	20
Cell Death	cell viability of blood cells	0.000338	3.47108	Decreased	-2.073	BCL2L1,BCL2L11,BCL6,CD44,CSF1,EGR3,EMR2,GADD45B,ICAM1,IKZF2,IL18,IL1B,IL6,IL7R,LYN,MIR17HG,NFIL3,NFKB1,PDCD1LG2,SERPINB9,SMAD3,SNAI2,TGM2,TNFSF10,VEGFA	25
Cell Death	apoptosis of prostate cancer cell lines	0.000369	3.43297	Increased	2.529	AKAP12,BCL2L1,BCL2L11,CFLAR,EDN1,EGR1,ETS2,FOS,HBEGF,IL6,mir-21,NR4A1,PLAU,PLAUR,SH3RF1,ST3GAL1,TGFA,TNFSF10	18
Cell Death	apoptosis of epithelial cells	0.000398	3.40012	Increased	2.767	AURKA,BCL2L1,BCL2L11,CFLAR,EDN1,EFNB2,IL11,IL18,IL1B,JUN,mir-21,NFKB1,NOG,NR4A1,PLAT,PLAU,PLAUR,SEMA7A,TGFA,TGM2,TNFSF10	21
Cell Death	cell death of hematopoietic cells	0.000469	3.32883		-1.384	BCL2L1,BCL2L11,CD44,EGR1,EGR3,ETS1,ETS2,FOS,GADD45B,ID3,IL18,IL1B,IL6,JUN,MXD1,NFKBID,NR4A1,PALLD,SMAD3,SNAI2,TGM2,TNFSF10	22
Cell Death	cell death of breast cancer cell lines	0.000497	3.30364		0.776	BCAR1,BCL2L1,BCL2L11,CCND1,CD44,CFLAR,DUSP1,ETS2,FBXO32,HK2,HOXA5,IER3,JUN,KRT18,mir-15,mir-221,PLK1,RIPK2,SGK1,SH3RF1,SMAD4,SNX33,TFAP2A,TGFB2,THBS1,TNFSF10,VEGFA	27
Cell Death	cell death of cervical cancer cell lines	0.000592	3.22768		0.191	BBS4,BCL2L1,BCL2L11,BUB1B,CDCA2,DDIT3,FOS,GADD45B,IER3,IL18,IL1B,IL6,JUN,KRT18,MADD,NABP1,NR4A1,NR4A2,PLK1,RNF144B,SGK1,SNX33,TFAP2A,TNFRSF21,TNFSF10,TTK	26
Cell Death	cell death of hematopoietic progenitor cells	0.000606	3.21753		-1.02	BCL2L1,BCL2L11,CD44,EGR1,EGR3,ETS1,ETS2,FOS,GADD45B,ID3,IL18,IL1B,IL6,JUN,NFKBID,NR4A1,PALLD,SMAD3,SNAI2,TGM2,TNFSF10	21
Cell Death	apoptosis of breast cancer cell lines	0.000614	3.21183		0.674	BCAR1,BCL2L1,BCL2L11,CCND1,CD44,CFLAR,DUSP1,ETS2,FBXO32,HK2,HOXA5,IER3,JUN,KRT18,mir-15,PLK1,RIPK2,SGK1,SH3RF1,SMAD4,SNX33,TGFB2,THBS1,TNFSF10	24
Cell Death	cell death of vascular endothelial cells	0.000629	3.20135		-0.139	ATF3,BCL2L1,CFLAR,DDIT3,F2RL1,IL18,IL1B,mir-21,THBS1,TNFSF10,TNFSF15,VEGFA,XDH	13
Cell Death	cell viability of leukocytes	0.00063	3.20066	Decreased	-2.236	BCL2L1,BCL2L11,BCL6,CD44,CSF1,EGR3,EMR2,ICAM1,IKZF2,IL18,IL1B,IL6,IL7R,LYN,MIR17HG,NFIL3,NFKB1,PDCD1LG2,SERPINB9,SMAD3,SNAI2,TGM2,TNFSF10	23
Cell Death	apoptosis of cervical cancer cell lines	0.00064	3.19382		0.036	BBS4,BCL2L1,BCL2L11,CDCA2,DDIT3,FOS,GADD45B,IER3,IL18,IL1B,IL6,JUN,MADD,NR4A1,NR4A2,PLK1,RNF144B,SGK1,SNX33,TNFRSF21,TNFSF10,TTK	22
Cell Death	cell viability of tumor cell lines	0.00075	3.12494		-0.812	AEN,BCL2L1,BCL2L11,BCL6,BUB1B,CCL2,CCND1,CD44,CEBPD,CFLAR,DUSP1,DUSP12,DUSP7,GNB2L1,HBEGF,HELB,HOXA5,ID2,IL1A,IL1B,IL6,KIF18A,LIF,LYN,mir-15,mir-181,mir-21,MIR17HG,NDC80,NDUFAF4,NFKB1,NUPR1,PDP1,PLAU,PLAUR,PLK1,PRKACB,RCAN1,SGK1,TGM2,TNFSF10,TP53BP2,TRIM68,VEGFA,XDH,ZFP36	46
Cell Death	apoptosis of colon cancer cell lines	0.000777	3.10958		0.835	ATF3,BCL2L1,BCL2L11,CD44,CFLAR,DDIT3,EDN1,ETS1,HOXA5,IL1A,IL1B,KRT18,MIR17HG,PLK3,PMEPA1,PPP1R15A,SGK1,SOX9,TGM2,TNFSF10,TP53BP2	21
Cell Death	survival of pro-B lymphocytes	0.00088	3.05552		-0.447	BCL2L1,BCL2L11,MIR17HG,NFIL3,SNAI2	5
Cell Death	apoptosis of thymocytes	0.000927	3.03292		-1.328	BCL2L1,BCL2L11,CD44,EGR1,EGR3,ETS1,ETS2,FOS,ID3,IL18,IL1B,JUN,NFKBID,NR4A1,TNFSF10	15
Cell Death	cell death of thymocytes	0.00131	2.88273		-1.197	BCL2L1,BCL2L11,CD44,EGR1,EGR3,ETS1,ETS2,FOS,ID3,IL18,IL1B,JUN,NFKBID,NR4A1,TGM2,TNFSF10	16
Cell Death	cell death of Schwann cells	0.00133	2.87615		1.3	CD44,DDIT3,EGR2,PLAT,RIPK2,VEGFA	6
Cell Death	apoptosis of chondrocytes	0.00152	2.81816		-0.216	BCL2L11,IL1B,NOG,TNFSF10,VEGFA,WNT7A,XDH	7
Cell Death	apoptosis of epithelial cell lines	0.00153	2.81531		0.915	ATF3,BCL2L1,BCL2L11,BCL6,CD44,CEBPD,CFLAR,DDIT3,FOS,IER3,IPPK,JUN,LYN,MAP3K8,PPP1R15A,SGK1,TGFA,TNFSF10,TP53BP2,TP53INP1	20
Cell Death	apoptosis of muscle cell lines	0.00172	2.76447		1.486	BCL2L1,BCL2L11,BCL6,DDIT3,EDN1,ETS1,TNFSF10,TXNIP,VEGFA	9
Cell Death	cell viability of phagocytes	0.00177	2.75203		-1.749	BCL2L1,BCL2L11,BCL6,CSF1,EMR2,IL1B,IL6,LYN,NFKB1,PDCD1LG2,SERPINB9,TNFSF10	12
Cell Death	necrosis of liver	0.00209	2.67985		-0.727	BCL2L1,BCL2L11,CCND1,CD274,CFLAR,DDIT3,F3,FOS,GADD45B,IER3,IFNGR1,IL6,IRF2,JUN,LIF,NFKB1,PLK1,SERPINE1,SLC20A1,SMAD3,TNFSF10	21
Cell Death	cell death of carcinoma cell lines	0.00214	2.66959		0.733	AURKA,BCL2L1,BCL2L11,CCND1,CFLAR,DDIT3,DUSP1,ID3,IL6,JUN,mir-15,mir-181,mir-21,PMEPA1,RHOB,TGM2,TNFSF10	17
Cell Death	cell death of kidney cells	0.00259	2.5867		0.24	ATF3,BCL2L1,BCL2L11,BCL6,BLID,CD44,CFLAR,DDIT3,DUSP1,EDN1,F3,FOS,HK2,ICAM1,IER3,IL1B,IPPK,LYN,MAP3K8,mir-15,mir-21,NFKB1,PPP1R15A,TNFSF10,TP53BP2,TP53INP1	26
Cell Death	apoptosis of cancer cells	0.00284	2.54668		-0.495	BCL2L1,BCL2L11,CFLAR,DDIT3,ETS1,FHL2,IL6,JUN,mir-15,mir-181,mir-21,NR4A1,NR4A2,PHLDA1,PLK1,TFAP2A,TNFSF10,VEGFA	18
Cell Death	cell death of liver cells	0.00284	2.54668		-0.755	BCL2L1,BCL2L11,CCND1,CD274,CFLAR,DDIT3,FOS,GADD45B,IER3,IFNGR1,IL6,IRF2,JUN,NFKB1,PLK1,SLC20A1,SMAD3,TNFSF10	18
Cell Death	apoptosis of endothelial cells	0.00318	2.49757		0.425	ATF3,BCL2L1,CDH5,CFLAR,DDIT3,EDN1,IL18,IL1B,mir-21,PLAT,RHOB,SERPINE1,THBS1,TNFSF10,VEGFA,XDH	16
Cell Death	cell viability of connective tissue cells	0.00378	2.42251		-0.357	AEN,BCAR1,CEBPD,CSF1,EDN1,FOS,IL1A,IL1B,IL6,JUN,NFKB1,VEGFA,XDH	13
Cell Death	anoikis of RPE cells	0.004	2.39794			BCL2L1,PLAU,PLAUR	3
Cell Death	cell death of epithelial cell lines	0.00523	2.2815		1.195	ATF3,BCL2L1,BCL2L11,BCL6,CD44,CEBPD,CFLAR,DDIT3,FOS,HK2,IER3,IPPK,JUN,LYN,MAP3K8,NFKB1,PPP1R15A,SGK1,TGFA,TNFSF10,TP53BP2,TP53INP1	22
Cell Death	cell viability of antigen presenting cells	0.00569	2.24489		-1.4	BCL2L1,BCL2L11,BCL6,CSF1,LYN,NFKB1,PDCD1LG2,SERPINB9	8
Cell Death	regeneration of liver cells	0.00576	2.23958			CLCF1,IL11,IL6,LIF	4
Cell Death	apoptosis of leukemia cell lines	0.00581	2.23582		1.68	BCL2L1,BCL2L11,CCND1,CEBPD,CFLAR,DDIT3,DUSP1,EGR3,HES1,IL6,JUN,LIF,LYN,mir-15,mir-21,mir-29,NFIL3,NFKB1,PTPRE,TGFA,TNFSF10	21
Cell Death	anoikis	0.00612	2.21325		1.011	BCL2L1,BCL2L11,NR4A2,PLAU,PLAUR,RHOB,SMAD4,TGFA,TGM2,TNFSF10,TPM1 (includes EG:22003)	11
Cell Death	cell death of hematopoietic cell lines	0.00661	2.1798		0.913	BCL2L1,BCL2L11,CD44,CFLAR,DDIT3,GADD45B,HES1,IL6,IRF2,JUN,NFKB1,NR4A1,PLCE1,PNPT1,PXN,TGFB2,TNFSF10,TNFSF15	18
Cell Death	cell death of muscle cells	0.00663	2.17849		1.285	BCL2L1,BCL2L11,BCL6,DDIT3,EDN1,ETS1,HK2,ID2,IL11,IL1A,IL1B,IL6,IRF2,LIF,mir-21,mir-24,NOG,TFPI2,THBD,TNFSF10,TXNIP,VEGFA,XDH,ZYX	24
Cell Death	cell death of pancreatic cancer cell lines	0.00663	2.17849		0.124	ATF3,AURKA,BCL2L1,BCL2L11,BTRC,DDIT3,IL1B,IL6,mir-21,RHOB,TNFSF10	11
Cell Death	apoptosis of hepatoma cell lines	0.00684	2.16494		1.022	BCL2L11,CFLAR,DDIT3,FOS,FOSB,IL6,let-7,NR4A1,PLK1,PMEPA1,SMAD4,TNFSF10	12
Cell Death	cell death of lung cancer cell lines	0.0069	2.16115		0.673	BCL2L1,BCL2L11,CFLAR,DDIT3,DUSP1,GADD45B,ID3,IL6,JUN,mir-15,mir-181,mir-21,PLK1,PMEPA1,RHOB,TGM2,TNFSF10	17
Cell Death	apoptosis of phagocytes	0.00757	2.1209		0.509	ATF3,BCL2L1,CCL2,CD44,CFLAR,CSF1,CXCL1,DDIT3,IL11,IL18,IL1B,IL6,IRF2,MAP2K3,NFKB1,TNFSF10	16
Cell Death	cell death of phagocytes	0.00762	2.11805		0.708	ATF3,BCL2L1,CCL2,CD44,CFLAR,CSF1,CXCL1,DDIT3,IL11,IL18,IL1B,IL6,IRF2,MAP2K3,NFKB1,NR4A1,TNFSF10	17
Cell Death	apoptosis of pancreatic cancer cell lines	0.00778	2.10902		-0.031	ATF3,AURKA,BCL2L1,BCL2L11,BTRC,DDIT3,IL1B,IL6,RHOB,TNFSF10	10
Cell Death	apoptosis of carcinoma cell lines	0.00778	2.10902		0.87	BCL2L1,BCL2L11,CCND1,CFLAR,DDIT3,DUSP1,ID3,IL6,mir-15,mir-181,mir-21,PMEPA1,RHOB,TNFSF10	14
Cell Death	hepatic necrosis	0.00778	2.10902			F3,IFNGR1,SERPINE1	3
Cell Death	anoikis of epithelial cells	0.0079	2.10237			BCL2L1,PLAU,PLAUR,TGM2	4
Cell Death	cell death of leukocyte cell lines	0.00813	2.08991		0.928	BCL2L1,BCL2L11,CD44,CFLAR,DDIT3,GADD45B,HES1,IL6,JUN,NFKB1,NR4A1,PLCE1,PNPT1,PXN,TGFB2,TNFSF10	16
Cell Death	apoptosis of B lymphocytes	0.00813	2.08991		0.506	BCL2L1,BCL2L11,CFLAR,ETS1,ID3,IL6,LYN,MIR17HG,NFKB1,NR4A1,SMAD3,TNFSF10	12
Cell Death	cell death of cerebral cortex cells	0.00813	2.08991		1.485	BCL2L1,BCL2L11,CFLAR,CXCL1,DDIT3,DKK1,ETS2,GAL,HK2,IL1B,JUN,MADD,NFKB1,PLAT,SERPINE1,TGFA,VEGFA	17
Cell Death	cell death of central nervous system cells	0.00817	2.08778		1.649	BCL2L1,BCL2L11,CFLAR,CXCL1,DDIT3,DKK1,EDN1,ETS2,FOS,GAL,HK2,IL1B,JUN,MADD,NFKB1,PLAT,SERPINE1,TGFA,TNFSF10,VEGFA,XDH	21
Cell Death	apoptosis of vascular endothelial cells	0.00817	2.08778		-0.294	ATF3,BCL2L1,DDIT3,IL18,IL1B,mir-21,THBS1,TNFSF10,VEGFA,XDH	10
Cell Death	apoptosis of lymphoma cell lines	0.0084	2.07572		0.371	BCL2L1,BCL2L11,CFLAR,DUSP1,EGR1,HNRNPA1,mir-15,mir-181,MXD1,NDUFAF4,NFKB1,SOX9,TGFB2,TGM2,TNFSF10	15
Cell Death	cell viability of hematopoietic progenitor cells	0.00854	2.06854		-1.369	BCL2L1,BCL2L11,CSF1,EGR3,MIR17HG,NFIL3,SNAI2,TGM2,VEGFA	9
Average			3.50642

## Sheet: HBE_Cellular Movement
IPA Down Stream Analysis
Cellular Movement
Category	Diseases or Functions Annotation	p-Value	-log(p-value)	Predicted Activation State	Activation z-score	Molecules	# Molecules
Cellular Movement	cell movement of fibroblasts	1.93e-08	7.71444		-1.518	BCAR1,CCL2,CCND1,CD44,EDN1,FOS,HBEGF,HMMR,IGBP1,IL1B,IL20,IQCJ-SCHIP1,MAP3K8,MRAS,NCK1,PALLD,PDGFB,PLAU,PLAUR,PXN,RHOB,SMAD3,TGFA,THBS1,VCL,ZYX	26
Cellular Movement	cell movement of connective tissue cells	2.04e-07	6.69037		-1.874	BCAR1,CCL2,CCND1,CD44,CSF1,EDN1,FOS,HBEGF,HMMR,IGBP1,IL1B,IL20,IQCJ-SCHIP1,MAP3K8,MRAS,NCK1,PALLD,PDGFB,PLAU,PLAUR,PXN,RHOB,SMAD3,TGFA,THBS1,VCL,ZYX	27
Cellular Movement	cell movement of tumor cell lines	1.15e-06	5.9393	Decreased	-2.136	AURKA,B3GNT1,BCAR1,BCAR3,CCL2,CCL20,CD44,CSF1,CST6,DNAJB4,EDN1,EGR1,EREG,ETS1,ETV5,F2RL1,FERMT2,FHL2,FOS,GNB2L1,HBEGF,HMMR,IL1A,IL6,ITGA2,JUN,LIF,LMO7,LYN,MAP3K8,mir-21,mir-31,PLAU,PLAUR,PODXL,PRUNE,PXN,RHOB,RICTOR,SERPINE1,SMAD4,SMG1,SNAI2,TFAP2A,TGFA,TGFB2,TGM2,THBD,THBS1,TNC (includes EG:116640),TNFSF10,TP53INP1,TPM3,VCL,VEGFA,ZYX	56
Cellular Movement	invasion of cells	1.18e-06	5.92812	Decreased	-4.018	ATF3,AURKA,B3GNT1,BCAR1,BCAR3,CCL2,CCND1,CD44,CSF1,CST6,CXCL1,DKK1,DNAJB4,DNMBP,EDN1,ETS1,ETS2,F3,FHL2,HBEGF,HBP1,HMMR,ID2,IER3,IL18,IL1B,IL6,ITGA2,JMY,JUN,mir-21,mir-221,mir-31,MIR17HG,MLLT10,NUAK2,PALLD,PLAT,PLAU,PLAUR,PLEKHG6,PODXL,PXN,RHOB,SERPINE1,SMAD4,SOS1,TAGLN,TFAP2A,TFPI2,TGFA,THBS1,TNFSF10,TNS4,VEGFA,XDH	56
Cellular Movement	migration of tumor cell lines	4.88e-06	5.31158	Decreased	-2.014	AURKA,B3GNT1,BCAR1,BCAR3,CCL2,CCL20,CD44,CST6,EDN1,EGR1,EREG,ETS1,F2RL1,FHL2,GNB2L1,HBEGF,HMMR,IL1A,IL6,ITGA2,JUN,LMO7,LYN,MAP3K8,mir-21,mir-31,PLAU,PLAUR,PODXL,PXN,RHOB,RICTOR,SERPINE1,SMAD4,SNAI2,TFAP2A,TGFA,TGM2,THBS1,TNC (includes EG:116640),TNFSF10,TP53INP1,TPM3,VEGFA,ZYX	45
Cellular Movement	cell movement of smooth muscle cells	7.05e-06	5.15181		-1.85	ATF3,CCL2,CCND1,CSF1,DUSP1,F3,HBEGF,IL18,IL1A,IL1B,IL6,mir-221,PDGFB,PLAT,PLAU,PLAUR,RCAN1,SERPINE1,TFPI2,THBS1	20
Cellular Movement	migration of connective tissue cells	1.14e-05	4.9431		-1.826	BCAR1,CCL2,CCND1,CD44,CSF1,EDN1,HBEGF,IGBP1,IL20,IQCJ-SCHIP1,MAP3K8,MRAS,PALLD,PDGFB,PLAU,PLAUR,PXN,THBS1,VCL,ZYX	20
Cellular Movement	cell movement	1.14e-05	4.9431	Decreased	-3.773	ANGPTL4,ATF3,AURKA,B3GNT1,BCAR1,BCAR3,CBLB,CCL2,CCL20,CCND1,CD274,CD44,CDH5,CITED2,CSF1,CST6,CXCL1,DKK1,DNAJB4,DNMBP,DUSP1,EDN1,EFNB2,EGR1,EHD1,EREG,ETS1,ETV5,F2RL1,F3,FERMT2,FHL2,FOS,FOSL2,GNB2L1,GTPBP4,HBEGF,HMMR,ICAM1,ID2,ID3,IFNGR1,IGBP1,IL11,IL18,IL1A,IL1B,IL20,IL4R,IL6,IQCJ-SCHIP1,ITGA2,JUN,LIF,LMO7,LYN,MAP2K3,MAP3K8,mir-21,mir-221,mir-31,MIR17HG,MRAS,MXD1,NCK1,NFKB1,NOG,NR4A2,NT5E,NUAK2,PA…	118
Cellular Movement	cell movement of muscle cells	1.25e-05	4.90309	Decreased	-2.004	ATF3,CCL2,CCND1,CSF1,DUSP1,F3,HBEGF,IL18,IL1A,IL1B,IL6,mir-221,PDGFB,PLAT,PLAU,PLAUR,RCAN1,SERPINE1,SMAD3,TFPI2,THBS1	21
Cellular Movement	migration of cells	1.31e-05	4.88273	Decreased	-3.748	ANGPTL4,ATF3,AURKA,B3GNT1,BCAR1,BCAR3,CBLB,CCL2,CCL20,CCND1,CD274,CD44,CDH5,CITED2,CSF1,CST6,CXCL1,DKK1,DUSP1,EDN1,EFNB2,EGR1,EHD1,EREG,ETS1,ETV5,F2RL1,F3,FHL2,GNB2L1,GTPBP4,HBEGF,HMMR,ICAM1,ID2,ID3,IFNGR1,IGBP1,IL11,IL18,IL1A,IL1B,IL20,IL4R,IL6,IQCJ-SCHIP1,ITGA2,JUN,LMO7,LYN,MAP2K3,MAP3K8,mir-21,mir-221,mir-31,MIR17HG,MRAS,MXD1,NCK1,NFKB1,NOG,NR4A2,NT5E,PALLD,PDCD1LG2,PDGFA,PDGFB,PLAT,PLAU,PLAUR…	108
Cellular Movement	migration of smooth muscle cells	1.7e-05	4.76955		-1.761	ATF3,CCL2,DUSP1,F3,HBEGF,IL18,IL1A,IL1B,IL6,mir-221,PDGFB,PLAT,PLAU,PLAUR,RCAN1,SERPINE1,TFPI2,THBS1	18
Cellular Movement	migration of endothelial cells	2.55e-05	4.59346		-0.78	ANGPTL4,CCL2,CDH5,CXCL1,DKK1,EDN1,EFNB2,F2RL1,F3,HMMR,ICAM1,ID3,IL1B,MAP2K3,mir-221,MXD1,NCK1,PDGFB,PLAU,PLAUR,RHOB,SERPINE1,SPRY4,TGFB2,THBS1,TNFRSF12A,TNFSF10,TNFSF15,VEGFA	29
Cellular Movement	migration of fibroblast cell lines	4.92e-05	4.30803	Decreased	-2.954	BCAR1,EHD1,FHL2,HBEGF,IL18,PALLD,PDGFB,PLAU,PLAUR,PTPRJ,PXN,SERPINE1,TGM2,TP53INP1,VEGFA	15
Cellular Movement	cell movement of endothelial cells	5.11e-05	4.29158		-0.663	ANGPTL4,CCL2,CDH5,CXCL1,DKK1,EDN1,EFNB2,F2RL1,F3,HMMR,ICAM1,ID3,IL1B,MAP2K3,mir-221,MXD1,NCK1,PDGFB,PLAU,PLAUR,RHOB,SERPINE1,SPRY4,TGFB2,THBD,THBS1,TNFRSF12A,TNFSF10,TNFSF15,VEGFA	30
Cellular Movement	migration of cancer cells	7.68e-05	4.11464	Decreased	-2.797	CCL2,CD44,CSF1,DUSP1,F3,HMMR,IL20,IL6,LYN,PLAUR,PXN,RHOB,SERPINE1,SNAI2,TGFA,TGFB2,TM4SF1,VEGFA	18
Cellular Movement	cell movement of fibroblast cell lines	8.61e-05	4.065	Decreased	-3.373	BCAR1,CD44,EHD1,FHL2,FOSL2,HBEGF,IL18,PALLD,PDGFB,PLAU,PLAUR,PTPRJ,PXN,SERPINE1,TGM2,TP53INP1,VEGFA	17
Cellular Movement	migration of fibroblasts	9.29e-05	4.03198		-0.882	BCAR1,CCL2,CCND1,EDN1,HBEGF,IGBP1,IL20,IQCJ-SCHIP1,MAP3K8,MRAS,PALLD,PLAUR,PXN,THBS1,VCL,ZYX	16
Cellular Movement	migration of tumor cells	0.000177	3.75203	Decreased	-2.8	CCL2,CD44,CSF1,DUSP1,F3,HMMR,IL20,IL6,LYN,PLAU,PLAUR,PXN,RHOB,SERPINE1,SNAI2,TGFA,TGFB2,TM4SF1,VEGFA	19
Cellular Movement	cell movement of tumor cells	0.00019	3.72125	Decreased	-2.501	CCL2,CD44,CSF1,DUSP1,F3,HMMR,IL20,IL6,LYN,PLAUR,RHOB,SERPINE1,SNAI2,TGFA,TGFB2,TM4SF1,VEGFA	17
Cellular Movement	cell movement of colon cancer cell lines	0.00029	3.5376		-1.795	BCAR1,CCL20,CD44,EGR1,F2RL1,FERMT2,IL1A,ITGA2,mir-21,mir-31,PRUNE,PXN,VEGFA	13
Cellular Movement	infiltration	0.000369	3.43297	Decreased	-2.434	CCL2,CD274,CD44,CSF1,DUSP1,EDN1,ETS1,F2RL1,F3,ICAM1,IFNGR1,IL18,IL1A,IL1B,IL4R,IL6,LIF,MIR17HG,NFKB1,NOG,PDGFA,PDGFB,PLAT,PLAU,SERPINE1,SMAD3,SMAD4,TGM2,THBS1,TNFRSF21,VEGFA,ZC3H12A	32
Cellular Movement	invasion of tumor cell lines	0.000399	3.39903	Decreased	-3.354	ATF3,AURKA,B3GNT1,BCAR1,BCAR3,CCL2,CD44,CST6,DKK1,DNAJB4,DNMBP,EDN1,ETS1,ETS2,FHL2,HBEGF,HBP1,HMMR,ID2,JUN,mir-21,mir-221,mir-31,PLAT,PLAU,PLAUR,PLEKHG6,PODXL,PXN,SMAD4,TAGLN,TFAP2A,TFPI2,TGFA,TNFSF10,TNS4,VEGFA	37
Cellular Movement	recruitment of cells	0.00043	3.36653	Decreased	-3.582	CCL2,CCL20,CD44,CSF1,CXCL1,EDN1,EFNB2,EGR1,ETS1,F2RL1,F3,ICAM1,IL18,IL1A,IL1B,IL6,LYN,MAP3K8,NOG,PDGFB,RIPK2,SERPINE1,SLFN12,SMAD3,THBS1,TNC (includes EG:116640),VEGFA,XDH	28
Cellular Movement	cell movement of cancer cells	0.00053	3.27572	Decreased	-2.099	CCL2,CD44,CSF1,DUSP1,F3,HMMR,IL6,LYN,SERPINE1,SNAI2,TGFA,TGFB2,TM4SF1,VEGFA	14
Cellular Movement	infiltration of cells	0.000571	3.24336	Decreased	-2.316	CCL2,CD274,CD44,CSF1,DUSP1,EDN1,ETS1,F2RL1,F3,ICAM1,IFNGR1,IL18,IL1A,IL1B,IL4R,IL6,LIF,MIR17HG,NFKB1,NOG,PDGFA,PLAT,PLAU,SERPINE1,SMAD3,SMAD4,TGM2,THBS1,TNFRSF21,VEGFA,ZC3H12A	31
Cellular Movement	recruitment of neutrophils	0.000874	3.05849	Decreased	-2.538	CCL2,CCL20,CD44,CSF1,CXCL1,EDN1,F2RL1,ICAM1,IL18,IL1A,IL1B,IL6,MAP3K8,RIPK2,SERPINE1,SMAD3,XDH	17
Cellular Movement	leukocyte migration	0.000904	3.04383	Decreased	-4.435	B3GNT1,BCAR1,CBLB,CCL2,CCL20,CCND1,CD274,CD44,CSF1,CXCL1,DUSP1,EDN1,EGR1,ETS1,F2RL1,F3,FHL2,ICAM1,IFNGR1,IGBP1,IL18,IL1A,IL1B,IL20,IL4R,IL6,ITGA2,LYN,MAP3K8,MIR17HG,NFKB1,NOG,NT5E,PDCD1LG2,PDGFB,PLAT,PLAU,PLAUR,PODXL,PTPRJ,PXN,RHOB,RIPK2,SERPINB1,SERPINE1,SLFN12,SMAD3,SMAD4,TGFB2,TGM2,THBS1,TNC (includes EG:116640),TNFRSF21,VEGFA,XDH,ZC3H12A	56
Cellular Movement	recruitment of phagocytes	0.00112	2.95078	Decreased	-3.081	CCL2,CCL20,CD44,CSF1,CXCL1,EDN1,ETS1,F2RL1,ICAM1,IL18,IL1A,IL1B,IL6,MAP3K8,RIPK2,SERPINE1,SLFN12,SMAD3,THBS1,XDH	20
Cellular Movement	transmigration of cells	0.00129	2.88941		-1.82	CCL2,CCND1,CD274,CD44,CSF1,F3,ICAM1,ID3,IL1B,IL6,PDCD1LG2,SERPINE1,TGM2,TNC (includes EG:116640),VEGFA	15
Cellular Movement	recruitment of blood cells	0.00131	2.88273	Decreased	-3.439	CCL2,CCL20,CD44,CSF1,CXCL1,EDN1,EGR1,ETS1,F2RL1,F3,ICAM1,IL18,IL1A,IL1B,IL6,LYN,MAP3K8,RIPK2,SERPINE1,SLFN12,SMAD3,THBS1,TNC (includes EG:116640),VEGFA,XDH	25
Cellular Movement	chemotaxis of connective tissue cells	0.00172	2.76447	Decreased	-2.46	CCL2,CSF1,IL1B,NCK1,PDGFB,PLAU,PLAUR,SMAD3,TGFA	9
Cellular Movement	cell movement of vascular smooth muscle cells	0.00192	2.7167		-0.664	ATF3,CCND1,IL1A,IL1B,IL6,PDGFB,PLAU,PLAUR,RCAN1,SERPINE1,TFPI2,THBS1	12
Cellular Movement	influx of neutrophils	0.00209	2.67985	Decreased	-2.607	CCL2,CD44,CXCL1,IL18,IL6,PLAT,PLAUR,SMAD3	8
Cellular Movement	recruitment of leukocytes	0.00213	2.67162	Decreased	-3.301	CCL2,CCL20,CD44,CSF1,CXCL1,EDN1,EGR1,ETS1,F2RL1,F3,ICAM1,IL18,IL1A,IL1B,IL6,LYN,MAP3K8,RIPK2,SERPINE1,SLFN12,SMAD3,THBS1,TNC (includes EG:116640),XDH	24
Cellular Movement	migration of vascular smooth muscle cells	0.00223	2.6517		-0.588	ATF3,IL1A,IL1B,IL6,PDGFB,PLAU,PLAUR,RCAN1,SERPINE1,TFPI2,THBS1	11
Cellular Movement	cell movement of bone marrow cells	0.00245	2.61083		-1.673	BCAR1,CCL2,CD44,EDN1,FHL2,IL6,VEGFA	7
Cellular Movement	recruitment of myeloid cells	0.003	2.52288	Decreased	-2.565	CCL2,CCL20,CD44,CSF1,CXCL1,EDN1,F2RL1,ICAM1,IL18,IL1A,IL1B,IL6,LYN,MAP3K8,RIPK2,SERPINE1,SMAD3,XDH	18
Cellular Movement	extravasation of myeloid cells	0.0031	2.50864	Decreased	-2.414	CCL2,CD44,CSF1,CXCL1,ICAM1,IL1B	6
Cellular Movement	infiltration of leukocytes	0.00386	2.41341	Decreased	-2.369	CCL2,CD274,CD44,CSF1,DUSP1,EDN1,ETS1,F2RL1,F3,ICAM1,IFNGR1,IL18,IL1A,IL1B,IL4R,IL6,NFKB1,NOG,PLAT,PLAU,SERPINE1,SMAD3,SMAD4,TGM2,THBS1,TNFRSF21,ZC3H12A	27
Cellular Movement	cell movement of breast cancer cell lines	0.00406	2.39147		-1.756	BCAR1,BCAR3,CST6,ETS1,FOS,GNB2L1,HMMR,IL6,ITGA2,JUN,LMO7,PLAU,PLAUR,SERPINE1,SNAI2,TFAP2A,TGFA,VEGFA	18
Cellular Movement	extravasation of leukocytes	0.00452	2.34486		-1.977	BMPER,CCL2,CD44,CSF1,CXCL1,ICAM1,IL1B	7
Cellular Movement	migration of leukemia cell lines	0.00452	2.34486		-0.7	CCL2,CD44,mir-21,PLAUR,PXN,RICTOR,TGM2,TNC (includes EG:116640),VEGFA	9
Cellular Movement	invasion of tumor cells	0.00452	2.34486	Decreased	-2.747	CD44,CSF1,EDN1,F3,HBEGF,ITGA2,NUAK2,PALLD,PLAU,PLAUR,PXN,RHOB,TGFA,THBS1	14
Cellular Movement	transmigration of tumor cell lines	0.00528	2.27737		-0.811	CCL2,CD44,SERPINE1,TNC (includes EG:116640),VEGFA	5
Cellular Movement	chemotaxis of phagocytes	0.00559	2.25259	Decreased	-3.184	CCL2,CCL20,CCND1,CSF1,CXCL1,EDN1,ICAM1,IL18,IL1A,IL1B,IL20,IL4R,LYN,PDGFB,PLAU,PLAUR,PTPRJ,SERPINB1,SERPINE1,SMAD3,TGFB2,THBS1,VEGFA	23
Cellular Movement	cell movement of macrophages	0.00652	2.18575	Decreased	-2.384	CCL2,CCND1,CD44,CSF1,CXCL1,ICAM1,IL18,IL1B,IL4R,NOG,PLAU,PTPRJ,RHOB,SERPINE1,SMAD3,SMAD4,THBS1,TNFRSF21,VEGFA	19
Cellular Movement	cell movement of bone marrow-derived macrophages	0.00661	2.1798		-1.402	CCL2,CCND1,CSF1,PLAU,SERPINE1	5
Cellular Movement	recruitment of antigen presenting cells	0.00663	2.17849	Decreased	-2.371	CCL2,CCL20,CD44,CSF1,ETS1,ICAM1,IL1B,LYN,MAP3K8,SLFN12,THBS1	11
Cellular Movement	cell movement of myeloid cells	0.00668	2.17522	Decreased	-4.719	CCL2,CCL20,CCND1,CD44,CSF1,CXCL1,DUSP1,EDN1,F2RL1,F3,ICAM1,IFNGR1,IL18,IL1A,IL1B,IL20,IL4R,IL6,LYN,NOG,PDGFB,PLAT,PLAU,PLAUR,PTPRJ,RHOB,SERPINB1,SERPINE1,SMAD3,SMAD4,TGFB2,TGM2,THBS1,TNFRSF21,VEGFA	35
Cellular Movement	chemotaxis of fibroblasts	0.00684	2.16494		-1.998	IL1B,NCK1,PDGFB,PLAU,PLAUR,SMAD3,TGFA	7
Cellular Movement	extravasation of cells	0.00712	2.14752		-1.979	BMPER,CCL2,CD44,CSF1,CXCL1,F3,ICAM1,IL1B	8
Cellular Movement	movement of vascular endothelial cells	0.00773	2.11182		-0.542	CDH5,CXCL1,DKK1,EDN1,EFNB2,F2RL1,ID3,NCK1,SPRY4,THBS1,TNFSF10,TNFSF15,VEGFA	13
Cellular Movement	migration of colon carcinoma cells	0.00778	2.10902			F3,IL6,TGFA	3
Cellular Movement	migration of bone marrow-derived macrophages	0.0079	2.10237		-0.9	CCND1,CSF1,PLAU,SERPINE1	4
Cellular Movement	transmigration of leukocytes	0.00813	2.08991		-1.684	CCL2,CCND1,CD274,CD44,CSF1,ICAM1,IL1B,IL6,PDCD1LG2,SERPINE1,TGM2,VEGFA	12
Cellular Movement	chemotaxis of myeloid cells	0.0084	2.07572	Decreased	-3.217	CCL2,CCL20,CCND1,CSF1,CXCL1,EDN1,ICAM1,IL18,IL1B,IL20,IL4R,LYN,PDGFB,PLAU,PLAUR,PTPRJ,SERPINB1,SERPINE1,SMAD3,TGFB2,THBS1,VEGFA	22
Average			3.39558

## Sheet: HBE_Cell Cycle
IPA Down Stream Analysis
Cell Cycle
Category	Diseases or Functions Annotation	p-Value	-log(p-value)	Predicted Activation State	Activation z-score	Molecules	# Molecules
Cell Cycle	cell cycle progression	7.16e-10	9.14509		-1.472	ATF3,AURKA,BCAR1,BCL2L1,BCL2L11,BCL6,BORA,BTRC,BUB1B,CCND1,CCNF,CCNG2,CD274,CD44,CDC25C,CDCA8,CDH5,CENPE,CENPF,CLIP1,CSF1,DKK1,DNAJB4,DUSP1,EDN1,EGR1,EREG,ESPL1,ETS1,FOS,FOSL2,GADD45B,GAL,GNB2L1,GNL3,HBEGF,HBP1,HJURP,ID2,ID3,IER3,IL11,IL1A,IL1B,IL6,IL7R,ILKAP,JMY,JUN,KIF2C,KRT18,let-7,LIF,LYN,MADD,mir-15,mir-21,mir-221,mir-27,mir-30,MXD1,NDC80,NFKB1,NOG,NR4A1,NR4A2,NUPR1,PDCD1LG2,PDGFB,PLK1,PLK3,…	90
Cell Cycle	interphase	3e-06	5.52288		-0.952	AKAP12,ATF3,AURKA,BCL2L1,BCL2L11,BLID,BTRC,CCND1,CCNG2,CD44,CDC25C,CEBPD,CENPF,CKS2,CSF1,DDIT3,DNAJC2,DUSP1,EGR1,ETS1,FOS,GADD45B,GNB2L1,GNL3,HBEGF,HES1,ID2,ID3,IL1A,IL1B,IL4R,IL6,ILKAP,JUN,LIF,MAP2K3,MAP3K8,mir-15,mir-181,mir-21,mir-221,mir-27,MXD1,NFKB1,PLAU,PLAUR,PLK1,PLK3,PNPT1,SNX33,SOX9,TGFA,TNFSF15,TP53BP2,TXNIP,VEGFA	56
Cell Cycle	arrest in interphase	3.41e-05	4.46725			AKAP12,AURKA,BCL2L1,BLID,BTRC,CCND1,CD44,CDC25C,CEBPD,CKS2,CSF1,DDIT3,DUSP1,EGR1,FOS,GADD45B,GNL3,HES1,ID3,IL1A,IL1B,IL6,JUN,MAP2K3,mir-15,mir-181,mir-21,mir-221,MXD1,NFKB1,PLAU,PLAUR,PLK1,PNPT1,SOX9,TNFSF15,TXNIP	37
Cell Cycle	cell cycle progression of tumor cell lines	0.000128	3.89279		-1.541	AURKA,BCAR1,BCL6,CCND1,CCNG2,CD44,CDC25C,DNAJB4,DUSP1,EGR1,GAL,HBEGF,IER3,IL6,let-7,LIF,LYN,mir-15,mir-221,mir-27,NR4A1,PLK1,TNC (includes EG:116640)	23
Cell Cycle	mitosis	0.000194	3.7122		-1.45	AURKA,BORA,BTRC,BUB1B,CCND1,CDC25C,CDCA8,CENPE,CENPF,CLIP1,CSF1,EDN1,EGR1,EREG,ESPL1,FOS,GADD45B,GNL3,HBEGF,IL11,IL1A,IL1B,IL6,IL7R,JUN,KIF2C,NDC80,PDGFB,PLK1,PTCH1,SMAD3,SMAD4,TGFA,THBS1,TNC (includes EG:116640),TNKS,TTK,VEGFA	38
Cell Cycle	S phase	0.000295	3.53018		-0.29	BCL2L1,BCL2L11,CCND1,CCNG2,CDC25C,CSF1,FOS,HBEGF,ID2,ID3,IL1B,IL4R,IL6,ILKAP,JUN,MAP3K8,mir-15,mir-181,mir-21,mir-27,MXD1,PLK3,PNPT1,SOX9,TGFA,VEGFA	26
Cell Cycle	arrest in cell cycle progression	0.000295	3.53018			ATF3,AURKA,BCL2L1,BCL6,BTRC,CCND1,CCNG2,CD274,CD44,GAL,ID2,ID3,IL1B,IL6,JMY,LIF,LYN,mir-15,mir-27,NR4A1,NR4A2,PDCD1LG2,PLK1,PPP1R15A,SMAD3,TGFB2,THBS1,TNC (includes EG:116640),TP53BP2,TP53INP1	30
Cell Cycle	interphase of tumor cell lines	0.000524	3.28067		-0.713	BLID,BTRC,CCND1,CCNG2,CDC25C,CEBPD,DDIT3,DUSP1,ETS1,GNL3,HES1,ID3,IL1A,IL1B,IL6,ILKAP,LIF,mir-15,mir-181,mir-21,mir-221,mir-27,MXD1,PLAU,PLAUR,PLK1,SNX33,SOX9,TGFA	29
Cell Cycle	G0/G1 phase transition	0.000646	3.18977			BCL2L1,CCND1,CD44,CEBPD,EGR1,FOS,GNB2L1,IL1B,IL6,PLAUR,SOX9	11
Cell Cycle	G2 phase	0.00139	2.85699		-0.707	AURKA,CCND1,CCNG2,CDC25C,CENPF,CKS2,DNAJC2,EGR1,GADD45B,IL1A,IL4R,IL6,JUN,LIF,MAP3K8,mir-221,mir-27,MXD1,PLAU,PLK1,PLK3,TP53BP2	22
Cell Cycle	arrest in S phase of carcinoma cell lines	0.00151	2.82102			mir-15,mir-181,mir-21	3
Cell Cycle	arrest in S phase of lung cancer cell lines	0.00151	2.82102			mir-15,mir-181,mir-21	3
Cell Cycle	G1 phase	0.00172	2.76447		-0.276	AKAP12,ATF3,BTRC,CCND1,CCNG2,CDC25C,CEBPD,CSF1,DDIT3,DUSP1,ETS1,GADD45B,GNB2L1,GNL3,HES1,ID2,ID3,IL1A,IL6,ILKAP,JUN,LIF,MAP2K3,mir-15,MXD1,NFKB1,PLK3,PNPT1,SNX33,TNFSF15,VEGFA	31
Cell Cycle	arrest in G0/G1 phase transition	0.00298	2.52578			BCL2L1,CCND1,CD44,CEBPD,EGR1,FOS,IL1B,IL6,PLAUR	9
Cell Cycle	arrest in interphase of tumor cell lines	0.00338	2.47108			BLID,BTRC,CCND1,CDC25C,CEBPD,DDIT3,DUSP1,GNL3,HES1,ID3,IL1A,IL1B,IL6,mir-15,mir-181,mir-21,mir-221,PLAU,PLAUR,PLK1,SOX9	21
Cell Cycle	M phase	0.00339	2.4698		1.294	AURKA,BBS4,BUB1B,CCP110,CDCA8,CENPE,CENPF,CKS2,EGR1,KIF20A,KIF20B,NEDD4L,OVOL1,PLK1,PLK3,RHOB,TM4SF1,TPM1 (includes EG:22003),TTC19	19
Cell Cycle	S phase of tumor cell lines	0.00386	2.41341		-0.871	CCND1,CCNG2,CDC25C,IL1B,IL6,mir-15,mir-181,mir-21,mir-27,MXD1,SOX9,TGFA	12
Cell Cycle	cell cycle progression of kidney cell lines	0.00408	2.38934			ETS1,PLK1,SMAD3,TP53INP1,ZBTB5	5
Cell Cycle	mitogenesis of muscle cells	0.00576	2.23958		-1.981	EDN1,EREG,HBEGF,IL1B	4
Cell Cycle	contact growth inhibition of tumor cell lines	0.00739	2.13136		0.395	EGR1,IL6,LIF,mir-15,mir-21,mir-221,MXD1,PPP1R15A,SMAD3	9
Cell Cycle	cell cycle progression of carcinoma cell lines	0.00794	2.10018			AURKA,DNAJB4,DUSP1,LIF,NR4A1	5
Cell Cycle	re-entry into interphase	0.00845	2.07314		-1.264	CCND1,CDC25C,CSF1,ID2,TGFA,VEGFA	6
Average			3.28855

## Sheet: HBE_CellFunct&Maint
IPA Down Stream Analysis
Cellular Function and Maintenance
Category	Diseases or Functions Annotation	p-Value	-log(p-value)	Predicted Activation State	Activation z-score	Molecules	# Molecules
Cellular Function and Maintenance	function of mononuclear leukocytes	2.63e-06	5.58004		0.837	ATF3,BCL2L1,BCL2L11,BCL6,CBLB,CCL2,CD274,CD44,CSF1,DUSP1,ETS1,GADD45B,ICAM1,ID3,IFNGR1,IL18,IL1B,IL4R,IL6,LYN,MAP2K3,MXD1,NFKB1,NFKBID,PDCD1LG2,PTPRJ,RCAN1,RIPK2,SERPINB9,SMAD3,TGM2,TNFRSF21,TNFSF10,TOB1,TP53BP2,TXNIP	36
Cellular Function and Maintenance	function of leukocytes	7.7e-06	5.11351		0.512	ATF3,BCL2L1,BCL2L11,BCL6,CBLB,CCL2,CD274,CD44,CSF1,DUSP1,EGR1,ETS1,F3,FOS,GADD45B,ICAM1,ID3,IFNGR1,IL18,IL1B,IL4R,IL6,LYN,MAP2K3,MXD1,NFKB1,NFKBID,PDCD1LG2,PLAT,PLAU,PLAUR,PTPRJ,RCAN1,RIPK2,SERPINB1,SERPINB9,SMAD3,TANK,TGFB2,TGM2,THBD,TNFRSF21,TNFSF10,TOB1,TP53BP2,TXNIP,VEGFA,ZFP36	48
Cellular Function and Maintenance	function of blood cells	8.03e-06	5.09528		0.512	ATF3,BCL2L1,BCL2L11,BCL6,CBLB,CCL2,CD274,CD44,CSF1,DUSP1,EGR1,ETS1,F3,FOS,GADD45B,ICAM1,ID3,IFNGR1,IL18,IL1B,IL4R,IL6,ITGA2,LYN,MAP2K3,MXD1,NFKB1,NFKBID,NT5E,PDCD1LG2,PLAT,PLAU,PLAUR,PTPRJ,RCAN1,RIPK2,SERPINB1,SERPINB9,SMAD3,TANK,TGFB2,TGM2,THBD,TNFRSF21,TNFSF10,TOB1,TP53BP2,TXNIP,VEGFA,ZFP36	50
Cellular Function and Maintenance	function of lymphocytes	1.31e-05	4.88273		1.137	ATF3,BCL2L1,BCL2L11,BCL6,CBLB,CD274,CD44,DUSP1,ETS1,GADD45B,ICAM1,ID3,IFNGR1,IL18,IL1B,IL4R,IL6,LYN,MAP2K3,MXD1,NFKB1,NFKBID,PDCD1LG2,PTPRJ,RCAN1,RIPK2,SERPINB9,SMAD3,TGM2,TNFRSF21,TNFSF10,TOB1,TP53BP2,TXNIP	34
Cellular Function and Maintenance	function of T lymphocytes	7.41e-05	4.13018		1.137	ATF3,BCL2L1,BCL2L11,BCL6,CBLB,CD274,CD44,DUSP1,GADD45B,ICAM1,ID3,IFNGR1,IL18,IL4R,IL6,MAP2K3,NFKB1,PDCD1LG2,RCAN1,RIPK2,SERPINB9,SMAD3,TGM2,TNFRSF21,TNFSF10,TOB1,TP53BP2	27
Cellular Function and Maintenance	organization of cytoplasm	0.000247	3.6073	Decreased	-4.189	AKAP12,ANGPTL4,ATF3,B3GNT1,BBS4,BCAR1,BCL6,BORA,CCL2,CD44,CDC42EP1,CENPE,CENPF,CEP170,CLIP1,CLN8,CSF1,CSRP1,CXCL1,EDN1,EFNB2,ENC1,ESPL1,F2RL1,FHL2,GAL,GPSM2,HBP1,ICAM1,IL1B,IL1RAP,IL6,JUN,KIF18A,KIF18B,KIF20B,KIF27,KIF2C,KRT17,KRT18,LYN,mir-181,mir-21,mir-29,MRAS,NCK1,NDC80,NFKB1,NUAK2,PALLD,PDGFA,PDGFB,PLAT,PLAU,PLAUR,PLEK2,PLEKHG6,PLK1,PODXL,PTPRE,PXN,RAB3IP,RHOB,RICTOR,RNF19A,SEMA7A,SERPINE1,S…	83
Cellular Function and Maintenance	organization of cytoskeleton	0.000295	3.53018	Decreased	-4.189	AKAP12,ANGPTL4,ATF3,B3GNT1,BBS4,BCAR1,BCL6,CCL2,CD44,CDC42EP1,CENPE,CENPF,CEP170,CLIP1,CLN8,CSF1,CSRP1,CXCL1,EDN1,EFNB2,ENC1,F2RL1,FHL2,GAL,HBP1,ICAM1,IL1B,IL1RAP,IL6,JUN,KIF18A,KIF18B,KIF20B,KIF27,KIF2C,KRT17,KRT18,LYN,mir-181,mir-21,mir-29,MRAS,NCK1,NFKB1,NUAK2,PALLD,PDGFA,PDGFB,PLAT,PLAU,PLAUR,PLEK2,PLEKHG6,PODXL,PTPRE,PXN,RAB3IP,RHOB,RICTOR,RNF19A,SEMA7A,SERPINE1,SGK1,SP4,TESK2,THBS1,TM4SF1,T…	76
Cellular Function and Maintenance	function of macrophages	0.000571	3.24336			CCL2,CSF1,EGR1,F3,FOS,ICAM1,IL18,IL1B,IL4R,IL6,LYN,NFKB1,PLAT,PLAU,PLAUR,RIPK2,TANK,TGFB2,ZFP36	19
Cellular Function and Maintenance	function of antigen presenting cells	0.000927	3.03292			CCL2,CD274,CSF1,EGR1,F3,FOS,GADD45B,ICAM1,IL18,IL1B,IL4R,IL6,LYN,NFKB1,PDCD1LG2,PLAT,PLAU,PLAUR,RIPK2,TANK,TGFB2,VEGFA,ZFP36	23
Cellular Function and Maintenance	production of natural killer cells	0.00151	2.82102			ID2,IL18,NFIL3	3
Cellular Function and Maintenance	T cell development	0.00188	2.72584	Decreased	-2.006	BCL2L11,BCL6,CBLB,CCND1,CD274,DKK1,EGR1,EGR2,EGR3,ETS1,ETS2,GADD45B,ICAM1,ID2,ID3,IFNGR1,IL18,IL1A,IL1B,IL4R,IL6,IL7R,IRF2,LIF,mir-181,MIR17HG,MLLT10,NFKBID,NOG,NR4A1,RICTOR,RIPK2,SMAD3,SNAI2,TNFSF10,VEGFA	36
Cellular Function and Maintenance	Lymphocyte homeostasis	0.00192	2.7167		-1.743	BCL2L11,BCL6,CBLB,CCND1,CD274,DKK1,EGR1,EGR2,EGR3,ETS1,ETS2,GADD45B,ICAM1,ID2,ID3,IFNGR1,IL18,IL1A,IL1B,IL4R,IL6,IL7R,IRF2,LIF,LYN,mir-181,MIR17HG,MLLT10,NFIL3,NFKBID,NOG,NR4A1,RICTOR,RIPK2,SMAD3,SNAI2,TNFSF10,VEGFA	38
Cellular Function and Maintenance	function of helper T lymphocytes	0.00192	2.7167			ATF3,BCL6,CD44,DUSP1,GADD45B,IL18,IL4R,IL6,RCAN1,RIPK2,TNFRSF21	11
Cellular Function and Maintenance	microtubule dynamics	0.00219	2.65956	Decreased	-4.162	AKAP12,ANGPTL4,ATF3,B3GNT1,BBS4,BCAR1,CCL2,CD44,CDC42EP1,CENPE,CENPF,CEP170,CLIP1,CSF1,CSRP1,EFNB2,ENC1,F2RL1,GAL,ICAM1,IL1B,IL1RAP,IL6,JUN,KIF18A,KIF18B,KIF20B,KIF27,KIF2C,KRT18,LYN,mir-181,mir-21,mir-29,MRAS,NCK1,NFKB1,PALLD,PDGFA,PDGFB,PLAT,PLAU,PLEKHG6,PODXL,PTPRE,PXN,RAB3IP,RHOB,RNF19A,SEMA7A,SERPINE1,SGK1,SP4,TESK2,THBS1,TM4SF1,TNC (includes EG:116640),TNFRSF12A,TPM1 (includes EG:22003),TPM…	63
Cellular Function and Maintenance	reorganization of cytoskeleton	0.00264	2.5784	Decreased	-2.068	AKAP12,BCAR1,CCL2,CD44,CSF1,EDN1,F2RL1,HBP1,ICAM1,PLAU,PLAUR,RHOB,RICTOR,TNFSF10,TNFSF15,VEGFA	16
Cellular Function and Maintenance	formation of focal adhesions	0.00351	2.45469		-1.093	CCND1,EDN1,EHD1,FERMT2,NCK1,NET1,PXN,RHOB,SMAD3,TESK2,THBS1,TNS4,VEGFA	13
Cellular Function and Maintenance	function of Th1 cells	0.00357	2.44733			CD44,DUSP1,GADD45B,IL18,IL6,RCAN1,RIPK2,TNFRSF21	8
Cellular Function and Maintenance	function of phagocytes	0.00361	2.44249		-1.067	CBLB,CCL2,CD274,CSF1,EGR1,F3,FOS,GADD45B,ICAM1,IL18,IL1B,IL4R,IL6,LYN,NFKB1,PDCD1LG2,PLAT,PLAU,PLAUR,RIPK2,SERPINB1,TANK,TGFB2,VEGFA,ZFP36	25
Cellular Function and Maintenance	differentiation of T lymphocytes	0.00561	2.25104		-1.172	BCL2L11,BCL6,CBLB,CD274,EGR1,EGR3,ETS1,GADD45B,ICAM1,ID2,ID3,IFNGR1,IL18,IL1B,IL4R,IL6,IL7R,IRF2,LIF,mir-181,MLLT10,NOG,NR4A1,RICTOR,RIPK2,SMAD3,SNAI2	27
Cellular Function and Maintenance	function of myeloid cells	0.00602	2.2204			CCL2,CSF1,EGR1,F3,FOS,ICAM1,IL18,IL1B,IL4R,IL6,LYN,NFKB1,PLAT,PLAU,PLAUR,RIPK2,SERPINB1,TANK,TGFB2,ZFP36	20
Cellular Function and Maintenance	formation of cellular protrusions	0.0067	2.17393	Decreased	-3.778	AKAP12,ANGPTL4,B3GNT1,BBS4,CCL2,CD44,CDC42EP1,CSF1,CSRP1,EFNB2,ENC1,F2RL1,IL1B,IL1RAP,IL6,JUN,KIF27,LYN,mir-181,mir-21,MRAS,NCK1,NFKB1,PALLD,PDGFA,PDGFB,PLAT,PLAU,PLEKHG6,PODXL,PTPRE,PXN,RAB3IP,RHOB,SERPINE1,SGK1,SP4,THBS1,TM4SF1,TNC (includes EG:116640),TNFRSF12A,TPM1 (includes EG:22003),TPM3,VCL,VEGFA,WNT7A	46
Average			3.25827

## Sheet: HBE_CC Signal&Int
IPA Down Stream Analysis
Cell-To-Cell Signaling and Interaction
Category	Diseases or Functions Annotation	p-Value	-log(p-value)	Predicted Activation State	Activation z-score	Molecules	# Molecules
Cell-To-Cell Signaling and Interaction	activation of endothelial cells	1.36e-06	5.86646	Decreased	-2.231	BMPER,CSF1,EDN1,F2RL1,F3,HBEGF,ID3,IL11,IL1B,IL6,NR4A1,PLAU,PLAUR,VEGFA	14
Cell-To-Cell Signaling and Interaction	activation of vascular endothelial cells	1.31e-05	4.88273	Decreased	-2.104	CSF1,F2RL1,F3,HBEGF,ID3,IL1B,NR4A1,PLAUR,VEGFA	9
Cell-To-Cell Signaling and Interaction	adhesion of tumor cell lines	4.22e-05	4.37469		-0.939	CCL2,CD274,CD44,CST6,EGR1,ETS1,FOS,HES1,HMMR,ICAM1,IL6,ITGA2,LIF,MAP3K8,PLAU,PLAUR,PXN,RCAN1,SERPINE1,SMAD3,SMAD4,TGM2,THBD,THBS1,VCL,VEGFA	26
Cell-To-Cell Signaling and Interaction	activation of cells	4.41e-05	4.35556	Decreased	-2.61	ATF3,BAMBI,BCL2L1,BMPER,CBLB,CCL2,CCND1,CD274,CD44,CSF1,CXCL1,DAPP1,DUSP1,EDN1,EFNB2,EGR2,EGR3,ETS1,F2RL1,F3,FOS,HBEGF,HBP1,ICAM1,ID3,IL11,IL18,IL1A,IL1B,IL4R,IL6,KRT18,LHX2,LYN,MAP2K3,MICB,mir-21,NCK1,NFIL3,NFKB1,NFKBID,NR4A1,NT5E,PDCD1LG2,PDGFA,PDGFB,PLAT,PLAU,PLAUR,PTPRE,PTPRJ,RIPK2,SERPINB9,SERPINE1,SMAD3,TGFA,TGFB2,TGM2,THBD,THBS1,TNC (includes EG:116640),TNFRSF12A,TNFRSF21,TNFSF10,TXNIP,VEG…	66
Cell-To-Cell Signaling and Interaction	adhesion of connective tissue cells	0.000369	3.43297		-1.257	BCAR1,CCL2,CCND1,CD44,CSF1,ICAM1,IL6,PALLD,PLAU,PLAUR,PTPRJ,RHOB,TNC (includes EG:116640),VCL,VEGFA,ZYX	16
Cell-To-Cell Signaling and Interaction	activation of blood cells	0.000415	3.38195		-1.794	ATF3,BCL2L1,CBLB,CCL2,CD274,CD44,CSF1,CXCL1,DAPP1,DUSP1,EDN1,EFNB2,EGR2,EGR3,ETS1,F2RL1,F3,FOS,HBP1,ICAM1,IL18,IL1A,IL1B,IL4R,IL6,LYN,MAP2K3,MICB,mir-21,NCK1,NFIL3,NFKB1,NFKBID,NT5E,PDCD1LG2,PDGFA,PDGFB,PLAT,PTPRE,PTPRJ,RIPK2,SERPINB9,SMAD3,THBD,THBS1,TNC (includes EG:116640),TNFRSF12A,TNFRSF21,TNFSF10,TXNIP,VEGFA	51
Cell-To-Cell Signaling and Interaction	recruitment of cells	0.00043	3.36653	Decreased	-3.582	CCL2,CCL20,CD44,CSF1,CXCL1,EDN1,EFNB2,EGR1,ETS1,F2RL1,F3,ICAM1,IL18,IL1A,IL1B,IL6,LYN,MAP3K8,NOG,PDGFB,RIPK2,SERPINE1,SLFN12,SMAD3,THBS1,TNC (includes EG:116640),VEGFA,XDH	28
Cell-To-Cell Signaling and Interaction	stimulation of cells	0.000475	3.32331	Decreased	-3.405	CCL2,CCL20,CCND1,CD274,CSF1,EDN1,FOS,GAL,HBEGF,IL11,IL18,IL1A,IL1B,IL4R,IL6,LIF,PDCD1LG2,PLAU,SMAD3,TGFA,TGFB2,THBS1,TNFSF10,TNFSF15,VEGFA,XDH	26
Cell-To-Cell Signaling and Interaction	activation of connective tissue cells	0.000573	3.24185	Decreased	-2.216	BAMBI,CCND1,CSF1,EDN1,IL11,IL18,IL1A,IL1B,IL6,LHX2,PDGFB,PLAU,TGFA,TGFB2	14
Cell-To-Cell Signaling and Interaction	attachment of cells	0.000687	3.16304	Decreased	-2.746	BCAR1,CD44,CSF1,EGR1,EMR2,ETS1,ICAM1,IL1B,ITGA2,PODXL,RHOB,TFPI2,TGFA,TGM2	14
Cell-To-Cell Signaling and Interaction	adhesion of mononuclear leukocytes	0.000779	3.10846	Decreased	-2.786	CBLB,CCL2,CCL20,CD44,F3,ICAM1,IFNGR1,IL11,IL1A,IL1B,IL6,LIF,LIPG,PLAU,PLAUR,THBS1	16
Cell-To-Cell Signaling and Interaction	recruitment of neutrophils	0.000874	3.05849	Decreased	-2.538	CCL2,CCL20,CD44,CSF1,CXCL1,EDN1,F2RL1,ICAM1,IL18,IL1A,IL1B,IL6,MAP3K8,RIPK2,SERPINE1,SMAD3,XDH	17
Cell-To-Cell Signaling and Interaction	immune response of phagocytes	0.00107	2.97062		-0.049	BCAR1,CCL2,CD44,CXCL1,F3,ICAM1,IL18,IL6,IRF2,LYN,PLAU,PLAUR,PTPRJ,PXN,SERPINB9,SERPINE1,TGM2,THBS1	18
Cell-To-Cell Signaling and Interaction	activation of leukocytes	0.0011	2.95861	Decreased	-2.232	ATF3,BCL2L1,CBLB,CCL2,CD274,CD44,CSF1,CXCL1,DAPP1,DUSP1,EDN1,EFNB2,EGR2,EGR3,ETS1,F2RL1,FOS,HBP1,ICAM1,IL18,IL1A,IL1B,IL4R,IL6,LYN,MAP2K3,MICB,mir-21,NCK1,NFIL3,NFKB1,NFKBID,NT5E,PDCD1LG2,PTPRE,PTPRJ,RIPK2,SERPINB9,SMAD3,THBS1,TNC (includes EG:116640),TNFRSF21,TNFSF10,TXNIP,VEGFA	45
Cell-To-Cell Signaling and Interaction	recruitment of phagocytes	0.00112	2.95078	Decreased	-3.081	CCL2,CCL20,CD44,CSF1,CXCL1,EDN1,ETS1,F2RL1,ICAM1,IL18,IL1A,IL1B,IL6,MAP3K8,RIPK2,SERPINE1,SLFN12,SMAD3,THBS1,XDH	20
Cell-To-Cell Signaling and Interaction	response of myeloid cells	0.00114	2.9431		-0.54	BCAR1,CCL2,CD44,CXCL1,EMR2,F3,ICAM1,IL18,IL6,IRF2,LYN,PLAU,PLAUR,PTPRJ,PXN,SERPINE1,TGM2,THBS1	18
Cell-To-Cell Signaling and Interaction	adhesion of phagocytes	0.0012	2.92082	Decreased	-2.322	CCL2,CCND1,CD44,CSF1,EMR2,F3,ICAM1,IL1A,IL1B,IL6,LIPG,LYN,PLAU,PLAUR,RHOB	15
Cell-To-Cell Signaling and Interaction	recruitment of blood cells	0.00131	2.88273	Decreased	-3.439	CCL2,CCL20,CD44,CSF1,CXCL1,EDN1,EGR1,ETS1,F2RL1,F3,ICAM1,IL18,IL1A,IL1B,IL6,LYN,MAP3K8,RIPK2,SERPINE1,SLFN12,SMAD3,THBS1,TNC (includes EG:116640),VEGFA,XDH	25
Cell-To-Cell Signaling and Interaction	response of phagocytes	0.00148	2.82974		-0.312	BCAR1,CCL2,CD44,CXCL1,EMR2,F3,ICAM1,IL18,IL6,IRF2,LYN,PLAU,PLAUR,PTPRJ,PXN,SERPINB9,SERPINE1,TGM2,THBS1	19
Cell-To-Cell Signaling and Interaction	adhesion of fibroblasts	0.00186	2.73049		-1.309	CCND1,CD44,ICAM1,PLAU,PLAUR,TNC (includes EG:116640),VCL,ZYX	8
Cell-To-Cell Signaling and Interaction	binding of cells	0.00209	2.67985	Decreased	-3.171	CBLB,CCL2,CCL20,CD44,CDC42EP1,CDH5,CSF1,CXCL1,DKK1,F3,FERMT2,FHL2,ICAM1,IFNGR1,IL1A,IL1B,IL4R,IL6,ITGA2,LIPG,LYN,MRAS,NR4A1,NT5E,OXTR,PLAU,PLAUR,RHOB,SERPINE1,TGFA,TGFB2,TGM2,THBS1,TNC (includes EG:116640),TNFRSF12A,VCL,VEGFA	37
Cell-To-Cell Signaling and Interaction	activation of hepatic stellate cells	0.00209	2.67985		-1.938	BAMBI,EDN1,IL1A,IL6,LHX2,PDGFB,PLAU,TGFA	8
Cell-To-Cell Signaling and Interaction	binding of endothelial cells	0.00209	2.67985		-1.085	CCL2,CD44,F3,ICAM1,IL1A,IL1B,IL6,ITGA2,NR4A1,NT5E,PLAUR,SERPINE1,VEGFA	13
Cell-To-Cell Signaling and Interaction	recruitment of leukocytes	0.00213	2.67162	Decreased	-3.301	CCL2,CCL20,CD44,CSF1,CXCL1,EDN1,EGR1,ETS1,F2RL1,F3,ICAM1,IL18,IL1A,IL1B,IL6,LYN,MAP3K8,RIPK2,SERPINE1,SLFN12,SMAD3,THBS1,TNC (includes EG:116640),XDH	24
Cell-To-Cell Signaling and Interaction	adhesion of immune cells	0.00257	2.59007	Decreased	-3.055	BMPER,CBLB,CCL2,CCL20,CCND1,CD44,CSF1,EMR2,F3,ICAM1,IFNGR1,IL11,IL1A,IL1B,IL6,LIF,LIPG,LYN,MRAS,PLAU,PLAUR,PODXL,RHOB,TGM2,THBD,THBS1,VEGFA	27
Cell-To-Cell Signaling and Interaction	recruitment of myeloid cells	0.003	2.52288	Decreased	-2.565	CCL2,CCL20,CD44,CSF1,CXCL1,EDN1,F2RL1,ICAM1,IL18,IL1A,IL1B,IL6,LYN,MAP3K8,RIPK2,SERPINE1,SMAD3,XDH	18
Cell-To-Cell Signaling and Interaction	formation of focal adhesions	0.00351	2.45469		-1.093	CCND1,EDN1,EHD1,FERMT2,NCK1,NET1,PXN,RHOB,SMAD3,TESK2,THBS1,TNS4,VEGFA	13
Cell-To-Cell Signaling and Interaction	adhesion of tumor cells	0.00357	2.44733	Decreased	-2.795	CD44,F3,ICAM1,IL18,IL1A,IL1B,ITGA2,THBS1	8
Cell-To-Cell Signaling and Interaction	activation of lymphocytes	0.004	2.39794		-0.807	BCL2L1,CBLB,CCL2,CD274,CD44,DAPP1,DUSP1,EFNB2,EGR2,EGR3,ETS1,FOS,ICAM1,IL18,IL1B,IL6,LYN,MICB,NCK1,NFKB1,NFKBID,NT5E,PDCD1LG2,PTPRJ,RIPK2,SERPINB9,SMAD3,THBS1,TNC (includes EG:116640),TNFRSF21,TNFSF10,TXNIP	32
Cell-To-Cell Signaling and Interaction	activation of mononuclear leukocytes	0.00409	2.38828		-1.178	BCL2L1,CBLB,CCL2,CD274,CD44,CSF1,DAPP1,DUSP1,EFNB2,EGR2,EGR3,ETS1,FOS,ICAM1,IL18,IL1B,IL6,LYN,MICB,NCK1,NFKB1,NFKBID,NT5E,PDCD1LG2,PTPRJ,RIPK2,SERPINB9,SMAD3,THBS1,TNC (includes EG:116640),TNFRSF21,TNFSF10,TXNIP	33
Cell-To-Cell Signaling and Interaction	adhesion of cancer cells	0.00452	2.34486	Decreased	-2.611	CD44,ICAM1,IL18,IL1A,IL1B,ITGA2,THBS1	7
Cell-To-Cell Signaling and Interaction	adhesion of blood cells	0.00452	2.34486	Decreased	-3.195	BMPER,CBLB,CCL2,CCL20,CCND1,CD44,CSF1,EMR2,F3,ICAM1,IFNGR1,IL11,IL1A,IL1B,IL6,ITGA2,LIF,LIPG,LYN,MRAS,PLAU,PLAUR,PODXL,RHOB,TGM2,THBD,THBS1,VEGFA	28
Cell-To-Cell Signaling and Interaction	adhesion of endothelial cell lines	0.00541	2.2668		-1.72	CCL2,CD44,IL1B,PTPRJ,THBS1,VEGFA	6
Cell-To-Cell Signaling and Interaction	activation of T lymphocytes	0.00546	2.26281		-0.741	BCL2L1,CBLB,CCL2,CD274,CD44,DUSP1,EFNB2,EGR2,EGR3,ETS1,FOS,ICAM1,IL18,IL1B,IL6,NCK1,NFKBID,NT5E,PDCD1LG2,PTPRJ,SERPINB9,SMAD3,THBS1,TNC (includes EG:116640),TNFRSF21,TNFSF10	26
Cell-To-Cell Signaling and Interaction	adhesion of lymphocytes	0.00555	2.25571	Decreased	-2.203	CBLB,CCL2,CCL20,CD44,ICAM1,IFNGR1,IL11,IL1B,IL6,LIF,PLAU,THBS1	12
Cell-To-Cell Signaling and Interaction	response of neutrophils	0.00555	2.25571		-0.907	CD44,CXCL1,EMR2,F3,ICAM1,IL18,LYN,PLAU,PLAUR,SERPINE1	10
Cell-To-Cell Signaling and Interaction	activation of smooth muscle cells	0.00576	2.23958		-0.975	CCL2,IL1A,IL1B,TGM2	4
Cell-To-Cell Signaling and Interaction	recruitment of antigen presenting cells	0.00663	2.17849	Decreased	-2.371	CCL2,CCL20,CD44,CSF1,ETS1,ICAM1,IL1B,LYN,MAP3K8,SLFN12,THBS1	11
Cell-To-Cell Signaling and Interaction	stimulation of connective tissue cells	0.00684	2.16494		-1.185	EDN1,IL1A,IL1B,IL6,LIF,PLAU,TGFB2	7
Cell-To-Cell Signaling and Interaction	contact growth inhibition of tumor cell lines	0.00739	2.13136		0.395	EGR1,IL6,LIF,mir-15,mir-21,mir-221,MXD1,PPP1R15A,SMAD3	9
Cell-To-Cell Signaling and Interaction	stimulation of mesangial cells	0.00778	2.10902			EDN1,HBEGF,IL1B	3
Average			2.89779

## Sheet: HBE_Protein Synthesis
IPA Down Stream Analysis
Protein Synthesis
Category	Diseases or Functions Annotation	p-Value	-log(p-value)	Predicted Activation State	Activation z-score	Molecules	# Molecules
Protein Synthesis	quantity of IgG2a	3.15e-05	4.50169		0.5	ATF3,B3GNT5,CD274,IFNGR1,IL4R,IL6,IRF2,LYN,MAP3K8,PDCD1LG2,RCAN1,RIPK2,TANK,TNFRSF21,TNFSF10,ZC3H12A	16
Protein Synthesis	quantity of IgG	0.000677	3.16941		0.518	ATF3,B3GNT5,BCL2L11,BCL6,CD274,DAPP1,GADD45B,IFNGR1,IL4R,IL6,IRF2,LYN,MAP3K8,NFIL3,NFKB1,PDCD1LG2,RCAN1,RIPK2,TANK,TNFRSF21,TNFSF10,ZC3H12A	22
Protein Synthesis	quantity of immunoglobulin	0.00214	2.66959		0.661	ATF3,B3GNT5,BCL2L11,BCL6,CD274,DAPP1,F2RL1,GADD45B,ID3,IFNGR1,IL4R,IL6,IRF2,LYN,MAP3K8,NFIL3,NFKB1,PDCD1LG2,RCAN1,RIPK2,TANK,THBS1,TNFRSF21,TNFSF10,ZC3H12A	25
Protein Synthesis	synthesis of protein	0.00215	2.66756		-1.835	CCND1,CNOT8,CSF1,EDN1,EIF4A1,EIF5,FOS,GNB2L1,IFIT1,IL18,IL1B,IL6,IL7R,ITGA2,JUN,KRT17,LIF,LYN,NCK1,NFKB1,NOG,PAIP2B,SAMD4A,THBS1,TNFSF10,TNRC6B,TP53BP2,VEGFA,ZC3H12A,ZFP36	30
Protein Synthesis	expression of protein	0.00364	2.4389		-0.669	CNOT8,CSF1,EIF4A1,EIF5,FOS,GNB2L1,IFIT1,IL1B,IL6,IL7R,JUN,LYN,NCK1,NFKB1,PAIP2B,SAMD4A,THBS1,TNFSF10,TNRC6B,TP53BP2,VEGFA,ZC3H12A,ZFP36	23
Protein Synthesis	metabolism of protein	0.00633	2.1986		-1.136	ATG4C,AURKA,BTRC,C9orf3,CBLB,CCND1,CLN8,CNOT8,CSF1,EDN1,EIF4A1,EIF5,FBXO32,FBXO8,FOS,GNB2L1,GTPBP4,HERPUD1,IER3,IFIT1,IL18,IL1B,IL6,IL7R,ITGA2,JUN,KRT17,LIF,LYN,MYLIP,NCK1,NFKB1,NOG,PAIP2B,PLAT,PLAU,PLK1,SAMD4A,SERPINB1,SERPINE1,SMURF2,SOX9,TGM2,THBS1,TNFSF10,TNRC6B,TP53BP2,VEGFA,ZC3H12A,ZFP36	50
Average			2.94096

## Sheet: HBE_Molecular Transport
IPA Down Stream Analysis
Molecular Transport
Category	Diseases or Functions Annotation	p-Value	-log(p-value)	Predicted Activation State	Activation z-score	Molecules	# Molecules
Molecular Transport	release of prostaglandin	0.000329	3.4828	Decreased	-2.919	BCL6,EDN1,F2RL1,IL1A,IL1B,IRF2,TGFA,TNC (includes EG:116640),XDH	9
Molecular Transport	release of prostaglandin E2	0.000473	3.32514	Decreased	-2.736	BCL6,EDN1,F2RL1,IL1A,IL1B,IRF2,TGFA,TNC (includes EG:116640)	8
Molecular Transport	secretion of aldosterone	0.0018	2.74473		-0.378	CITED2,EDN1,EGR1,ELL2,FOSB,MAFF,NFIL3	7
Molecular Transport	concentration of progesterone	0.00785	2.10513		-1.709	CDH5,EDN1,EGR1,GAL,IL1B,IL6,SMAD4,TNFRSF12A	8
Average			2.91445

[truncated: 13 more sheets: HBE_Cell Morphology, HBE_Summary, S9_Cell Death, S9_Cell Growth & Prolif, S9_Cellular Development, S9_GeneExpression, S9_Lipid Metabolism, S9_Cellular Movement, S9_Cell Cycle, S9_Small Molecule Biochemistry, S9_DNA Rep, S9_Molecular Transport, S9_Summary]
