# Supplementary material for: A Multi-Omics Approach Identifies Key Hubs Associated with Cell Type-Specific Responses of Airway Epithelial Cells to Staphylococcal Alpha-Toxin
Source: PLoS One. 2015 Mar 27;10(3):e0122089. doi: 10.1371/journal.pone.0122089 (PMC4376684; doi:10.1371/journal.pone.0122089)
Supplement: S5 Table — (XLSX) [file pone.0122089.s010.xlsx]

## Sheet: 16HBE14o-
IPA Down Stream Analysis Activity Extraction
16HBE14o- cells
Categories	Functions	Diseases or Functions Annotation	p-Value	Predicted Activation State	Activation z-score	Molecules	# Molecules
Hematological System Development and Function, Immune Cell Trafficking, Inflammatory Response, Tissue Development	accumulation	accumulation of leukocytes	0.000325	Decreased	-2.637	BCL2L11,CCL2,CD274,CSF1,DUSP1,EDN1,EGR1,ETS2,F3,ICAM1,IER3,IL11,IL18,IL1B,IL6,ITGA2,NR4A1,NT5E,PLAU,THBS1,TNFRSF21,TNFSF10,VEGFA	23
Hematological System Development and Function, Immune Cell Trafficking, Inflammatory Response, Tissue Development	accumulation	accumulation of myeloid cells	0.0014	Decreased	-2.745	CCL2,CSF1,EDN1,EGR1,ETS2,F3,IL11,IL18,IL1B,ITGA2,NR4A1,NT5E,PLAU,THBS1,TNFSF10,VEGFA	16
Hematological System Development and Function, Immune Cell Trafficking, Inflammatory Response, Tissue Development	accumulation	accumulation of phagocytes	0.000476	Decreased	-3.221	CCL2,CSF1,EDN1,EGR1,ETS2,F3,IL18,IL1B,ITGA2,NR4A1,NT5E,PLAU,THBS1,TNFSF10,VEGFA	15
Hematological System Development and Function, Tissue Development	accumulation	accumulation of blood cells	8.61e-05	Decreased	-2.233	BCL2L11,CCL2,CD274,CSF1,DUSP1,EDN1,EGR1,ETS2,F3,ICAM1,IER3,IL11,IL18,IL1B,IL6,ITGA2,KRT18,NR4A1,NT5E,PLAT,PLAU,THBS1,TNFRSF21,TNFSF10,VEGFA	25
Cardiovascular System Development and Function, Cell-To-Cell Signaling and Interaction	activation	activation of vascular endothelial cells	1.31e-05	Decreased	-2.104	CSF1,F2RL1,F3,HBEGF,ID3,IL1B,NR4A1,PLAUR,VEGFA	9
Cardiovascular System Development and Function, Cell-To-Cell Signaling and Interaction	activation	activation of endothelial cells	1.36e-06	Decreased	-2.231	BMPER,CSF1,EDN1,F2RL1,F3,HBEGF,ID3,IL11,IL1B,IL6,NR4A1,PLAU,PLAUR,VEGFA	14
Cell-To-Cell Signaling and Interaction	activation	activation of connective tissue cells	0.000573	Decreased	-2.216	BAMBI,CCND1,CSF1,EDN1,IL11,IL18,IL1A,IL1B,IL6,LHX2,PDGFB,PLAU,TGFA,TGFB2	14
Cell-To-Cell Signaling and Interaction	activation	activation of cells	4.41e-05	Decreased	-2.61	ATF3,BAMBI,BCL2L1,BMPER,CBLB,CCL2,CCND1,CD274,CD44,CSF1,CXCL1,DAPP1,DUSP1,EDN1,EFNB2,EGR2,EGR3,ETS1,F2RL1,F3,FOS,HBEGF,HBP1,ICAM1,ID3,IL11,IL18,IL1A,IL1B,IL4R,IL6,KRT18,LHX2,LYN,MAP2K3,MICB,mir-21,NCK1,NFIL3,NFKB1,NFKBID,NR4A1,NT5E,PDCD1LG2,PDGFA,PDGFB,PLAT,PLAU,PLAUR,PTPRE,PTPRJ,RIPK2,SERPINB9,SERPINE1,SMAD3,TGFA,TGFB2,TGM2,THBD,THBS1,TNC (includes EG:116640),TNFRSF12A,TNFRSF21,TNFSF10,TXNIP,VEG…	66
Cell-To-Cell Signaling and Interaction, Hematological System Development and Function, Immune Cell Trafficking, Inflammatory Response	activation	activation of leukocytes	0.0011	Decreased	-2.232	ATF3,BCL2L1,CBLB,CCL2,CD274,CD44,CSF1,CXCL1,DAPP1,DUSP1,EDN1,EFNB2,EGR2,EGR3,ETS1,F2RL1,FOS,HBP1,ICAM1,IL18,IL1A,IL1B,IL4R,IL6,LYN,MAP2K3,MICB,mir-21,NCK1,NFIL3,NFKB1,NFKBID,NT5E,PDCD1LG2,PTPRE,PTPRJ,RIPK2,SERPINB9,SMAD3,THBS1,TNC (includes EG:116640),TNFRSF21,TNFSF10,TXNIP,VEGFA	45
Cell-To-Cell Signaling and Interaction, Cellular Compromise, Tissue Development, Tumor Morphology	adhesion	adhesion of cancer cells	0.00452	Decreased	-2.611	CD44,ICAM1,IL18,IL1A,IL1B,ITGA2,THBS1	7
Cell-To-Cell Signaling and Interaction, Cellular Compromise, Tissue Development, Tumor Morphology	adhesion	adhesion of tumor cells	0.00357	Decreased	-2.795	CD44,F3,ICAM1,IL18,IL1A,IL1B,ITGA2,THBS1	8
Cell-To-Cell Signaling and Interaction, Hematological System Development and Function, Immune Cell Trafficking, Inflammatory Response, Tissue Development	adhesion	adhesion of phagocytes	0.0012	Decreased	-2.322	CCL2,CCND1,CD44,CSF1,EMR2,F3,ICAM1,IL1A,IL1B,IL6,LIPG,LYN,PLAU,PLAUR,RHOB	15
Cell-To-Cell Signaling and Interaction, Hematological System Development and Function, Immune Cell Trafficking, Tissue Development	adhesion	adhesion of lymphocytes	0.00555	Decreased	-2.203	CBLB,CCL2,CCL20,CD44,ICAM1,IFNGR1,IL11,IL1B,IL6,LIF,PLAU,THBS1	12
Cell-To-Cell Signaling and Interaction, Hematological System Development and Function, Immune Cell Trafficking, Tissue Development	adhesion	adhesion of mononuclear leukocytes	0.000779	Decreased	-2.786	CBLB,CCL2,CCL20,CD44,F3,ICAM1,IFNGR1,IL11,IL1A,IL1B,IL6,LIF,LIPG,PLAU,PLAUR,THBS1	16
Cell-To-Cell Signaling and Interaction, Hematological System Development and Function, Immune Cell Trafficking, Tissue Development	adhesion	adhesion of immune cells	0.00257	Decreased	-3.055	BMPER,CBLB,CCL2,CCL20,CCND1,CD44,CSF1,EMR2,F3,ICAM1,IFNGR1,IL11,IL1A,IL1B,IL6,LIF,LIPG,LYN,MRAS,PLAU,PLAUR,PODXL,RHOB,TGM2,THBD,THBS1,VEGFA	27
Cell-To-Cell Signaling and Interaction, Tissue Development	adhesion	adhesion of blood cells	0.00452	Decreased	-3.195	BMPER,CBLB,CCL2,CCL20,CCND1,CD44,CSF1,EMR2,F3,ICAM1,IFNGR1,IL11,IL1A,IL1B,IL6,ITGA2,LIF,LIPG,LYN,MRAS,PLAU,PLAUR,PODXL,RHOB,TGM2,THBD,THBS1,VEGFA	28
Cardiovascular System Development and Function	angiogenesis	angiogenesis	1.31e-05	Decreased	-2.463	ANGPTL4,CCL2,CCND1,CD44,CDH5,CITED2,CXCL1,EDN1,EFNB2,EREG,ETS1,F2RL1,F3,HOXA5,ICAM1,ID3,IL18,IL1A,IL1B,IL20,IL6,ITGA2,JUN,let-7,LIF,mir-21,mir-221,mir-27,MIR17HG,NOG,NR4A1,PDGFA,PDGFB,PLAT,PLAU,PLAUR,PTPRJ,RCAN1,RHOB,SERPINE1,SMAD4,SPRY4,TFAP2A,TGFA,TGFB2,TGM2,THBD,THBS1,TM4SF1,TNC (includes EG:116640),TNFRSF12A,VEGFA	52
Cell Death	apoptosis	apoptosis of epithelial cells	0.000398	Increased	2.767	AURKA,BCL2L1,BCL2L11,CFLAR,EDN1,EFNB2,IL11,IL18,IL1B,JUN,mir-21,NFKB1,NOG,NR4A1,PLAT,PLAU,PLAUR,SEMA7A,TGFA,TGM2,TNFSF10	21
Cell Death	apoptosis	apoptosis of prostate cancer cell lines	0.000369	Increased	2.529	AKAP12,BCL2L1,BCL2L11,CFLAR,EDN1,EGR1,ETS2,FOS,HBEGF,IL6,mir-21,NR4A1,PLAU,PLAUR,SH3RF1,ST3GAL1,TGFA,TNFSF10	18
Cell Death	apoptosis	apoptosis of connective tissue cells	0.000264	Increased	2.252	ATF3,BCL2L1,BCL2L11,CCND1,CD44,CFLAR,CSF1,DDIT3,DUSP1,IL18,IL1A,IL1B,JUN,NFKBID,NOG,NR4A1,NUPR1,RHOB,SERPINE1,SNAI2,TGFB2,TGM2,TNFSF10,VEGFA,WNT7A,XDH	26
Cell-To-Cell Signaling and Interaction, Tissue Development	attachment	attachment of cells	0.000687	Decreased	-2.746	BCAR1,CD44,CSF1,EGR1,EMR2,ETS1,ICAM1,IL1B,ITGA2,PODXL,RHOB,TFPI2,TGFA,TGM2	14
Cell-To-Cell Signaling and Interaction	binding	binding of cells	0.00209	Decreased	-3.171	CBLB,CCL2,CCL20,CD44,CDC42EP1,CDH5,CSF1,CXCL1,DKK1,F3,FERMT2,FHL2,ICAM1,IFNGR1,IL1A,IL1B,IL4R,IL6,ITGA2,LIPG,LYN,MRAS,NR4A1,NT5E,OXTR,PLAU,PLAUR,RHOB,SERPINE1,TGFA,TGFB2,TGM2,THBS1,TNC (includes EG:116640),TNFRSF12A,VCL,VEGFA	37
Cell Death	cell death	cell death of prostate cancer cell lines	5.76e-05	Increased	2.842	AKAP12,BCL2L1,BCL2L11,CCL2,CFLAR,DDIT3,EDN1,EGR1,ETS2,FOS,HBEGF,IL6,mir-21,NR4A1,PLAU,PLAUR,SH3RF1,ST3GAL1,TGFA,TGFB2,TNFSF10	21
Cell Death	cell death	cell death of epithelial cells	1.53e-05	Increased	2.653	ATF3,AURKA,BCL2L1,BCL2L11,BCL6,CD44,CEBPD,CFLAR,DDIT3,EDN1,EFNB2,FOS,HK2,ICAM1,IER3,IL11,IL18,IL1B,IPPK,JUN,KRT18,LYN,MAP3K8,mir-21,NFKB1,NOG,NR4A1,PLAT,PLAU,PLAUR,PPP1R15A,SEMA7A,SGK1,TGFA,TGM2,TNFSF10,TP53BP2,TP53INP1	38
Cell Death	cell death	cell death of connective tissue cells	0.000167	Increased	2.23	ATF3,BCL2L1,BCL2L11,BCL6,BLID,CCND1,CD44,CFLAR,CSF1,DDIT3,DKK1,DUSP1,EGR1,EGR2,ETS1,GADD45B,ID2,IER3,IL18,IL1A,IL1B,JUN,KRT18,MAP3K8,MXD1,NCK1,NFKB1,NFKBID,NOG,NR4A1,NUDT13,NUPR1,PDGFB,RHOB,SERPINE1,SNAI2,TANK,TGFB2,TGM2,TNFSF10,TP53INP1,TXNIP,VEGFA,WNT7A,XDH,ZC3H12A	46
Antigen Presentation, Cellular Movement, Hematological System Development and Function, Immune Cell Trafficking, Inflammatory Response	cell movement	cell movement of macrophages	0.00652	Decreased	-2.384	CCL2,CCND1,CD44,CSF1,CXCL1,ICAM1,IL18,IL1B,IL4R,NOG,PLAU,PTPRJ,RHOB,SERPINE1,SMAD3,SMAD4,THBS1,TNFRSF21,VEGFA	19
Cellular Movement	cell movement	cell movement of muscle cells	1.25e-05	Decreased	-2.004	ATF3,CCL2,CCND1,CSF1,DUSP1,F3,HBEGF,IL18,IL1A,IL1B,IL6,mir-221,PDGFB,PLAT,PLAU,PLAUR,RCAN1,SERPINE1,SMAD3,TFPI2,THBS1	21
Cellular Movement	cell movement	cell movement of cancer cells	0.00053	Decreased	-2.099	CCL2,CD44,CSF1,DUSP1,F3,HMMR,IL6,LYN,SERPINE1,SNAI2,TGFA,TGFB2,TM4SF1,VEGFA	14
Cellular Movement	cell movement	cell movement of tumor cell lines	1.15e-06	Decreased	-2.136	AURKA,B3GNT1,BCAR1,BCAR3,CCL2,CCL20,CD44,CSF1,CST6,DNAJB4,EDN1,EGR1,EREG,ETS1,ETV5,F2RL1,FERMT2,FHL2,FOS,GNB2L1,HBEGF,HMMR,IL1A,IL6,ITGA2,JUN,LIF,LMO7,LYN,MAP3K8,mir-21,mir-31,PLAU,PLAUR,PODXL,PRUNE,PXN,RHOB,RICTOR,SERPINE1,SMAD4,SMG1,SNAI2,TFAP2A,TGFA,TGFB2,TGM2,THBD,THBS1,TNC (includes EG:116640),TNFSF10,TP53INP1,TPM3,VCL,VEGFA,ZYX	56
Cellular Movement	cell movement	cell movement of tumor cells	0.00019	Decreased	-2.501	CCL2,CD44,CSF1,DUSP1,F3,HMMR,IL20,IL6,LYN,PLAUR,RHOB,SERPINE1,SNAI2,TGFA,TGFB2,TM4SF1,VEGFA	17
Cellular Movement	cell movement	cell movement	1.14e-05	Decreased	-3.773	ANGPTL4,ATF3,AURKA,B3GNT1,BCAR1,BCAR3,CBLB,CCL2,CCL20,CCND1,CD274,CD44,CDH5,CITED2,CSF1,CST6,CXCL1,DKK1,DNAJB4,DNMBP,DUSP1,EDN1,EFNB2,EGR1,EHD1,EREG,ETS1,ETV5,F2RL1,F3,FERMT2,FHL2,FOS,FOSL2,GNB2L1,GTPBP4,HBEGF,HMMR,ICAM1,ID2,ID3,IFNGR1,IGBP1,IL11,IL18,IL1A,IL1B,IL20,IL4R,IL6,IQCJ-SCHIP1,ITGA2,JUN,LIF,LMO7,LYN,MAP2K3,MAP3K8,mir-21,mir-221,mir-31,MIR17HG,MRAS,MXD1,NCK1,NFKB1,NOG,NR4A2,NT5E,NUAK2,PA…	118
Cellular Movement, Connective Tissue Development and Function	cell movement	cell movement of fibroblast cell lines	8.61e-05	Decreased	-3.373	BCAR1,CD44,EHD1,FHL2,FOSL2,HBEGF,IL18,PALLD,PDGFB,PLAU,PLAUR,PTPRJ,PXN,SERPINE1,TGM2,TP53INP1,VEGFA	17
Cellular Movement, Hematological System Development and Function, Immune Cell Trafficking	cell movement	cell movement of myeloid cells	0.00668	Decreased	-4.719	CCL2,CCL20,CCND1,CD44,CSF1,CXCL1,DUSP1,EDN1,F2RL1,F3,ICAM1,IFNGR1,IL18,IL1A,IL1B,IL20,IL4R,IL6,LYN,NOG,PDGFB,PLAT,PLAU,PLAUR,PTPRJ,RHOB,SERPINB1,SERPINE1,SMAD3,SMAD4,TGFB2,TGM2,THBS1,TNFRSF21,VEGFA	35
Cell Morphology	cell spreading	cell spreading	0.00242	Decreased	-2.54	BCAR1,CD44,EHD1,GNB2L1,IGBP1,ITGA2,LYN,PALLD,PDGFA,PLAU,PODXL,PXN,RHOB,SERPINE1,SMAD4,SNAI2,THBS1,TNC (includes EG:116640),TPM1 (includes EG:22003),VCL,VEGFA,ZYX	22
Cell Death	cell viability	cell viability of blood cells	0.000338	Decreased	-2.073	BCL2L1,BCL2L11,BCL6,CD44,CSF1,EGR3,EMR2,GADD45B,ICAM1,IKZF2,IL18,IL1B,IL6,IL7R,LYN,MIR17HG,NFIL3,NFKB1,PDCD1LG2,SERPINB9,SMAD3,SNAI2,TGM2,TNFSF10,VEGFA	25
Cell Death	cell viability	cell viability of leukocytes	0.00063	Decreased	-2.236	BCL2L1,BCL2L11,BCL6,CD44,CSF1,EGR3,EMR2,ICAM1,IKZF2,IL18,IL1B,IL6,IL7R,LYN,MIR17HG,NFIL3,NFKB1,PDCD1LG2,SERPINB9,SMAD3,SNAI2,TGM2,TNFSF10	23
Antigen Presentation, Cellular Movement, Hematological System Development and Function, Immune Cell Trafficking, Inflammatory Response	chemotaxis	chemotaxis of phagocytes	0.00559	Decreased	-3.184	CCL2,CCL20,CCND1,CSF1,CXCL1,EDN1,ICAM1,IL18,IL1A,IL1B,IL20,IL4R,LYN,PDGFB,PLAU,PLAUR,PTPRJ,SERPINB1,SERPINE1,SMAD3,TGFB2,THBS1,VEGFA	23
Cellular Movement	chemotaxis	chemotaxis of connective tissue cells	0.00172	Decreased	-2.46	CCL2,CSF1,IL1B,NCK1,PDGFB,PLAU,PLAUR,SMAD3,TGFA	9
Cellular Movement, Hematological System Development and Function, Immune Cell Trafficking, Inflammatory Response	chemotaxis	chemotaxis of myeloid cells	0.0084	Decreased	-3.217	CCL2,CCL20,CCND1,CSF1,CXCL1,EDN1,ICAM1,IL18,IL1B,IL20,IL4R,LYN,PDGFB,PLAU,PLAUR,PTPRJ,SERPINB1,SERPINE1,SMAD3,TGFB2,THBS1,VEGFA	22
Cellular Growth and Proliferation	colony formation	colony formation of cells	5.14e-05	Decreased	-2.281	AKAP12,ATF3,BAMBI,BCL2L1,BCL2L11,CBLB,CCL2,CCND1,CCNG2,CD44,CSF1,DDIT3,EDN1,EGR1,EREG,FOS,GADD45B,HES1,IL11,IL1A,IL1B,IL6,JUN,LIF,MXD1,NUPR1,PDGFB,PHLDA1,PLK1,PLK3,PNPT1,PPP1R15A,RCAN1,RHOB,TGFB2,TNFSF10,TNS4,TPM3,VEGFA	39
Cellular Growth and Proliferation	colony formation	colony formation	3.74e-05	Decreased	-2.392	AKAP12,ATF3,BAMBI,BCL2L1,BCL2L11,CBLB,CCL2,CCND1,CCNG2,CD44,CSF1,DDIT3,EDN1,EGR1,EREG,FOS,GADD45B,HES1,IL11,IL1A,IL1B,IL6,JUN,LIF,MXD1,NUPR1,PDGFB,PHLDA1,PLK1,PLK3,PNPT1,PPP1R15A,PXN,RCAN1,RHOB,TGFB2,TNFSF10,TNS4,TPM3,VEGFA	40
Cell-mediated Immune Response, Cellular Development, Cellular Function and Maintenance, Hematological System Development and Function, Hematopoiesis, Lymphoid Tissue Structure and Development	development	T cell development	0.00188	Decreased	-2.006	BCL2L11,BCL6,CBLB,CCND1,CD274,DKK1,EGR1,EGR2,EGR3,ETS1,ETS2,GADD45B,ICAM1,ID2,ID3,IFNGR1,IL18,IL1A,IL1B,IL4R,IL6,IL7R,IRF2,LIF,mir-181,MIR17HG,MLLT10,NFKBID,NOG,NR4A1,RICTOR,RIPK2,SMAD3,SNAI2,TNFSF10,VEGFA	36
Cellular Development, Hematological System Development and Function, Hematopoiesis, Lymphoid Tissue Structure and Development	development	development of lymphocytes	0.00053	Decreased	-2.012	BCL2L1,BCL2L11,BCL6,CBLB,CCND1,CD274,DKK1,EGR1,EGR2,EGR3,ETS1,ETS2,FOS,GADD45B,ICAM1,ID2,ID3,IFNGR1,IL18,IL1A,IL1B,IL4R,IL6,IL7R,IRF2,LIF,LYN,mir-181,MIR17HG,MLLT10,NFIL3,NFKB1,NFKBID,NOG,NR4A1,RICTOR,RIPK2,SMAD3,SNAI2,TNFSF10,VEGFA	41
Cellular Development, Hematological System Development and Function, Hematopoiesis, Lymphoid Tissue Structure and Development	development	development of mononuclear leukocytes	0.000342	Decreased	-2.033	BCL2L1,BCL2L11,BCL6,CBLB,CCND1,CD274,CSF1,DKK1,EGR1,EGR2,EGR3,ETS1,ETS2,FOS,GADD45B,ICAM1,ID2,ID3,IFNGR1,IL18,IL1A,IL1B,IL4R,IL6,IL7R,IRF2,LIF,LYN,mir-181,MIR17HG,MLLT10,NFIL3,NFKB1,NFKBID,NOG,NR4A1,RICTOR,RIPK2,SMAD3,SNAI2,TNFSF10,VEGFA	42
Embryonic Development, Organ Development, Organismal Development, Renal and Urological System Development and Function, Tissue Development	development	kidney development	0.00174	Decreased	-2.333	ALDH1A3,BCL2L11,CD44,CITED2,CSF1,EHD4,EREG,HBEGF,ID2,IL11,IQCJ-SCHIP1,ITGA2,MYO1E,NOG,OVOL1,PDGFB,PLCE1,PODXL,PTCH1,SMAD3,SMAD4,TIPARP,VEGFA	23
Embryonic Development, Organ Development, Organismal Development, Skeletal and Muscular System Development and Function, Tissue Development	development	development of muscle	0.00178	Decreased	-3.659	CENPF,DUSP1,EDN1,EGR3,F2RL1,FHL2,FOSL2,HBEGF,ID2,IFRD1,IL6,IQCJ-SCHIP1,JPH2,JUN,LIF,MRAS,MYPN,PDGFA,PDGFB,PLAU,SERPINE1,SMAD3,TGM2,THBS1,TIPARP,TNFRSF12A,TPM1 (includes EG:22003),VCL,VEGFA	29
Cellular Development	differentiation	differentiation of cells	5.8e-07	Decreased	-3.965	ARID4A,ATF3,BCL2L1,BCL2L11,BCL6,BMPER,CBFA2T2,CBLB,CCL2,CCND1,CD274,CD44,CDH5,CEBPD,CENPF,CITED2,CLCF1,CSF1,DDIT3,DKK1,DUSP1,EDN1,EFNB2,EGR1,EGR2,EGR3,ENC1,EREG,ETS1,ETS2,ETV5,FHL2,FOS,FOSL2,FZD2,GADD45B,GNL3,GPSM2,GRHL3,HBEGF,HBP1,HES1,HIST1H4A (includes others),HOXA2,HOXA5,ICAM1,ID2,ID3,IFNGR1,IFRD1,IL11,IL18,IL1A,IL1B,IL1RAP,IL20,IL4R,IL6,IL7R,IRF2,ITGA2,JUN,LDB1,LHX2,LIF,LYN,MAFF,MAP2K3,mir-1…	124
Cellular Development, Hematological System Development and Function	differentiation	differentiation of blood cells	5.76e-05	Decreased	-2.574	ARID4A,BCL2L1,BCL2L11,BCL6,CBLB,CCL2,CD274,CEBPD,CITED2,CLCF1,CSF1,DKK1,EGR1,EGR2,EGR3,ETS1,ETS2,FOS,GADD45B,HIST1H4A (includes others),HOXA5,ICAM1,ID2,ID3,IFNGR1,IL18,IL1A,IL1B,IL4R,IL6,IL7R,IRF2,JUN,LDB1,LIF,LYN,mir-181,MLLT10,NFIL3,NFKB1,NOG,NR4A1,PALLD,PTPRJ,RICTOR,RIPK2,SMAD3,SNAI2,SPRED2,TNFRSF12A,TNFSF10,TNFSF15,VEGFA,ZFP36	54
Cellular Development, Hematological System Development and Function, Hematopoiesis	differentiation	differentiation of mononuclear leukocytes	0.000398	Decreased	-2.02	ARID4A,BCL2L11,BCL6,CBLB,CCL2,CD274,CLCF1,CSF1,EGR1,EGR2,EGR3,ETS1,ETS2,FOS,GADD45B,ICAM1,ID2,ID3,IFNGR1,IL18,IL1B,IL4R,IL6,IL7R,IRF2,JUN,LIF,LYN,mir-181,MLLT10,NFIL3,NFKB1,NOG,NR4A1,PTPRJ,RICTOR,RIPK2,SMAD3,SNAI2,TNFSF10,VEGFA	41
Cellular Development, Hematological System Development and Function, Hematopoiesis	differentiation	differentiation of leukocytes	0.000102	Decreased	-2.178	ARID4A,BCL2L1,BCL2L11,BCL6,CBLB,CCL2,CD274,CEBPD,CITED2,CLCF1,CSF1,DKK1,EGR1,EGR2,EGR3,ETS1,ETS2,FOS,GADD45B,HOXA5,ICAM1,ID2,ID3,IFNGR1,IL18,IL1A,IL1B,IL4R,IL6,IL7R,IRF2,JUN,LIF,LYN,mir-181,MLLT10,NFIL3,NFKB1,NOG,NR4A1,PTPRJ,RICTOR,RIPK2,SMAD3,SNAI2,TNFSF10,TNFSF15,VEGFA,ZFP36	49
Cellular Movement, Hematological System Development and Function	extravasation	extravasation of myeloid cells	0.0031	Decreased	-2.414	CCL2,CD44,CSF1,CXCL1,ICAM1,IL1B	6
Organismal Injury and Abnormalities	fibrosis	fibrosis	4.61e-07	Decreased	-2.369	ARID4A,ATF3,BCL6,CCL2,CCND1,EDN1,EGR1,ETS1,F3,HBEGF,ICAM1,IFNGR1,IL11,IL1B,IL6,IRF2,let-7,LHX2,LIF,mir-15,mir-181,mir-21,mir-221,mir-27,mir-29,mir-30,mir-32,MYO1E,NFKB1,NT5E,PDGFB,PLAT,PLAU,PLAUR,SEMA7A,SERPINB1,SERPINE1,SMAD3,SMAD4,SMURF2,TGFA,TGFB2,THBS1,TM4SF1,TPM1 (includes EG:22003),VEGFA,XDH	47
Cell Morphology, Cellular Assembly and Organization, Cellular Function and Maintenance	formation	formation of cellular protrusions	0.0067	Decreased	-3.778	AKAP12,ANGPTL4,B3GNT1,BBS4,CCL2,CD44,CDC42EP1,CSF1,CSRP1,EFNB2,ENC1,F2RL1,IL1B,IL1RAP,IL6,JUN,KIF27,LYN,mir-181,mir-21,MRAS,NCK1,NFKB1,PALLD,PDGFA,PDGFB,PLAT,PLAU,PLEKHG6,PODXL,PTPRE,PXN,RAB3IP,RHOB,SERPINE1,SGK1,SP4,THBS1,TM4SF1,TNC (includes EG:116640),TNFRSF12A,TPM1 (includes EG:22003),TPM3,VCL,VEGFA,WNT7A	46
Neurological Disease	hypernociception	hypernociception	0.00131	Decreased	-2.19	CXCL1,EDN1,IL18,IL1B,MAP3K8	5
Cellular Movement	infiltration	infiltration of cells	0.000571	Decreased	-2.316	CCL2,CD274,CD44,CSF1,DUSP1,EDN1,ETS1,F2RL1,F3,ICAM1,IFNGR1,IL18,IL1A,IL1B,IL4R,IL6,LIF,MIR17HG,NFKB1,NOG,PDGFA,PLAT,PLAU,SERPINE1,SMAD3,SMAD4,TGM2,THBS1,TNFRSF21,VEGFA,ZC3H12A	31
Cellular Movement	infiltration	infiltration	0.000369	Decreased	-2.434	CCL2,CD274,CD44,CSF1,DUSP1,EDN1,ETS1,F2RL1,F3,ICAM1,IFNGR1,IL18,IL1A,IL1B,IL4R,IL6,LIF,MIR17HG,NFKB1,NOG,PDGFA,PDGFB,PLAT,PLAU,SERPINE1,SMAD3,SMAD4,TGM2,THBS1,TNFRSF21,VEGFA,ZC3H12A	32
Cellular Movement, Hematological System Development and Function, Immune Cell Trafficking	infiltration	infiltration of leukocytes	0.00386	Decreased	-2.369	CCL2,CD274,CD44,CSF1,DUSP1,EDN1,ETS1,F2RL1,F3,ICAM1,IFNGR1,IL18,IL1A,IL1B,IL4R,IL6,NFKB1,NOG,PLAT,PLAU,SERPINE1,SMAD3,SMAD4,TGM2,THBS1,TNFRSF21,ZC3H12A	27
Inflammatory Response	inflammatory response	inflammatory response	0.000676	Decreased	-3.656	ATF3,BCL2L11,BCL6,CCL2,CCL20,CCND1,CD44,CLCF1,CSF1,CXCL1,EDN1,EGR1,ETS1,F2RL1,FOS,GAL,ICAM1,IER3,IL11,IL18,IL1A,IL1B,IL1RAP,IL20,IL4R,IL6,ITGA2,LIF,LYN,MAP2K3,mir-21,NFIL3,NFKB1,NR4A2,NT5E,NUPR1,PDGFB,PLAU,PLAUR,PTPRJ,RIPK2,SEMA7A,SERPINB1,SERPINE1,SMAD3,TGFB2,TGM2,THBS1,VEGFA,ZFP36	50
Cellular Movement, Hematological System Development and Function, Immune Cell Trafficking, Inflammatory Response	influx	influx of neutrophils	0.00209	Decreased	-2.607	CCL2,CD44,CXCL1,IL18,IL6,PLAT,PLAUR,SMAD3	8
Cellular Movement	invasion	invasion of tumor cell lines	0.000399	Decreased	-3.354	ATF3,AURKA,B3GNT1,BCAR1,BCAR3,CCL2,CD44,CST6,DKK1,DNAJB4,DNMBP,EDN1,ETS1,ETS2,FHL2,HBEGF,HBP1,HMMR,ID2,JUN,mir-21,mir-221,mir-31,PLAT,PLAU,PLAUR,PLEKHG6,PODXL,PXN,SMAD4,TAGLN,TFAP2A,TFPI2,TGFA,TNFSF10,TNS4,VEGFA	37
Cellular Movement	invasion	invasion of cells	1.18e-06	Decreased	-4.018	ATF3,AURKA,B3GNT1,BCAR1,BCAR3,CCL2,CCND1,CD44,CSF1,CST6,CXCL1,DKK1,DNAJB4,DNMBP,EDN1,ETS1,ETS2,F3,FHL2,HBEGF,HBP1,HMMR,ID2,IER3,IL18,IL1B,IL6,ITGA2,JMY,JUN,mir-21,mir-221,mir-31,MIR17HG,MLLT10,NUAK2,PALLD,PLAT,PLAU,PLAUR,PLEKHG6,PODXL,PXN,RHOB,SERPINE1,SMAD4,SOS1,TAGLN,TFAP2A,TFPI2,TGFA,THBS1,TNFSF10,TNS4,VEGFA,XDH	56
Cellular Movement, Tumor Morphology	invasion	invasion of tumor cells	0.00452	Decreased	-2.747	CD44,CSF1,EDN1,F3,HBEGF,ITGA2,NUAK2,PALLD,PLAU,PLAUR,PXN,RHOB,TGFA,THBS1	14
Cancer	metastasis	metastasis of melanoma cell lines	0.00209	Decreased	-2.2	ANGPTL4,CD274,F3,IL18,ITGA2,TXNIP	6
Cellular Movement	migration	migration of tumor cell lines	4.88e-06	Decreased	-2.014	AURKA,B3GNT1,BCAR1,BCAR3,CCL2,CCL20,CD44,CST6,EDN1,EGR1,EREG,ETS1,F2RL1,FHL2,GNB2L1,HBEGF,HMMR,IL1A,IL6,ITGA2,JUN,LMO7,LYN,MAP3K8,mir-21,mir-31,PLAU,PLAUR,PODXL,PXN,RHOB,RICTOR,SERPINE1,SMAD4,SNAI2,TFAP2A,TGFA,TGM2,THBS1,TNC (includes EG:116640),TNFSF10,TP53INP1,TPM3,VEGFA,ZYX	45
Cellular Movement	migration	migration of cancer cells	7.68e-05	Decreased	-2.797	CCL2,CD44,CSF1,DUSP1,F3,HMMR,IL20,IL6,LYN,PLAUR,PXN,RHOB,SERPINE1,SNAI2,TGFA,TGFB2,TM4SF1,VEGFA	18
Cellular Movement	migration	migration of tumor cells	0.000177	Decreased	-2.8	CCL2,CD44,CSF1,DUSP1,F3,HMMR,IL20,IL6,LYN,PLAU,PLAUR,PXN,RHOB,SERPINE1,SNAI2,TGFA,TGFB2,TM4SF1,VEGFA	19
Cellular Movement	migration	migration of cells	1.31e-05	Decreased	-3.748	ANGPTL4,ATF3,AURKA,B3GNT1,BCAR1,BCAR3,CBLB,CCL2,CCL20,CCND1,CD274,CD44,CDH5,CITED2,CSF1,CST6,CXCL1,DKK1,DUSP1,EDN1,EFNB2,EGR1,EHD1,EREG,ETS1,ETV5,F2RL1,F3,FHL2,GNB2L1,GTPBP4,HBEGF,HMMR,ICAM1,ID2,ID3,IFNGR1,IGBP1,IL11,IL18,IL1A,IL1B,IL20,IL4R,IL6,IQCJ-SCHIP1,ITGA2,JUN,LMO7,LYN,MAP2K3,MAP3K8,mir-21,mir-221,mir-31,MIR17HG,MRAS,MXD1,NCK1,NFKB1,NOG,NR4A2,NT5E,PALLD,PDCD1LG2,PDGFA,PDGFB,PLAT,PLAU,PLAUR…	108
Cellular Movement, Connective Tissue Development and Function	migration	migration of fibroblast cell lines	4.92e-05	Decreased	-2.954	BCAR1,EHD1,FHL2,HBEGF,IL18,PALLD,PDGFB,PLAU,PLAUR,PTPRJ,PXN,SERPINE1,TGM2,TP53INP1,VEGFA	15
Cellular Movement, Immune Cell Trafficking	migration	leukocyte migration	0.000904	Decreased	-4.435	B3GNT1,BCAR1,CBLB,CCL2,CCL20,CCND1,CD274,CD44,CSF1,CXCL1,DUSP1,EDN1,EGR1,ETS1,F2RL1,F3,FHL2,ICAM1,IFNGR1,IGBP1,IL18,IL1A,IL1B,IL20,IL4R,IL6,ITGA2,LYN,MAP3K8,MIR17HG,NFKB1,NOG,NT5E,PDCD1LG2,PDGFB,PLAT,PLAU,PLAUR,PODXL,PTPRJ,PXN,RHOB,RIPK2,SERPINB1,SERPINE1,SLFN12,SMAD3,SMAD4,TGFB2,TGM2,THBS1,TNC (includes EG:116640),TNFRSF21,VEGFA,XDH,ZC3H12A	56
Cellular Assembly and Organization, Cellular Function and Maintenance	organization	microtubule dynamics	0.00219	Decreased	-4.162	AKAP12,ANGPTL4,ATF3,B3GNT1,BBS4,BCAR1,CCL2,CD44,CDC42EP1,CENPE,CENPF,CEP170,CLIP1,CSF1,CSRP1,EFNB2,ENC1,F2RL1,GAL,ICAM1,IL1B,IL1RAP,IL6,JUN,KIF18A,KIF18B,KIF20B,KIF27,KIF2C,KRT18,LYN,mir-181,mir-21,mir-29,MRAS,NCK1,NFKB1,PALLD,PDGFA,PDGFB,PLAT,PLAU,PLEKHG6,PODXL,PTPRE,PXN,RAB3IP,RHOB,RNF19A,SEMA7A,SERPINE1,SGK1,SP4,TESK2,THBS1,TM4SF1,TNC (includes EG:116640),TNFRSF12A,TPM1 (includes EG:22003),TPM…	63
Cellular Assembly and Organization, Cellular Function and Maintenance	organization	organization of cytoplasm	0.000247	Decreased	-4.189	AKAP12,ANGPTL4,ATF3,B3GNT1,BBS4,BCAR1,BCL6,BORA,CCL2,CD44,CDC42EP1,CENPE,CENPF,CEP170,CLIP1,CLN8,CSF1,CSRP1,CXCL1,EDN1,EFNB2,ENC1,ESPL1,F2RL1,FHL2,GAL,GPSM2,HBP1,ICAM1,IL1B,IL1RAP,IL6,JUN,KIF18A,KIF18B,KIF20B,KIF27,KIF2C,KRT17,KRT18,LYN,mir-181,mir-21,mir-29,MRAS,NCK1,NDC80,NFKB1,NUAK2,PALLD,PDGFA,PDGFB,PLAT,PLAU,PLAUR,PLEK2,PLEKHG6,PLK1,PODXL,PTPRE,PXN,RAB3IP,RHOB,RICTOR,RNF19A,SEMA7A,SERPINE1,S…	83
Cellular Assembly and Organization, Cellular Function and Maintenance	organization	organization of cytoskeleton	0.000295	Decreased	-4.189	AKAP12,ANGPTL4,ATF3,B3GNT1,BBS4,BCAR1,BCL6,CCL2,CD44,CDC42EP1,CENPE,CENPF,CEP170,CLIP1,CLN8,CSF1,CSRP1,CXCL1,EDN1,EFNB2,ENC1,F2RL1,FHL2,GAL,HBP1,ICAM1,IL1B,IL1RAP,IL6,JUN,KIF18A,KIF18B,KIF20B,KIF27,KIF2C,KRT17,KRT18,LYN,mir-181,mir-21,mir-29,MRAS,NCK1,NFKB1,NUAK2,PALLD,PDGFA,PDGFB,PLAT,PLAU,PLAUR,PLEK2,PLEKHG6,PODXL,PTPRE,PXN,RAB3IP,RHOB,RICTOR,RNF19A,SEMA7A,SERPINE1,SGK1,SP4,TESK2,THBS1,TM4SF1,T…	76
Free Radical Scavenging	production	production of reactive oxygen species	0.00471	Decreased	-2.483	BCL2L1,CD44,CDH5,CSF1,DDIT3,EDN1,EMR2,ETS1,F2RL1,GNB2L1,HK2,ICAM1,IL18,IL1B,IL6,LYN,mir-15,NR4A1,PNPT1,SERPINB1,SMOX,TGFA,TGM2,XDH	24
Cellular Development, Cellular Growth and Proliferation	proliferation	proliferation of stem cells	0.0058	Decreased	-2.001	BYSL,CCL20,CCND1,CEBPD,DKK1,EDN1,GNL3,HES1,IL11,IL6,LIF,LYN,TNC (includes EG:116640),VEGFA	14
Cellular Development, Cellular Growth and Proliferation	proliferation	proliferation of leukemia cell lines	0.000232	Decreased	-2.141	BCL2L1,CD44,CSF1,DUSP1,EGR1,IGBP1,IL11,IL1A,IL1B,IL6,JUN,KDM3B,LIF,LYN,mir-29,NFKB1,PLAU,TNFSF10,TXNIP,VEGFA	20
Cellular Development, Cellular Growth and Proliferation	proliferation	proliferation of colon cancer cell lines	0.00242	Decreased	-2.271	ANGPTL4,BCL2L1,BCL2L11,CCL20,CCND1,CXCL1,EDN1,EGR2,ENC1,EREG,F2RL1,ID2,let-7,PLK1,SLC26A2,SMAD4,TGFA,THBS1,TNFSF10,TNS4	20
Cellular Development, Cellular Growth and Proliferation	proliferation	proliferation of blood cells	1.75e-07	Decreased	-2.326	B3GNT5,BCL2L1,BCL2L11,BCL6,CBLB,CCL2,CCL20,CCND1,CD274,CD44,CFLAR,CLCF1,CSF1,DAPP1,DUSP1,EFNB2,EGR1,EGR3,ETS1,ETS2,F2RL1,FOS,GADD45B,GAL,HES1,HOXA5,ICAM1,ID3,IFNGR1,IKZF2,IL11,IL18,IL1A,IL1B,IL4R,IL6,IL7R,IRF2,LIF,LYN,MAP3K8,mir-15,mir-221,mir-29,mir-32,MIR17HG,NCK1,NFKB1,NFKBID,NT5E,PDCD1LG2,PLAU,PTPRJ,RCAN1,RIPK2,SERPINB9,SMAD3,SNAI2,TANK,TGFB2,THBS1,TNFRSF12A,TNFRSF21,TNFSF10,TNFSF15,TP53INP1,…	69
Cellular Development, Cellular Growth and Proliferation, Hematological System Development and Function	proliferation	proliferation of lymphocytes	7.05e-06	Decreased	-2.261	B3GNT5,BCL2L1,BCL2L11,BCL6,CBLB,CCL2,CD274,CD44,CFLAR,CLCF1,DAPP1,DUSP1,EFNB2,EGR1,EGR3,ETS1,ETS2,F2RL1,FOS,GADD45B,GAL,HES1,ICAM1,ID3,IFNGR1,IKZF2,IL18,IL1A,IL1B,IL4R,IL6,IL7R,IRF2,LYN,MAP3K8,mir-15,mir-29,mir-32,MIR17HG,NCK1,NFKB1,NFKBID,NT5E,PDCD1LG2,PLAU,PTPRJ,RCAN1,RIPK2,SERPINB9,SMAD3,TANK,TGFB2,THBS1,TNFRSF21,TNFSF10,TNFSF15,TP53INP1,TXNIP	58
Cellular Development, Cellular Growth and Proliferation, Hematological System Development and Function	proliferation	proliferation of T lymphocytes	0.00121	Decreased	-2.287	BCL2L1,CBLB,CCL2,CD274,CD44,CFLAR,DUSP1,EFNB2,EGR1,EGR3,ETS1,ETS2,F2RL1,FOS,GADD45B,HES1,ICAM1,IFNGR1,IL18,IL1A,IL1B,IL6,IL7R,MAP3K8,mir-32,MIR17HG,NCK1,NFKB1,NFKBID,NT5E,PDCD1LG2,PLAU,PTPRJ,RCAN1,RIPK2,SERPINB9,SMAD3,TGFB2,THBS1,TNFRSF21,TNFSF10,TNFSF15,TXNIP	43
Cellular Development, Cellular Growth and Proliferation, Hematological System Development and Function	proliferation	proliferation of mononuclear leukocytes	5.06e-06	Decreased	-2.4	B3GNT5,BCL2L1,BCL2L11,BCL6,CBLB,CCL2,CD274,CD44,CFLAR,CLCF1,CSF1,DAPP1,DUSP1,EFNB2,EGR1,EGR3,ETS1,ETS2,F2RL1,FOS,GADD45B,GAL,HES1,ICAM1,ID3,IFNGR1,IKZF2,IL18,IL1A,IL1B,IL4R,IL6,IL7R,IRF2,LYN,MAP3K8,mir-15,mir-29,mir-32,MIR17HG,NCK1,NFKB1,NFKBID,NT5E,PDCD1LG2,PLAU,PTPRJ,RCAN1,RIPK2,SERPINB9,SMAD3,TANK,TGFB2,THBS1,TNFRSF21,TNFSF10,TNFSF15,TP53INP1,TXNIP	59
Cellular Development, Cellular Growth and Proliferation, Hematological System Development and Function	proliferation	proliferation of immune cells	7.89e-06	Decreased	-2.445	B3GNT5,BCL2L1,BCL2L11,BCL6,CBLB,CCL2,CCL20,CD274,CD44,CFLAR,CLCF1,CSF1,DAPP1,DUSP1,EFNB2,EGR1,EGR3,ETS1,ETS2,F2RL1,FOS,GADD45B,GAL,HES1,ICAM1,ID3,IFNGR1,IKZF2,IL18,IL1A,IL1B,IL4R,IL6,IL7R,IRF2,LYN,MAP3K8,mir-15,mir-29,mir-32,MIR17HG,NCK1,NFKB1,NFKBID,NT5E,PDCD1LG2,PLAU,PTPRJ,RCAN1,RIPK2,SERPINB9,SMAD3,TANK,TGFB2,THBS1,TNFRSF21,TNFSF10,TNFSF15,TP53INP1,TXNIP,XDH	61
Cellular Development, Cellular Growth and Proliferation, Nervous System Development and Function	proliferation	proliferation of neuroglia	0.00199	Decreased	-2.933	CCND1,CSF1,CXCL1,EGR2,ETV5,HES1,IL1B,IL6,LYN,PDGFB,TNC (includes EG:116640),VEGFA,XDH	13
Cellular Development, Cellular Growth and Proliferation, Skeletal and Muscular System Development and Function	proliferation	proliferation of muscle cells	1.61e-07	Decreased	-2.43	CCL2,CEBPD,DUSP1,EDN1,EREG,F3,FOS,HBEGF,ID2,ID3,IL1A,IL1B,IL6,ITGA2,JUN,LIF,mir-221,mir-31,NOG,NR4A1,NR4A2,PDGFB,PLAT,PLAU,PLAUR,PLCE1,RXRB,SERPINE1,TFPI2,TGM2,THBD,THBS1,TNC (includes EG:116640),TNFRSF12A,TNFSF10,VEGFA,XDH	37
Cellular Development, Cellular Growth and Proliferation, Skeletal and Muscular System Development and Function	proliferation	proliferation of smooth muscle cells	1.38e-07	Decreased	-2.831	CCL2,CEBPD,EDN1,EREG,F3,FOS,HBEGF,ID2,ID3,IL1A,IL1B,IL6,ITGA2,JUN,mir-221,mir-31,NR4A1,NR4A2,PDGFB,PLAT,PLAU,PLAUR,SERPINE1,TFPI2,TGM2,THBD,THBS1,TNC (includes EG:116640),TNFSF10,VEGFA,XDH	31
Cellular Growth and Proliferation	proliferation	proliferation of cells	2.39e-10	Decreased	-2.71	AKAP12,ANGPTL4,ARID4A,ATF3,ATP6V0A2,AURKA,B3GNT5,BAMBI,BCAR1,BCAR3,BCL2L1,BCL2L11,BCL6,BNC1,BTRC,BUB1B,BYSL,CBLB,CCL2,CCL20,CCND1,CCNF,CCNG2,CD274,CD44,CDC25C,CDCA8,CDH5,CEBPD,CENPF,CFLAR,CITED2,CKS2,CLCF1,CLIP1,CNOT8,CSF1,CST6,CXCL1,CYP24A1,DAPP1,DDIT3,DDX21,DKK1,DNAJB4,DNAJC2,DUSP1,EDN1,EFNA4,EFNB2,EGR1,EGR2,EGR3,EHD4,EIF4A1,ENC1,EREG,ESPL1,ETS1,ETS2,ETV5,F2RL1,F3,FHL2,FOS,FOSB,FOSL2,GADD45B,GA…	210
Antigen Presentation, Cell-To-Cell Signaling and Interaction, Cellular Movement, Hematological System Development and Function, Immune Cell Trafficking	recruitment	recruitment of antigen presenting cells	0.00663	Decreased	-2.371	CCL2,CCL20,CD44,CSF1,ETS1,ICAM1,IL1B,LYN,MAP3K8,SLFN12,THBS1	11
Cell-To-Cell Signaling and Interaction, Cellular Movement	recruitment	recruitment of blood cells	0.00131	Decreased	-3.439	CCL2,CCL20,CD44,CSF1,CXCL1,EDN1,EGR1,ETS1,F2RL1,F3,ICAM1,IL18,IL1A,IL1B,IL6,LYN,MAP3K8,RIPK2,SERPINE1,SLFN12,SMAD3,THBS1,TNC (includes EG:116640),VEGFA,XDH	25
Cell-To-Cell Signaling and Interaction, Cellular Movement	recruitment	recruitment of cells	0.00043	Decreased	-3.582	CCL2,CCL20,CD44,CSF1,CXCL1,EDN1,EFNB2,EGR1,ETS1,F2RL1,F3,ICAM1,IL18,IL1A,IL1B,IL6,LYN,MAP3K8,NOG,PDGFB,RIPK2,SERPINE1,SLFN12,SMAD3,THBS1,TNC (includes EG:116640),VEGFA,XDH	28
Cell-To-Cell Signaling and Interaction, Cellular Movement, Hematological System Development and Function, Immune Cell Trafficking	recruitment	recruitment of myeloid cells	0.003	Decreased	-2.565	CCL2,CCL20,CD44,CSF1,CXCL1,EDN1,F2RL1,ICAM1,IL18,IL1A,IL1B,IL6,LYN,MAP3K8,RIPK2,SERPINE1,SMAD3,XDH	18
Cell-To-Cell Signaling and Interaction, Cellular Movement, Hematological System Development and Function, Immune Cell Trafficking	recruitment	recruitment of leukocytes	0.00213	Decreased	-3.301	CCL2,CCL20,CD44,CSF1,CXCL1,EDN1,EGR1,ETS1,F2RL1,F3,ICAM1,IL18,IL1A,IL1B,IL6,LYN,MAP3K8,RIPK2,SERPINE1,SLFN12,SMAD3,THBS1,TNC (includes EG:116640),XDH	24
Cell-To-Cell Signaling and Interaction, Cellular Movement, Hematological System Development and Function, Immune Cell Trafficking, Inflammatory Response	recruitment	recruitment of neutrophils	0.000874	Decreased	-2.538	CCL2,CCL20,CD44,CSF1,CXCL1,EDN1,F2RL1,ICAM1,IL18,IL1A,IL1B,IL6,MAP3K8,RIPK2,SERPINE1,SMAD3,XDH	17
Cell-To-Cell Signaling and Interaction, Cellular Movement, Hematological System Development and Function, Immune Cell Trafficking, Inflammatory Response	recruitment	recruitment of phagocytes	0.00112	Decreased	-3.081	CCL2,CCL20,CD44,CSF1,CXCL1,EDN1,ETS1,F2RL1,ICAM1,IL18,IL1A,IL1B,IL6,MAP3K8,RIPK2,SERPINE1,SLFN12,SMAD3,THBS1,XDH	20
Drug Metabolism, Lipid Metabolism, Molecular Transport, Small Molecule Biochemistry	release	release of prostaglandin E2	0.000473	Decreased	-2.736	BCL6,EDN1,F2RL1,IL1A,IL1B,IRF2,TGFA,TNC (includes EG:116640)	8
Lipid Metabolism, Molecular Transport, Small Molecule Biochemistry	release	release of prostaglandin	0.000329	Decreased	-2.919	BCL6,EDN1,F2RL1,IL1A,IL1B,IRF2,TGFA,TNC (includes EG:116640),XDH	9
Cellular Movement, Connective Tissue Development and Function	chemotaxis	chemotaxis of fibroblasts	0.00684		-1.998	IL1B,NCK1,PDGFB,PLAU,PLAUR,SMAD3,TGFA	7
Cell Cycle	mitogenesis	mitogenesis of muscle cells	0.00576		-1.981	EDN1,EREG,HBEGF,IL1B	4
Connective Tissue Development and Function, Organ Development, Skeletal and Muscular System Development and Function	resorption	resorption of calvaria	0.000399		-1.98	IL11,IL1A,IL1B,LIF	4
Cardiovascular System Development and Function, Embryonic Development, Organ Development, Organismal Development, Skeletal and Muscular System Development and Function, Tissue Development	angiogenesis	angiogenesis of muscle	0.00261		-1.98	F2RL1,PLAU,THBS1,VEGFA	4
Cellular Movement	extravasation	extravasation of cells	0.00712		-1.979	BMPER,CCL2,CD44,CSF1,CXCL1,F3,ICAM1,IL1B	8
Cellular Movement, Hematological System Development and Function	extravasation	extravasation of leukocytes	0.00452		-1.977	BMPER,CCL2,CD44,CSF1,CXCL1,ICAM1,IL1B	7
Cellular Development, Hematological System Development and Function, Hematopoiesis	differentiation	differentiation of lymphocytes	0.00207		-1.977	BCL2L11,BCL6,CBLB,CD274,CLCF1,EGR1,EGR2,EGR3,ETS1,FOS,GADD45B,ICAM1,ID2,ID3,IFNGR1,IL18,IL1B,IL4R,IL6,IL7R,IRF2,LIF,LYN,mir-181,MLLT10,NFIL3,NFKB1,NOG,NR4A1,PTPRJ,RICTOR,RIPK2,SMAD3,SNAI2,TNFSF10,VEGFA	36
Tissue Development	accumulation	accumulation of cells	1.14e-05		-1.969	AURKA,BCL2L11,BUB1B,CCL2,CCND1,CD274,CSF1,DUSP1,EDN1,EGR1,ETS2,F3,ICAM1,IER3,IL11,IL18,IL1B,IL6,ITGA2,KRT18,LIF,NR4A1,NT5E,PLAT,PLAU,PLK1,RHOB,SOX9,THBS1,TNFRSF21,TNFSF10,VEGFA	32
Cancer, Hereditary Disorder, Respiratory Disease	lung cancer	lung cancer	0.00312		-1.969	ANGPTL4,AURKA,BTRC,BUB1B,CCND1,CD44,CDCA8,CKS2,CSF1,CYP24A1,DNAJB4,EIF4A1,F3,GADD45B,GAL,HES1,IL18,ITGA2,JUN,LMO7,MAP3K8,mir-15,mir-29,MIR17HG,NT5E,PLAU,PLAUR,PLK1,PLK3,RXRB,SERPINE1,SMAD4,SOX9,THBD,THBS1,TNRC6B,VEGFA,ZFP36	38
Cellular Growth and Proliferation	proliferation	proliferation of connective tissue cells	6.87e-11		-1.958	AKAP12,ATF3,BCL2L1,BTRC,CCL2,CCND1,CCNF,CCNG2,CD44,CITED2,CSF1,DKK1,DUSP1,EDN1,EREG,ESPL1,ETS1,ETS2,F2RL1,FOS,FOSB,FOSL2,GRHL3,HBEGF,HMMR,ID2,IL18,IL1A,IL1B,IL20,IL6,JUN,KRT17,LIF,MAP2K3,NFKB1,NOG,NUPR1,PDGFA,PDGFB,PLAT,PLAU,PLAUR,PLCE1,PTCH1,RHOB,SERPINE1,SMAD3,SMAD4,SNAI2,TGFA,TGFB2,TNFRSF12A,TNFSF10,TPM1 (includes EG:22003),TPM3,TXNIP,VEGFA,XDH	59
Cell-To-Cell Signaling and Interaction, Connective Tissue Development and Function, Hepatic System Development and Function	activation	activation of hepatic stellate cells	0.00209		-1.938	BAMBI,EDN1,IL1A,IL6,LHX2,PDGFB,PLAU,TGFA	8
Cellular Development, Hematological System Development and Function, Hematopoiesis, Lymphoid Tissue Structure and Development	development	development of leukocytes	0.000541		-1.927	ARID4A,BCL2L1,BCL2L11,BCL6,CBLB,CCND1,CD274,CSF1,DKK1,EGR1,EGR2,EGR3,ETS1,ETS2,FOS,GADD45B,ICAM1,ID2,ID3,IFNGR1,IL18,IL1A,IL1B,IL4R,IL6,IL7R,IRF2,LIF,LYN,mir-181,MIR17HG,MLLT10,NFIL3,NFKB1,NFKBID,NOG,NR4A1,RICTOR,RIPK2,SMAD3,SNAI2,TNFSF10,VEGFA	43
Hematological System Development and Function, Tissue Morphology	quantity	quantity of blood cells	2.63e-06		-1.919	ARID4A,ATF3,B3GNT5,BCL2L1,BCL2L11,BCL6,CBLB,CCL2,CCL20,CCND1,CD274,CFLAR,CSF1,DAPP1,DUSP1,EGR1,EGR3,ETS1,F2RL1,F3,FOS,FOSB,GADD45B,HBEGF,HOXA5,ICAM1,ID2,IFNGR1,IL11,IL18,IL1A,IL1B,IL4R,IL6,IL7R,IRF2,JUN,LHX2,LIF,LIPG,LYN,MAP3K8,mir-15,mir-181,MIR17HG,MXD1,NEIL3,NFIL3,NFKB1,NOG,NR4A1,PDCD1LG2,PDGFB,PLAT,PLAU,PPP1R15A,PTPRJ,RIPK2,SERPINB1,SERPINE1,SLC20A1,SLFN12,SMAD3,SNAI2,SPRED2,ST3GAL1,TANK,TET1…	77
Embryonic Development	tubulogenesis	tubulogenesis	0.00313		-1.912	ATF3,CSF1,HBEGF,ITGA2,TGFA,THBS1,VEGFA,WNT7A	8
Cellular Development, Cellular Growth and Proliferation, Skeletal and Muscular System Development and Function	proliferation	proliferation of vascular smooth muscle cells	0.00426		-1.909	CEBPD,EDN1,ID3,IL1A,IL1B,IL6,mir-221,mir-31,PDGFB,PLAUR,SERPINE1,TNFSF10,XDH	13
Cell Morphology	shape change	shape change of tumor cell lines	0.00721		-1.883	AKAP12,CSF1,DNMBP,HES1,IL6,PLAU,PODXL,PXN,SMAD4,SNAI2,THBS1,TNC (includes EG:116640),TPM1 (includes EG:22003)	13
Cellular Development, Cellular Growth and Proliferation, Tumor Morphology	proliferation	proliferation of tumor cells	6.87e-11		-1.875	ATF3,BAMBI,BCL2L1,BCL2L11,CCND1,CD44,CDH5,CSF1,CXCL1,DDIT3,DKK1,DUSP1,EDN1,EGR1,FOS,HBEGF,HMMR,ID2,ID3,IL18,IL1A,IL1B,IL20,IL6,mir-15,mir-181,mir-21,mir-29,MIR17HG,NR4A1,NR4A2,PDGFB,PLAT,PLAUR,PLK1,PTCH1,PTPRE,PXN,RCAN1,RHOB,SERPINE1,SMAD3,TGFA,TGFB2,THBS1,TNFSF10,TXNIP,VEGFA	48
Cellular Movement	cell movement	cell movement of connective tissue cells	2.04e-07		-1.874	BCAR1,CCL2,CCND1,CD44,CSF1,EDN1,FOS,HBEGF,HMMR,IGBP1,IL1B,IL20,IQCJ-SCHIP1,MAP3K8,MRAS,NCK1,PALLD,PDGFB,PLAU,PLAUR,PXN,RHOB,SMAD3,TGFA,THBS1,VCL,ZYX	27
Cellular Development, Cellular Growth and Proliferation	proliferation	proliferation of breast cancer cell lines	0.000193		-1.859	BCAR1,BCAR3,BCL2L1,CCND1,CD44,CEBPD,CSF1,CST6,ETS2,GNB2L1,HBEGF,HBP1,HES1,ID2,IER3,IL1B,IL6,JUN,mir-21,mir-221,mir-23,MRAS,NDUFAF4,PLAU,PLAUR,PLK1,SMOX,TFAP2A,TGFA,TNFSF10,TPM1 (includes EG:22003),VEGFA	32
Cell Death	cell viability	cell viability	1.07e-06		-1.854	AEN,BCAR1,BCL2L1,BCL2L11,BCL6,BUB1B,CCL2,CCND1,CD44,CDH5,CEBPD,CFLAR,CSF1,DDIT3,DKK1,DUSP1,DUSP12,DUSP7,EDN1,EFNA4,EGR3,EHD4,EMR2,ETS2,F2RL1,FOS,GADD45B,GNB2L1,HBEGF,HELB,HERPUD1,HOXA5,ICAM1,ID2,IKZF2,IL11,IL18,IL1A,IL1B,IL6,IL7R,JUN,KIF18A,LIF,LYN,MAP3K8,mir-15,mir-181,mir-21,MIR17HG,NDC80,NDUFAF4,NFIL3,NFKB1,NOP58,NR4A1,NR4A2,NUPR1,PDCD1LG2,PDGFA,PDP1,PLAU,PLAUR,PLK1,PRKACB,RCAN1,RIPK2,SERPINB9…	84
Cellular Movement, Skeletal and Muscular System Development and Function	cell movement	cell movement of smooth muscle cells	7.05e-06		-1.85	ATF3,CCL2,CCND1,CSF1,DUSP1,F3,HBEGF,IL18,IL1A,IL1B,IL6,mir-221,PDGFB,PLAT,PLAU,PLAUR,RCAN1,SERPINE1,TFPI2,THBS1	20
Cancer	growth	growth of tumor	0.000245		-1.839	ANGPTL4,AURKA,CCL2,CD274,CD44,DKK1,F3,HBEGF,HMMR,IL11,IL18,IL1B,IL4R,IL6,LIF,mir-181,mir-21,mir-221,MIR17HG,NT5E,PLAU,PLK1,PTCH1,SERPINE1,THBD,THBS1,TNC (includes EG:116640),TNFSF10,TPM1 (includes EG:22003),VEGFA	30
Cardiovascular Disease	vascular lesion	vascular lesion	5.2e-05		-1.838	CCL2,CD44,EGR1,F3,ICAM1,IFNGR1,IL18,IL1B,IL6,LIPG,mir-21,mir-221,NFKB1,NR4A1,PLAU,RCAN1,SERPINE1,THBD,THBS1,TNFSF10,VEGFA,ZFP36	22
Protein Synthesis	synthesis	synthesis of protein	0.00215		-1.835	CCND1,CNOT8,CSF1,EDN1,EIF4A1,EIF5,FOS,GNB2L1,IFIT1,IL18,IL1B,IL6,IL7R,ITGA2,JUN,KRT17,LIF,LYN,NCK1,NFKB1,NOG,PAIP2B,SAMD4A,THBS1,TNFSF10,TNRC6B,TP53BP2,VEGFA,ZC3H12A,ZFP36	30
Cellular Movement	migration	migration of connective tissue cells	1.14e-05		-1.826	BCAR1,CCL2,CCND1,CD44,CSF1,EDN1,HBEGF,IGBP1,IL20,IQCJ-SCHIP1,MAP3K8,MRAS,PALLD,PDGFB,PLAU,PLAUR,PXN,THBS1,VCL,ZYX	20
Cellular Development, Hematological System Development and Function, Hematopoiesis, Humoral Immune Response, Lymphoid Tissue Structure and Development	development	development of B lymphocytes	0.00555		-1.823	BCL2L1,BCL2L11,BCL6,FOS,ID2,ID3,IL18,IL7R,LYN,mir-181,MIR17HG,NFKB1	12
Cellular Movement	transmigration	transmigration of cells	0.00129		-1.82	CCL2,CCND1,CD274,CD44,CSF1,F3,ICAM1,ID3,IL1B,IL6,PDCD1LG2,SERPINE1,TGM2,TNC (includes EG:116640),VEGFA	15
Dermatological Diseases and Conditions, Inflammatory Disease	dermatitis	dermatitis	0.00541		-1.8	BCL2L1,CCL20,CD44,CST6,DUSP1,EREG,F2RL1,HSF2,IL18,IL1A,IL1B,IL4R,IRF2,JUN,KRT17,LYN,NFKB1,NR4A1,NR4A2,RXRB,SLC25A32,TGFA,TNFSF10,TPM1 (includes EG:22003),TPM3,VCL,VEGFA,ZFP36,ZYX	29
Inflammatory Disease, Organismal Injury and Abnormalities, Respiratory Disease	fibrosis	fibrosis of lung	6.69e-07		-1.796	EGR1,ICAM1,IFNGR1,IL1B,IL6,let-7,mir-15,mir-181,mir-21,mir-221,mir-27,mir-29,mir-30,mir-32,NFKB1,NT5E,PLAT,PLAU,SEMA7A,SERPINE1,SMAD3,TGFA,TGFB2	23
Cellular Movement	cell movement	cell movement of colon cancer cell lines	0.00029		-1.795	BCAR1,CCL20,CD44,EGR1,F2RL1,FERMT2,IL1A,ITGA2,mir-21,mir-31,PRUNE,PXN,VEGFA	13
Cell-To-Cell Signaling and Interaction, Hematological System Development and Function	activation	activation of blood cells	0.000415		-1.794	ATF3,BCL2L1,CBLB,CCL2,CD274,CD44,CSF1,CXCL1,DAPP1,DUSP1,EDN1,EFNB2,EGR2,EGR3,ETS1,F2RL1,F3,FOS,HBP1,ICAM1,IL18,IL1A,IL1B,IL4R,IL6,LYN,MAP2K3,MICB,mir-21,NCK1,NFIL3,NFKB1,NFKBID,NT5E,PDCD1LG2,PDGFA,PDGFB,PLAT,PTPRE,PTPRJ,RIPK2,SERPINB9,SMAD3,THBD,THBS1,TNC (includes EG:116640),TNFRSF12A,TNFRSF21,TNFSF10,TXNIP,VEGFA	51
Cellular Movement, Skeletal and Muscular System Development and Function	migration	migration of smooth muscle cells	1.7e-05		-1.761	ATF3,CCL2,DUSP1,F3,HBEGF,IL18,IL1A,IL1B,IL6,mir-221,PDGFB,PLAT,PLAU,PLAUR,RCAN1,SERPINE1,TFPI2,THBS1	18
Cellular Movement	cell movement	cell movement of breast cancer cell lines	0.00406		-1.756	BCAR1,BCAR3,CST6,ETS1,FOS,GNB2L1,HMMR,IL6,ITGA2,JUN,LMO7,PLAU,PLAUR,SERPINE1,SNAI2,TFAP2A,TGFA,VEGFA	18
Cancer, Respiratory Disease	lung tumor	lung tumor	0.00346		-1.755	ANGPTL4,AURKA,BCL2L1,BTRC,BUB1B,CCND1,CD44,CDCA8,CKS2,CSF1,CYP24A1,DNAJB4,EIF4A1,F3,GADD45B,GAL,HES1,IL18,IL1B,ITGA2,JUN,LMO7,MAP3K8,mir-15,mir-29,MIR17HG,NT5E,PLAU,PLAUR,PLK1,PLK3,RXRB,SERPINE1,SMAD4,SOX9,THBD,THBS1,TNC (includes EG:116640),TNRC6B,VEGFA,ZFP36	41
Cell Death	cell viability	cell viability of phagocytes	0.00177		-1.749	BCL2L1,BCL2L11,BCL6,CSF1,EMR2,IL1B,IL6,LYN,NFKB1,PDCD1LG2,SERPINB9,TNFSF10	12
Cellular Function and Maintenance	homeostasis	Lymphocyte homeostasis	0.00192		-1.743	BCL2L11,BCL6,CBLB,CCND1,CD274,DKK1,EGR1,EGR2,EGR3,ETS1,ETS2,GADD45B,ICAM1,ID2,ID3,IFNGR1,IL18,IL1A,IL1B,IL4R,IL6,IL7R,IRF2,LIF,LYN,mir-181,MIR17HG,MLLT10,NFIL3,NFKBID,NOG,NR4A1,RICTOR,RIPK2,SMAD3,SNAI2,TNFSF10,VEGFA	38
Cardiovascular System Development and Function, Cell-To-Cell Signaling and Interaction, Tissue Development	adhesion	adhesion of endothelial cell lines	0.00541		-1.72	CCL2,CD44,IL1B,PTPRJ,THBS1,VEGFA	6
Drug Metabolism, Endocrine System Development and Function, Lipid Metabolism, Molecular Transport, Small Molecule Biochemistry	concentration	concentration of progesterone	0.00785		-1.709	CDH5,EDN1,EGR1,GAL,IL1B,IL6,SMAD4,TNFRSF12A	8
Cancer	hyperplasia	hyperplasia	1.37e-05		-1.698	AKAP12,BCL2L11,BCL6,CCND1,CEBPD,CLCF1,CSF1,CST6,EHD4,ETV5,FOS,GADD45B,GRHL3,HBEGF,IFNGR1,IL1A,IL1B,IL1RAP,IL4R,IL6,IRF2,KRT17,LIF,LYN,MALL,NFKB1,NOG,PDCD1LG2,PLAU,PLAUR,PLCE1,PTPRE,RIPK4,RXRB,SERPINE1,SMAD4,SOX9,TANK,TGFA,TGFB2,THBS1,TNFSF10,TXNIP,VEGFA,ZFP36	45
Cellular Development, Cellular Growth and Proliferation	proliferation	proliferation of ovarian cancer cell lines	0.00712		-1.697	ATF3,CCND1,CD44,CLIP1,EDN1,HBEGF,IL6,MADD,SMAD4,TGFA,TNFSF10	11
Cellular Movement, Hematological System Development and Function, Immune Cell Trafficking	transmigration	transmigration of leukocytes	0.00813		-1.684	CCL2,CCND1,CD274,CD44,CSF1,ICAM1,IL1B,IL6,PDCD1LG2,SERPINE1,TGM2,VEGFA	12
Cellular Development, Hematological System Development and Function, Hematopoiesis	development	development of blood cells	8.03e-05		-1.679	ARID4A,BCL2L1,BCL2L11,BCL6,CBLB,CCND1,CD274,CITED2,CSF1,DKK1,EGR1,EGR2,EGR3,ETS1,ETS2,FOS,GADD45B,HOXA5,ICAM1,ID2,ID3,IFNGR1,IL18,IL1A,IL1B,IL4R,IL6,IL7R,IRF2,LIF,LYN,mir-181,mir-23,MIR17HG,MLLT10,MYO1E,NFIL3,NFKB1,NFKBID,NOG,NR4A1,RICTOR,RIPK2,SMAD3,SNAI2,TGFB2,THBS1,TIPARP,TNFSF10,VEGFA	50
Cellular Movement, Hematopoiesis, Immune Cell Trafficking, Inflammatory Response	cell movement	cell movement of bone marrow cells	0.00245		-1.673	BCAR1,CCL2,CD44,EDN1,FHL2,IL6,VEGFA	7
Cell Morphology	tubulation	tubulation of cells	0.00165		-1.668	ANGPTL4,CDH5,CXCL1,EDN1,ID3,IL1A,NR4A1,PDGFB,PLAUR,RCAN1,RHOB,VEGFA	12
Cellular Development, Cellular Growth and Proliferation	proliferation	proliferation of tumor cell lines	2.34e-10		-1.641	AKAP12,ANGPTL4,ARID4A,ATF3,AURKA,BCAR1,BCAR3,BCL2L1,BCL2L11,BCL6,CCL2,CCL20,CCND1,CCNG2,CD274,CD44,CDCA8,CEBPD,CLIP1,CSF1,CST6,CXCL1,DDX21,DKK1,DNAJB4,DUSP1,EDN1,EGR1,EGR2,ENC1,EREG,ETS1,ETS2,F2RL1,FHL2,FOS,GAL,GNB2L1,GTPBP4,HBEGF,HBP1,HES1,HK2,HMMR,HNRNPA1,ID2,IER3,IGBP1,IL11,IL18,IL1A,IL1B,IL6,ILKAP,JUN,KDM3B,KIF20A,let-7,LIF,LYN,MADD,mir-15,mir-181,mir-21,mir-221,mir-23,mir-24,mir-29,MIR17HG,M…	106
Cardiovascular System Development and Function, Cellular Development	differentiation	differentiation of endothelial cells	0.00555		-1.631	BMPER,CD44,CDH5,CSF1,EDN1,IL1B,LIF,mir-27,SPRED2,TGFA,TNC (includes EG:116640),VEGFA	12
Cellular Development, Cellular Growth and Proliferation, Lymphoid Tissue Structure and Development	proliferation	proliferation of bone marrow cells	0.00139		-1.625	BCL2L1,CCL2,CCL20,CD44,CSF1,DKK1,EDN1,IKZF2,IL11,IL1B,IL6,LIF,TGFB2,VEGFA	14
Cell Death	cell death	cell death of immune cells	1.32e-05		-1.615	ATF3,BCL2L1,BCL2L11,BCL6,CCL2,CD274,CD44,CFLAR,CSF1,CXCL1,DDIT3,EGR1,EGR3,EMR2,ETS1,ETS2,FOS,GADD45B,HES1,ICAM1,ID3,IER3,IFNGR1,IKZF2,IL11,IL18,IL1B,IL6,IL7R,IRF2,JUN,LYN,MAP2K3,MIR17HG,NFIL3,NFKB1,NFKBID,NR4A1,PDCD1LG2,PLCE1,PNPT1,PXN,RCAN1,SERPINB9,SMAD3,SNAI2,ST3GAL1,TGFB2,TGM2,THBS1,TNFSF10,VEGFA	52
Cellular Growth and Proliferation, Connective Tissue Development and Function, Skeletal and Muscular System Development and Function	formation	formation of osteoclasts	4.61e-07		-1.609	CCL2,CD44,CSF1,EGR1,FHL2,ICAM1,IFNGR1,IL11,IL18,IL1A,IL1B,IL6,IL7R,LIF,NFKB1,TNFSF10,TXNIP	17
Cancer	neoplasia	neoplasia	1.25e-09		-1.598	AKAP12,ALDH1A3,ANGPTL4,ARID4A,ARL4D,ATF3,AURKA,B3GNT1,BAMBI,BCAR1,BCL2L1,BCL2L11,BCL6,BLID,BNC1,BTRC,BUB1B,BYSL,C9orf3,CBLB,CCL2,CCND1,CCNL1,CCP110,CD274,CD44,CDCA8,CDH5,CEBPD,CENPF,CFLAR,CKS2,COTL1,CSF1,CST6,CXCL1,CYP24A1,DDIT3,DEPDC1,DKK1,DLEU1,DNAJB4,DNTTIP2,DUSP1,EDN1,EFNB2,EGR1,EIF4A1,EIF5,ENC1,EREG,ESPL1,ETS1,ETS2,ETV5,EXO1,EZH1,F2RL1,F3,FAM83D,FERMT2,FHL2,FOS,FOSB,FOSL2,GADD45B,GAL,GNB2L1,…	220
DNA Replication, Recombination, and Repair	synthesis	synthesis of DNA	0.000524		-1.597	ATF3,BCAR1,CCND1,CDC25C,CSF1,DUSP1,EDN1,EREG,FOS,HBEGF,HELB,HNRNPA1,IL1A,IL1B,IL6,JUN,LIF,MAP3K8,mir-30,NR4A1,PDGFA,PDGFB,PLCE1,PLK1,PTPRE,PXN,SGK1,TFPI2,TGFA,TGFB2,TNC (includes EG:116640),TNFSF10,TP53BP2,VEGFA	34
Cancer	metastasis	metastasis	7.15e-06		-1.577	AKAP12,ANGPTL4,ATF3,B3GNT1,CCL2,CD274,CD44,CEBPD,CFLAR,CSF1,CXCL1,DKK1,F3,HMMR,ICAM1,ID2,IL18,IL1A,IL1B,IL6,ITGA2,KIF20A,KRT18,let-7,LETMD1,MIR17HG,NT5E,PDGFA,PLAT,PLAU,PLAUR,PTCH1,PXN,RHOB,SERPINE1,SMAD3,SMAD4,SP4,TGFA,TGFB2,THBD,THBS1,TM4SF1,TXNIP,VEGFA,ZFP36L2	46
Cell Death	cell death	cell death of blood cells	1.08e-05		-1.574	ATF3,BCL2L1,BCL2L11,BCL6,CCL2,CD274,CD44,CFLAR,CSF1,CXCL1,DDIT3,EGR1,EGR3,EMR2,ETS1,ETS2,FOS,GADD45B,HES1,ICAM1,ID3,IER3,IFNGR1,IKZF2,IL11,IL18,IL1B,IL6,IL7R,IRF2,JUN,LYN,MAP2K3,MIR17HG,MXD1,NFIL3,NFKB1,NFKBID,NR4A1,PALLD,PDCD1LG2,PLCE1,PNPT1,PXN,RCAN1,SERPINB9,SMAD3,SNAI2,ST3GAL1,TGFB2,TGM2,THBS1,TNFSF10,VEGFA	54
Hematological System Development and Function, Inflammatory Response, Tissue Morphology	quantity	quantity of blood platelets	2.19e-05		-1.567	ARID4A,BCL2L1,BCL2L11,EGR1,F3,IL11,IL1A,IL1B,IL4R,LIF,LYN,PDGFB,SERPINE1,SNAI2,THBS1,ZC3H12A,ZFP36L2	17
Cellular Growth and Proliferation	proliferation	proliferation of epithelial cells	0.000228		-1.547	BNC1,BTRC,CCND1,CCNG2,DKK1,EDN1,EREG,ETS1,ETS2,FHL2,FOS,GRHL3,HBEGF,ID2,IL11,IL1B,IL20,IL6,JUN,KRT17,MIR17HG,NOG,PTCH1,SMAD3,SMAD4,SNAI2,SOX9,TGFA,TGFB2,TGM2,TNFSF10,VEGFA,WNT7A	33
Cell Cycle	cell cycle progression	cell cycle progression of tumor cell lines	0.000128		-1.541	AURKA,BCAR1,BCL6,CCND1,CCNG2,CD44,CDC25C,DNAJB4,DUSP1,EGR1,GAL,HBEGF,IER3,IL6,let-7,LIF,LYN,mir-15,mir-221,mir-27,NR4A1,PLK1,TNC (includes EG:116640)	23
Gene Expression	binding	binding of protein binding site	1.84e-05		-1.536	CCND1,CEBPD,DDIT3,EDN1,EGR1,ETS1,ETS2,FOS,HBEGF,ID2,ID3,IER3,IL11,IL1A,IL1B,IL6,ITGA2,JUN,LIF,NFKB1,NFKBID,PLK3,PNPT1,RHOB,SMAD3,SMAD4,SOX9,TFAP2A,TGFA,TGFB2,VEGFA	31
Skeletal and Muscular System Development and Function	osteoclastogenesis	osteoclastogenesis	0.00107		-1.534	CCL2,CSF1,FOS,IFNGR1,IL11,IL1A,IL1B,IL20,IL6,NFKB1,TNFSF10	11
Hematological System Development and Function, Humoral Immune Response, Tissue Morphology	quantity	quantity of B lymphocytes	0.00289		-1.524	ARID4A,B3GNT5,BCL2L11,CD274,CSF1,DAPP1,EGR1,ETS1,F3,FOS,GADD45B,ID2,IL18,IL6,IL7R,IRF2,LIF,LYN,mir-15,mir-181,NFKB1,PDCD1LG2,PTPRJ,RIPK2,TANK,VEGFA,ZC3H12A	27
Cellular Movement, Connective Tissue Development and Function	cell movement	cell movement of fibroblasts	1.93e-08		-1.518	BCAR1,CCL2,CCND1,CD44,EDN1,FOS,HBEGF,HMMR,IGBP1,IL1B,IL20,IQCJ-SCHIP1,MAP3K8,MRAS,NCK1,PALLD,PDGFB,PLAU,PLAUR,PXN,RHOB,SMAD3,TGFA,THBS1,VCL,ZYX	26
Cell Death	apoptosis	apoptosis of hematopoietic cells	0.000217		-1.516	BCL2L1,BCL2L11,CD44,EGR1,EGR3,ETS1,ETS2,FOS,GADD45B,ID3,IL18,IL1B,IL6,JUN,MXD1,NFKBID,NR4A1,PALLD,SMAD3,SNAI2,TNFSF10	21
Hematological Disease, Infectious Disease	endotoxemia	endotoxemia	0.00567		-1.508	F2RL1,F3,ICAM1,IFNGR1,IL18,IL6,MAP3K8,NFKB1,NFKBID,TGM2,TRAFD1	11
Cellular Growth and Proliferation, Connective Tissue Development and Function	proliferation	proliferation of synovial cells	0.000141		-1.492	CCL2,CD44,IL1A,IL6,LIF,PLAU,PLAUR,TNFRSF12A,TNFSF10	9
Tissue Morphology	quantity	quantity of cells	4.61e-07		-1.485	ARID4A,ATF3,AURKA,B3GNT5,BCAR3,BCL2L1,BCL2L11,BCL6,CBLB,CCL2,CCL20,CCND1,CD274,CD44,CFLAR,CITED2,CSF1,CXCL1,DAPP1,DDIT3,DKK1,DUSP1,EDN1,EGR1,EGR2,EGR3,EHD4,ETS1,EXO1,F2RL1,F3,FOS,FOSB,FOSL2,GADD45B,GAL,HBEGF,HES1,HOXA5,HSF2,ICAM1,ID2,IFNGR1,IL11,IL18,IL1A,IL1B,IL4R,IL6,IL7R,IRF2,JUN,KIF20B,LHX2,LIF,LIPG,LYN,MAP3K8,mir-15,mir-181,MIR17HG,MXD1,NEIL3,NFIL3,NFKB1,NOG,NR4A1,NR4A2,NT5E,OVOL1,PDCD1LG2,P…	115
Cellular Development, Cellular Growth and Proliferation, Hematological System Development and Function, Humoral Immune Response	proliferation	proliferation of B lymphocytes	0.000541		-1.474	B3GNT5,BCL2L1,BCL2L11,BCL6,CBLB,CD44,CLCF1,DAPP1,ETS1,ID3,IKZF2,IL18,IL1B,IL4R,IL6,IL7R,IRF2,LYN,mir-15,mir-29,MIR17HG,NFKB1,SMAD3,TANK,TNFRSF21,TP53INP1	26
Cell Cycle	cell cycle progression	cell cycle progression	7.16e-10		-1.472	ATF3,AURKA,BCAR1,BCL2L1,BCL2L11,BCL6,BORA,BTRC,BUB1B,CCND1,CCNF,CCNG2,CD274,CD44,CDC25C,CDCA8,CDH5,CENPE,CENPF,CLIP1,CSF1,DKK1,DNAJB4,DUSP1,EDN1,EGR1,EREG,ESPL1,ETS1,FOS,FOSL2,GADD45B,GAL,GNB2L1,GNL3,HBEGF,HBP1,HJURP,ID2,ID3,IER3,IL11,IL1A,IL1B,IL6,IL7R,ILKAP,JMY,JUN,KIF2C,KRT18,let-7,LIF,LYN,MADD,mir-15,mir-21,mir-221,mir-27,mir-30,MXD1,NDC80,NFKB1,NOG,NR4A1,NR4A2,NUPR1,PDCD1LG2,PDGFB,PLK1,PLK3,…	90
Hematological System Development and Function, Tissue Morphology	quantity	quantity of leukocytes	3.12e-06		-1.471	ARID4A,ATF3,B3GNT5,BCL2L1,BCL2L11,BCL6,CBLB,CCL2,CCL20,CD274,CFLAR,CSF1,DAPP1,DUSP1,EGR1,EGR3,ETS1,F2RL1,F3,FOS,FOSB,GADD45B,HBEGF,ICAM1,ID2,IFNGR1,IL11,IL18,IL1A,IL1B,IL4R,IL6,IL7R,IRF2,LIF,LIPG,LYN,MAP3K8,mir-15,mir-181,MIR17HG,MXD1,NEIL3,NFIL3,NFKB1,NOG,NR4A1,PDCD1LG2,PLAT,PLAU,PTPRJ,RIPK2,SERPINB1,SERPINE1,SLC20A1,SLFN12,SMAD3,SNAI2,ST3GAL1,TANK,TET1,TGM2,THBS1,TNFRSF21,TNFSF10,TXNIP,VEGFA,ZC…	70
Cell Death	cell death	cell death of lymphocytes	1.45e-05		-1.454	BCL2L1,BCL2L11,CD274,CD44,CFLAR,EGR1,EGR3,ETS1,ETS2,FOS,GADD45B,ICAM1,ID3,IER3,IFNGR1,IL18,IL1B,IL6,IL7R,JUN,LYN,MAP2K3,MIR17HG,NFKB1,NFKBID,NR4A1,PDCD1LG2,RCAN1,SERPINB9,SMAD3,ST3GAL1,TGFB2,TGM2,THBS1,TNFSF10,VEGFA	36
Cell Cycle	mitosis	mitosis	0.000194		-1.45	AURKA,BORA,BTRC,BUB1B,CCND1,CDC25C,CDCA8,CENPE,CENPF,CLIP1,CSF1,EDN1,EGR1,EREG,ESPL1,FOS,GADD45B,GNL3,HBEGF,IL11,IL1A,IL1B,IL6,IL7R,JUN,KIF2C,NDC80,PDGFB,PLK1,PTCH1,SMAD3,SMAD4,TGFA,THBS1,TNC (includes EG:116640),TNKS,TTK,VEGFA	38
Cancer	cancer	cancer	7.16e-10		-1.448	AKAP12,ALDH1A3,ANGPTL4,ARID4A,ARL4D,ATF3,AURKA,B3GNT1,BAMBI,BCAR1,BCL2L1,BCL2L11,BCL6,BLID,BNC1,BTRC,BUB1B,BYSL,C9orf3,CBLB,CCL2,CCND1,CCNL1,CCP110,CD274,CD44,CDCA8,CDH5,CEBPD,CENPF,CFLAR,CKS2,COTL1,CSF1,CST6,CXCL1,CYP24A1,DEPDC1,DKK1,DLEU1,DNAJB4,DNTTIP2,DUSP1,EDN1,EFNB2,EGR1,EIF4A1,EIF5,ENC1,EREG,ESPL1,ETS1,ETS2,ETV5,EXO1,EZH1,F2RL1,F3,FAM83D,FERMT2,FHL2,FOS,FOSB,FOSL2,GADD45B,GAL,GNB2L1,GPSM2,…	217
Cancer	hyperproliferation	hyperproliferation	1.31e-05		-1.446	AKAP12,BCL2L11,BCL6,CCND1,CEBPD,CLCF1,CSF1,CST6,EHD4,ETV5,FOS,GADD45B,GRHL3,HBEGF,IFNGR1,IL1A,IL1B,IL1RAP,IL4R,IL6,IRF2,KRT17,LIF,LYN,MALL,NFKB1,NOG,PDCD1LG2,PLAU,PLAUR,PLCE1,PTPRE,RIPK4,RXRB,SERPINE1,SMAD3,SMAD4,SOX9,TANK,TFAP2A,TGFA,TGFB2,THBS1,TNFRSF21,TNFSF10,TXNIP,VEGFA,ZFP36	48
Cell Death	cell death	cell death of T lymphocytes	7.59e-06		-1.442	BCL2L1,BCL2L11,CD274,CD44,CFLAR,EGR1,EGR3,ETS1,ETS2,FOS,ICAM1,ID3,IER3,IFNGR1,IL18,IL1B,IL6,IL7R,JUN,MAP2K3,MIR17HG,NFKB1,NFKBID,NR4A1,PDCD1LG2,RCAN1,SERPINB9,ST3GAL1,TGFB2,TGM2,THBS1,TNFSF10	32
Cellular Development	differentiation	differentiation of tumor cell lines	0.000547		-1.422	BCL2L1,BCL6,CCND1,CEBPD,CSF1,DDIT3,DUSP1,EGR1,FOS,HES1,HOXA5,ID3,IL11,IL1B,IL6,JUN,LIF,LYN,MRAS,NCK1,NOG,PLAUR,SMAD4,SPRY4,TFAP2A,TGFA,TGM2,THBD,TRIM16,WNT7A	30
Lipid Metabolism, Small Molecule Biochemistry	induction	induction of prostaglandin	0.00318		-1.406	EDN1,IL18,IL1A,IL1B,IL6	5
Antigen Presentation, Cellular Movement, Hematological System Development and Function, Immune Cell Trafficking, Inflammatory Response	cell movement	cell movement of bone marrow-derived macrophages	0.00661		-1.402	CCL2,CCND1,CSF1,PLAU,SERPINE1	5
Cell Death	cell viability	cell viability of antigen presenting cells	0.00569		-1.4	BCL2L1,BCL2L11,BCL6,CSF1,LYN,NFKB1,PDCD1LG2,SERPINB9	8
Gene Expression	binding	binding of DNA	2.9e-05		-1.389	BTRC,CCND1,CEBPD,CFLAR,DDIT3,EDN1,EGR1,ETS1,ETS2,FOS,FOSB,FOSL2,GNB2L1,HBEGF,ID2,ID3,IER3,IL11,IL18,IL1A,IL1B,IL4R,IL6,ITGA2,JUN,LIF,LYN,MGA,mir-27,NFKB1,NFKBID,NR4A1,PLAU,PLK3,PNPT1,RHOB,RXRB,SMAD3,SMAD4,SOX9,TAGLN,TFAP2A,TGFA,TGFB2,VEGFA,ZBTB5	46
Tissue Morphology	remodeling	remodeling of blood vessel	0.00373		-1.387	EDN1,EFNB2,LIF,PDGFB,SERPINE1,SMAD4,TGFB2,TGM2,VEGFA	9
Cardiovascular System Development and Function, Organismal Development	development	development of blood vessel	1.92e-05		-1.387	ANGPTL4,ATF3,ATP6V0A2,CCL2,CD44,CDH5,CITED2,CSF1,CXCL1,DKK1,EDN1,EFNB2,EGR3,EREG,ETS1,F2RL1,F3,HOXA5,ICAM1,ID3,IL18,IL1A,IL1B,IL20,IL4R,IL6,ITGA2,JUN,LIF,mir-27,MIR17HG,MYO1E,NOG,NR4A1,PDGFA,PDGFB,PLAT,PLAU,PLAUR,PTPRJ,RCAN1,RHOB,RICTOR,SERPINE1,SMAD4,SPRY4,TFAP2A,TGFA,TGFB2,TGM2,THBD,THBS1,TIPARP,TM4SF1,TNC (includes EG:116640),TNFRSF12A,TNFSF10,TNFSF15,VEGFA	59
Cardiovascular System Development and Function, Organ Morphology	contractility	contractility of heart	0.00122		-1.384	BCAR1,DIO2,EDN1,F3,FBXO32,HBEGF,ICAM1,IER3,IL18,IL6,NEDD4L,PLAT,PLAU,PLCE1,TXNIP,VCL,VEGFA,XDH	18
Cell Death	cell death	cell death of hematopoietic cells	0.000469		-1.384	BCL2L1,BCL2L11,CD44,EGR1,EGR3,ETS1,ETS2,FOS,GADD45B,ID3,IL18,IL1B,IL6,JUN,MXD1,NFKBID,NR4A1,PALLD,SMAD3,SNAI2,TGM2,TNFSF10	22
Cell Death, Hematological System Development and Function	cell viability	cell viability of hematopoietic progenitor cells	0.00854		-1.369	BCL2L1,BCL2L11,CSF1,EGR3,MIR17HG,NFIL3,SNAI2,TGM2,VEGFA	9
Cellular Development, Cellular Growth and Proliferation, Tumor Morphology	proliferation	proliferation of cancer cells	4.17e-11		-1.348	BAMBI,BCL2L1,BCL2L11,CD44,CDH5,CSF1,CXCL1,DDIT3,DKK1,DUSP1,EDN1,EGR1,FOS,HMMR,ID2,ID3,IL18,IL1A,IL1B,IL20,IL6,mir-15,mir-181,mir-21,mir-29,MIR17HG,NR4A1,NR4A2,PDGFB,PLAT,PLAUR,PLK1,PXN,RCAN1,RHOB,SMAD3,TGFA,TGFB2,THBS1,TNFSF10,TXNIP,VEGFA	42
Cell Death	apoptosis	apoptosis of thymocytes	0.000927		-1.328	BCL2L1,BCL2L11,CD44,EGR1,EGR3,ETS1,ETS2,FOS,ID3,IL18,IL1B,JUN,NFKBID,NR4A1,TNFSF10	15
Hematological System Development and Function, Immune Cell Trafficking, Inflammatory Response, Tissue Development	accumulation	accumulation of mononuclear leukocytes	0.00521		-1.326	BCL2L11,CD274,DUSP1,ETS2,ICAM1,IER3,IL11,IL18,IL6,NT5E,TNFRSF21,VEGFA	12
Cell-To-Cell Signaling and Interaction, Connective Tissue Development and Function, Tissue Development	adhesion	adhesion of fibroblasts	0.00186		-1.309	CCND1,CD44,ICAM1,PLAU,PLAUR,TNC (includes EG:116640),VCL,ZYX	8
Cellular Development, Cellular Growth and Proliferation, Hepatic System Development and Function	proliferation	proliferation of hepatocytes	0.00085		-1.3	CCND1,CFLAR,CITED2,FOS,IFNGR1,IL1B,IL6,JUN,mir-21,NFKB1,SLC20A1,SMAD3,TGFA,TNFRSF12A,TOB1,VEGFA	16
Cancer	metastasis	metastasis of cells	0.00379		-1.281	ANGPTL4,ATF3,CCL2,CD274,CD44,F3,IL18,ITGA2,PXN,RHOB,SERPINE1,TGFA,THBS1,TXNIP	14
Cellular Development, Cellular Growth and Proliferation, Tumor Morphology	proliferation	proliferation of carcinoma cells	0.00339		-1.276	ID2,ID3,PLAUR,RHOB,TGFA,THBS1,TNFSF10	7
Tissue Development	development	development of connective tissue	4.33e-06		-1.269	BCL6,BMPER,CCL2,CITED2,CSF1,DKK1,DSE,EDN1,FOS,HBEGF,HOXA2,HOXA5,IFNGR1,IL11,IL1A,IL20,IL6,IL7R,NFKB1,NOG,PDGFA,PDGFB,PTCH1,SMAD3,SNAI2,SOX9,TGFB2,TNFSF10,VEGFA,WNT7A	30
Cell Cycle	interphase	re-entry into interphase	0.00845		-1.264	CCND1,CDC25C,CSF1,ID2,TGFA,VEGFA	6
Cell-To-Cell Signaling and Interaction, Tissue Development	adhesion	adhesion of connective tissue cells	0.000369		-1.257	BCAR1,CCL2,CCND1,CD44,CSF1,ICAM1,IL6,PALLD,PLAU,PLAUR,PTPRJ,RHOB,TNC (includes EG:116640),VCL,VEGFA,ZYX	16
Cellular Growth and Proliferation	formation	formation of cells	3.61e-05		-1.247	ANGPTL4,AURKA,CCL2,CD44,CSF1,DKK1,EDN1,EGR1,ESPL1,FHL2,FOS,HES1,ICAM1,IFNGR1,IL11,IL18,IL1A,IL1B,IL6,IL7R,ITGA2,LIF,NFKB1,NOG,PLAU,SERPINE1,SMAD3,TGM2,THBS1,TNFRSF12A,TNFSF10,TXNIP,VEGFA	33
Cell Death	cell death	cell death of mononuclear leukocytes	1.27e-05		-1.211	BCL2L1,BCL2L11,CD274,CD44,CFLAR,CSF1,EGR1,EGR3,ETS1,ETS2,FOS,GADD45B,ICAM1,ID3,IER3,IFNGR1,IL18,IL1B,IL6,IL7R,JUN,LYN,MAP2K3,MIR17HG,NFKB1,NFKBID,NR4A1,PDCD1LG2,RCAN1,SERPINB9,SMAD3,ST3GAL1,TGFB2,TGM2,THBS1,TNFSF10,VEGFA	37
Cardiovascular System Development and Function, Organ Morphology, Skeletal and Muscular System Development and Function	contractility	contractility of cardiac muscle	0.00209		-1.2	BCAR1,DIO2,HBEGF,ICAM1,IER3,IL18,IL6,NEDD4L,PLAT,PLAU,PLCE1,TXNIP,VCL,VEGFA	14
Cellular Development, Cellular Growth and Proliferation, Hepatic System Development and Function	proliferation	proliferation of liver cells	0.000421		-1.199	CCND1,CFLAR,CITED2,EDN1,F2RL1,FOS,IFNGR1,IL1B,IL6,JUN,mir-21,NFKB1,SLC20A1,SMAD3,TGFA,TNFRSF12A,TOB1,VEGFA,XDH	19
Cell Death	cell death	cell death of thymocytes	0.00131		-1.197	BCL2L1,BCL2L11,CD44,EGR1,EGR3,ETS1,ETS2,FOS,ID3,IL18,IL1B,JUN,NFKBID,NR4A1,TGM2,TNFSF10	16
Cardiovascular Disease	atherosclerotic lesion	atherosclerotic lesion	4.41e-05		-1.192	CCL2,CD44,EGR1,F3,ICAM1,IFNGR1,IL18,IL1B,LIPG,mir-221,NFKB1,NR4A1,PLAU,SERPINE1,THBD,THBS1,TNFSF10,VEGFA,ZFP36	19
Cancer	mammary tumor	mammary tumor	4.31e-12		-1.187	ALDH1A3,ATF3,AURKA,BCAR1,BLID,BTRC,C9orf3,CCL2,CCND1,CCNL1,CCP110,CD274,CD44,CDH5,CEBPD,CSF1,CST6,CXCL1,DEPDC1,DKK1,DUSP1,EDN1,EGR1,EIF4A1,EIF5,FERMT2,FHL2,FOS,FOSB,GADD45B,HBEGF,HBP1,HELB,HK2,HMMR,HNRNPA1,ICAM1,IER2,IER3,IFIT1,IL6,ILKAP,IQCJ-SCHIP1,JUN,KIF2C,KRT17,KRT18,let-7,LETMD1,LMO7,MAP3K8,mir-15,mir-181,mir-21,mir-221,mir-24,mir-27,mir-29,mir-30,NFIL3,NOP16,NR4A1,NR4A2,NT5E,PAK1IP1,PALLD,P…	96
Cell-To-Cell Signaling and Interaction, Cellular Growth and Proliferation, Connective Tissue Development and Function	stimulation	stimulation of connective tissue cells	0.00684		-1.185	EDN1,IL1A,IL1B,IL6,LIF,PLAU,TGFB2	7
Cell-To-Cell Signaling and Interaction, Hematological System Development and Function, Immune Cell Trafficking, Inflammatory Response	activation	activation of mononuclear leukocytes	0.00409		-1.178	BCL2L1,CBLB,CCL2,CD274,CD44,CSF1,DAPP1,DUSP1,EFNB2,EGR2,EGR3,ETS1,FOS,ICAM1,IL18,IL1B,IL6,LYN,MICB,NCK1,NFKB1,NFKBID,NT5E,PDCD1LG2,PTPRJ,RIPK2,SERPINB9,SMAD3,THBS1,TNC (includes EG:116640),TNFRSF21,TNFSF10,TXNIP	33
Organismal Development	formation	formation of vessel	0.00712		-1.176	CCL2,CDH5,EDN1,EFNB2,IL1B,IL6,JUN,PLAUR,SERPINE1,TGFB2,VEGFA	11
Cellular Development, Skeletal and Muscular System Development and Function	differentiation	differentiation of osteoblasts	0.00546		-1.173	CEBPD,CSF1,DKK1,EDN1,FHL2,FOSL2,ID2,ID3,IL11,IL6,NOG,PTCH1,SMAD3,SMAD4,SNAI2,TGFB2,TOB1,VEGFA	18
Cell-mediated Immune Response, Cellular Development, Cellular Function and Maintenance, Hematological System Development and Function, Hematopoiesis, Lymphoid Tissue Structure and Development	differentiation	differentiation of T lymphocytes	0.00561		-1.172	BCL2L11,BCL6,CBLB,CD274,EGR1,EGR3,ETS1,GADD45B,ICAM1,ID2,ID3,IFNGR1,IL18,IL1B,IL4R,IL6,IL7R,IRF2,LIF,mir-181,MLLT10,NOG,NR4A1,RICTOR,RIPK2,SMAD3,SNAI2	27
Cardiovascular Disease, Developmental Disorder, Skeletal and Muscular Disorders	hypertrophy	hypertrophy of cardiomyocytes	0.000116		-1.17	ATF3,DUSP1,EDN1,FBXO32,FHL2,HBEGF,IER3,IL11,IL18,IL1B,LIF,MAP2K3,mir-21,PLAU,PLCE1,SERPINE1	16
Cardiovascular Disease, Developmental Disorder	hypertrophy	hypertrophy of heart cells	0.000133		-1.17	ATF3,DUSP1,EDN1,FBXO32,FHL2,GAL,HBEGF,IER3,IL11,IL18,IL1B,JUN,LIF,MAP2K3,mir-21,PLAU,PLCE1,SERPINE1	18
Cellular Development	differentiation	differentiation of epithelial cells	3.11e-05		-1.159	CBFA2T2,CCND1,EDN1,EREG,FZD2,GRHL3,HBP1,HES1,ID2,ID3,IL1A,IL20,IL6,LIF,MAFF,MIR17HG,NOG,PLAU,PXN,RIPK4,SMAD4,SOX9,TGFA,TNFSF10,TRIM16,TXNIP,VEGFA,WNT7A,XDH	29
Connective Tissue Development and Function, Organ Development, Skeletal and Muscular System Development and Function	resorption	resorption of bone	0.00211		-1.152	BCL2L11,CD44,CSF1,EDN1,EGR1,HES1,IL11,IL1A,IL1B,IL6,LIF,PTCH1,TOB1,VEGFA,XDH	15
Cell Death	apoptosis	apoptosis of hematopoietic progenitor cells	0.00029		-1.141	BCL2L1,BCL2L11,CD44,EGR1,EGR3,ETS1,ETS2,FOS,GADD45B,ID3,IL18,IL1B,IL6,JUN,NFKBID,NR4A1,PALLD,SMAD3,SNAI2,TNFSF10	20
Protein Synthesis	metabolism	metabolism of protein	0.00633		-1.136	ATG4C,AURKA,BTRC,C9orf3,CBLB,CCND1,CLN8,CNOT8,CSF1,EDN1,EIF4A1,EIF5,FBXO32,FBXO8,FOS,GNB2L1,GTPBP4,HERPUD1,IER3,IFIT1,IL18,IL1B,IL6,IL7R,ITGA2,JUN,KRT17,LIF,LYN,MYLIP,NCK1,NFKB1,NOG,PAIP2B,PLAT,PLAU,PLK1,SAMD4A,SERPINB1,SERPINE1,SMURF2,SOX9,TGM2,THBS1,TNFSF10,TNRC6B,TP53BP2,VEGFA,ZC3H12A,ZFP36	50
Cardiovascular System Development and Function, Cell Morphology, Cellular Development, Organismal Development, Tissue Development	tubulation	tubulation of endothelial cells	0.000461		-1.13	ANGPTL4,CXCL1,EDN1,ID3,IL1A,NR4A1,PDGFB,PLAUR,RCAN1,RHOB,VEGFA	11
Cardiovascular Disease, Hematological Disease	thrombosis	thrombosis	0.00379		-1.098	F3,HBEGF,HIVEP1,IL1B,IL6,NT5E,PDGFA,PDGFB,PLAT,PLAU,SERPINE1,THBD,THBS1,VEGFA	14
Cell-To-Cell Signaling and Interaction, Cellular Assembly and Organization, Cellular Function and Maintenance, Tissue Development	formation	formation of focal adhesions	0.00351		-1.093	CCND1,EDN1,EHD1,FERMT2,NCK1,NET1,PXN,RHOB,SMAD3,TESK2,THBS1,TNS4,VEGFA	13
Gene Expression	transactivation	transactivation	4.47e-05		-1.089	BCL6,BTRC,CCND1,CD44,CEBPD,CITED2,DDIT3,DDX60L,EGR1,EGR2,EGR3,ETS1,ETS2,FHL2,FOS,FOSB,FOSL2,FZD2,HBP1,HES1,HNRNPA1,ID3,IL1A,IL1B,IL6,IRF2,JUN,LSM14B,MAP3K8,mir-27,MRAS,MXD1,NFKB1,NOP2,NR4A1,NR4A2,PLCE1,PODXL,PXN,RIPK2,RXRB,SMAD3,SMAD4,TFAP2A,TGFA,TNFSF10,TP53BP2,TRIM16,XDH	49
Cardiovascular System Development and Function, Cell-To-Cell Signaling and Interaction	binding	binding of endothelial cells	0.00209		-1.085	CCL2,CD44,F3,ICAM1,IL1A,IL1B,IL6,ITGA2,NR4A1,NT5E,PLAUR,SERPINE1,VEGFA	13
Cell Death	apoptosis	apoptosis of lymphocytes	3.06e-06		-1.085	BCL2L1,BCL2L11,CD274,CD44,CFLAR,EGR1,EGR3,ETS1,ETS2,FOS,GADD45B,ICAM1,ID3,IER3,IFNGR1,IL18,IL1B,IL6,IL7R,JUN,LYN,MAP2K3,MIR17HG,NFKB1,NFKBID,NR4A1,PDCD1LG2,RCAN1,SERPINB9,SMAD3,ST3GAL1,TGFB2,THBS1,TNFSF10,VEGFA	35
Connective Tissue Development and Function, Skeletal and Muscular System Development and Function, Tissue Development	development	cartilage development	0.00209		-1.067	BMPER,DSE,EDN1,HBEGF,HOXA2,HOXA5,NOG,PDGFA,PTCH1,SMAD3,SNAI2,SOX9,TGFB2,WNT7A	14
Cellular Function and Maintenance	function	function of phagocytes	0.00361		-1.067	CBLB,CCL2,CD274,CSF1,EGR1,F3,FOS,GADD45B,ICAM1,IL18,IL1B,IL4R,IL6,LYN,NFKB1,PDCD1LG2,PLAT,PLAU,PLAUR,RIPK2,SERPINB1,TANK,TGFB2,VEGFA,ZFP36	25
Cellular Development, Connective Tissue Development and Function, Embryonic Development, Hematological System Development and Function, Lymphoid Tissue Structure and Development, Organ Development, Organismal Development, Skeletal and Muscular System Development and Function, Tissue Development	development	development of osteoclasts	8.76e-05		-1.056	CCL2,CSF1,FOS,IFNGR1,IL11,IL1A,IL6,NFKB1,TNFSF10	9
Lymphoid Tissue Structure and Development, Tissue Morphology	quantity	quantity of lymphatic system cells	0.00499		-1.038	BCL2L1,BCL2L11,BCL6,CD274,CSF1,EGR1,ETS1,FOS,IFNGR1,IL1A,IL6,IL7R,LYN,MXD1,NFKB1,PTPRJ,SLC20A1,SLFN12,SPRED2,THBS1,TNFSF10,ZFP36L2	22
Cell Death	apoptosis	apoptosis of T lymphocytes	1.59e-06		-1.028	BCL2L1,BCL2L11,CD274,CD44,CFLAR,EGR1,EGR3,ETS1,ETS2,FOS,ICAM1,ID3,IER3,IFNGR1,IL18,IL1B,IL6,IL7R,JUN,MAP2K3,MIR17HG,NFKB1,NFKBID,NR4A1,PDCD1LG2,RCAN1,SERPINB9,ST3GAL1,TGFB2,THBS1,TNFSF10	31
Cell Death	cell death	cell death of hematopoietic progenitor cells	0.000606		-1.02	BCL2L1,BCL2L11,CD44,EGR1,EGR3,ETS1,ETS2,FOS,GADD45B,ID3,IL18,IL1B,IL6,JUN,NFKBID,NR4A1,PALLD,SMAD3,SNAI2,TGM2,TNFSF10	21
Immunological Disease	delayed hypersensitive reaction	delayed hypersensitive reaction	0.00235		-1.019	B3GNT1,BCL2L11,CCL2,CD44,F2RL1,ICAM1,IL18,IL1B,IL4R,KRT17,mir-21,THBD,TNFSF10,ZFP36	14
Cellular Development, Cellular Growth and Proliferation, Connective Tissue Development and Function	proliferation	proliferation of fibroblasts	6.08e-08		-1.013	ATF3,CCL2,CCND1,CCNF,CD44,CITED2,CSF1,DKK1,DUSP1,EDN1,EREG,ESPL1,ETS1,ETS2,FOS,FOSB,FOSL2,HMMR,IL1B,IL6,JUN,LIF,MAP2K3,NUPR1,PDGFA,PDGFB,PLAT,PLAU,PLCE1,SERPINE1,SMAD3,SMAD4,TGFB2,TNFSF10,TPM1 (includes EG:22003),TXNIP	36
Cardiovascular System Development and Function, Tissue Development	formation	formation of endothelial tube	0.000889		-1.012	ATF3,CCL2,CD44,HMMR,mir-221,PLAU,PLAUR,SERPINE1,SMAD4,VEGFA	10
Tissue Development	formation	formation of epithelial tissue	0.00567		-1.012	ATF3,CCL2,CD44,HMMR,mir-221,MYO1E,PLAU,PLAUR,SERPINE1,SMAD4,VEGFA	11
Cancer	formation	formation of secondary tumor	6.17e-05		-1	IL18,IL1A,IL1B,PLAU,PLAUR,SERPINE1	6
Embryonic Development, Organismal Development, Tissue Development	morphogenesis	morphogenesis of embryonic tissue	0.00521		-1	ALDH1A3,CD44,CITED2,EREG,HES1,HOXA2,IL11,JUN,NOG,PTCH1,SMAD3,SMAD4,TFAP2A,TGFB2	14
Cellular Growth and Proliferation	formation	formation of connective tissue cells	2.33e-06		-0.999	CCL2,CD44,CSF1,DKK1,EGR1,FHL2,ICAM1,IFNGR1,IL11,IL18,IL1A,IL1B,IL6,IL7R,LIF,NFKB1,NOG,TNFSF10,TXNIP	19
Hematological System Development and Function, Tissue Morphology	quantity	quantity of mononuclear leukocytes	0.00408		-0.984	ARID4A,B3GNT5,BCL2L1,BCL2L11,CBLB,CD274,CFLAR,CSF1,DAPP1,EGR1,EGR3,ETS1,F3,FOS,FOSB,GADD45B,ICAM1,ID2,IFNGR1,IL18,IL1A,IL4R,IL6,IL7R,IRF2,LIF,LYN,MAP3K8,mir-15,mir-181,MIR17HG,NFIL3,NFKB1,NOG,NR4A1,PDCD1LG2,PLAU,PTPRJ,RIPK2,SLFN12,SMAD3,ST3GAL1,TANK,THBS1,TNFRSF21,TXNIP,VEGFA,ZC3H12A	48
Cardiovascular System Development and Function, Organismal Development	vasculogenesis	vasculogenesis	4.91e-06		-0.983	ANGPTL4,ATF3,ATP6V0A2,CCL2,CD44,CDH5,CITED2,CSF1,CXCL1,DKK1,EDN1,EFNB2,EGR3,ETS1,F2RL1,F3,ICAM1,ID3,IL18,IL1A,IL1B,IL20,IL4R,IL6,ITGA2,JUN,mir-27,MIR17HG,MYO1E,NOG,NR4A1,PDGFA,PDGFB,PLAT,PLAU,PLAUR,PTPRJ,RCAN1,RHOB,RICTOR,SERPINE1,SMAD4,SPRY4,TFAP2A,TGFA,TGFB2,TGM2,THBD,THBS1,TIPARP,TM4SF1,TNC (includes EG:116640),TNFRSF12A,TNFSF10,TNFSF15,VEGFA	56
Cell-To-Cell Signaling and Interaction, Skeletal and Muscular System Development and Function	activation	activation of smooth muscle cells	0.00576		-0.975	CCL2,IL1A,IL1B,TGM2	4
Cancer	tumorigenesis	tumorigenesis of cells	3.8e-05		-0.966	ANGPTL4,ATF3,CCL2,CCND1,CD274,CD44,CLCF1,CST6,DKK1,DNAJB4,EGR1,EHD4,EREG,ETS1,F3,FOS,IL18,IL1A,IL1RAP,IL4R,IL6,ITGA2,LIF,mir-15,mir-181,NOG,NUPR1,PLAUR,PLK1,PXN,RHOB,SERPINE1,SOX9,TGFA,THBD,THBS1,TXNIP,VEGFA	38
Cell Cycle	interphase	interphase	3e-06		-0.952	AKAP12,ATF3,AURKA,BCL2L1,BCL2L11,BLID,BTRC,CCND1,CCNG2,CD44,CDC25C,CEBPD,CENPF,CKS2,CSF1,DDIT3,DNAJC2,DUSP1,EGR1,ETS1,FOS,GADD45B,GNB2L1,GNL3,HBEGF,HES1,ID2,ID3,IL1A,IL1B,IL4R,IL6,ILKAP,JUN,LIF,MAP2K3,MAP3K8,mir-15,mir-181,mir-21,mir-221,mir-27,MXD1,NFKB1,PLAU,PLAUR,PLK1,PLK3,PNPT1,SNX33,SOX9,TGFA,TNFSF15,TP53BP2,TXNIP,VEGFA	56
Cell-To-Cell Signaling and Interaction, Tissue Development	adhesion	adhesion of tumor cell lines	4.22e-05		-0.939	CCL2,CD274,CD44,CST6,EGR1,ETS1,FOS,HES1,HMMR,ICAM1,IL6,ITGA2,LIF,MAP3K8,PLAU,PLAUR,PXN,RCAN1,SERPINE1,SMAD3,SMAD4,TGM2,THBD,THBS1,VCL,VEGFA	26
Cardiovascular System Development and Function, Organismal Development	formation	formation of blood vessel	0.00602		-0.918	CCL2,CDH5,EFNB2,IL1B,IL6,JUN,PLAUR,SERPINE1,TGFB2,VEGFA	10
Cellular Development, Cellular Growth and Proliferation, Hematological System Development and Function, Hematopoiesis	proliferation	proliferation of hematopoietic progenitor cells	0.00042		-0.91	BCL2L1,CCL2,CCL20,CCND1,CSF1,EGR1,EGR3,ETS2,HOXA5,IL11,IL1A,IL1B,IL4R,IL6,IL7R,LIF,mir-221,NFKBID,SNAI2,TNFRSF12A,TP53INP1,VEGFA	22
Cell-To-Cell Signaling and Interaction, Hematological System Development and Function, Inflammatory Response	response	response of neutrophils	0.00555		-0.907	CD44,CXCL1,EMR2,F3,ICAM1,IL18,LYN,PLAU,PLAUR,SERPINE1	10
Antigen Presentation, Cellular Movement, Hematological System Development and Function, Immune Cell Trafficking, Inflammatory Response	migration	migration of bone marrow-derived macrophages	0.0079		-0.9	CCND1,CSF1,PLAU,SERPINE1	4
Tumor Morphology	progression	progression of tumor	0.000476		-0.896	CCND1,CD44,CSF1,EDN1,F3,IL11,NFKB1,PDGFB,PLAU,PLAUR,PLCE1,SERPINE1,SMAD4,TNFSF10,VEGFA	15
Hematological System Development and Function, Inflammatory Response, Tissue Morphology	quantity	quantity of neutrophils	0.00546		-0.883	ARID4A,CSF1,F2RL1,F3,ICAM1,IL18,IL1A,IL1B,IL6,LYN,SERPINB1,SLFN12,SMAD3,TET1,THBS1,TNFSF10,ZFP36,ZFP36L2	18
Cellular Movement, Connective Tissue Development and Function	migration	migration of fibroblasts	9.29e-05		-0.882	BCAR1,CCL2,CCND1,EDN1,HBEGF,IGBP1,IL20,IQCJ-SCHIP1,MAP3K8,MRAS,PALLD,PLAUR,PXN,THBS1,VCL,ZYX	16
Embryonic Development, Organismal Development	development	development of body axis	0.00174		-0.879	ALDH1A3,ANGPTL4,BBS4,BCAR3,BCL2L11,BMPER,CCND1,CDH5,CHD8,CITED2,CSF1,CSRNP1,DKK1,EGR1,FJX1,FOS,FOSL2,HES1,HOXA2,HOXA5,HOXA6,ICAM1,ID3,IQCJ-SCHIP1,LDB1,LHX2,LIF,LMO7,NOG,PDGFB,PLAT,PLAU,RXRB,SERPINE1,SMAD4,SNAI2,SOX9,TFAP2A,TGFA,TGFB2,THBD,THBS1,TIPARP,TNFRSF12A,TP53BP2,VEGFA	46
Cell Death	apoptosis	apoptosis of mononuclear leukocytes	2.5e-06		-0.874	BCL2L1,BCL2L11,CD274,CD44,CFLAR,CSF1,EGR1,EGR3,ETS1,ETS2,FOS,GADD45B,ICAM1,ID3,IER3,IFNGR1,IL18,IL1B,IL6,IL7R,JUN,LYN,MAP2K3,MIR17HG,NFKB1,NFKBID,NR4A1,PDCD1LG2,RCAN1,SERPINB9,SMAD3,ST3GAL1,TGFB2,THBS1,TNFSF10,VEGFA	36
Cell Cycle	S phase	S phase of tumor cell lines	0.00386		-0.871	CCND1,CCNG2,CDC25C,IL1B,IL6,mir-15,mir-181,mir-21,mir-27,MXD1,SOX9,TGFA	12
Gene Expression	expression	expression of RNA	2.28e-07		-0.843	ABLIM3,ARID4A,ASH1L,ATF3,BAMBI,BCL6,BCL9,BNC1,BRD8,BTRC,CBFA2T2,CCL2,CCND1,CD3EAP,CD44,CEBPD,CENPF,CFLAR,CHD8,CITED2,CNOT8,CREBZF,CSF1,CSRNP1,CTDSP2,CYP24A1,DDIT3,DKK1,DUSP1,EDN1,EGR1,EGR2,EGR3,EIF5,EREG,ETS1,ETS2,ETV5,EZH1,F2RL1,FHL2,FOS,FOSB,FOSL2,FZD2,GNB2L1,GRHL3,HBP1,HELB,HES1,HIVEP1,HNRNPA1,HOXA2,HOXA5,HSF2,ICAM1,ID2,ID3,IFRD1,IGBP1,IKZF2,IL11,IL18,IL1A,IL1B,IL6,IRF2,JMY,JUN,KAT6B,KDM3A,LDB…	137
Cellular Development	differentiation	differentiation of connective tissue cells	0.00166		-0.841	CCL2,CCND1,CEBPD,CSF1,DDIT3,DKK1,EDN1,EGR2,FHL2,FOS,FOSL2,GADD45B,HES1,ID2,ID3,IL11,IL18,IL1A,IL1B,IL20,IL6,JUN,LIF,NFKB1,NOG,PLAU,PLAUR,PTCH1,PTPRE,SMAD3,SMAD4,SNAI2,SOX9,TAF8,TGFB2,TOB1,VEGFA	37
Lymphoid Tissue Structure and Development	development	development of lymphatic system component	5.11e-05		-0.816	ARID4A,B3GNT5,BCL2L11,BCL6,CCL2,CCND1,CD44,CSF1,DKK1,EDN1,EFNB2,EGR1,EGR2,EGR3,ETS1,FOS,FOSB,HES1,HOXA5,ID2,ID3,IFNGR1,IL11,IL1A,IL6,IL7R,LYN,mir-21,NFKB1,SMAD3,THBS1,TNFSF10,VEGFA	33
Cell Death	cell viability	cell viability of tumor cell lines	0.00075		-0.812	AEN,BCL2L1,BCL2L11,BCL6,BUB1B,CCL2,CCND1,CD44,CEBPD,CFLAR,DUSP1,DUSP12,DUSP7,GNB2L1,HBEGF,HELB,HOXA5,ID2,IL1A,IL1B,IL6,KIF18A,LIF,LYN,mir-15,mir-181,mir-21,MIR17HG,NDC80,NDUFAF4,NFKB1,NUPR1,PDP1,PLAU,PLAUR,PLK1,PRKACB,RCAN1,SGK1,TGM2,TNFSF10,TP53BP2,TRIM68,VEGFA,XDH,ZFP36	46
Cellular Movement	transmigration	transmigration of tumor cell lines	0.00528		-0.811	CCL2,CD44,SERPINE1,TNC (includes EG:116640),VEGFA	5
Cell-To-Cell Signaling and Interaction, Hematological System Development and Function, Immune Cell Trafficking, Inflammatory Response	activation	activation of lymphocytes	0.004		-0.807	BCL2L1,CBLB,CCL2,CD274,CD44,DAPP1,DUSP1,EFNB2,EGR2,EGR3,ETS1,FOS,ICAM1,IL18,IL1B,IL6,LYN,MICB,NCK1,NFKB1,NFKBID,NT5E,PDCD1LG2,PTPRJ,RIPK2,SERPINB9,SMAD3,THBS1,TNC (includes EG:116640),TNFRSF21,TNFSF10,TXNIP	32
Cancer, Gastrointestinal Disease, Hepatic System Disease	liver tumor	liver tumor	0.00164		-0.806	AURKA,BCL2L1,BTRC,CCL2,CCND1,CD44,CKS2,CSF1,DKK1,EREG,F3,FAM83D,GNB2L1,ICAM1,IL11,IL6,JUN,let-7,LIF,mir-15,mir-181,mir-21,mir-221,mir-29,NEIL3,NUPR1,PLAU,PLAUR,PLK1,PNRC1,SERPINE1,SMAD4,SOX9,TGFA,TM4SF1,TNFSF10,TXNIP,VEGFA	38
Cancer	hyperplasia	hyperplasia of secretory structure	0.00713		-0.798	AKAP12,CCND1,CSF1,EHD4,FOS,IL6,PTPRE,SOX9,TGFA,THBS1	10
Cell Death	apoptosis	apoptosis of leukocytes	4.71e-06		-0.785	ATF3,BCL2L1,BCL2L11,CCL2,CD274,CD44,CFLAR,CSF1,CXCL1,DDIT3,EGR1,EGR3,ETS1,ETS2,FOS,GADD45B,ICAM1,ID3,IER3,IFNGR1,IL11,IL18,IL1B,IL6,IL7R,IRF2,JUN,LYN,MAP2K3,MIR17HG,NFKB1,NFKBID,NR4A1,PDCD1LG2,RCAN1,SERPINB9,SMAD3,ST3GAL1,TGFB2,THBS1,TNFSF10,VEGFA	42
Cellular Development, Cellular Growth and Proliferation, Connective Tissue Development and Function	proliferation	proliferation of fibroblast cell lines	6.55e-06		-0.782	AKAP12,BCAR1,BCL2L1,BTRC,CCND1,CKS2,CSF1,CXCL1,EGR2,EREG,F2RL1,FOS,GADD45B,GNB2L1,HBEGF,IER3,IL1B,IL6,IRF2,JUN,KIF20B,let-7,MAP2K3,MXD1,NOP58,PDGFA,PDGFB,PLAUR,PLCE1,PPP1R15A,PRUNE,RHOB,SERPINE1,SOS1,TGM2,TOB1,TPM1 (includes EG:22003),TPM3,TXNIP	39
Cardiovascular System Development and Function, Cellular Movement	migration	migration of endothelial cells	2.55e-05		-0.78	ANGPTL4,CCL2,CDH5,CXCL1,DKK1,EDN1,EFNB2,F2RL1,F3,HMMR,ICAM1,ID3,IL1B,MAP2K3,mir-221,MXD1,NCK1,PDGFB,PLAU,PLAUR,RHOB,SERPINE1,SPRY4,TGFB2,THBS1,TNFRSF12A,TNFSF10,TNFSF15,VEGFA	29
Cellular Development, Connective Tissue Development and Function, Tissue Development	development	development of connective tissue cells	0.000174		-0.766	CCL2,CSF1,DKK1,FOS,HOXA2,IFNGR1,IL11,IL1A,IL20,IL6,NFKB1,SMAD3,SOX9,TGFB2,TNFSF10	15
Cell Death	cell death	cell death of liver cells	0.00284		-0.755	BCL2L1,BCL2L11,CCND1,CD274,CFLAR,DDIT3,FOS,GADD45B,IER3,IFNGR1,IL6,IRF2,JUN,NFKB1,PLK1,SLC20A1,SMAD3,TNFSF10	18
Hematological System Development and Function, Tissue Morphology	quantity	quantity of lymphocytes	0.00854		-0.749	ARID4A,B3GNT5,BCL2L1,BCL2L11,CBLB,CD274,CFLAR,CSF1,DAPP1,EGR1,EGR3,ETS1,F3,FOS,FOSB,GADD45B,ICAM1,ID2,IFNGR1,IL18,IL4R,IL6,IL7R,IRF2,LIF,LYN,MAP3K8,mir-15,mir-181,MIR17HG,NFIL3,NFKB1,NOG,NR4A1,PDCD1LG2,PLAU,PTPRJ,RIPK2,ST3GAL1,TANK,THBS1,TNFRSF21,TXNIP,VEGFA,ZC3H12A	45
Cell-To-Cell Signaling and Interaction, Hematological System Development and Function, Immune Cell Trafficking, Inflammatory Response	activation	activation of T lymphocytes	0.00546		-0.741	BCL2L1,CBLB,CCL2,CD274,CD44,DUSP1,EFNB2,EGR2,EGR3,ETS1,FOS,ICAM1,IL18,IL1B,IL6,NCK1,NFKBID,NT5E,PDCD1LG2,PTPRJ,SERPINB9,SMAD3,THBS1,TNC (includes EG:116640),TNFRSF21,TNFSF10	26
Developmental Disorder, Skeletal and Muscular Disorders	muscular hypertrophy	muscular hypertrophy	0.00114		-0.728	ATF3,DUSP1,EDN1,FBXO32,FHL2,HBEGF,IER3,IL11,IL18,IL1B,IL6,LIF,MAP2K3,mir-21,NFKB1,PLAU,PLCE1,SERPINE1	18
Cell Death	necrosis	necrosis of liver	0.00209		-0.727	BCL2L1,BCL2L11,CCND1,CD274,CFLAR,DDIT3,F3,FOS,GADD45B,IER3,IFNGR1,IL6,IRF2,JUN,LIF,NFKB1,PLK1,SERPINE1,SLC20A1,SMAD3,TNFSF10	21
Cell Death	apoptosis	apoptosis of blood cells	1.86e-06		-0.723	ATF3,BCL2L1,BCL2L11,CCL2,CD274,CD44,CFLAR,CSF1,CXCL1,DDIT3,EGR1,EGR3,ETS1,ETS2,FOS,GADD45B,ICAM1,ID3,IER3,IFNGR1,IL11,IL18,IL1B,IL6,IL7R,IRF2,JUN,LYN,MAP2K3,MIR17HG,MXD1,NFKB1,NFKBID,NR4A1,PALLD,PDCD1LG2,RCAN1,SERPINB9,SMAD3,SNAI2,ST3GAL1,TGFB2,THBS1,TNFSF10,VEGFA	45
Cell Cycle	interphase	interphase of tumor cell lines	0.000524		-0.713	BLID,BTRC,CCND1,CCNG2,CDC25C,CEBPD,DDIT3,DUSP1,ETS1,GNL3,HES1,ID3,IL1A,IL1B,IL6,ILKAP,LIF,mir-15,mir-181,mir-21,mir-221,mir-27,MXD1,PLAU,PLAUR,PLK1,SNX33,SOX9,TGFA	29
Cell Cycle	G2 phase	G2 phase	0.00139		-0.707	AURKA,CCND1,CCNG2,CDC25C,CENPF,CKS2,DNAJC2,EGR1,GADD45B,IL1A,IL4R,IL6,JUN,LIF,MAP3K8,mir-221,mir-27,MXD1,PLAU,PLK1,PLK3,TP53BP2	22
Cellular Movement	migration	migration of leukemia cell lines	0.00452		-0.7	CCL2,CD44,mir-21,PLAUR,PXN,RICTOR,TGM2,TNC (includes EG:116640),VEGFA	9
Cell Morphology	surface area	surface area of cells	0.00182		-0.692	EDN1,IL18,IL6,LIF,TOB1	5
Gene Expression	transcription	transcription of RNA	7.76e-07		-0.684	ABLIM3,ARID4A,ASH1L,ATF3,BAMBI,BCL6,BCL9,BNC1,BRD8,BTRC,CBFA2T2,CCL2,CCND1,CD3EAP,CD44,CEBPD,CENPF,CFLAR,CHD8,CITED2,CNOT8,CREBZF,CSF1,CSRNP1,CTDSP2,CYP24A1,DDIT3,DKK1,DUSP1,EDN1,EGR1,EGR2,EGR3,EREG,ETS1,ETS2,ETV5,EZH1,F2RL1,FHL2,FOS,FOSB,FOSL2,FZD2,GRHL3,HELB,HES1,HIVEP1,HNRNPA1,HOXA2,HOXA5,HSF2,ICAM1,ID2,ID3,IFRD1,IGBP1,IKZF2,IL11,IL18,IL1A,IL1B,IL6,IRF2,JMY,JUN,KAT6B,KDM3A,LDB1,LHX2,LIF,LRRFIP…	126
Cancer	growth	growth of malignant tumor	0.000198		-0.68	CCL2,CD274,IL11,IL18,IL6,LIF,MIR17HG,NT5E,PLK1,PTCH1,TNC (includes EG:116640),TNFSF10,VEGFA	13
Protein Synthesis	expression	expression of protein	0.00364		-0.669	CNOT8,CSF1,EIF4A1,EIF5,FOS,GNB2L1,IFIT1,IL1B,IL6,IL7R,JUN,LYN,NCK1,NFKB1,PAIP2B,SAMD4A,THBS1,TNFSF10,TNRC6B,TP53BP2,VEGFA,ZC3H12A,ZFP36	23
Cellular Movement, Skeletal and Muscular System Development and Function	cell movement	cell movement of vascular smooth muscle cells	0.00192		-0.664	ATF3,CCND1,IL1A,IL1B,IL6,PDGFB,PLAU,PLAUR,RCAN1,SERPINE1,TFPI2,THBS1	12
Cardiovascular System Development and Function, Cellular Movement	cell movement	cell movement of endothelial cells	5.11e-05		-0.663	ANGPTL4,CCL2,CDH5,CXCL1,DKK1,EDN1,EFNB2,F2RL1,F3,HMMR,ICAM1,ID3,IL1B,MAP2K3,mir-221,MXD1,NCK1,PDGFB,PLAU,PLAUR,RHOB,SERPINE1,SPRY4,TGFB2,THBD,THBS1,TNFRSF12A,TNFSF10,TNFSF15,VEGFA	30
Cellular Assembly and Organization	quantity	quantity of filaments	0.00479		-0.653	GNB2L1,IFNGR1,IL6,KIF18B,KIF2C,KRT18,PLAU,PLAUR,RHOB,SMAD3,TNFSF10,TPM1 (includes EG:22003)	12
Skeletal and Muscular Disorders	destruction	destruction of joint	0.00794		-0.651	CD44,IL18,IL1A,IL1B,IL6	5
Cellular Development, Hematopoiesis	maturation	maturation of antigen presenting cells	0.00813		-0.631	CD44,CSF1,EGR1,F2RL1,FOS,ICAM1,IL1A,IL1B,IL6,LYN,THBS1,TNFSF10	12
Cardiovascular System Development and Function	angiogenesis	angiogenesis of tumor	0.00461		-0.621	ANGPTL4,CDH5,IL18,IL1B,MIR17HG,PDGFB,SERPINE1,THBD,THBS1,VEGFA	10
Cellular Movement, Skeletal and Muscular System Development and Function	migration	migration of vascular smooth muscle cells	0.00223		-0.588	ATF3,IL1A,IL1B,IL6,PDGFB,PLAU,PLAUR,RCAN1,SERPINE1,TFPI2,THBS1	11
Cancer	benign tumor	benign tumor	0.00809		-0.588	ARL4D,BTRC,BUB1B,CCND1,CEBPD,DNTTIP2,DUSP1,EGR1,EZH1,FOS,GAL,HMMR,IFIT1,IL1A,IL6,JUN,let-7,LYN,MEGF9,mir-15,mir-21,NOG,NUAK2,PLAU,PLAUR,PLCE1,POLR3F,PTCH1,SERPINE1,SMAD3,SMAD4,SMG1,SOS1,TFAP2A,TGFA,TGM2,THBS1,TNC (includes EG:116640),TNFRSF12A,TNFSF10,TP53INP1,VEGFA,WNT7A,ZNF436,ZYX	45
Cancer	transformation	cell transformation	0.00182		-0.572	ATF3,AURKA,BCAR1,BCL2L1,BCL6,CCND1,CSF1,CXCL1,DKK1,EGR1,ETS1,FOS,FOSB,HBP1,HES1,ID2,IL18,JUN,LETMD1,MAP2K3,MAP3K8,MLLT10,MRAS,MXD1,NCK1,NFKB1,PDGFA,PDGFB,PRKACB,PTPRE,RHOB,SOS1,TGFB2,TPM3,VEGFA,WNT7A	36
Cancer, Gastrointestinal Disease, Hepatic System Disease	cancer	cancer of liver	0.00207		-0.544	AURKA,BCL2L1,CCND1,CD44,CKS2,CSF1,DKK1,EREG,F3,FAM83D,GNB2L1,ICAM1,IL11,IL6,JUN,let-7,LIF,mir-15,mir-181,mir-21,mir-221,mir-29,NEIL3,NUPR1,PLAU,PLAUR,PLK1,PNRC1,SERPINE1,SMAD4,SOX9,TGFA,TM4SF1,TNFSF10,TXNIP,VEGFA	36
Cardiovascular System Development and Function, Cellular Movement	movement	movement of vascular endothelial cells	0.00773		-0.542	CDH5,CXCL1,DKK1,EDN1,EFNB2,F2RL1,ID3,NCK1,SPRY4,THBS1,TNFSF10,TNFSF15,VEGFA	13
Cell-To-Cell Signaling and Interaction	response	response of myeloid cells	0.00114		-0.54	BCAR1,CCL2,CD44,CXCL1,EMR2,F3,ICAM1,IL18,IL6,IRF2,LYN,PLAU,PLAUR,PTPRJ,PXN,SERPINE1,TGM2,THBS1	18
Cellular Development, Cellular Growth and Proliferation	proliferation	proliferation of myeloma cell lines	0.0029		-0.496	HBEGF,IL11,IL6,LYN,SGK1,TNFSF10,VEGFA	7
Cell Death, Tumor Morphology	apoptosis	apoptosis of cancer cells	0.00284		-0.495	BCL2L1,BCL2L11,CFLAR,DDIT3,ETS1,FHL2,IL6,JUN,mir-15,mir-181,mir-21,NR4A1,NR4A2,PHLDA1,PLK1,TFAP2A,TNFSF10,VEGFA	18
Cancer	carcinoma	carcinoma	6.24e-12		-0.485	ALDH1A3,ANGPTL4,ATF3,AURKA,BAMBI,BCAR1,BCL2L1,BLID,BNC1,BTRC,BUB1B,BYSL,C9orf3,CCL2,CCND1,CCNL1,CCP110,CD274,CD44,CDCA8,CDH5,CEBPD,CENPF,CKS2,COTL1,CSF1,CST6,CXCL1,CYP24A1,DEPDC1,DKK1,DNAJB4,DUSP1,EDN1,EFNB2,EGR1,EIF4A1,EIF5,ENC1,EREG,ESPL1,ETS1,ETS2,ETV5,EXO1,F2RL1,F3,FAM83D,FERMT2,FHL2,FOS,FOSB,FOSL2,GADD45B,GAL,GNB2L1,GPSM2,HBEGF,HBP1,HELB,HES1,HIST1H4A (includes others),HK2,HMMR,HNRNPA1,HOXA2…	193
Cellular Growth and Proliferation, Inflammatory Response	formation	formation of phagocytes	0.0085		-0.463	ANGPTL4,CCL2,CSF1,EGR1,IL7R,NFKB1,VEGFA	7
Cell Death, Hematological System Development and Function	survival	survival of pro-B lymphocytes	0.00088		-0.447	BCL2L1,BCL2L11,MIR17HG,NFIL3,SNAI2	5
Embryonic Development, Organismal Development	development	development of head	0.00124		-0.425	ALDH1A3,ANGPTL4,BBS4,BCAR3,BCL2L11,CCND1,CDH5,CITED2,CSF1,CSRNP1,DKK1,EGR1,FJX1,FOS,FOSL2,HES1,ICAM1,ID3,IQCJ-SCHIP1,LDB1,LHX2,LIF,LMO7,NOG,PDGFB,PLAT,PLAU,RXRB,SERPINE1,SNAI2,SOX9,TFAP2A,TGFA,TGFB2,THBD,THBS1,TIPARP,TNFRSF12A,TP53BP2,VEGFA	40
Gastrointestinal Disease, Hepatic System Disease, Organismal Injury and Abnormalities	damage	damage of liver	5.63e-05		-0.411	CBLB,CD44,CXCL1,DUSP1,EDN1,EGR1,IFNGR1,IL11,IL18,IL1A,IL4R,IL6,KRT18,LIF,NT5E,PLAT,PLAU,SERPINE1,TNFSF10	19
Cancer	tumorigenesis	tumorigenesis of colon cancer cell lines	0.00794		-0.391	EREG,ETS1,ITGA2,mir-181,THBS1	5
Tissue Development	deposition	deposition of extracellular matrix	0.00408		-0.391	FERMT2,FOSL2,PLAT,PLAU,VEGFA	5
Organ Morphology, Tissue Development	involution	involution	0.001		-0.378	CD44,CEBPD,IL6,LIF,mir-29,PLAU,PLAUR,SMAD3,XDH	9
Endocrine System Development and Function, Lipid Metabolism, Molecular Transport, Small Molecule Biochemistry	secretion	secretion of aldosterone	0.0018		-0.378	CITED2,EDN1,EGR1,ELL2,FOSB,MAFF,NFIL3	7
Inflammatory Response, Respiratory Disease	inflammation	inflammation of lung	9.27e-07		-0.374	ATF3,BCL6,CCL2,CD44,DUSP1,EGR1,F2RL1,HOXA5,ICAM1,IFNGR1,IL11,IL18,IL1B,IL4R,IL6,let-7,mir-15,mir-181,mir-21,mir-221,mir-27,mir-29,mir-30,mir-32,NFKB1,NT5E,PLAT,PLAU,PTPRJ,SERPINB1,TANK,THBS1,TNFSF15,VEGFA	34
Cancer	solid tumor	solid tumor	1.82e-11		-0.374	ALDH1A3,ANGPTL4,ARID4A,ATF3,AURKA,BAMBI,BCAR1,BCL2L1,BLID,BNC1,BTRC,BUB1B,BYSL,C9orf3,CCL2,CCND1,CCNL1,CCP110,CD274,CD44,CDCA8,CDH5,CEBPD,CENPF,CKS2,COTL1,CSF1,CST6,CXCL1,CYP24A1,DEPDC1,DKK1,DNAJB4,DUSP1,EDN1,EFNB2,EGR1,EIF4A1,EIF5,ENC1,EREG,ESPL1,ETS1,ETS2,ETV5,EXO1,F2RL1,F3,FAM83D,FERMT2,FHL2,FOS,FOSB,FOSL2,GADD45B,GAL,GNB2L1,GPSM2,HBEGF,HBP1,HELB,HES1,HIST1H4A (includes others),HK2,HMMR,HNRNPA…	194
Cancer, Gastrointestinal Disease	digestive organ tumor	digestive organ tumor	0.00151		-0.373	ANGPTL4,ATF3,AURKA,BCL2L1,BTRC,BUB1B,BYSL,CCL2,CCND1,CD274,CD44,CDCA8,CEBPD,CENPF,CKS2,CSF1,CXCL1,DKK1,ENC1,EREG,EXO1,F3,FAM83D,GNB2L1,GPSM2,HBEGF,HIST1H4A (includes others),HMMR,HOXA5,ICAM1,ID2,IL11,IL1B,IL6,IRF2,JUN,KIF18B,KIF20A,KRT18,let-7,LIF,LYAR,MACC1,MAT2A,MICB,mir-15,mir-181,mir-21,mir-221,mir-24,mir-29,mir-30,mir-31,MIR17HG,NEIL3,NFKB1,NUPR1,PALLD,PDCD1LG2,PDGFA,PLAT,PLAU,PLAUR,PLEK2,PL…	87
Cell Death	cell viability	cell viability of connective tissue cells	0.00378		-0.357	AEN,BCAR1,CEBPD,CSF1,EDN1,FOS,IL1A,IL1B,IL6,JUN,NFKB1,VEGFA,XDH	13
Cellular Growth and Proliferation	formation	formation of blood cells	0.00259		-0.351	ANGPTL4,CCL2,CSF1,EGR1,HES1,IFNGR1,IL11,IL6,IL7R,NFKB1,SMAD3,VEGFA	12
Hematological System Development and Function, Lymphoid Tissue Structure and Development, Tissue Development	development	development of bone marrow	0.000861		-0.345	ARID4A,CCL2,CD44,CSF1,FOS,HOXA5,IFNGR1,IL11,IL1A,IL6,mir-21,NFKB1,SMAD3,THBS1,TNFSF10	15
Cancer, Reproductive System Disease	breast cancer	breast cancer	6.24e-12		-0.342	ALDH1A3,ATF3,AURKA,BCAR1,BLID,BTRC,C9orf3,CCL2,CCND1,CCNL1,CCP110,CD274,CD44,CDH5,CEBPD,CSF1,CXCL1,DEPDC1,DKK1,DUSP1,EDN1,EGR1,EIF4A1,EIF5,FERMT2,FHL2,FOS,FOSB,GADD45B,HBEGF,HBP1,HELB,HK2,HMMR,HNRNPA1,ICAM1,IER2,IER3,IFIT1,IL6,ILKAP,IQCJ-SCHIP1,JUN,KRT17,let-7,LETMD1,LMO7,MAP3K8,mir-15,mir-181,mir-21,mir-221,mir-24,mir-27,mir-29,mir-30,NFIL3,NOP16,NR4A1,NR4A2,PAK1IP1,PALLD,PDGFB,PNRC1,PTPRE,PTPRJ…	89
Cell-To-Cell Signaling and Interaction, Inflammatory Response	response	response of phagocytes	0.00148		-0.312	BCAR1,CCL2,CD44,CXCL1,EMR2,F3,ICAM1,IL18,IL6,IRF2,LYN,PLAU,PLAUR,PTPRJ,PXN,SERPINB9,SERPINE1,TGM2,THBS1	19
Cell Death	apoptosis	apoptosis of vascular endothelial cells	0.00817		-0.294	ATF3,BCL2L1,DDIT3,IL18,IL1B,mir-21,THBS1,TNFSF10,VEGFA,XDH	10
Hematological System Development and Function, Tissue Morphology	quantity	quantity of myeloid cells	0.00171		-0.293	ARID4A,BCL2L11,BCL6,CSF1,DUSP1,F2RL1,F3,ICAM1,IL18,IL1A,IL1B,IL6,LIF,LYN,MXD1,NEIL3,NFKB1,SERPINB1,SERPINE1,SLC20A1,SLFN12,SMAD3,TET1,THBS1,TNFSF10,ZFP36,ZFP36L2	27
Cell Cycle	S phase	S phase	0.000295		-0.29	BCL2L1,BCL2L11,CCND1,CCNG2,CDC25C,CSF1,FOS,HBEGF,ID2,ID3,IL1B,IL4R,IL6,ILKAP,JUN,MAP3K8,mir-15,mir-181,mir-21,mir-27,MXD1,PLK3,PNPT1,SOX9,TGFA,VEGFA	26
Cell Cycle	G1 phase	G1 phase	0.00172		-0.276	AKAP12,ATF3,BTRC,CCND1,CCNG2,CDC25C,CEBPD,CSF1,DDIT3,DUSP1,ETS1,GADD45B,GNB2L1,GNL3,HES1,ID2,ID3,IL1A,IL6,ILKAP,JUN,LIF,MAP2K3,mir-15,MXD1,NFKB1,PLK3,PNPT1,SNX33,TNFSF15,VEGFA	31
Cell Death, Tumor Morphology	cell death	cell death of tumor cells	7.26e-05		-0.268	BCL2L1,BCL2L11,BUB1B,CFLAR,CSF1,DDIT3,ETS1,FHL2,GNB2L1,HBEGF,IL18,IL6,JUN,mir-15,mir-181,mir-21,NR4A1,NR4A2,PHLDA1,PLAU,PLAUR,PLK1,RHOB,SERPINB9,SERPINE1,SNAI2,TFAP2A,TNFRSF21,TNFSF10,TPM1 (includes EG:22003),VEGFA	31
Cancer	growth	growth of digestive organ tumor	0.00128		-0.256	CD274,HMMR,IL11,IL6,LIF,TNFSF10,VEGFA	7
Cellular Development, Cellular Growth and Proliferation	proliferation	proliferation of prostate cancer cell lines	0.00426		-0.244	AKAP12,BCL2L1,CCND1,CD44,CEBPD,EGR1,ETS1,ETS2,HBEGF,HNRNPA1,IL1A,IL6,ILKAP,mir-221,OXTR,PMEPA1,PXN,TFPI2,TGFA	19
Cancer	hyperproliferation	hyperproliferation of leukocytes	0.00452		-0.218	BCL6,CLCF1,CSF1,IFNGR1,IL6,LIF,LYN,TNFRSF21,VEGFA	9
Cell Death	apoptosis	apoptosis of chondrocytes	0.00152		-0.216	BCL2L11,IL1B,NOG,TNFSF10,VEGFA,WNT7A,XDH	7
Gene Expression	binding	binding of C/EBP binding site	0.00209		-0.198	DDIT3,IL1B,IL6,SMAD3,SMAD4,SOX9	6
Cellular Development, Nervous System Development and Function	differentiation	differentiation of dopaminergic neurons	0.00794		-0.187	BCL2L1,BCL2L11,LIF,NR4A2,VEGFA	5
Embryonic Development, Organ Development, Organismal Development, Tissue Development, Visual System Development and Function	development	eye development	0.00419		-0.176	ALDH1A3,ANGPTL4,BBS4,BCAR3,CCND1,CDH5,CITED2,EGR1,FJX1,FOS,FOSL2,HES1,ICAM1,ID3,LHX2,LIF,LMO7,PDGFB,PLAT,PLAU,RXRB,SERPINE1,SNAI2,SOX9,TFAP2A,TGFA,TGFB2,THBD,THBS1,TNFRSF12A,TP53BP2,VEGFA	32
Cancer	development	development of tumor	0.00131		-0.164	BCL6,BUB1B,CCND1,CSF1,EGR1,ETS2,GNB2L1,IER3,IFNGR1,IL1B,IL6,JUN,MIR17HG,PTCH1,SERPINE1,SMAD3,SNAI2,TGFA,TNFSF10,VEGFA	20
Cancer	tumorigenesis	tumorigenesis of malignant tumor	0.00019		-0.159	ARID4A,BTRC,CCND1,CD44,CXCL1,EGR1,FOS,IKZF2,IL18,IL1A,IL1B,IL6,LMO7,MAP3K8,mir-15,MIR17HG,NT5E,PLAU,PLAUR,PLCE1,PLK3,PTCH1,PTPRE,SERPINE1,SMAD3,SMAD4,THBS1,TNFSF10,TP53BP2	29
Cancer, Skeletal and Muscular Disorders	bone cancer	bone cancer	0.00245		-0.156	BCL2L1,CD44,EDN1,FOS,IL6,JUN,PLAU,PLAUR,PTCH1,SERPINE1,THBS1	11
Digestive System Development and Function, Hepatic System Development and Function, Inflammatory Response, Organ Development	inflammation	inflammation of liver	3.51e-05		-0.152	AKAP12,BCL6,CCL2,CD44,EGR1,IL18,IL4R,IL6,LYN,NFKB1,PLAU,PLAUR,PTPRJ,SERPINE1,TANK,TNFSF10,ZFP36	17
Cellular Development	differentiation	differentiation of stem cells	0.00228		-0.151	BCL2L1,BCL2L11,DKK1,EDN1,HES1,ID2,ID3,IL6,JUN,LIF,LYN,mir-30,NOG,NR4A2,SMAD3,TGFB2,TNC (includes EG:116640),VEGFA	18
Cell Death	cell death	cell death of vascular endothelial cells	0.000629		-0.139	ATF3,BCL2L1,CFLAR,DDIT3,F2RL1,IL18,IL1B,mir-21,THBS1,TNFSF10,TNFSF15,VEGFA,XDH	13
Gene Expression	transcription	transcription of DNA	7.56e-05		-0.133	ABLIM3,ARID4A,ASH1L,ATF3,BAMBI,BCL6,BCL9,BNC1,BRD8,BTRC,CBFA2T2,CD3EAP,CEBPD,CENPF,CHD8,CITED2,CNOT8,CREBZF,CSRNP1,DDIT3,DKK1,EDN1,EGR1,EGR2,EGR3,EREG,ETS1,ETS2,ETV5,EZH1,F2RL1,FHL2,FOS,FOSB,FOSL2,FZD2,GRHL3,HES1,HIVEP1,HOXA2,HOXA5,HSF2,ID2,ID3,IGBP1,IKZF2,IL11,IL1A,IL1B,IL6,IRF2,JMY,JUN,KAT6B,KDM3A,LDB1,LHX2,LIF,LRRFIP1,MAFF,MAP2K3,MLLT10,MXD1,NCK1,NFIL3,NFKB1,NOG,NR4A1,NR4A2,OVOL1,PDGFB,PHF12,P…	97
Cancer	tumorigenesis	tumorigenesis of tumor cell lines	1.08e-05		-0.124	ANGPTL4,ATF3,CCL2,CCND1,CD274,DKK1,DNAJB4,EGR1,EREG,ETS1,F3,FOS,IL18,IL6,ITGA2,mir-15,mir-181,PLAUR,PLK1,THBD,THBS1,TXNIP,VEGFA	23
Cell Death, Tumor Morphology	apoptosis	apoptosis of tumor cells	1.74e-05		-0.101	BCL2L1,BCL2L11,CFLAR,DDIT3,ETS1,FHL2,GNB2L1,HBEGF,IL18,IL6,JUN,mir-15,mir-181,mir-21,NR4A1,NR4A2,PHLDA1,PLAU,PLAUR,PLK1,RHOB,SERPINE1,SNAI2,TFAP2A,TNFRSF21,TNFSF10,TPM1 (includes EG:22003),VEGFA	28
Hematological System Development and Function, Tissue Morphology	quantity	quantity of granulocytes	0.00174		-0.095	ARID4A,BCL2L11,BCL6,CSF1,DUSP1,F2RL1,F3,ICAM1,IL18,IL1A,IL1B,IL6,LIF,LYN,MXD1,NFKB1,SERPINB1,SERPINE1,SLFN12,SMAD3,TET1,THBS1,TNFSF10,ZFP36,ZFP36L2	25
Antigen Presentation, Hematological System Development and Function, Inflammatory Response, Tissue Morphology	quantity	quantity of macrophages	0.00256		-0.084	BCL2L11,CCL2,CSF1,HBEGF,IFNGR1,IL11,IL18,IL1A,IL1B,LIF,LIPG,NFKB1,PLAT,PLAU,SLFN12,TGM2,VEGFA	17
Developmental Disorder	hypertrophy	hypertrophy of cells	0.000523		-0.063	ATF3,DUSP1,EDN1,FBXO32,FHL2,GAL,HBEGF,HES1,IER3,IL11,IL18,IL1B,IL6,JUN,LIF,MAP2K3,mir-21,NFKB1,NOG,NUPR1,PLAU,PLCE1,SERPINE1,SOX9,VEGFA	25
Immunological Disease, Inflammatory Disease, Neurological Disease	experimental autoimmune encephalomyelitis	experimental autoimmune encephalomyelitis	0.00709		-0.06	BCL2L1,CBLB,CD274,DDIT3,DUSP1,F2RL1,GADD45B,IFNGR1,IL18,IL6,LIF,LYN,NT5E,PDCD1LG2,PLAT,TNFRSF12A,TNFRSF21,TNFSF10,TNFSF15	19
Inflammatory Response	inflammation	inflammation of organ	7.16e-10		-0.058	AKAP12,ATF3,BCL2L11,BCL6,CBFA2T2,CCL2,CD274,CD44,CST6,DDIT3,DUSP1,EDN1,EGR1,EREG,F2RL1,GADD45B,HBEGF,HOXA5,ICAM1,ID3,IFNGR1,IL11,IL18,IL1A,IL1B,IL4R,IL6,IRF2,JUN,KRT17,let-7,LIF,LYN,MAP2K3,MAP3K8,mir-15,mir-181,mir-21,mir-221,mir-27,mir-29,mir-30,mir-32,NFKB1,NFKBID,NT5E,PLAT,PLAU,PLAUR,PTPRJ,RIPK4,SERPINB1,SERPINE1,SMAD3,SMAD4,SMURF2,TANK,TGM2,THBD,THBS1,TNFSF10,TNFSF15,TP53INP1,VEGFA,XDH,ZFP36	66
Hematological System Development and Function, Tissue Morphology	quantity	quantity of antigen presenting cells	0.000399		-0.057	BCL2L11,CCL2,CCL20,CSF1,F2RL1,HBEGF,ID2,IFNGR1,IL11,IL18,IL1A,IL1B,IL6,IRF2,LIF,LIPG,NEIL3,NFKB1,PLAT,PLAU,SLFN12,TGM2,VEGFA	23
Antigen Presentation, Cell-To-Cell Signaling and Interaction, Inflammatory Response	immune response	immune response of phagocytes	0.00107		-0.049	BCAR1,CCL2,CD44,CXCL1,F3,ICAM1,IL18,IL6,IRF2,LYN,PLAU,PLAUR,PTPRJ,PXN,SERPINB9,SERPINE1,TGM2,THBS1	18
Cardiovascular System Development and Function, Embryonic Development, Organ Development, Organismal Development, Tissue Development, Visual System Development and Function	angiogenesis	angiogenesis of eye	0.00778		-0.042	ANGPTL4,CDH5,SERPINE1,THBD,THBS1,TNFRSF12A,VEGFA	7
Hematological System Development and Function, Inflammatory Response, Tissue Morphology	quantity	quantity of phagocytes	0.000117		-0.038	ARID4A,ATF3,BCL2L11,CCL2,CCL20,CSF1,F2RL1,F3,HBEGF,ICAM1,ID2,IFNGR1,IL11,IL18,IL1A,IL1B,IL6,IRF2,LIF,LIPG,LYN,NFKB1,PLAT,PLAU,SERPINB1,SLFN12,SMAD3,TET1,TGM2,THBS1,TNFSF10,VEGFA,ZFP36,ZFP36L2	34
Cell Death	apoptosis	apoptosis of pancreatic cancer cell lines	0.00778		-0.031	ATF3,AURKA,BCL2L1,BCL2L11,BTRC,DDIT3,IL1B,IL6,RHOB,TNFSF10	10
Cellular Growth and Proliferation	formation	formation of leukocytes	0.00739		-0.03	ANGPTL4,CCL2,CSF1,EGR1,IL6,IL7R,NFKB1,SMAD3,VEGFA	9
Inflammatory Disease, Inflammatory Response, Renal and Urological Disease	nephritis	nephritis	0.00628		-0.012	BCL2L11,F2RL1,GADD45B,HBEGF,ICAM1,IFNGR1,IL6,JUN,LIF,LYN,NFKB1,SERPINE1,SMAD4,SMURF2,TANK,TGM2,VEGFA,XDH	18
Cancer	transformation	transformation of fibroblast cell lines	0.00209		-0.007	ATF3,AURKA,BCL6,CCND1,CSF1,DKK1,ETS1,FOS,FOSB,HBP1,JUN,LETMD1,MAP3K8,MRAS,MXD1,NCK1,PDGFA,PDGFB,PRKACB,RHOB,SOS1,TPM3	22
Cellular Assembly and Organization	quantity	quantity of nucleus	0.00209		0	AURKA,BUB1B,CSF1,FOS,LIF,PLK1,VEGFA	7
Renal and Urological Disease	proteinuria	proteinuria	0.00499		0	CCL2,EHD4,HBEGF,ICAM1,IFNGR1,IL6,LYN,MYO1E,PDGFB,PODXL,SERPINE1,SGK1,TGFB2,THBD,VEGFA	15
Cardiovascular System Development and Function, Tissue Morphology	quantity	quantity of endothelial cells	0.00339		0	F2RL1,IL1B,NOG,PDGFB,PTPRJ,SPRED2,VEGFA	7
Cell Death	cell death	cell death of endothelial cells	5.06e-05		0.006	ATF3,BCL2L1,BCL2L11,CDH5,CFLAR,DDIT3,EDN1,F2RL1,IL18,IL1B,IL6,mir-21,PLAT,RHOB,SERPINE1,THBD,THBS1,TNFSF10,TNFSF15,VEGFA,XDH	21
Cellular Development	maturation	maturation of cells	0.00257		0.023	ATF3,BCL2L1,CCND1,CD44,CSF1,EGR1,EREG,F2RL1,FHL2,FOS,HES1,ICAM1,ID2,IL11,IL18,IL1A,IL1B,IL6,LDB1,LIF,LYN,NOG,NR4A2,PDGFA,SMAD3,SOS1,THBS1,TNFSF10,VEGFA,WNT7A	30
Cellular Development, Embryonic Development	differentiation	differentiation of embryonic cells	0.00419		0.028	BCL2L11,CITED2,EDN1,HBEGF,ID3,IL6,JUN,LIF,NOG,NR4A2,PLAUR,PXN,TET1,TGFA,TGFB2,VEGFA	16
Cell Death	apoptosis	apoptosis of cervical cancer cell lines	0.00064		0.036	BBS4,BCL2L1,BCL2L11,CDCA2,DDIT3,FOS,GADD45B,IER3,IL18,IL1B,IL6,JUN,MADD,NR4A1,NR4A2,PLK1,RNF144B,SGK1,SNX33,TNFRSF21,TNFSF10,TTK	22
Cellular Development, Hematopoiesis	maturation	maturation of phagocytes	0.00802		0.089	ATF3,CD44,CSF1,EGR1,F2RL1,FOS,ICAM1,IL1A,IL1B,IL6,LYN,THBS1,TNFSF10	13
Connective Tissue Disorders, Inflammatory Disease, Skeletal and Muscular Disorders	polyarthritis	polyarthritis	0.0016		0.096	CD44,DDIT3,DUSP1,HMMR,IFNGR1,IL18,IL1A,IL1B,IL4R,IL6,NFKB1,PLAT,THBS1	13
Cell Death	cell death	cell death	3.42e-06		0.101	AEN,AKAP12,ALDH1A3,ANGPTL4,ATF3,AURKA,BBS4,BCAR1,BCL2L1,BCL2L11,BCL6,BLID,BTRC,BUB1B,CBLB,CCL2,CCND1,CD274,CD44,CDC25C,CDCA2,CDH5,CEBPD,CENPF,CFLAR,CHD8,CITED2,CLCF1,CLN8,CSF1,CXCL1,DDIT3,DEDD2,DEPDC1,DKK1,DUSP1,DUSP12,DUSP7,EDN1,EFNA4,EFNB2,EGR1,EGR2,EGR3,EHD1,EHD4,EMR2,ESPL1,ETS1,ETS2,ETV5,EXO1,F2RL1,F3,FBXO32,FHL2,FOS,FOSB,FOSL2,FOXB1,GADD45B,GAL,GNB2L1,GNL3,HBEGF,HELB,HERPUD1,HES1,HK2,HMMR,HN…	193
Cell Death	cell death	cell death of pancreatic cancer cell lines	0.00663		0.124	ATF3,AURKA,BCL2L1,BCL2L11,BTRC,DDIT3,IL1B,IL6,mir-21,RHOB,TNFSF10	11
Cell Death	apoptosis	apoptosis	1.79e-09		0.146	AKAP12,ALDH1A3,ANGPTL4,ATF3,AURKA,BBS4,BCAR1,BCL2L1,BCL2L11,BCL6,BLID,BTRC,CBLB,CCL2,CCND1,CD274,CD44,CDC25C,CDCA2,CDH5,CEBPD,CENPF,CFLAR,CHD8,CITED2,CLCF1,CLN8,CSF1,CXCL1,DDIT3,DEDD2,DEPDC1,DKK1,DUSP1,EDN1,EFNB2,EGR1,EGR2,EGR3,EHD1,EHD4,ESPL1,ETS1,ETS2,ETV5,EXO1,F2RL1,F3,FBXO32,FHL2,FOS,FOSB,FOXB1,GADD45B,GAL,GNB2L1,GNL3,HBEGF,HERPUD1,HES1,HK2,HMMR,HNRNPA1,HOXA5,HSF2,ICAM1,ID2,ID3,IER3,IFNGR1,IG…	166
Cell Death	cell death	cell death of cervical cancer cell lines	0.000592		0.191	BBS4,BCL2L1,BCL2L11,BUB1B,CDCA2,DDIT3,FOS,GADD45B,IER3,IL18,IL1B,IL6,JUN,KRT18,MADD,NABP1,NR4A1,NR4A2,PLK1,RNF144B,SGK1,SNX33,TFAP2A,TNFRSF21,TNFSF10,TTK	26
Gastrointestinal Disease, Hepatic System Disease, Organismal Injury and Abnormalities	injury	injury of liver	0.00809		0.206	CXCL1,EDN1,EGR1,IFNGR1,IL11,IL18,IL1A,IL6,LIF,NT5E,SERPINE1	11
Cardiovascular Disease, Tissue Morphology	size	size of infarct	0.00223		0.232	CD44,CSF1,EGR1,IL18,IL1A,IL1B,IL6,mir-24,NEIL3,NT5E,PLAT,TGM2,THBD,TNFRSF12A,VEGFA	15
Cell Death	cell death	cell death of kidney cells	0.00259		0.24	ATF3,BCL2L1,BCL2L11,BCL6,BLID,CD44,CFLAR,DDIT3,DUSP1,EDN1,F3,FOS,HK2,ICAM1,IER3,IL1B,IPPK,LYN,MAP3K8,mir-15,mir-21,NFKB1,PPP1R15A,TNFSF10,TP53BP2,TP53INP1	26
Connective Tissue Disorders, Inflammatory Disease, Skeletal and Muscular Disorders	experimentally-induced arthritis	experimentally-induced arthritis	0.00697		0.259	BCL2L11,CD44,DDIT3,DUSP1,HMMR,IFNGR1,IL18,IL1B,IL4R,IL6,NFKB1,PLAT,PLAU,THBS1	14
Organismal Injury and Abnormalities, Respiratory Disease	damage	damage of lung	0.000408		0.273	CCL2,CD44,EDN1,EGR1,F2RL1,F3,ICAM1,IL18,IL6,NFKB1,NT5E,PLAUR,SEMA7A,SERPINE1,VEGFA	15
Cellular Development, Cellular Growth and Proliferation, Hair and Skin Development and Function	proliferation	proliferation of keratinocytes	0.000927		0.274	CCNG2,EREG,FOS,GRHL3,HBEGF,ID2,IL20,IL6,JUN,KRT17,PTCH1,SMAD3,SNAI2,TGFA,TGFB2	15
Embryonic Development, Organ Development, Organismal Development, Tissue Development, Visual System Development and Function	development	development of cornea	0.00186		0.276	ALDH1A3,ANGPTL4,CDH5,FOSL2,THBD,THBS1,TNFRSF12A,VEGFA	8
Developmental Disorder	hypertrophy	hypertrophy	0.00326		0.28	ATF3,DUSP1,EDN1,FBXO32,FHL2,GAL,HBEGF,HES1,ICAM1,IER3,IL11,IL18,IL1B,IL6,JUN,LIF,MAP2K3,mir-15,mir-21,mir-30,NFKB1,NOG,NT5E,NUPR1,PDGFA,PLAT,PLAU,PLCE1,RCAN1,SERPINE1,SOX9,TPM1 (includes EG:22003),VEGFA	33
Cancer	development	development of malignant tumor	0.000449		0.287	BCL6,BUB1B,CCND1,CSF1,EGR1,IER3,IFNGR1,IL6,JUN,MIR17HG,PTCH1,SMAD3,TGFA,TNFSF10	14
Cardiovascular System Development and Function, Embryonic Development, Organ Development, Organismal Development, Tissue Development, Visual System Development and Function	angiogenesis	angiogenesis of cornea	0.00845		0.289	ANGPTL4,CDH5,THBD,THBS1,TNFRSF12A,VEGFA	6
Gene Expression	activation	activation of DNA endogenous promoter	0.00043		0.295	ABLIM3,ARID4A,ASH1L,BCL6,BCL9,BNC1,BRD8,CBFA2T2,CEBPD,CHD8,CITED2,CSRNP1,DKK1,EDN1,EGR1,EGR2,ETS1,ETS2,EZH1,F2RL1,FHL2,FOS,FOSB,FOSL2,HES1,HOXA2,HOXA5,HSF2,ID2,ID3,IGBP1,IKZF2,IL11,IL1A,IL1B,IL6,IRF2,JMY,JUN,LDB1,LHX2,LIF,LRRFIP1,MAFF,MLLT10,NCK1,NFIL3,NFKB1,NOG,NR4A1,NR4A2,OVOL1,PHF21A,PLK1,PLK3,PTCH1,RBM14,RXRB,SMAD3,SMAD4,SNAI2,SOX9,SP4,TFAP2A,TXNIP,VEGFA,WNT7A,YEATS2,ZNF292	69
Cancer, Dermatological Diseases and Conditions	skin tumor	skin tumor	0.00375		0.302	ANGPTL4,CCL2,CCND1,CD44,CXCL1,EDN1,ETS1,FOS,HES1,IL1A,IL1B,IL6,JUN,mir-21,mir-221,mir-30,NT5E,PLCE1,PLK1,PTCH1,RXRB,SERPINE1,SOS1,TFAP2A,TGFA,TNC (includes EG:116640),VEGFA	27
Cardiovascular System Development and Function, Cellular Development, Cellular Growth and Proliferation, Organismal Development, Tissue Development	proliferation	proliferation of microvascular endothelial cells	0.00101		0.311	DKK1,EFNB2,IL18,IL1B,IL6,VEGFA	6
Connective Tissue Disorders, Inflammatory Disease, Skeletal and Muscular Disorders	collagen-induced arthritis	collagen-induced arthritis	0.00332		0.32	CD44,DDIT3,DUSP1,HMMR,IFNGR1,IL18,IL1B,IL4R,IL6,NFKB1,PLAT,THBS1	12
Cell Morphology	size	size of blood cells	0.00401		0.342	BCL2L1,CCL2,CCND1,IL4R,IL6,LYN,PPP1R15A,TNFSF10	8
Cellular Development, Cellular Growth and Proliferation	proliferation	proliferation of melanoma cell lines	0.00177		0.351	BCAR1,CCND1,CEBPD,CXCL1,EDN1,IL18,IL6,PNPT1,THBD,THBS1,TNFSF10,VEGFA	12
Cell Death	apoptosis	apoptosis of lymphoma cell lines	0.0084		0.371	BCL2L1,BCL2L11,CFLAR,DUSP1,EGR1,HNRNPA1,mir-15,mir-181,MXD1,NDUFAF4,NFKB1,SOX9,TGFB2,TGM2,TNFSF10	15
Cell Cycle, Cell-To-Cell Signaling and Interaction, Cellular Growth and Proliferation	contact growth inhibition	contact growth inhibition of tumor cell lines	0.00739		0.395	EGR1,IL6,LIF,mir-15,mir-21,mir-221,MXD1,PPP1R15A,SMAD3	9
Organismal Injury and Abnormalities	nodule	nodule	0.00235		0.396	DDIT3,HMMR,LIF,NOG,PTCH1,SERPINE1,TGM2,TOB1,VEGFA	9
Cellular Development	differentiation	differentiation of heart cells	0.00235		0.396	CCND1,CENPF,EFNB2,ID3,LIF,NOG,RXRB,SMAD4,TGFB2	9
Cardiovascular System Development and Function, Cellular Development, Organismal Development, Tissue Development	development	endothelial cell development	1.32e-05		0.402	ANGPTL4,ATP6V0A2,CD44,CDH5,CSF1,CXCL1,DKK1,EDN1,EFNB2,EGR3,F2RL1,F3,IL18,IL1B,IL20,IL4R,IL6,JUN,NR4A1,PDGFB,PLAUR,RCAN1,RICTOR,SERPINE1,SPRY4,TFAP2A,TGFB2,THBS1,TNFRSF12A,TNFSF10,TNFSF15,VEGFA	32
Cell Death	apoptosis	apoptosis of endothelial cells	0.00318		0.425	ATF3,BCL2L1,CDH5,CFLAR,DDIT3,EDN1,IL18,IL1B,mir-21,PLAT,RHOB,SERPINE1,THBS1,TNFSF10,VEGFA,XDH	16
Organismal Injury and Abnormalities	formation	formation of nodule	0.00209		0.436	DDIT3,LIF,NOG,PTCH1,TGM2,TOB1,VEGFA	7
Cell Morphology, Connective Tissue Development and Function, Skeletal and Muscular System Development and Function	size	size of osteoclasts	0.000547		0.447	CD44,CSF1,IL6,LIF,TOB1	5
Cardiovascular Disease	dysfunction	dysfunction of left ventricle	0.00794		0.447	ANGPTL4,CSF1,NFKB1,PLAU,SERPINE1	5
Cellular Development, Skeletal and Muscular System Development and Function	differentiation	differentiation of muscle cells	0.00195		0.468	CCL2,CCND1,CENPF,EFNB2,EREG,GNL3,ID3,IFRD1,IL1B,IL6,LIF,mir-21,NOG,NR4A1,NR4A2,RXRB,SMAD4,SOX9,TGM2,TNFRSF12A	20
Cellular Development, Cellular Growth and Proliferation	proliferation	proliferation of dermal cells	0.000247		0.495	CCNG2,DKK1,EREG,ETS1,ETS2,FOS,GRHL3,HBEGF,ID2,IL20,IL6,JUN,KRT17,PTCH1,SMAD3,SNAI2,TGFA,TGFB2	18
Humoral Immune Response, Protein Synthesis	quantity	quantity of IgG2a	3.15e-05		0.5	ATF3,B3GNT5,CD274,IFNGR1,IL4R,IL6,IRF2,LYN,MAP3K8,PDCD1LG2,RCAN1,RIPK2,TANK,TNFRSF21,TNFSF10,ZC3H12A	16
Inflammatory Response	cell-mediated response	cell-mediated response	0.000399		0.503	BCL6,CD274,HBEGF,IFNGR1,IL18,IL1B,IL1RAP,IL4R,IL6,IL7R,MAP2K3,MAP3K8,NFIL3,PDCD1LG2,PLAU,RIPK2,SMAD3,TNFRSF21,VEGFA	19
Cell Death	apoptosis	apoptosis of B lymphocytes	0.00813		0.506	BCL2L1,BCL2L11,CFLAR,ETS1,ID3,IL6,LYN,MIR17HG,NFKB1,NR4A1,SMAD3,TNFSF10	12
Cell Death	apoptosis	apoptosis of phagocytes	0.00757		0.509	ATF3,BCL2L1,CCL2,CD44,CFLAR,CSF1,CXCL1,DDIT3,IL11,IL18,IL1B,IL6,IRF2,MAP2K3,NFKB1,TNFSF10	16
Cellular Function and Maintenance	function	function of leukocytes	7.7e-06		0.512	ATF3,BCL2L1,BCL2L11,BCL6,CBLB,CCL2,CD274,CD44,CSF1,DUSP1,EGR1,ETS1,F3,FOS,GADD45B,ICAM1,ID3,IFNGR1,IL18,IL1B,IL4R,IL6,LYN,MAP2K3,MXD1,NFKB1,NFKBID,PDCD1LG2,PLAT,PLAU,PLAUR,PTPRJ,RCAN1,RIPK2,SERPINB1,SERPINB9,SMAD3,TANK,TGFB2,TGM2,THBD,TNFRSF21,TNFSF10,TOB1,TP53BP2,TXNIP,VEGFA,ZFP36	48
Cellular Function and Maintenance	function	function of blood cells	8.03e-06		0.512	ATF3,BCL2L1,BCL2L11,BCL6,CBLB,CCL2,CD274,CD44,CSF1,DUSP1,EGR1,ETS1,F3,FOS,GADD45B,ICAM1,ID3,IFNGR1,IL18,IL1B,IL4R,IL6,ITGA2,LYN,MAP2K3,MXD1,NFKB1,NFKBID,NT5E,PDCD1LG2,PLAT,PLAU,PLAUR,PTPRJ,RCAN1,RIPK2,SERPINB1,SERPINB9,SMAD3,TANK,TGFB2,TGM2,THBD,TNFRSF21,TNFSF10,TOB1,TP53BP2,TXNIP,VEGFA,ZFP36	50
Humoral Immune Response, Protein Synthesis	quantity	quantity of IgG	0.000677		0.518	ATF3,B3GNT5,BCL2L11,BCL6,CD274,DAPP1,GADD45B,IFNGR1,IL4R,IL6,IRF2,LYN,MAP3K8,NFIL3,NFKB1,PDCD1LG2,RCAN1,RIPK2,TANK,TNFRSF21,TNFSF10,ZC3H12A	22
Organismal Survival	survival	survival of organism	0.00452		0.52	B3GNT5,BCL2L1,BCL2L11,BCL6,CCL2,CD44,CDCA8,CSF1,DKK1,DUSP1,ETS1,F2RL1,F3,FOS,FOXB1,ICAM1,ID2,IFNGR1,IL11,IL18,IL1B,IL4R,IL6,IL7R,IRF2,KRT18,LIF,mir-21,NFKB1,NOG,PLAT,RIPK2,SERPINE1,SMAD3,TANK,TGM2,THBS1,TNFSF10,VEGFA,ZC3H12A	40
Tissue Development	development	development of epithelial tissue	5.24e-06		0.537	ANGPTL4,ATP6V0A2,BCL2L11,CCND1,CD44,CDH5,CSF1,CXCL1,DKK1,EDN1,EFNB2,EGR3,F2RL1,F3,HOXA5,IL18,IL1B,IL20,IL4R,IL6,JUN,KRT17,LHX2,MYO1E,NR4A1,PDGFB,PLAT,PLAUR,RCAN1,RICTOR,SERPINE1,SMAD4,SNAI2,SOX9,SPRY4,TFAP2A,TGFB2,THBS1,TNFRSF12A,TNFSF10,TNFSF15,VEGFA	42
Cardiovascular System Development and Function, Cellular Development, Cellular Growth and Proliferation, Organismal Development, Tissue Development	proliferation	proliferation of vascular endothelial cells	1.37e-05		0.542	ATP6V0A2,CXCL1,DKK1,EDN1,EFNB2,F2RL1,IL18,IL1B,IL20,IL6,NR4A1,SPRY4,THBS1,TNFRSF12A,TNFSF10,TNFSF15,VEGFA	17
Tissue Development	development	development of cardiovascular tissue	1.31e-05		0.549	ANGPTL4,ATP6V0A2,CD44,CDH5,CSF1,CXCL1,DKK1,EDN1,EFNB2,EGR3,F2RL1,F3,IL18,IL1B,IL20,IL4R,IL6,JUN,NR4A1,PDGFB,PLAT,PLAUR,RCAN1,RICTOR,SERPINE1,SMAD4,SPRY4,TFAP2A,TGFB2,THBS1,TNFRSF12A,TNFSF10,TNFSF15,TPM1 (includes EG:22003),VCL,VEGFA	36
Cardiovascular System Development and Function, Tissue Development	development	development of endothelial tissue	1.31e-05		0.549	ANGPTL4,ATP6V0A2,CD44,CDH5,CSF1,CXCL1,DKK1,EDN1,EFNB2,EGR3,F2RL1,F3,IL18,IL1B,IL20,IL4R,IL6,JUN,NR4A1,PDGFB,PLAT,PLAUR,RCAN1,RICTOR,SERPINE1,SPRY4,TFAP2A,TGFB2,THBS1,TNFRSF12A,TNFSF10,TNFSF15,VEGFA	33
Cancer	adenocarcinoma	adenocarcinoma	0.000129		0.555	AURKA,BNC1,BTRC,BUB1B,CCND1,CKS2,CST6,DKK1,EFNB2,EIF4A1,ESPL1,ETS1,EXO1,F2RL1,F3,GADD45B,GAL,GNB2L1,HMMR,IL18,IL6,KAT6B,KIF2C,KRT18,KRT81,let-7,LMO7,MGA,MICB,mir-181,mir-21,mir-221,mir-29,mir-30,PLAU,PLAUR,PLK1,PLK3,PTCH1,PTPRE,RNF144B,SERPINB8,SMAD3,SMAD4,TAGLN,TFAP2A,TFPI2,TGFA,THBD,THBS1,TM4SF1,TNFSF10,TNRC6B,TRIM16,TTK,TXNIP,VEGFA,WNT7A,ZNF138	59
Cellular Development, Cellular Growth and Proliferation	proliferation	proliferation of cervical cancer cell lines	0.00585		0.577	ARID4A,DDX21,EDN1,ETS1,FOS,GTPBP4,IL6,MADD,mir-21,mir-24,NR4A2,PLK1,TFAP2A,TGFA,ZFP36	15
Cancer, Hematological Disease	hematological neoplasia	hematological neoplasia	0.00209		0.614	ARID4A,AURKA,BCL2L1,BCL2L11,BCL6,CCL2,CCND1,CD274,CD44,CFLAR,CXCL1,DKK1,DLEU1,EGR1,ESPL1,ETS1,EXO1,F3,GADD45B,GNB2L1,ICAM1,ID2,IER3,IFNGR1,IKZF2,IL1B,IL1RAP,IL6,IL7R,ITGA2,JUN,LDB1,LYN,MAP3K8,mir-15,mir-181,mir-21,mir-29,MIR17HG,MLLT10,NT5E,PDCD1LG2,PNRC1,RXRB,SERPINE1,SGK1,SMAD4,SNAI2,STX11,THBS1,TNFSF10,TP53BP2,ZFP37	53
Humoral Immune Response, Protein Synthesis	quantity	quantity of immunoglobulin	0.00214		0.661	ATF3,B3GNT5,BCL2L11,BCL6,CD274,DAPP1,F2RL1,GADD45B,ID3,IFNGR1,IL4R,IL6,IRF2,LYN,MAP3K8,NFIL3,NFKB1,PDCD1LG2,RCAN1,RIPK2,TANK,THBS1,TNFRSF21,TNFSF10,ZC3H12A	25
Cell Death	cell death	cell death of lung cancer cell lines	0.0069		0.673	BCL2L1,BCL2L11,CFLAR,DDIT3,DUSP1,GADD45B,ID3,IL6,JUN,mir-15,mir-181,mir-21,PLK1,PMEPA1,RHOB,TGM2,TNFSF10	17
Cell Death	apoptosis	apoptosis of breast cancer cell lines	0.000614		0.674	BCAR1,BCL2L1,BCL2L11,CCND1,CD44,CFLAR,DUSP1,ETS2,FBXO32,HK2,HOXA5,IER3,JUN,KRT18,mir-15,PLK1,RIPK2,SGK1,SH3RF1,SMAD4,SNX33,TGFB2,THBS1,TNFSF10	24
Hematological System Development and Function, Hematopoiesis	lymphopoiesis	lymphopoiesis	0.00408		0.691	CCND1,CD44,ETS1,FOS,IFNGR1,IL11,IL6,mir-23,NFKB1	9
Cellular Growth and Proliferation	cytostasis	cytostasis	0.00213		0.704	BCL6,CCND1,CDCA8,CDH5,EGR1,ETS1,HBP1,ID2,IL6,IRF2,JUN,let-7,LIF,MADD,mir-15,mir-21,mir-221,MXD1,NFKB1,PPP1R15A,RXRB,SMAD3,SMAD4,TFAP2A	24
Cell Death	cell death	cell death of phagocytes	0.00762		0.708	ATF3,BCL2L1,CCL2,CD44,CFLAR,CSF1,CXCL1,DDIT3,IL11,IL18,IL1B,IL6,IRF2,MAP2K3,NFKB1,NR4A1,TNFSF10	17
Cardiovascular System Development and Function, Cellular Development, Cellular Growth and Proliferation, Organismal Development, Tissue Development	proliferation	proliferation of endothelial cells	1.32e-05		0.723	ANGPTL4,ATP6V0A2,CD44,CSF1,CXCL1,DKK1,EDN1,EFNB2,EGR3,F2RL1,F3,IL18,IL1B,IL20,IL6,JUN,NR4A1,PDGFB,PLAUR,RCAN1,RICTOR,SERPINE1,SPRY4,TGFB2,THBS1,TNFRSF12A,TNFSF10,TNFSF15,VEGFA	29
Cell Death	cell death	cell death of carcinoma cell lines	0.00214		0.733	AURKA,BCL2L1,BCL2L11,CCND1,CFLAR,DDIT3,DUSP1,ID3,IL6,JUN,mir-15,mir-181,mir-21,PMEPA1,RHOB,TGM2,TNFSF10	17
Cell Death	cell death	cell death of breast cancer cell lines	0.000497		0.776	BCAR1,BCL2L1,BCL2L11,CCND1,CD44,CFLAR,DUSP1,ETS2,FBXO32,HK2,HOXA5,IER3,JUN,KRT18,mir-15,mir-221,PLK1,RIPK2,SGK1,SH3RF1,SMAD4,SNX33,TFAP2A,TGFB2,THBS1,TNFSF10,VEGFA	27
Cell Death	necrosis	necrosis	4.86e-07		0.801	AKAP12,ATF3,AURKA,BBS4,BCAR1,BCL2L1,BCL2L11,BCL6,BLID,BTRC,BUB1B,CCL2,CCND1,CD274,CD44,CDC25C,CDCA2,CDH5,CEBPD,CFLAR,CLCF1,CSF1,CXCL1,DDIT3,DEPDC1,DKK1,DUSP1,EDN1,EFNB2,EGR1,EGR2,EGR3,EHD4,EMR2,ETS1,ETS2,F2RL1,F3,FBXO32,FHL2,FOS,FOSB,FOXB1,GADD45B,GAL,GNB2L1,HBEGF,HERPUD1,HES1,HK2,HMMR,HNRNPA1,HOXA5,ICAM1,ID2,ID3,IER3,IFNGR1,IKZF2,IL11,IL18,IL1A,IL1B,IL6,IL7R,IPPK,IRF2,ITGA2,JUN,KRT18,let-7,LIF,L…	149
Cardiovascular System Development and Function, Cellular Development, Skeletal and Muscular System Development and Function	differentiation	differentiation of cardiomyocytes	0.00452		0.803	CCND1,CENPF,EFNB2,ID3,LIF,NOG,RXRB,SMAD4	8
Cellular Assembly and Organization, DNA Replication, Recombination, and Repair	alignment	alignment of chromosomes	0.0031		0.816	AURKA,CENPE,KIF18A,KIF2C,PLK1,TTK	6
Cell Death	apoptosis	apoptosis of colon cancer cell lines	0.000777		0.835	ATF3,BCL2L1,BCL2L11,CD44,CFLAR,DDIT3,EDN1,ETS1,HOXA5,IL1A,IL1B,KRT18,MIR17HG,PLK3,PMEPA1,PPP1R15A,SGK1,SOX9,TGM2,TNFSF10,TP53BP2	21
Cellular Function and Maintenance	function	function of mononuclear leukocytes	2.63e-06		0.837	ATF3,BCL2L1,BCL2L11,BCL6,CBLB,CCL2,CD274,CD44,CSF1,DUSP1,ETS1,GADD45B,ICAM1,ID3,IFNGR1,IL18,IL1B,IL4R,IL6,LYN,MAP2K3,MXD1,NFKB1,NFKBID,PDCD1LG2,PTPRJ,RCAN1,RIPK2,SERPINB9,SMAD3,TGM2,TNFRSF21,TNFSF10,TOB1,TP53BP2,TXNIP	36
Cellular Growth and Proliferation	cytostasis	cytostasis of tumor cell lines	0.000457		0.851	BCL6,CCND1,CDCA8,EGR1,ETS1,IL6,IRF2,let-7,LIF,MADD,mir-15,mir-21,mir-221,MXD1,PPP1R15A,RXRB,SMAD3	17
Cell Death	apoptosis	apoptosis of carcinoma cell lines	0.00778		0.87	BCL2L1,BCL2L11,CCND1,CFLAR,DDIT3,DUSP1,ID3,IL6,mir-15,mir-181,mir-21,PMEPA1,RHOB,TNFSF10	14
Cell Death	cell death	cell death of hematopoietic cell lines	0.00661		0.913	BCL2L1,BCL2L11,CD44,CFLAR,DDIT3,GADD45B,HES1,IL6,IRF2,JUN,NFKB1,NR4A1,PLCE1,PNPT1,PXN,TGFB2,TNFSF10,TNFSF15	18
Cell Death	apoptosis	apoptosis of epithelial cell lines	0.00153		0.915	ATF3,BCL2L1,BCL2L11,BCL6,CD44,CEBPD,CFLAR,DDIT3,FOS,IER3,IPPK,JUN,LYN,MAP3K8,PPP1R15A,SGK1,TGFA,TNFSF10,TP53BP2,TP53INP1	20
Cell Death	cell death	cell death of leukocyte cell lines	0.00813		0.928	BCL2L1,BCL2L11,CD44,CFLAR,DDIT3,GADD45B,HES1,IL6,JUN,NFKB1,NR4A1,PLCE1,PNPT1,PXN,TGFB2,TNFSF10	16
Cell Death	anoikis	anoikis	0.00612		1.011	BCL2L1,BCL2L11,NR4A2,PLAU,PLAUR,RHOB,SMAD4,TGFA,TGM2,TNFSF10,TPM1 (includes EG:22003)	11
Cell Death	apoptosis	apoptosis of hepatoma cell lines	0.00684		1.022	BCL2L11,CFLAR,DDIT3,FOS,FOSB,IL6,let-7,NR4A1,PLK1,PMEPA1,SMAD4,TNFSF10	12
Organismal Injury and Abnormalities, Respiratory Disease	injury	injury of lung	0.00307		1.065	CCL2,EDN1,EGR1,F2RL1,F3,ICAM1,IL18,IL6,NT5E,PLAUR,SERPINE1,VEGFA	12
Cellular Development, Hematological System Development and Function, Hematopoiesis	development	development of hematopoietic progenitor cells	0.004		1.124	ARID4A,BCL2L11,CCND1,CSF1,DKK1,EGR1,EGR2,EGR3,ETS1,HOXA5,ID3,IL6,IL7R,LYN,mir-23,THBS1	16
Cellular Function and Maintenance, Hematological System Development and Function	function	function of lymphocytes	1.31e-05		1.137	ATF3,BCL2L1,BCL2L11,BCL6,CBLB,CD274,CD44,DUSP1,ETS1,GADD45B,ICAM1,ID3,IFNGR1,IL18,IL1B,IL4R,IL6,LYN,MAP2K3,MXD1,NFKB1,NFKBID,PDCD1LG2,PTPRJ,RCAN1,RIPK2,SERPINB9,SMAD3,TGM2,TNFRSF21,TNFSF10,TOB1,TP53BP2,TXNIP	34
Cellular Function and Maintenance, Hematological System Development and Function	function	function of T lymphocytes	7.41e-05		1.137	ATF3,BCL2L1,BCL2L11,BCL6,CBLB,CD274,CD44,DUSP1,GADD45B,ICAM1,ID3,IFNGR1,IL18,IL4R,IL6,MAP2K3,NFKB1,PDCD1LG2,RCAN1,RIPK2,SERPINB9,SMAD3,TGM2,TNFRSF21,TNFSF10,TOB1,TP53BP2	27
Cell Death	cell death	cell death of epithelial cell lines	0.00523		1.195	ATF3,BCL2L1,BCL2L11,BCL6,CD44,CEBPD,CFLAR,DDIT3,FOS,HK2,IER3,IPPK,JUN,LYN,MAP3K8,NFKB1,PPP1R15A,SGK1,TGFA,TNFSF10,TP53BP2,TP53INP1	22
Cell Death	apoptosis	apoptosis of tumor cell lines	3.42e-09		1.226	AKAP12,ATF3,AURKA,BBS4,BCAR1,BCL2L1,BCL2L11,BCL6,BTRC,CCND1,CD44,CDCA2,CEBPD,CFLAR,DDIT3,DEPDC1,DKK1,DUSP1,EDN1,EGR1,EGR2,EGR3,ETS1,ETS2,FBXO32,FOS,FOSB,GADD45B,GAL,GNB2L1,HBEGF,HES1,HK2,HMMR,HNRNPA1,HOXA5,ID3,IER3,IL11,IL18,IL1A,IL1B,IL6,JUN,KRT18,let-7,LIF,LYN,MADD,mir-15,mir-181,mir-21,mir-29,MIR17HG,MXD1,NDUFAF4,NFIL3,NFKB1,NR4A1,NR4A2,NUPR1,PLAU,PLAUR,PLK1,PLK3,PMEPA1,PPP1R15A,PTPRE,RHOB,RIP…	90
Organismal Survival	organismal death	organismal death	0.00158		1.258	AKAP12,ANGPTL4,ARID4A,AURKA,B3GNT5,BCL2L1,BCL2L11,BCL6,CBLB,CCND1,CCNF,CD274,CD44,CDH5,CEBPD,CFLAR,CITED2,CKS2,CSF1,CSRNP1,CYP24A1,DNAJB4,DUSP1,EFNB2,EGR2,EGR3,EHD4,EIF4A1,ETS1,ETS2,EXO1,F2RL1,F3,FBXL20,FERMT2,FOS,FOXB1,HBEGF,HK2,ICAM1,IFNGR1,IL18,IL1B,IL20,IL4R,IL6,IRF2,LIF,LYN,MADD,MAFF,MAP2K3,MAP3K8,mir-21,mir-29,MIR17HG,NFKB1,NOG,NR4A2,PALLD,PDGFA,PDGFB,PLAT,PLAU,PNPT1,PODXL,PPP1R15A,PRKACB,P…	93
Cell Death	cell death	cell death of muscle cells	0.00663		1.285	BCL2L1,BCL2L11,BCL6,DDIT3,EDN1,ETS1,HK2,ID2,IL11,IL1A,IL1B,IL6,IRF2,LIF,mir-21,mir-24,NOG,TFPI2,THBD,TNFSF10,TXNIP,VEGFA,XDH,ZYX	24
Cell Cycle	M phase	M phase	0.00339		1.294	AURKA,BBS4,BUB1B,CCP110,CDCA8,CENPE,CENPF,CKS2,EGR1,KIF20A,KIF20B,NEDD4L,OVOL1,PLK1,PLK3,RHOB,TM4SF1,TPM1 (includes EG:22003),TTC19	19
Cell Death	cell death	cell death of Schwann cells	0.00133		1.3	CD44,DDIT3,EGR2,PLAT,RIPK2,VEGFA	6
Cell Death	cell death	cell death of tumor cell lines	6.9e-08		1.431	AKAP12,ATF3,AURKA,BBS4,BCAR1,BCL2L1,BCL2L11,BCL6,BTRC,BUB1B,CCL2,CCND1,CD44,CDC25C,CDCA2,CEBPD,CFLAR,DDIT3,DEPDC1,DKK1,DUSP1,EDN1,EGR1,EGR2,EGR3,ETS1,ETS2,FBXO32,FOS,FOSB,GADD45B,GAL,GNB2L1,HBEGF,HERPUD1,HES1,HK2,HMMR,HNRNPA1,HOXA5,ID3,IER3,IL11,IL18,IL1A,IL1B,IL6,JUN,KRT18,let-7,LIF,LYN,MADD,mir-15,mir-181,mir-21,mir-221,mir-29,MIR17HG,MXD1,NABP1,NDUFAF4,NFIL3,NFKB1,NR4A1,NR4A2,NUPR1,PLAU,PLAUR,…	97
Cell Death	cell death	cell death of cerebral cortex cells	0.00813		1.485	BCL2L1,BCL2L11,CFLAR,CXCL1,DDIT3,DKK1,ETS2,GAL,HK2,IL1B,JUN,MADD,NFKB1,PLAT,SERPINE1,TGFA,VEGFA	17
Cell Death	apoptosis	apoptosis of muscle cell lines	0.00172		1.486	BCL2L1,BCL2L11,BCL6,DDIT3,EDN1,ETS1,TNFSF10,TXNIP,VEGFA	9
Cell Death	cell death	cell death of central nervous system cells	0.00817		1.649	BCL2L1,BCL2L11,CFLAR,CXCL1,DDIT3,DKK1,EDN1,ETS2,FOS,GAL,HK2,IL1B,JUN,MADD,NFKB1,PLAT,SERPINE1,TGFA,TNFSF10,VEGFA,XDH	21
Cell Death	apoptosis	apoptosis of leukemia cell lines	0.00581		1.68	BCL2L1,BCL2L11,CCND1,CEBPD,CFLAR,DDIT3,DUSP1,EGR3,HES1,IL6,JUN,LIF,LYN,mir-15,mir-21,mir-29,NFIL3,NFKB1,PTPRE,TGFA,TNFSF10	21
Cellular Assembly and Organization, DNA Replication, Recombination, and Repair	chromosomal congression	chromosomal congression of chromosomes	0.00401	Increased	2	CENPE,KIF18A,KIF2C,NDC80	4
Cell Morphology, Cellular Assembly and Organization, Cellular Function and Maintenance	reorganization	reorganization of cytoskeleton	0.00264	Decreased	-2.068	AKAP12,BCAR1,CCL2,CD44,CSF1,EDN1,F2RL1,HBP1,ICAM1,PLAU,PLAUR,RHOB,RICTOR,TNFSF10,TNFSF15,VEGFA	16
Cell-To-Cell Signaling and Interaction, Cellular Growth and Proliferation	stimulation	stimulation of cells	0.000475	Decreased	-3.405	CCL2,CCL20,CCND1,CD274,CSF1,EDN1,FOS,GAL,HBEGF,IL11,IL18,IL1A,IL1B,IL4R,IL6,LIF,PDCD1LG2,PLAU,SMAD3,TGFA,TGFB2,THBS1,TNFSF10,TNFSF15,VEGFA,XDH	26
Cell Death	survival	cell survival	1.61e-07	Decreased	-2.027	AEN,BCAR1,BCL2L1,BCL2L11,BCL6,BUB1B,CCL2,CCND1,CD44,CDH5,CEBPD,CFLAR,CSF1,DDIT3,DKK1,DUSP1,DUSP12,DUSP7,EDN1,EFNA4,EGR3,EHD4,EMR2,ETS2,ETV5,F2RL1,FOS,GADD45B,GNB2L1,HBEGF,HELB,HERPUD1,HES1,HOXA5,ICAM1,ID2,IKZF2,IL11,IL18,IL1A,IL1B,IL4R,IL6,IL7R,JUN,KIF18A,LIF,LYN,MAP3K8,mir-15,mir-181,mir-21,MIR17HG,NCK1,NDC80,NDUFAF4,NFIL3,NFKB1,NOP58,NR4A1,NR4A2,NUPR1,PDCD1LG2,PDGFA,PDGFB,PDP1,PLAU,PLAUR,PLK1,P…	92
Free Radical Scavenging	synthesis	synthesis of reactive oxygen species	0.0085	Decreased	-2.141	BCL2L1,BCL2L11,CD44,CDH5,CSF1,DDIT3,DUSP1,EDN1,EMR2,ETS1,F2RL1,GNB2L1,HK2,ICAM1,IL18,IL1B,IL6,LIF,LYN,mir-15,NR4A1,PNPT1,SERPINB1,SMAD3,SMOX,TGFA,TGM2,XDH,ZC3H12A	29
Cancer	tumorigenesis	tumorigenesis of melanoma cell lines	0.00209	Decreased	-2.414	ANGPTL4,CD274,F3,IL18,ITGA2,TXNIP,VEGFA	7
Cancer	tumorigenesis	tumorigenesis	1.79e-09	Decreased	-2.504	AKAP12,ALDH1A3,ANGPTL4,ARID4A,ARL4D,ATF3,ATG4C,AURKA,B3GNT1,BAMBI,BCAR1,BCL2L1,BCL2L11,BCL6,BLID,BNC1,BTRC,BUB1B,BYSL,C9orf3,CBLB,CCL2,CCND1,CCNL1,CCP110,CD274,CD44,CDCA8,CDH5,CEBPD,CENPF,CFLAR,CKS2,CLCF1,COTL1,CSF1,CST6,CXCL1,CYP24A1,DDIT3,DEPDC1,DKK1,DLEU1,DNAJB4,DNTTIP2,DUSP1,EDN1,EFNB2,EGR1,EHD4,EIF4A1,EIF5,ENC1,EREG,ESPL1,ETS1,ETS2,ETV5,EXO1,EZH1,F2RL1,F3,FAM83D,FERMT2,FHL2,FJX1,FOS,FOSB,FOS…	236
Organismal Functions, Tissue Morphology	healing	healing of wound	5.39e-06			BNC1,CD44,EFNB2,EGR1,EREG,GRHL3,HBEGF,ICAM1,IL18,IL6,NOG,PDGFA,PLAT,PLAU,PLAUR,SERPINE1,SMAD3,TGFA,TGFB2,THBS1,TPM1 (includes EG:22003),VEGFA	22
Reproductive System Disease	endometriosis	endometriosis	1.37e-05			ALDH1A3,BCL6,BUB1B,BYSL,CCL2,CITED2,DKK1,DUSP1,EFNA4,EGR1,ELL2,FOS,FOSL2,ICAM1,IL11,IL18,IL1A,IL6,JUN,KIF20A,MAP3K8,mir-221,mir-29,mir-30,MXD1,NFIL3,NFKB1,NR4A1,PDGFA,PLAUR,PRKACB,SERPINB1,SGK1,SOS1,TFAP2A,TGFB2,VEGFA,WNT7A,ZFP36	39
Dermatological Diseases and Conditions	psoriasis	psoriasis	3.11e-05			ALDH1A3,CCL2,CCL20,CCND1,CCNF,CEBPD,CFLAR,CST6,CXCL1,DIO2,DUSP1,EFNB2,EGR1,EIF5,ELL2,FOS,GAL,ICAM1,IER2,IFIT1,IFNGR1,IL18,IL1A,IL1B,IL20,IL4R,IL6,ITGA2,JUN,KRT17,KRT18,MALL,MAP2K3,mir-24,NFIL3,NR4A2,PLAT,PLAU,SERPINB1,SERPINB8,SERPINE1,SGK1,TAGLN,TGFA,THBD,TNC (includes EG:116640),TXNIP,VEGFA,ZFP36	49
Cell Cycle	interphase	arrest in interphase	3.41e-05			AKAP12,AURKA,BCL2L1,BLID,BTRC,CCND1,CD44,CDC25C,CEBPD,CKS2,CSF1,DDIT3,DUSP1,EGR1,FOS,GADD45B,GNL3,HES1,ID3,IL1A,IL1B,IL6,JUN,MAP2K3,mir-15,mir-181,mir-21,mir-221,MXD1,NFKB1,PLAU,PLAUR,PLK1,PNPT1,SOX9,TNFSF15,TXNIP	37
Cardiovascular Disease, Hematological Disease	Budd-Chiari syndrome	Budd-Chiari syndrome	4.49e-05			F3,IL6,PDGFA,PDGFB,PLAT,PLAU,THBD,THBS1	8
Cell Morphology	morphology	morphology of cells	5.14e-05			ARID4A,ATF3,B3GNT5,BBS4,BCAR1,BCAR3,BCL2L1,BCL2L11,BNC1,BTRC,CBFA2T2,CBLB,CCND1,CD274,CD44,CDH5,CEP170,CFLAR,CITED2,CLIP1,CSF1,EDN1,EGR1,EGR2,EGR3,EHD1,EHD4,ETS1,ETS2,ETV5,F3,FERMT2,FOS,FOSL2,HBEGF,HBP1,HES1,HOXA5,ICAM1,ID2,ID3,IFNGR1,IL18,IL1A,IL1B,IL4R,IL6,IL7R,IP6K1,JUN,KDM3A,KRT17,KRT18,LDB1,LIF,LYN,MAP2K3,MRAS,MXD1,NFKB1,PALLD,PDGFB,PHLDA1,PLAUR,PLK3,PODXL,PPP1R15A,PTPRE,PTPRJ,RCAN1,RXRB,SER…	94
Cellular Growth and Proliferation	growth	arrest in growth of cells	6.77e-05			AKAP12,BCL2L1,BCL2L11,BCL6,CCND1,DDIT3,EGR1,ETS1,ETS2,FOS,HES1,ID3,IL1B,IL6,LIF,MAP2K3,NUPR1,PNPT1,RIPK2,SERPINE1,SMAD4,TGFB2,TNFSF10	23
Infectious Disease	dengue shock syndrome	dengue shock syndrome	0.000108			F3,IL1B,IL6,PLAT,SERPINE1,THBD	6
Cancer, Gastrointestinal Disease, Hepatic System Disease	liver metastases	liver metastases	0.000109			CCL2,PLAU,PLAUR,SERPINE1	4
Organismal Injury and Abnormalities	wound	wound	0.000125			BNC1,CD44,EFNB2,EGR1,EREG,ICAM1,IL18,IL6,ITGA2,NOG,PLAT,PLAU,PLAUR,SERPINE1,SMAD3,TGFA,THBS1,TPM1 (includes EG:22003),VEGFA	19
Cell Cycle	cell cycle progression	arrest in cell cycle progression	0.000295			ATF3,AURKA,BCL2L1,BCL6,BTRC,CCND1,CCNG2,CD274,CD44,GAL,ID2,ID3,IL1B,IL6,JMY,LIF,LYN,mir-15,mir-27,NR4A1,NR4A2,PDCD1LG2,PLK1,PPP1R15A,SMAD3,TGFB2,THBS1,TNC (includes EG:116640),TP53BP2,TP53INP1	30
Cancer, Gastrointestinal Disease	colorectal cancer	colorectal cancer	0.000299			ANGPTL4,ATF3,AURKA,BUB1B,BYSL,CCL2,CCND1,CD274,CD44,CDCA8,CEBPD,CENPF,CXCL1,DKK1,ENC1,EREG,EXO1,F3,GPSM2,HIST1H4A (includes others),ICAM1,ID2,IL1B,IL6,JUN,KIF18B,KIF20A,KRT18,let-7,LYAR,MACC1,MAT2A,MICB,mir-181,mir-21,mir-24,mir-29,mir-31,MIR17HG,PDCD1LG2,PDGFA,PLAT,PLAU,PLAUR,PLEK2,PNRC1,PTPRJ,RPP40,SERPINE1,SGK1,SLC26A2,SMAD3,SMAD4,TGFB2,TM4SF1,TNC (includes EG:116640),TNFSF10,TNS4,VEGFA,ZFP36L2	60
Dermatological Diseases and Conditions	plaque psoriasis	plaque psoriasis	0.000384			CCL2,CCL20,CCND1,CST6,EFNB2,FOS,IL18,IL1A,ITGA2,JUN,KRT17,KRT18,TGFA,TXNIP,VEGFA	15
Connective Tissue Disorders, Immunological Disease, Inflammatory Disease, Skeletal and Muscular Disorders	polyarticular juvenile rheumatoid arthritis	polyarticular juvenile rheumatoid arthritis	0.000399			BCL6,CD274,FOS,FOSB,GADD45B,HNRNPA1,IL1B,IL6,NR4A1,NR4A2,PLAUR,THBS1,ZFP36	13
Cancer, Skeletal and Muscular Disorders	giant cell tumor of bone	giant cell tumor of bone	0.000399			IL6,PLAU,PLAUR,SERPINE1	4
Connective Tissue Disorders, Respiratory Disease	interstitial lung disease	interstitial lung disease	0.000524			EGR1,IFNGR1,let-7,mir-15,mir-181,mir-21,mir-221,mir-27,mir-29,mir-30,mir-32,PLAT,PLAU	13
Cardiovascular System Development and Function, Organismal Development	formation	formation of artery	0.000541			CCL2,EFNB2,JUN,PLAUR,TGFB2,VEGFA	6
Antigen Presentation, Cellular Function and Maintenance, Hematological System Development and Function	function	function of macrophages	0.000571			CCL2,CSF1,EGR1,F3,FOS,ICAM1,IL18,IL1B,IL4R,IL6,LYN,NFKB1,PLAT,PLAU,PLAUR,RIPK2,TANK,TGFB2,ZFP36	19
Cell Cycle	G0/G1 phase transition	G0/G1 phase transition	0.000646			BCL2L1,CCND1,CD44,CEBPD,EGR1,FOS,GNB2L1,IL1B,IL6,PLAUR,SOX9	11
Inflammatory Response	acute inflammatory response	acute inflammatory response	0.000812			CLCF1,IL11,IL1A,IL1B,IL6,LIF,NUPR1	7
Cellular Function and Maintenance	function	function of antigen presenting cells	0.000927			CCL2,CD274,CSF1,EGR1,F3,FOS,GADD45B,ICAM1,IL18,IL1B,IL4R,IL6,LYN,NFKB1,PDCD1LG2,PLAT,PLAU,PLAUR,RIPK2,TANK,TGFB2,VEGFA,ZFP36	23
Cancer, Immunological Disease	development	development of non-Hodgkin lymphoma	0.00131			BCL6,EGR1,IER3,IFNGR1,IL6	5
Carbohydrate Metabolism, Small Molecule Biochemistry	loss	loss of proteoglycan	0.00131			FOS,IL18,IL1A,IL1B,TNC (includes EG:116640)	5
Cancer, Reproductive System Disease	uterine cancer	uterine cancer	0.0014			ARL4D,AURKA,BTRC,BUB1B,CSF1,CST6,DKK1,DNTTIP2,ESPL1,ETV5,EXO1,EZH1,F2RL1,FOS,GAL,HMMR,IFIT1,IL18,IL6,JUN,KIF2C,KRT18,KRT81,let-7,LYN,MEGF9,MICB,mir-181,mir-221,mir-30,mir-31,PLAUR,PLK1,POLR3F,PTCH1,SERPINB8,SERPINB9,SMG1,SOX9,TAGLN,TFAP2A,TGFA,TNC (includes EG:116640),TPM1 (includes EG:22003),TPM3,TRIM16,TTK,WNT7A,ZFP36,ZYX	50
Connective Tissue Disorders, Inflammatory Disease, Inflammatory Response, Organismal Injury and Abnormalities, Respiratory Disease	idiopathic pulmonary fibrosis	idiopathic pulmonary fibrosis	0.00148			IFNGR1,let-7,mir-15,mir-181,mir-21,mir-221,mir-27,mir-29,mir-30,mir-32	10
Cell Cycle	S phase	arrest in S phase of carcinoma cell lines	0.00151			mir-15,mir-181,mir-21	3
Cell Cycle	S phase	arrest in S phase of lung cancer cell lines	0.00151			mir-15,mir-181,mir-21	3
Connective Tissue Disorders, Developmental Disorder	dedifferentiation	dedifferentiation of chondrocytes	0.00151			IL1B,JUN,WNT7A	3
Cell-mediated Immune Response, Cellular Development, Cellular Function and Maintenance, Cellular Growth and Proliferation, Hematological System Development and Function, Hematopoiesis, Lymphoid Tissue Structure and Development, Tissue Development	production	production of natural killer cells	0.00151			ID2,IL18,NFIL3	3
Cell Morphology	abnormal morphology	abnormal morphology of leukocytes	0.00166			ARID4A,B3GNT5,BCL2L11,BTRC,CBLB,CCND1,CD274,CSF1,EGR1,ETS1,ID2,ID3,IFNGR1,IL18,IL6,LYN,MXD1,PTPRJ,RCAN1,SERPINB9,TXNIP	21
Embryonic Development, Organ Development, Organ Morphology, Organismal Development, Tissue Development, Visual System Development and Function	abnormal morphology	abnormal morphology of eyelid	0.0017			ALDH1A3,PLAT,PLAU,RXRB,TFAP2A,TGFA	6
Cardiovascular System Development and Function	morphology	morphology of cardiovascular system	0.00177			AKAP12,ARID4A,BCL2L1,BCL6,CCND1,CCNF,CD44,CDH5,CFLAR,CITED2,EDN1,EFNB2,EHD4,F3,HBEGF,HOXA2,ICAM1,ID3,IL18,IL6,JUN,LDB1,LIF,LYN,PDGFA,PDGFB,PLAU,PLCE1,PPP1R15A,PTPRJ,PXN,RICTOR,RXRB,SERPINE1,TFAP2A,TGFB2,TGM2,THBD,THBS1,TNFRSF21,TNKS,TXNIP,VCL,VEGFA,ZC3H12A,ZNF385A	46
Cellular Function and Maintenance, Hematological System Development and Function	function	function of helper T lymphocytes	0.00192			ATF3,BCL6,CD44,DUSP1,GADD45B,IL18,IL4R,IL6,RCAN1,RIPK2,TNFRSF21	11
Cancer, Gastrointestinal Disease, Hepatic System Disease	biliary tract cancer	biliary tract cancer	0.00214			CCND1,DKK1,EREG,GNB2L1,IL6,mir-29,PLAU,SMAD4,TM4SF1,VEGFA	10
Gastrointestinal Disease, Immunological Disease, Ophthalmic Disease	Sjogren's syndrome	Sjogren's syndrome	0.00223			CCL20,CSF1,EDN1,ETV5,F3,IL11,IL18,IL1A,IL4R,IL6,LIF,MICB,VEGFA	13
Cancer, Gastrointestinal Disease	gastrointestinal tract cancer	gastrointestinal tract cancer	0.00234			ANGPTL4,ATF3,AURKA,BUB1B,BYSL,CCL2,CCND1,CD274,CD44,CDCA8,CEBPD,CENPF,CXCL1,DKK1,ENC1,EREG,EXO1,F3,GPSM2,HIST1H4A (includes others),ICAM1,ID2,IL1B,IL6,JUN,KIF18B,KIF20A,KRT18,let-7,LYAR,MACC1,MAT2A,MICB,mir-181,mir-21,mir-24,mir-29,mir-31,MIR17HG,NFKB1,PDCD1LG2,PDGFA,PLAT,PLAU,PLAUR,PLEK2,PNRC1,PTPRJ,RPP40,SERPINE1,SGK1,SLC26A2,SMAD3,SMAD4,SOX9,TGFB2,TM4SF1,TNC (includes EG:116640),TNFSF10,TNS4,T…	63
Cancer, Immunological Disease	development	development of lymphoma	0.00251			BCL6,EGR1,IER3,IFNGR1,IL6,MIR17HG	6
Endocrine System Disorders, Gastrointestinal Disease, Metabolic Disease	experimentally-induced diabetes	experimentally-induced diabetes	0.00259			CEBPD,DUSP1,GAL,HES1,HK2,ICAM1,IL1B,JUN,NFKB1,RHOB,SERPINE1,VEGFA	12
Organismal Injury and Abnormalities	lysis	lysis of blood clot	0.00261			PLAT,PLAU,SERPINE1,THBD	4
Cancer, Reproductive System Disease	uterine serous papillary cancer	uterine serous papillary cancer	0.00268			AURKA,BUB1B,CST6,DKK1,ESPL1,EXO1,F2RL1,GAL,HMMR,IL18,IL6,KIF2C,KRT18,KRT81,MICB,PLAUR,PLK1,SERPINB8,TFAP2A,TGFA,TRIM16,TTK,WNT7A	23
Cell Cycle	G0/G1 phase transition	arrest in G0/G1 phase transition	0.00298			BCL2L1,CCND1,CD44,CEBPD,EGR1,FOS,IL1B,IL6,PLAUR	9
Cancer, Gastrointestinal Disease, Hepatic System Disease	bile duct cancer	bile duct cancer	0.00298			DKK1,EREG,GNB2L1,IL6,mir-29,PLAU,SMAD4,TM4SF1,VEGFA	9
Cancer, Hematological Disease, Immunological Disease	chronic B-cell leukemia	chronic B-cell leukemia	0.00307			BCL2L1,BCL6,CCL2,CCND1,DLEU1,IL1B,IL6,ITGA2,LYN,mir-15,mir-29,MIR17HG	12
Cell Morphology	morphology	morphology of blood cells	0.00332			ARID4A,B3GNT5,BCL2L1,BCL2L11,BTRC,CBLB,CCND1,CD274,CSF1,EGR1,ETS1,ETS2,F3,HOXA5,ICAM1,ID2,ID3,IFNGR1,IL18,IL4R,IL6,IL7R,LIF,LYN,MXD1,PPP1R15A,PTPRJ,RCAN1,SERPINB9,TXNIP,ZC3H12A,ZNF385A	32
Cell Cycle	interphase	arrest in interphase of tumor cell lines	0.00338			BLID,BTRC,CCND1,CDC25C,CEBPD,DDIT3,DUSP1,GNL3,HES1,ID3,IL1A,IL1B,IL6,mir-15,mir-181,mir-21,mir-221,PLAU,PLAUR,PLK1,SOX9	21
Cellular Function and Maintenance, Hematological System Development and Function	function	function of Th1 cells	0.00357			CD44,DUSP1,GADD45B,IL18,IL6,RCAN1,RIPK2,TNFRSF21	8
Embryonic Development, Organismal Development	morphogenesis	morphogenesis of face	0.00378			CSRNP1,DKK1,IQCJ-SCHIP1,NOG,TFAP2A,TIPARP	6
Cell Morphology	abnormal morphology	abnormal morphology of lymphocytes	0.00379			B3GNT5,BCL2L11,BTRC,CBLB,CD274,ETS1,ID2,ID3,IFNGR1,IL18,IL6,LYN,PTPRJ,RCAN1,SERPINB9,TXNIP	16
Cell Death	anoikis	anoikis of RPE cells	0.004			BCL2L1,PLAU,PLAUR	3
Connective Tissue Disorders, Inflammatory Disease, Skeletal and Muscular Disorders	pseudogout	pseudogout	0.004			IL1B,IL6,VEGFA	3
Cell Morphology, Connective Tissue Development and Function, Skeletal and Muscular System Development and Function	surface area	surface area of osteoclasts	0.004			IL6,LIF,TOB1	3
Metabolic Disease, Renal and Urological Disease	albuminuria	albuminuria	0.00408			CCL2,HBEGF,ICAM1,IL6,LYN,MYO1E,PDGFB,SGK1,THBD	9
Cell Cycle, Renal and Urological System Development and Function	cell cycle progression	cell cycle progression of kidney cell lines	0.00408			ETS1,PLK1,SMAD3,TP53INP1,ZBTB5	5
Cell Morphology	morphology	morphology of leukocytes	0.00452			ARID4A,B3GNT5,BCL2L11,BTRC,CBLB,CCND1,CD274,CSF1,EGR1,ETS1,ETS2,HOXA5,ICAM1,ID2,ID3,IFNGR1,IL18,IL4R,IL6,IL7R,LIF,LYN,MXD1,PTPRJ,RCAN1,SERPINB9,TXNIP	27
Cell Morphology	morphology	morphology of mononuclear leukocytes	0.00496			B3GNT5,BCL2L11,BTRC,CBLB,CD274,CSF1,ETS1,ID2,ID3,IFNGR1,IL18,IL6,IL7R,LYN,PTPRJ,RCAN1,SERPINB9,TXNIP	18
Tumor Morphology	inhibition	inhibition of malignant tumor	0.00541			BTRC,CCL2,IL6,mir-31,NT5E,TNFSF10	6
Cell Death, Cellular Development, Digestive System Development and Function, Hepatic System Development and Function, Organ Morphology	regeneration	regeneration of liver cells	0.00576			CLCF1,IL11,IL6,LIF	4
Cancer, Reproductive System Disease	endometrial carcinoma	endometrial carcinoma	0.0058			AURKA,BUB1B,CSF1,CST6,DKK1,ESPL1,ETV5,EXO1,F2RL1,GAL,HMMR,IL18,IL6,KIF2C,KRT18,KRT81,let-7,MICB,mir-181,mir-221,mir-30,PLAUR,PLK1,PTCH1,SERPINB8,TAGLN,TFAP2A,TGFA,TRIM16,TTK,WNT7A	31
Cellular Function and Maintenance, Hematological System Development and Function	function	function of myeloid cells	0.00602			CCL2,CSF1,EGR1,F3,FOS,ICAM1,IL18,IL1B,IL4R,IL6,LYN,NFKB1,PLAT,PLAU,PLAUR,RIPK2,SERPINB1,TANK,TGFB2,ZFP36	20
Cell Morphology	morphology	morphology of lymphocytes	0.0069			B3GNT5,BCL2L11,BTRC,CBLB,CD274,ETS1,ID2,ID3,IFNGR1,IL18,IL6,IL7R,LYN,PTPRJ,RCAN1,SERPINB9,TXNIP	17
Cancer, Reproductive System Disease	endometrial cancer	endometrial cancer	0.00721			AURKA,BUB1B,CST6,DKK1,ESPL1,EXO1,F2RL1,GAL,HMMR,IL18,IL6,KIF2C,KRT18,KRT81,let-7,MICB,mir-181,mir-221,mir-30,PLAUR,PLK1,SERPINB8,TAGLN,TFAP2A,TGFA,TRIM16,TTK,WNT7A	28
Gene Expression	binding	binding of C/ebp beta binding site	0.00778			IL1B,IL6,SMAD4	3
Cancer, Immunological Disease	development	development of B-cell non-Hodgkin lymphoma	0.00778			BCL6,IFNGR1,IL6	3
Cell Death, Gastrointestinal Disease, Hepatic System Disease	hepatic necrosis	hepatic necrosis	0.00778			F3,IFNGR1,SERPINE1	3
Cardiovascular Disease, Neurological Disease	leakage	leakage of blood-brain barrier	0.00778			IL1B,PLAT,VEGFA	3
Cellular Movement	migration	migration of colon carcinoma cells	0.00778			F3,IL6,TGFA	3
Cell-To-Cell Signaling and Interaction, Cellular Growth and Proliferation, Renal and Urological System Development and Function	stimulation	stimulation of mesangial cells	0.00778			EDN1,HBEGF,IL1B	3
Cell Death	anoikis	anoikis of epithelial cells	0.0079			BCL2L1,PLAU,PLAUR,TGM2	4
Organismal Injury and Abnormalities, Renal and Urological Disease	damage	damage of tubulointerstitium	0.0079			EDN1,HBEGF,PLAUR,SERPINE1	4
Cell Cycle	cell cycle progression	cell cycle progression of carcinoma cell lines	0.00794			AURKA,DNAJB4,DUSP1,LIF,NR4A1	5
Cell Morphology, Embryonic Development	morphology	morphology of embryonic cell lines	0.00794			ATF3,JUN,MAP2K3,PLAUR,SERPINE1	5
Cancer, Hematological Disease, Immunological Disease	B-cell leukemia	B-cell leukemia	0.00845			BCL2L1,BCL6,CCL2,CCND1,DLEU1,IL1B,IL6,IL7R,ITGA2,LYN,mir-15,mir-29,MIR17HG	13
Tumor Morphology	invasion	invasion of malignant tumor	0.0085			EDN1,ETS1,ICAM1,PLAU,PLAUR,SERPINE1,TGFA	7

## Sheet: S9
IPA Down Stream Analysis Activity Extraction
S9 cells
Categories	Functions	Diseases or Functions Annotation	p-Value	Predicted Activation State	Activation z-score	Molecules	# Molecules
Cardiovascular System Development and Function, Organ Morphology	abnormal morphology	abnormal morphology of ventricular wall	0.00126			ADM,BCL6,CITED2,IL6,JUN	5
Cardiovascular System Development and Function, Organismal Development, Tissue Morphology	abnormal morphology	abnormal morphology of blood vessel	0.00164			ADM,CITED2,EDN1,IL6,JUN,MYC,PTGER4	7
Lymphoid Tissue Structure and Development, Organ Morphology	abnormal morphology	abnormal morphology of spleen	0.00242			BCL6,CITED2,FOS,MYC,NFKBIA,SKIL,ZFP36	7
Cardiovascular System Development and Function, Organ Morphology	abnormal morphology	abnormal morphology of heart ventricle	0.00283			BCL6,CITED2,EDN1,IL6,PTGER4	5
Hematological System Development and Function, Tissue Development	accumulation	accumulation of blood cells	1.5e-07		0.816	CCL2,CXCL2,CXCL8,DUSP1,EDN1,EGR1,F3,IER3,IL6,MYC,NR4A1,PTX3	12
Tissue Development	accumulation	accumulation of cells	2.85e-07		1.606	CCL2,CXCL2,CXCL8,DUSP1,EDN1,EGR1,F3,IER3,IL6,MYC,NR4A1,PTX3,RHOB	13
Hematological System Development and Function, Immune Cell Trafficking, Inflammatory Response, Tissue Development	accumulation	accumulation of leukocytes	8.02e-07		0.816	CCL2,CXCL2,CXCL8,DUSP1,EDN1,EGR1,F3,IER3,IL6,NR4A1,PTX3	11
Hematological System Development and Function, Immune Cell Trafficking, Inflammatory Response, Tissue Development	accumulation	accumulation of phagocytes	3.67e-06		0.42	CCL2,CXCL2,CXCL8,EDN1,EGR1,F3,NR4A1,PTX3	8
Hematological System Development and Function, Immune Cell Trafficking, Inflammatory Response, Tissue Development	accumulation	accumulation of neutrophils	6.82e-06		1.758	CXCL2,CXCL8,EDN1,EGR1,F3,PTX3	6
Hematological System Development and Function, Immune Cell Trafficking, Inflammatory Response, Tissue Development	accumulation	accumulation of granulocytes	7.55e-06		1.795	CCL2,CXCL2,CXCL8,EDN1,EGR1,F3,PTX3	7
Hematological System Development and Function, Immune Cell Trafficking, Inflammatory Response, Tissue Development	accumulation	accumulation of myeloid cells	1.37e-05		0.615	CCL2,CXCL2,CXCL8,EDN1,EGR1,F3,NR4A1,PTX3	8
Gene Expression	activation	activation of DNA endogenous promoter	0.000123		1.582	ANKRD1,BCL6,CEBPD,CITED2,EDN1,EGR1,FOS,FOSB,IL6,JUN,KLF4,MYC,NFIL3,NFKBIA,NR4A1,NR4A2,SIK1,SKIL	18
Antigen Presentation, Cell-To-Cell Signaling and Interaction, Hematological System Development and Function, Immune Cell Trafficking, Inflammatory Response	activation	activation of macrophages	0.000127		0.64	ATF3,CCL2,CXCL8,EDN1,IL6,KLF4,NFIL3	7
Cell-To-Cell Signaling and Interaction, Nervous System Development and Function	activation	activation of astrocytes	0.000327			CXCL8,EDN1,IL6,SERPINE1	4
Cell-To-Cell Signaling and Interaction	activation	activation of cells	0.000842		0.465	ATF3,CCL2,CXCL2,CXCL8,DUSP1,EDN1,F3,FOS,GADD45A,IL6,KLF4,NFIL3,NR4A1,PTGER4,SERPINE1	15
Cell-To-Cell Signaling and Interaction, Nervous System Development and Function	activation	activation of neuroglia	0.00117		0.277	CCL2,CXCL8,EDN1,IL6,SERPINE1	5
Cardiovascular System Development and Function, Cell-To-Cell Signaling and Interaction	activation	activation of endothelial cells	0.00154		-0.147	EDN1,F3,IL6,NR4A1	4
Cell-To-Cell Signaling and Interaction, Hematological System Development and Function	activation	activation of blood cells	0.00234		0.791	ATF3,CCL2,CXCL8,DUSP1,EDN1,F3,FOS,GADD45A,IL6,KLF4,NFIL3,PTGER4	12
Cell-To-Cell Signaling and Interaction, Hematological System Development and Function, Immune Cell Trafficking, Inflammatory Response	activation	activation of leukocytes	0.00281		1.243	ATF3,CCL2,CXCL8,DUSP1,EDN1,FOS,GADD45A,IL6,KLF4,NFIL3,PTGER4	11
Cell Death	activation-induced cell death	activation-induced cell death	0.00275		-0.152	ADM,MYC,NR4A1,TNFAIP3	4
Inflammatory Response	acute inflammatory response	acute inflammatory response	0.00216			CXCL2,CXCL8,IL6	3
Inflammatory Disease, Organismal Injury and Abnormalities, Respiratory Disease	acute respiratory distress syndrome	acute respiratory distress syndrome	0.000421			CXCL8,F3,IL6,SERPINE1	4
Cell-To-Cell Signaling and Interaction, Tissue Development	adhesion	adhesion of blood cells	0.000244		0.125	CCL2,CXCL2,CXCL8,F3,IL6,MYC,NFKBIA,PTGER4,PTX3,RHOB	10
Cell-To-Cell Signaling and Interaction, Tissue Development	adhesion	adhesion of tumor cell lines	0.000348		1.617	CCL2,CXCL2,CXCL8,CYR61,EGR1,FOS,IL6,SERPINE1	8
Cell-To-Cell Signaling and Interaction, Hematological System Development and Function, Immune Cell Trafficking, Inflammatory Response, Tissue Development	adhesion	adhesion of phagocytes	0.000443		0.451	CCL2,CXCL2,CXCL8,F3,IL6,RHOB	6
Cell-To-Cell Signaling and Interaction, Hematological System Development and Function, Immune Cell Trafficking, Tissue Development	adhesion	adhesion of immune cells	0.000557		0.573	CCL2,CXCL2,CXCL8,F3,IL6,MYC,NFKBIA,PTGER4,RHOB	9
Cellular Development, Connective Tissue Development and Function	adipogenesis	adipogenesis of cells	0.000502		-1.216	CEBPD,FOSB,IL6,NR4A1,NR4A2	5
Cellular Development, Connective Tissue Development and Function	adipogenesis	adipogenesis of adipocytes	0.00162			CEBPD,FOSB,IL6	3
Gastrointestinal Disease, Hepatic System Disease, Inflammatory Disease	alcoholic hepatitis	alcoholic hepatitis	0.000242			CCL2,CXCL2,CXCL8,IL6	4
Cardiovascular System Development and Function	angiogenesis	angiogenesis	2.05e-07		0.984	ADAMTS1,ADM,BTG1,CCL2,CITED2,CXCL8,CYR61,EDN1,F3,IL6,JUN,let-7,MYC,NR4A1,PTX3,RHOB,SERPINE1,SPRY2	18
Cardiovascular System Development and Function, Embryonic Development, Organismal Development, Tissue Development	angiogenesis	angiogenesis of chorioallantoic membrane	0.00199			ADAMTS1,PTX3,SERPINE1	3
Cell Death	apoptosis	apoptosis of tumor cell lines	1.02e-13		0.063	ADM,ANKRD1,ATF3,BCL6,CEBPD,CXCL8,CYR61,DUSP1,EDN1,EGR1,FOS,FOSB,GADD45A,IER3,IL6,JUN,KLF4,let-7,mir-15,MYC,NFIL3,NFKBIA,NR4A1,NR4A2,PMEPA1,PPP1R15A,RHOB,SAT1,SERPINE1,SGK1,SPRY2,TNFAIP3	32
Cell Death	apoptosis	apoptosis	1.42e-13		-0.951	ADM,ANKRD1,ATF3,BCL6,BLID,BTG1,CCL2,CEBPD,CITED2,CXCL2,CXCL8,CYR61,DUSP1,DUSP10,DUSP6,EDN1,EGR1,F3,FOS,FOSB,GADD45A,IER3,IL6,JUN,KLF4,let-7,mir-15,MYC,NFIL3,NFKBIA,NR4A1,NR4A2,PMEPA1,PPP1R15A,PTGER4,RHOB,SAT1,SERPINE1,SGK1,SKIL,SLC2A3,SPRY2,TNFAIP3,TRIB1,ZFP36	45
Cell Death	apoptosis	apoptosis of breast cancer cell lines	8.71e-05	Decreased	-2.011	ADM,CYR61,DUSP1,GADD45A,IER3,JUN,mir-15,NFKBIA,SGK1	9
Cell Death	apoptosis	apoptosis of leukocytes	9.79e-09		-0.451	ATF3,BTG1,CCL2,CXCL2,CXCL8,EGR1,FOS,IER3,IL6,JUN,KLF4,MYC,NFKBIA,NR4A1,PTGER4,SKIL,TNFAIP3	17
Cell Death	apoptosis	apoptosis of hepatoma cell lines	1.93e-07		0.068	ANKRD1,FOS,FOSB,IL6,let-7,MYC,NFKBIA,NR4A1,PMEPA1	9
Cell Death	apoptosis	apoptosis of endothelial cells	3.25e-07		-1.396	ADM,ATF3,CXCL8,DUSP6,EDN1,MYC,NFKBIA,RHOB,SERPINE1,TNFAIP3	10
Cell Death, Tumor Morphology	apoptosis	apoptosis of tumor cells	3.31e-07		-0.078	GADD45A,IL6,JUN,mir-15,MYC,NFKBIA,NR4A1,NR4A2,RHOB,SERPINE1,SPRY2,TRIB1	12
Cell Death	apoptosis	apoptosis of phagocytes	6.1e-06		0.072	ATF3,BTG1,CCL2,CXCL2,CXCL8,IL6,NFKBIA,PTGER4,TNFAIP3	9
Cell Death	apoptosis	apoptosis of breast cell lines	6.1e-06		0.509	CEBPD,FOS,JUN,MYC,NFKBIA,SGK1	6
Cell Death, Tumor Morphology	apoptosis	apoptosis of cancer cells	1.03e-05		-0.807	IL6,JUN,mir-15,MYC,NFKBIA,NR4A1,NR4A2,SPRY2,TRIB1	9
Cell Death	apoptosis	apoptosis of leukemia cell lines	1.33e-05		0.953	CEBPD,DUSP1,IL6,JUN,KLF4,mir-15,MYC,NFIL3,NFKBIA,TNFAIP3	10
Cell Death	apoptosis	apoptosis of epithelial cell lines	2.02e-05		1.14	ATF3,BCL6,CEBPD,FOS,IER3,JUN,MYC,PPP1R15A,SGK1	9
Cell Death	apoptosis	apoptosis of connective tissue cells	2.19e-05		1.255	ADM,ATF3,CXCL8,DUSP1,JUN,MYC,NFKBIA,NR4A1,RHOB,SERPINE1	10
Cell Death	apoptosis	apoptosis of cervical cancer cell lines	3.39e-05		0.378	FOS,GADD45A,IER3,IL6,JUN,MYC,NR4A1,NR4A2,SGK1	9
Cell Death	apoptosis	apoptosis of fibroblast cell lines	7.13e-05		1.499	ATF3,BCL6,BLID,CYR61,EGR1,IER3,JUN,MYC,RHOB,TNFAIP3	10
Cell Death	apoptosis	apoptosis of fibroblasts	9.93e-05		1.65	ATF3,DUSP1,JUN,MYC,NFKBIA,NR4A1,RHOB,SERPINE1	8
Cell Death	apoptosis	apoptosis of mononuclear leukocytes	0.000145		-0.906	EGR1,FOS,IER3,IL6,JUN,KLF4,MYC,NFKBIA,NR4A1,SKIL	10
Cell Death	apoptosis	apoptosis of prostate cancer cell lines	0.000164		0.709	EDN1,EGR1,FOS,GADD45A,IL6,MYC,NR4A1	7
Cell Death	apoptosis	apoptosis of lung cancer cell lines	0.000242		0	DUSP1,GADD45A,IL6,mir-15,MYC,PMEPA1,RHOB	7
Cell Death	apoptosis	apoptosis of myeloid cells	0.000263		-0.456	BTG1,CCL2,CXCL2,CXCL8,IL6,MYC,NFKBIA	7
Cell Death	apoptosis	apoptosis of glomerular cells	0.000263		0	ATF3,DUSP1,EDN1,mir-15	4
Cell Death	apoptosis	apoptosis of lymphocytes	0.000527		-1.181	EGR1,FOS,IER3,IL6,JUN,MYC,NFKBIA,NR4A1,SKIL	9
Cell Death	apoptosis	apoptosis of T lymphocytes	0.000614		-0.981	EGR1,FOS,IER3,IL6,JUN,MYC,NFKBIA,NR4A1	8
Cell Death	apoptosis	apoptosis of melanoma cell lines	0.000644		1.079	EGR1,GADD45A,MYC,PPP1R15A,SAT1	5
Cell Death	apoptosis	apoptosis of carcinoma cell lines	0.000741		-1.131	DUSP1,IL6,mir-15,PMEPA1,RHOB,SPRY2	6
Cell Death	apoptosis	apoptosis of kidney cell lines	0.000831		1.016	BCL6,BLID,F3,FOS,IER3,MYC,PPP1R15A	7
Cell Death	apoptosis	apoptosis of colon cancer cell lines	0.000852		0.502	ATF3,EDN1,GADD45A,MYC,PMEPA1,PPP1R15A,SGK1	7
Cell Death, Tumor Morphology	apoptosis	apoptosis of leukemia cells	0.00142		-1.177	IL6,mir-15,NFKBIA,TRIB1	4
Cell Death	apoptosis	apoptosis of neutrophils	0.00162		-0.749	CCL2,CXCL2,CXCL8,IL6	4
Cell Death	apoptosis	apoptosis of B lymphocytes	0.00176		-0.718	IL6,MYC,NFKBIA,NR4A1,SKIL	5
Cell Death	apoptosis	apoptosis of T-cell hybrid cells	0.00178			MYC,NR4A1,TNFAIP3	3
Cell Death	apoptosis	apoptosis of hematopoietic progenitor cells	0.00205		0.403	EGR1,FOS,IL6,JUN,MYC,NR4A1	6
Cell Death	apoptosis	apoptosis of thymocytes	0.00254		-0.108	EGR1,FOS,JUN,MYC,NR4A1	5
Cell Death	apoptosis	apoptosis of lymphoblastoid cell lines	0.00292			IL6,MYC,NFKBIA	3
Cell Death	apoptosis	apoptosis of epithelial cells	0.00303		-0.072	CXCL8,EDN1,JUN,MYC,NFKBIA,NR4A1	6
Cardiovascular Disease	arterial occlusive disease	arterial occlusive disease	1.69e-05			CCL2,CXCL2,EDN1,EGR1,FOS,FOSB,IL6,JUN,KLF4,PTGER4,SERPINE1,ZFP36	12
Connective Tissue Disorders, Inflammatory Disease, Skeletal and Muscular Disorders	arthritis	arthritis	0.000249		-0.473	ADAMTS1,ADM,BCL6,CCL2,CXCL2,CXCL8,DUSP1,FOS,FOSB,IL6,NFKBIA,NR4A1,NR4A2,PTGER4,TNFAIP3,ZFP36,ZNRD1-AS1	17
Connective Tissue Disorders, Inflammatory Disease, Skeletal and Muscular Disorders	arthritis	initiation of arthritis	0.00036			CCL2,IL6	2
Cardiovascular Disease	atherosclerosis	atherosclerosis	7.19e-05			CCL2,CXCL2,EDN1,EGR1,FOS,FOSB,IL6,JUN,KLF4,SERPINE1,ZFP36	11
Cardiovascular Disease	atherosclerotic lesion	atherosclerotic lesion	1.47e-07		-1.109	CCL2,CXCL2,EGR1,F3,NFKBIA,NR4A1,PTX3,SERPINE1,TNFAIP3,ZFP36	10
Dermatological Diseases and Conditions, Immunological Disease, Inflammatory Disease	atopic dermatitis	atopic dermatitis	0.000925			CXCL8,DUSP1,DUSP10,GADD45A,JUN,NR4A2,TNFAIP3,ZFP36	8
Cell-To-Cell Signaling and Interaction, Cellular Movement, Hematological System Development and Function, Immune Cell Trafficking	attraction	attraction of effector lymphocytes	0.00275			CCL2,CXCL8	2
Immunological Disease	autoimmune disease	autoimmune disease	2.33e-06		0.606	ADM,BCL6,CCL2,CXCL2,CXCL8,DUSP1,DUSP10,EDN1,F3,FOS,FOSB,GADD45A,HIST1H4A (includes others),IL6,JUN,KLF4,NFKBIA,NR4A1,NR4A2,PTGER4,TNFAIP3,ZFP36,ZNRD1-AS1	23
Cancer, Hematological Disease, Immunological Disease	B-cell leukemia	B-cell leukemia	0.000453			BCL6,CCL2,CXCL8,IL6,mir-15,MYC	6
Cancer, Hematological Disease	B-cell non-Hodgkin's disease	B-cell non-Hodgkin's disease	3.95e-05			BCL6,BTG1,IL6,mir-15,MYC,SGK1,SKIL,TNFAIP3	8
Cancer	benign tumor	benign tumor	0.000767			ADM,CEBPD,CYR61,DUSP1,EGR1,FOS,GADD45A,IL6,JUN,let-7,mir-15,MYC,SERPINE1	13
Gene Expression	binding	binding of protein binding site	1.01e-05		-0.375	CEBPD,CXCL8,EDN1,EGR1,FOS,IER3,IL6,JUN,MYC,NFKBIA,RHOB	11
Gene Expression	binding	binding of DNA	1.97e-05		-0.497	CEBPD,CXCL8,EDN1,EGR1,FOS,FOSB,IER3,IL6,JUN,MYC,NFKBIA,NR4A1,RHOB,TNFAIP3	14
Cardiovascular System Development and Function, Cell-To-Cell Signaling and Interaction	binding	binding of endothelial cells	0.0002		0.391	CCL2,CXCL8,F3,IL6,NR4A1,SERPINE1	6
Gene Expression	binding	binding of gene	0.000553			CEBPD,FOSB,JUN	3
Gene Expression	binding	binding of NFkB binding site	0.00154		0.169	CXCL8,FOS,IER3,JUN,NFKBIA	5
Cell-To-Cell Signaling and Interaction	binding	binding of cells	0.0021		-0.017	CCL2,CXCL2,CXCL8,CYR61,F3,IL6,NR4A1,PTX3,RHOB,SERPINE1	10
Cardiovascular System Development and Function	binding	binding of microvessel	0.00275			CXCL2,CXCL8	2
Cardiovascular System Development and Function	blood pressure	blood pressure	0.000984		0.922	ADM,DUSP1,EDN1,IER3,IL6,RGS2,SERPINE1,SGK1	8
Cancer, Skeletal and Muscular Disorders	bone cancer	bone cancer	5.15e-05		1.954	EDN1,FOS,IL6,JUN,MYC,SERPINE1	6
Cell Morphology, Cellular Assembly and Organization, Cellular Development, Cellular Function and Maintenance, Nervous System Development and Function, Tissue Development	branching	branching of neurons	0.00178			IL6,JUN,NFKBIA	3
Cell Morphology, Cellular Development	branching	branching of cells	0.00246		-0.634	ADM,CYR61,IL6,JUN,NFKBIA	5
Cancer, Reproductive System Disease	breast cancer	breast cancer	4.05e-12			ADAMTS1,ATF3,BLID,C9orf3,CCL2,CEBPD,CXCL2,CYR61,DUSP1,EDN1,EGR1,FOS,FOSB,IER3,IL6,JUN,KLF4,let-7,mir-15,MYC,NFIL3,NR4A1,NR4A2,RGS2,RHOB,SIK1,TRIB1,ZFP36	28
Nutritional Disease, Organismal Injury and Abnormalities	cachexia	cachexia	0.000616		-0.192	IL6,MYC,SKIL,TNFAIP3,ZFP36	5
Cancer	cancer	cancer	5.63e-09	Increased	3.62	ADAMTS1,ADM,ATF3,BCL6,BLID,BTG1,C9orf3,CCL2,CEBPD,CXCL2,CXCL8,CYR61,DUSP1,DUSP6,EDN1,EGR1,F3,FOS,FOSB,GADD45A,HIST1H4A (includes others),IER3,IL6,JUN,KLF4,let-7,mir-15,mir-32,MYC,NFIL3,NFKBIA,NR4A1,NR4A2,PTGER4,PTX3,RGS2,RHOB,SAT1,SERPINE1,SGK1,SIK1,SKIL,SLC2A3,TNFAIP3,TRIB1,ZFP36	46
Cancer	cancer	cancer of cells	7.85e-06		1.732	ATF3,CCL2,CXCL2,F3,MYC,NFKBIA,RHOB,SERPINE1	8
Cancer	cancer	cancer of tumor cell lines	0.000502			ATF3,CCL2,F3,MYC,NFKBIA	5
Cancer	carcinoma	carcinoma	2.33e-09		1.867	ADAMTS1,ADM,ATF3,BLID,C9orf3,CCL2,CEBPD,CXCL2,CXCL8,CYR61,DUSP1,DUSP6,EDN1,EGR1,F3,FOS,FOSB,GADD45A,HIST1H4A (includes others),IER3,IL6,JUN,KLF4,let-7,mir-15,mir-32,MYC,NFIL3,NFKBIA,NR4A1,NR4A2,PTGER4,PTX3,RGS2,RHOB,SAT1,SERPINE1,SGK1,SIK1,SLC2A3,TRIB1,ZFP36	42
Cell Cycle	cell cycle progression	cell cycle progression	1.09e-08		1.72	ADM,ATF3,BCL6,CXCL8,CYR61,DUSP1,EDN1,EGR1,FOS,GADD45A,IER3,IL6,JUN,let-7,mir-15,MYC,NFKBIA,NR4A1,NR4A2,PPP1R15A,RHOB,SGK1,SIK1,SKIL,SPRY2	25
Cell Cycle	cell cycle progression	arrest in cell cycle progression	4.43e-06			ATF3,BCL6,CXCL8,GADD45A,IL6,mir-15,MYC,NFKBIA,NR4A1,NR4A2,PPP1R15A,SKIL	12
Cell Cycle	cell cycle progression	cell cycle progression of tumor cell lines	2.43e-05		0.677	BCL6,DUSP1,EGR1,IER3,IL6,let-7,mir-15,MYC,NR4A1	9
Cell Cycle	cell cycle progression	arrest in cell cycle progression of neuronal hybrid cells	0.00036			NR4A1,NR4A2	2
Cell Cycle	cell cycle progression	arrest in cell cycle progression of lymphocytes	0.00102			BCL6,MYC,SKIL	3
Cell Cycle, Humoral Immune Response	cell cycle progression	arrest in cell cycle progression of B lymphocytes	0.0021			BCL6,MYC	2
Cell Cycle, Connective Tissue Development and Function	cell cycle progression	arrest in cell cycle progression of fibroblasts	0.00216			GADD45A,MYC,SKIL	3
Cell Death	cell death	cell death of tumor cell lines	3.23e-14		0.257	ADM,ANKRD1,ATF3,BCL6,BTG1,CCL2,CEBPD,CXCL8,CYR61,DUSP1,EDN1,EGR1,FOS,FOSB,GADD45A,IER3,IL6,JUN,KLF4,let-7,mir-15,MYC,NABP1,NFIL3,NFKBIA,NR4A1,NR4A2,PMEPA1,PPP1R15A,RHOB,SAT1,SERPINE1,SGK1,SPRY2,TNFAIP3	35
Cell Death	cell death	cell death	1.24e-09		0.016	ADM,ANKRD1,ATF3,BCL6,BLID,BTG1,CCL2,CEBPD,CITED2,CXCL2,CXCL8,CYR61,DUSP1,DUSP10,DUSP6,EDN1,EGR1,F3,FOS,FOSB,GADD45A,IER3,IL6,JUN,KLF4,let-7,mir-15,MYC,NABP1,NFIL3,NFKBIA,NR4A1,NR4A2,PMEPA1,PPP1R15A,PTGER4,RHOB,SAT1,SERPINE1,SGK1,SKIL,SLC2A3,SPRY2,TNFAIP3,TRIB1,ZFP36	46
Cell Death	cell death	cell death of immune cells	3.89e-08		0.004	ATF3,BCL6,BTG1,CCL2,CXCL2,CXCL8,EGR1,FOS,IER3,IL6,JUN,KLF4,MYC,NFIL3,NFKBIA,NR4A1,PTGER4,SKIL,TNFAIP3	19
Cell Death	cell death	cell death of endothelial cells	6.9e-08		-1.607	ADM,ATF3,CXCL8,DUSP6,EDN1,IL6,MYC,NFKBIA,RHOB,SERPINE1,TNFAIP3	11
Cell Death, Tumor Morphology	cell death	cell death of tumor cells	4.8e-07		0.368	CXCL8,GADD45A,IL6,JUN,mir-15,MYC,NFKBIA,NR4A1,NR4A2,RHOB,SERPINE1,SPRY2,TRIB1	13
Cell Death	cell death	cell death of phagocytes	1.54e-06		0.362	ATF3,BTG1,CCL2,CXCL2,CXCL8,IL6,NFKBIA,NR4A1,PTGER4,TNFAIP3	10
Cell Death	cell death	cell death of connective tissue cells	2.25e-06		1.253	ADM,ATF3,BCL6,BLID,CXCL8,CYR61,DUSP1,EGR1,IER3,JUN,MYC,NFKBIA,NR4A1,RHOB,SERPINE1,TNFAIP3	16
Cell Death	cell death	cell death of epithelial cells	5.25e-06		0.753	ATF3,BCL6,CEBPD,CXCL8,EDN1,FOS,IER3,JUN,MYC,NFKBIA,NR4A1,PPP1R15A,SGK1	13
Cell Death	cell death	cell death of leukemia cell lines	5.53e-06		1.318	BTG1,CEBPD,DUSP1,IL6,JUN,KLF4,mir-15,MYC,NFIL3,NFKBIA,TNFAIP3	11
Cell Death, Tumor Morphology	cell death	cell death of cancer cells	1.4e-05		-0.353	CXCL8,IL6,JUN,mir-15,MYC,NFKBIA,NR4A1,NR4A2,SPRY2,TRIB1	10
Cell Death	cell death	cell death of kidney cells	1.46e-05		0.835	ATF3,BCL6,BLID,DUSP1,EDN1,F3,FOS,IER3,mir-15,MYC,PPP1R15A	11
Cell Death	cell death	cell death of cervical cancer cell lines	3.39e-05		0.689	FOS,GADD45A,IER3,IL6,JUN,MYC,NABP1,NR4A1,NR4A2,SGK1	10
Cell Death	cell death	cell death of carcinoma cell lines	3.39e-05		-0.781	DUSP1,IL6,JUN,mir-15,MYC,PMEPA1,RHOB,SPRY2	8
Cell Death	cell death	cell death of prostate cancer cell lines	4.43e-05		1.072	CCL2,EDN1,EGR1,FOS,GADD45A,IL6,MYC,NR4A1	8
Cell Death	cell death	cell death of lung cancer cell lines	7.58e-05		0	DUSP1,GADD45A,IL6,JUN,mir-15,MYC,PMEPA1,RHOB	8
Cell Death	cell death	cell death of myeloid cells	7.58e-05		-0.038	BTG1,CCL2,CXCL2,CXCL8,IL6,MYC,NFKBIA,NR4A1	8
Cell Death	cell death	cell death of melanoma cell lines	0.000107		0.713	CXCL8,EGR1,GADD45A,MYC,PPP1R15A,SAT1	6
Cell Death	cell death	cell death of muscle	0.0016		-1.658	ADM,ANKRD1,BCL6,CXCL8,DUSP6,EDN1,IL6,TNFAIP3	8
Cell Death	cell death	cell death of liver cells	0.00242		-0.799	ADM,FOS,IER3,IL6,JUN,MYC	6
Cell Death	cell death	cell death of antigen presenting cells	0.00317		1.982	BTG1,NFKBIA,NR4A1,PTGER4,TNFAIP3	5
Cell Death	cell death	cell death of hematopoietic cell lines	0.0034		1.206	IL6,JUN,MYC,NFKBIA,NR4A1,TNFAIP3	6
Cellular Movement, Skeletal and Muscular System Development and Function	cell movement	cell movement of smooth muscle cells	7.75e-09		1.403	ADM,ATF3,CCL2,CXCL8,DUSP1,F3,IL6,MYC,PTGER4,SERPINE1,TRIB1	11
Cellular Movement	cell movement	cell movement of tumor cells	8.29e-07		-0.943	CCL2,CXCL8,DUSP1,F3,IL6,KLF4,RHOB,SERPINE1,SPRY2	9
Cellular Movement	cell movement	cell movement of cancer cells	1.79e-06		-0.647	CCL2,CXCL8,DUSP1,F3,IL6,KLF4,SERPINE1,SPRY2	8
Cellular Movement	cell movement	cell movement	1.88e-06		0.15	ADAMTS1,ADM,ATF3,CCL2,CITED2,CXCL2,CXCL8,CYR61,DUSP1,DUSP6,EDN1,EGR1,F3,FOS,GADD45A,IL6,JUN,KLF4,MYC,NFKBIA,NR4A2,PTGER4,PTX3,RHOB,SERPINE1,SKIL,SPRY2,TNFAIP3,TRIB1	29
Cellular Movement, Hematological System Development and Function, Immune Cell Trafficking, Inflammatory Response	cell movement	cell movement of neutrophils	2.87e-05		-0.404	ADM,CCL2,CXCL2,CXCL8,DUSP1,EDN1,IL6,NFKBIA,SERPINE1,TNFAIP3	10
Cellular Movement, Hematological System Development and Function, Immune Cell Trafficking	cell movement	cell movement of granulocytes	3.74e-05		-0.665	ADM,CCL2,CXCL2,CXCL8,DUSP1,EDN1,F3,IL6,NFKBIA,SERPINE1,TNFAIP3	11
Cellular Movement, Skeletal and Muscular System Development and Function	cell movement	cell movement of vascular smooth muscle cells	9.56e-05		0.769	ADM,ATF3,CXCL8,IL6,SERPINE1,TRIB1	6
Cellular Movement, Hematological System Development and Function, Immune Cell Trafficking	cell movement	cell movement of myeloid cells	0.000165		-0.409	ADM,CCL2,CXCL2,CXCL8,DUSP1,EDN1,F3,IL6,NFKBIA,RHOB,SERPINE1,TNFAIP3	12
Cellular Movement	cell movement	cell movement of tumor cell lines	0.000359		1.175	CCL2,CXCL2,CXCL8,CYR61,EDN1,EGR1,FOS,IL6,JUN,KLF4,RHOB,SERPINE1,SPRY2	13
Cellular Movement, Hematological System Development and Function, Immune Cell Trafficking, Inflammatory Response	cell movement	cell movement of phagocytes	0.000693		-0.196	ADM,CCL2,CXCL2,CXCL8,DUSP1,EDN1,IL6,NFKBIA,RHOB,SERPINE1,TNFAIP3	11
Cellular Movement, Connective Tissue Development and Function	cell movement	cell movement of fibroblasts	0.00118		1.342	CCL2,CYR61,EDN1,FOS,MYC,RHOB	6
Cellular Movement	cell movement	cell movement of ovarian cancer cells	0.0021			DUSP1,IL6	2
Cell Death	cell viability	cell viability	6.04e-07	Increased	2.509	BCL6,CCL2,CEBPD,CXCL8,CYR61,DUSP1,DUSP10,DUSP6,EDN1,FOS,GADD45A,IL6,JUN,mir-15,MYC,NFIL3,NFKBIA,NR4A1,NR4A2,SERPINE1,SGK1,TNFAIP3,ZFP36	23
Cell Death	cell viability	cell viability of connective tissue cells	0.00195	Increased	2	CEBPD,EDN1,FOS,IL6,JUN	5
Cell Death, Embryonic Development	cell viability	cell viability of embryonic cell lines	4.26e-05		1.477	CEBPD,NFKBIA,NR4A1,NR4A2,TNFAIP3	5
Cell Death, Connective Tissue Development and Function	cell viability	cell viability of fibroblast cell lines	8.44e-05		-0.448	BCL6,CEBPD,GADD45A,JUN,MYC,NFKBIA	6
Cell Death	cell viability	cell viability of tumor cell lines	0.000322		1.274	BCL6,CCL2,CEBPD,CXCL8,DUSP1,DUSP10,DUSP6,IL6,mir-15,MYC,NFKBIA,SGK1,ZFP36	13
Cell Death, Renal and Urological System Development and Function	cell viability	cell viability of kidney cell lines	0.00134		0.152	BCL6,CEBPD,NFKBIA,TNFAIP3	4
Cell Death, Embryonic Development	cell viability	cell viability of embryonic stem cell lines	0.00147			NR4A1,NR4A2	2
Cell Death, Hair and Skin Development and Function	cell viability	cell viability of epithelial cell lines	0.00148		0	CEBPD,MYC,NFKBIA,TNFAIP3	4
Cellular Movement, Nervous System Development and Function	chemotaxis	chemotaxis of astrocytes	0.00147			CCL2,IL6	2
Cellular Movement	chemotaxis	chemotaxis of cells	0.00195		0.916	CCL2,CXCL2,CXCL8,CYR61,DUSP6,EDN1,IL6,JUN,SERPINE1,TRIB1	10
Cancer, Hematological Disease, Immunological Disease	chronic B-cell leukemia	chronic B-cell leukemia	0.00107			BCL6,CCL2,CXCL8,IL6,mir-15	5
Cancer, Hematological Disease	chronic leukemia	chronic leukemia	0.00097			BCL6,CCL2,CXCL8,IL6,JUN,mir-15	6
Hematological System Development and Function	coagulation	coagulation	0.00195		-0.757	CXCL8,EDN1,F3,IL6,SERPINE1,SGK1	6
Cancer, Gastrointestinal Disease, Hereditary Disorder	colon cancer	colon cancer	0.00106			ADAMTS1,ATF3,CXCL8,HIST1H4A (includes others),IL6,JUN,MYC,SERPINE1,SGK1,SLC2A3	10
Cellular Growth and Proliferation	colony formation	colony formation of cells	4.05e-07		0.084	ANKRD1,ATF3,CCL2,CYR61,EDN1,EGR1,FOS,GADD45A,IL6,JUN,KLF4,MYC,PPP1R15A,RHOB,SPRY2	15
Cellular Growth and Proliferation	colony formation	colony formation of tumor cell lines	1.13e-06		0.173	ANKRD1,ATF3,CCL2,CYR61,EDN1,EGR1,FOS,GADD45A,IL6,KLF4,MYC	11
Cellular Growth and Proliferation	colony formation	colony formation of leukemia cell lines	0.000771			EGR1,IL6,MYC	3
Cancer, Gastrointestinal Disease	colorectal cancer	colorectal cancer	1.17e-05			ADAMTS1,ATF3,CCL2,CEBPD,CXCL8,CYR61,DUSP6,F3,HIST1H4A (includes others),IL6,JUN,let-7,MYC,PTGER4,PTX3,SERPINE1,SGK1,SLC2A3	18
Lipid Metabolism, Molecular Transport, Small Molecule Biochemistry	concentration	concentration of lipid	0.000174		-0.032	ADM,ATF3,CXCL8,DUSP1,EDN1,EGR1,FOS,IL6,MYC,NR4A1,PTGER4,SAT1,SERPINE1,SGK1,SIK1	15
Lipid Metabolism, Molecular Transport, Small Molecule Biochemistry	concentration	concentration of acylglycerol	0.00118		-1.118	DUSP1,EDN1,EGR1,IL6,MYC,NR4A1,SERPINE1,SIK1	8
Lipid Metabolism, Molecular Transport, Small Molecule Biochemistry	concentration	concentration of fatty acid	0.00272		0.478	CXCL8,DUSP1,EDN1,FOS,MYC,PTGER4,SAT1	7
Lipid Metabolism, Molecular Transport, Small Molecule Biochemistry	concentration	concentration of triacylglycerol	0.00275		-1.698	DUSP1,EGR1,IL6,MYC,NR4A1,SERPINE1,SIK1	7
Cell Cycle, Cell-To-Cell Signaling and Interaction, Cellular Growth and Proliferation	contact growth inhibition	contact growth inhibition	0.000611		-0.984	EGR1,IL6,JUN,mir-15,MYC,PPP1R15A	6
Cell Cycle, Cell-To-Cell Signaling and Interaction, Cellular Growth and Proliferation	contact growth inhibition	contact growth inhibition of tumor cell lines	0.00228		-0.057	EGR1,IL6,mir-15,PPP1R15A	4
Cell Morphology, Renal and Urological System Development and Function	contraction	contraction of mesangial cells	0.00147			EDN1,PTX3	2
Cardiovascular System Development and Function, Tissue Morphology	contraction	contraction of blood vessel	0.00292			EDN1,IL6,RGS2	3
Cellular Growth and Proliferation	cytostasis	cytostasis	5.3e-06		-0.321	BCL6,CYR61,EGR1,IL6,JUN,let-7,mir-15,MYC,NFKBIA,PPP1R15A,SAT1	11
Cellular Growth and Proliferation	cytostasis	cytostasis of tumor cell lines	0.00011		0.448	BCL6,CYR61,EGR1,IL6,let-7,mir-15,PPP1R15A	7
Gastrointestinal Disease, Hepatic System Disease, Organismal Injury and Abnormalities	damage	damage of liver	0.000842		-0.752	ADM,DUSP1,EDN1,EGR1,IL6,SERPINE1	6
Infectious Disease	dengue shock syndrome	dengue shock syndrome	1.01e-05			CXCL8,F3,IL6,SERPINE1	4
Dermatological Diseases and Conditions, Inflammatory Disease	dermatitis	dermatitis	0.00036			CXCL8,DUSP1,DUSP10,GADD45A,JUN,NFKBIA,NR4A1,NR4A2,TNFAIP3,ZFP36	10
Cell-To-Cell Signaling and Interaction	desensitization	desensitization of cells	0.00117			ADM,CCL2,EDN1	3
Tissue Morphology	destruction	destruction of synovial membrane	0.00036			CXCL8,NFKBIA	2
Cardiovascular System Development and Function, Organismal Development	development	development of blood vessel	1.27e-07		1.494	ADAMTS1,ADM,ATF3,BTG1,CCL2,CITED2,CXCL2,CXCL8,CYR61,EDN1,F3,IL6,JUN,MYC,NR4A1,PTX3,RHOB,SERPINE1,SPRY2,TNFAIP3	20
Cancer, Immunological Disease	development	development of non-Hodgkin lymphoma	1.93e-07		1.698	BCL6,EGR1,IER3,IL6,MYC	5
Tissue Development	development	development of cardiovascular tissue	2.08e-06	Increased	2.352	ADAMTS1,ADM,ANKRD1,CXCL2,CXCL8,CYR61,EDN1,F3,IL6,JUN,MYC,NR4A1,SERPINE1	13
Cardiovascular System Development and Function, Cellular Development, Organismal Development, Tissue Development	development	endothelial cell development	2.25e-06	Increased	2.352	ADAMTS1,ADM,CXCL2,CXCL8,CYR61,EDN1,F3,IL6,JUN,MYC,NR4A1,SERPINE1	12
Tissue Development	development	development of epithelial tissue	1.21e-05	Increased	2.101	ADAMTS1,ADM,CXCL2,CXCL8,CYR61,EDN1,F3,IL6,JUN,MYC,NFKBIA,NR4A1,SERPINE1	13
Cancer	development	development of malignant tumor	1.59e-05	Increased	2.39	BCL6,EGR1,IER3,IL6,JUN,MYC,NFKBIA	7
Cancer	development	development of tumor	0.000126	Increased	2.396	BCL6,EGR1,IER3,IL6,JUN,MYC,NFKBIA,SERPINE1	8
Cancer, Immunological Disease	development	development of T-cell non-Hodgkin lymphoma	3.6e-06		1.718	BCL6,EGR1,IER3,MYC	4
Cancer, Immunological Disease	development	development of B-cell non-Hodgkin lymphoma	3.1e-05			BCL6,IL6,MYC	3
Tissue Development	development	development of connective tissue	0.000116		0.297	ADAMTS1,ADM,BCL6,CCL2,CITED2,CYR61,EDN1,FOS,IL6	9
Embryonic Development, Organ Development, Organismal Development, Skeletal and Muscular System Development and Function, Tissue Development	development	development of muscle	0.000205		-0.06	ANKRD1,DUSP1,EDN1,IL6,JUN,NFKBIA,RGS2,SERPINE1,SKIL,SPRY2	10
Cellular Development, Hematological System Development and Function, Hematopoiesis, Lymphoid Tissue Structure and Development	development	development of macrophages	0.000263		0.371	EGR1,FOS,IL6,NFKBIA	4
Cancer, Immunological Disease	development	development of diffuse lymphoma	0.00036			IL6,MYC	2
Cancer, Immunological Disease	development	development of intermediate-grade lymphoma	0.00036			IL6,MYC	2
Cancer, Immunological Disease	development	development of large-cell lymphoma	0.00036			IL6,MYC	2
Cancer	development	development of plasmacytoma	0.00036			IL6,MYC	2
Cellular Development, Hematological System Development and Function, Hematopoiesis	development	development of blood cells	0.00118		0.481	ADM,BCL6,CITED2,EGR1,FOS,IL6,KLF4,NFIL3,NFKBIA,NR4A1,PTGER4,TNFAIP3	12
Cellular Development, Hematological System Development and Function, Hematopoiesis, Lymphoid Tissue Structure and Development	development	development of leukocytes	0.00154		0.477	ADM,BCL6,EGR1,FOS,IL6,KLF4,NFIL3,NFKBIA,NR4A1,PTGER4,TNFAIP3	11
Hematological System Development and Function, Hematopoiesis, Organismal Development, Tissue Development	development	development of blood	0.00154			ADM,BCL6,CITED2,IL6	4
Cancer	development	development of carcinoma	0.0017			IL6,JUN,MYC,NFKBIA	4
Organismal Development	development	development of endocrine gland	0.00226			ADAMTS1,ATF3,CITED2,EGR1,IL6	5
Lymphoid Tissue Structure and Development	development	development of lymphatic system component	0.00275		1.103	BCL6,CCL2,EDN1,EGR1,FOS,FOSB,IL6,NFKBIA	8
Cellular Development, Hematological System Development and Function, Hematopoiesis, Lymphoid Tissue Structure and Development	development	development of mononuclear leukocytes	0.00314		0.524	ADM,BCL6,EGR1,FOS,IL6,KLF4,NFIL3,NR4A1,PTGER4,TNFAIP3	10
Endocrine System Disorders, Gastrointestinal Disease, Metabolic Disease	diabetes mellitus	diabetes mellitus	7.59e-05			CCL2,CEBPD,CXCL8,DUSP1,HIST1H4A (includes others),IL6,JUN,KLF4,MYC,NFKBIA,NR4A1,NR4A2,RHOB,SERPINE1,ZNRD1-AS1	15
Cellular Development, Hematological System Development and Function	differentiation	differentiation of blood cells	9.19e-07		0.368	BCL6,CCL2,CEBPD,CITED2,CXCL8,EGR1,FOS,HIST1H4A (includes others),IL6,JUN,KLF4,MYC,NFIL3,NFKBIA,NR4A1,PTGER4,TNFAIP3,ZFP36	18
Cellular Development, Hematological System Development and Function, Hematopoiesis	differentiation	differentiation of leukocytes	1.05e-06		0.143	BCL6,CCL2,CEBPD,CITED2,CXCL8,EGR1,FOS,IL6,JUN,KLF4,MYC,NFIL3,NFKBIA,NR4A1,PTGER4,TNFAIP3,ZFP36	17
Cellular Development	differentiation	differentiation of cells	1.96e-06		1.278	ADM,ATF3,BCL6,BTG1,CCL2,CEBPD,CITED2,CXCL8,CYR61,DUSP1,EDN1,EGR1,FOS,HIST1H4A (includes others),IL6,JUN,KLF4,MYC,NFIL3,NFKBIA,NR4A1,NR4A2,PTGER4,RGS2,SKIL,SPRY2,TNFAIP3,TOB1,ZFP36	29
Cellular Development	differentiation	differentiation of tumor cell lines	6.1e-06		0.465	BCL6,CEBPD,CYR61,DUSP1,EGR1,FOS,IL6,JUN,KLF4,MYC,PTGER4,SPRY2	12
Cellular Development	differentiation	differentiation of connective tissue cells	7.22e-06		0.916	ADM,CCL2,CEBPD,CXCL8,CYR61,EDN1,FOS,IL6,JUN,KLF4,MYC,PTGER4,RGS2,TOB1	14
Cellular Development, Hematological System Development and Function, Hematopoiesis	differentiation	differentiation of myeloid cells	9.95e-06		0.294	CCL2,CEBPD,CITED2,EGR1,IL6,JUN,KLF4,MYC,NFKBIA,ZFP36	10
Cellular Development, Hematological System Development and Function, Hematopoiesis	differentiation	differentiation of mononuclear leukocytes	1.25e-05		0.957	BCL6,CCL2,CXCL8,EGR1,FOS,IL6,JUN,KLF4,MYC,NFIL3,NFKBIA,NR4A1,PTGER4,TNFAIP3	14
Cellular Development, Connective Tissue Development and Function	differentiation	differentiation of fibroblasts	2.19e-05		0.477	CCL2,IL6,KLF4,MYC,PTGER4	5
Cellular Development, Connective Tissue Development and Function	differentiation	differentiation of adipocytes	0.000338			ADM,CEBPD,EDN1,IL6,KLF4,MYC,RGS2	7
Cellular Development	differentiation	differentiation of neuronal hybrid cells	0.00036			NR4A1,NR4A2	2
Cellular Development, Hematological System Development and Function, Hematopoiesis	differentiation	differentiation of lymphocytes	0.000459		1.004	BCL6,EGR1,FOS,IL6,KLF4,MYC,NFIL3,NFKBIA,NR4A1,PTGER4,TNFAIP3	11
Cellular Development, Hematological System Development and Function, Hematopoiesis	differentiation	differentiation of monocytes	0.000772		0.64	CCL2,IL6,JUN,KLF4,MYC	5
Cellular Development, Skeletal and Muscular System Development and Function	differentiation	differentiation of muscle cells	0.000873		1.455	BTG1,CCL2,IL6,MYC,NR4A1,NR4A2,TNFAIP3	7
Cellular Development, Connective Tissue Development and Function, Embryonic Development, Organ Development, Organismal Development, Skeletal and Muscular System Development and Function, Tissue Development	differentiation	differentiation of osteoclasts	0.0013		1.286	CCL2,CXCL8,FOS,IL6,JUN,PTGER4	6
Cellular Development, Embryonic Development	differentiation	differentiation of embryonic cells	0.00137		1.165	CITED2,EDN1,IL6,JUN,MYC,NR4A2	6
Cellular Development, Hematological System Development and Function, Hematopoiesis	differentiation	differentiation of bone marrow-derived mononuclear cells	0.0021			CCL2,CXCL8	2
Cellular Development	differentiation	differentiation of stem cells	0.00222		1.834	EDN1,IL6,JUN,KLF4,MYC,NR4A2	6
Cellular Development, Connective Tissue Development and Function, Embryonic Development, Organ Development, Organismal Development, Skeletal and Muscular System Development and Function, Tissue Development	differentiation	differentiation of osteoclast-like cells	0.00275			CCL2,CXCL8	2
Cellular Development, Skeletal and Muscular System Development and Function	differentiation	differentiation of osteoblasts	0.00311		1.342	CEBPD,CYR61,EDN1,IL6,MYC,TOB1	6
Cellular Development	differentiation	differentiation of pheochromocytoma cell lines	0.00312		1.067	FOS,IL6,JUN,SPRY2	4
Cellular Development, Hematological System Development and Function, Hematopoiesis	differentiation	differentiation of phagocytes	0.0034		1.05	CCL2,EGR1,IL6,JUN,KLF4,MYC	6
Cancer, Gastrointestinal Disease	digestive organ tumor	digestive organ tumor	0.000723		1.954	ADAMTS1,ATF3,CCL2,CEBPD,CXCL8,CYR61,DUSP6,F3,HIST1H4A (includes others),IL6,JUN,KLF4,let-7,mir-15,MYC,PTGER4,PTX3,SERPINE1,SGK1,SLC2A3	20
DNA Replication, Recombination, and Repair	DNA damage response	DNA damage response of cells	0.00121			BCL6,GADD45A,MYC,NABP1,PPP1R15A,SGK1	6
Neurological Disease	dyskinesia	dyskinesia	0.00275			BCL6,EGR1,F3,FOS,FOSB,GADD45A,IER3,IL6,JUN,NR4A1,SAT1,SGK1	12
Organismal Injury and Abnormalities	edema	edema	2.49e-05		1.715	ADM,CITED2,CXCL8,DUSP1,EDN1,F3,IL6,JUN,MYC,PTGER4,SERPINE1	11
Drug Metabolism, Molecular Transport	efflux	efflux of glutathione	0.00275			EDN1,IL6	2
Reproductive System Disease	endometriosis	endometriosis	4.88e-09			BCL6,CCL2,CITED2,CXCL8,CYR61,DUSP1,EGR1,FOS,IL6,JUN,NFIL3,NR4A1,SAT1,SGK1,SLC2A3,SPRY2,ZFP36	17
Endocrine System Disorders, Gastrointestinal Disease, Metabolic Disease	experimentally-induced diabetes	experimentally-induced diabetes	1.16e-05			CEBPD,DUSP1,JUN,KLF4,MYC,RHOB,SERPINE1	7
Gene Expression	expression	expression of RNA	5.33e-06		1.84	ANKRD1,ATF3,BCL6,BTG1,CCL2,CEBPD,CITED2,DUSP1,EDN1,EGR1,FOS,FOSB,GADD45A,IL6,JUN,KLF4,MYC,NFIL3,NFKBIA,NR4A1,NR4A2,PTGER4,RGS2,RHOB,SGK1,SIK1,SKIL,TNFAIP3,TOB1,ZFP36	30
Gene Expression	expression	expression of DNA	0.000527		1.213	ANKRD1,ATF3,BCL6,CEBPD,CITED2,EDN1,EGR1,FOS,FOSB,GADD45A,IL6,JUN,KLF4,MYC,NFIL3,NFKBIA,NR4A1,NR4A2,SIK1,SKIL,ZFP36	21
Organismal Injury and Abnormalities	fibrosis	fibrosis	0.000109		0.222	ATF3,BCL6,CCL2,EDN1,EGR1,F3,IL6,let-7,mir-15,mir-32,SERPINE1,TNFAIP3	12
Inflammatory Disease, Organismal Injury and Abnormalities, Respiratory Disease	fibrosis	fibrosis of lung	0.00097			EGR1,IL6,let-7,mir-15,mir-32,SERPINE1	6
Cellular Function and Maintenance, Molecular Transport	flux	flux of inorganic cation	0.00298		0.608	CCL2,CXCL8,EDN1,F3,IL6,RGS2,SGK1	7
Connective Tissue Development and Function	focus formation	focus formation of fibroblast cell lines	0.00275			CXCL8,JUN,MYC	3
Cardiovascular System Development and Function, Lymphoid Tissue Structure and Development, Organismal Development	formation	formation of neointima	7.58e-05	Decreased	-2	CCL2,KLF4,MYC,NR4A1,SERPINE1	5
Organismal Development	formation	formation of vessel	0.000111		1.069	ADAMTS1,CCL2,EDN1,IL6,JUN,SERPINE1	6
Organismal Injury and Abnormalities	formation	formation of lesion	0.000136		1.432	CCL2,CXCL2,FOS,IL6,MYC,PTGER4,SERPINE1,ZFP36	8
Embryonic Development, Organ Development, Organismal Development, Tissue Development	formation	formation of muscle	0.000192			EDN1,PTGER4,RGS2,SERPINE1,SPRY2	5
Cardiovascular System Development and Function, Organismal Development	formation	formation of blood vessel	0.000453		0.747	ADAMTS1,CCL2,IL6,JUN,SERPINE1	5
Cellular Growth and Proliferation	formation	formation of cells	0.000674		0.756	CCL2,CXCL8,EDN1,EGR1,FOS,IL6,MYC,SERPINE1,SPRY2	9
Cardiovascular Disease, Organismal Injury and Abnormalities	formation	formation of vascular lesion	0.000741			CXCL2,IL6,MYC,SERPINE1,ZFP36	5
Tissue Development	formation	formation of epithelial tissue	0.000848			ADM,ATF3,CCL2,CXCL8,SERPINE1	5
Cardiovascular System Development and Function, Tissue Development	formation	formation of endothelial tube	0.00154			ATF3,CCL2,CXCL8,SERPINE1	4
Cardiovascular System Development and Function, Cellular Function and Maintenance, Cellular Growth and Proliferation	formation	formation of endothelial cells	0.00237			CCL2,CXCL8,SERPINE1	3
Cellular Development, Cellular Growth and Proliferation, Embryonic Development, Organ Development, Organismal Development, Skeletal and Muscular System Development and Function, Tissue Development	formation	formation of myofibroblasts	0.00275			EDN1,SERPINE1	2
Cell Death, DNA Replication, Recombination, and Repair	fragmentation	fragmentation of DNA	0.00179		-1.593	ADM,BLID,DUSP1,IL6,JUN,MYC	6
Cellular Function and Maintenance	function	function of leukocytes	2.05e-05		1.408	ATF3,BCL6,CCL2,CXCL8,DUSP1,EGR1,F3,FOS,IL6,MYC,NFKBIA,PTGER4,TOB1,ZFP36	14
Antigen Presentation, Cellular Function and Maintenance, Hematological System Development and Function	function	function of macrophages	4.81e-05			CCL2,EGR1,F3,FOS,IL6,NFKBIA,PTGER4,ZFP36	8
Cellular Function and Maintenance, Hematological System Development and Function	function	function of myeloid cells	5.09e-05			CCL2,CXCL8,EGR1,F3,FOS,IL6,NFKBIA,PTGER4,ZFP36	9
Cellular Function and Maintenance	function	function of phagocytes	0.000336			CCL2,CXCL8,EGR1,F3,FOS,IL6,NFKBIA,PTGER4,ZFP36	9
Cell Cycle	G0/G1 phase transition	arrest in G0/G1 phase transition	9.95e-06			BTG1,CEBPD,EGR1,FOS,IL6,MYC	6
Cell Cycle	G0/G1 phase transition	arrest in G0/G1 phase transition of tumor cell lines	0.00275			CEBPD,IL6,MYC	3
Cell Cycle	G0/G1 phase transition	arrest in G0/G1 phase transition of hematopoietic cell lines	0.00275			IL6,MYC	2
Cell Cycle	G1 phase	G1 phase	1.69e-05		0.905	ATF3,CEBPD,CYR61,DUSP1,GADD45A,IL6,JUN,KLF4,mir-15,MYC,NFKBIA,SPRY2	12
Cell Cycle, Connective Tissue Development and Function	G1 phase	G1 phase of fibroblasts	0.00275			ATF3,JUN,MYC	3
Cell Cycle	G1 phase	G1 phase of tumor cell lines	0.00275			CYR61,DUSP1,IL6,KLF4,MYC,SPRY2	6
Cell Cycle	G1 phase	arrest in G1 phase of melanoma cell lines	0.00275			IL6,MYC	2
Cell Cycle	G1/S phase transition	G1/S phase	1.55e-05		0.692	ATF3,GADD45A,IL6,JUN,KLF4,mir-15,MYC,NFKBIA,SPRY2	9
Cancer, Reproductive System Disease	genital tumor	genital tumor	2.19e-05			CCL2,CXCL8,DUSP1,EDN1,FOS,FOSB,IER3,IL6,JUN,let-7,mir-32,MYC,NFKBIA,PTGER4,SAT1,SERPINE1,SGK1,ZFP36	18
Cancer, Skeletal and Muscular Disorders	giant cell tumor of bone	giant cell tumor of bone	0.0021			IL6,SERPINE1	2
Inflammatory Disease, Inflammatory Response, Renal and Urological Disease	glomerulonephritis	glomerulonephritis	0.000908			GADD45A,IL6,JUN,NFKBIA,SERPINE1,TNFAIP3	6
Carbohydrate Metabolism	gluconeogenesis	gluconeogenesis	0.0021			ATF3,DUSP1,IL6,SIK1	4
Metabolic Disease	glucose metabolism disorder	glucose metabolism disorder	0.000311		1.048	ATF3,CCL2,CEBPD,CXCL8,DUSP1,HIST1H4A (includes others),IL6,JUN,KLF4,MYC,NFKBIA,NR4A1,NR4A2,RHOB,SERPINE1,ZNRD1-AS1	16
Cellular Growth and Proliferation	growth	arrest in growth of cells	1.83e-05			BCL6,EGR1,FOS,GADD45A,IL6,KLF4,MYC,NFKBIA,SERPINE1	9
Cancer	growth	growth of tumor	0.000519		0.739	ADAMTS1,ADM,CCL2,F3,GADD45A,IL6,MYC,SAT1,SERPINE1	9
Cellular Development, Cellular Growth and Proliferation	growth	arrest in growth of tumor cell lines	0.00176			BCL6,IL6,KLF4,MYC,SERPINE1	5
Cardiovascular Disease	heart disease	heart disease	0.00106		0.882	ADM,BCL6,CCL2,CITED2,CXCL8,DUSP6,EDN1,FOS,IL6,JUN,mir-15,PTGER4,SERPINE1,TRIB1	14
Cancer, Hematological Disease	hematological neoplasia	hematological neoplasia	1.13e-06	Increased	2.349	BCL6,BTG1,CCL2,CXCL8,CYR61,EGR1,F3,GADD45A,IER3,IL6,JUN,mir-15,MYC,NFKBIA,SERPINE1,SGK1,SKIL,TNFAIP3,TRIB1	19
Cell Death, Gastrointestinal Disease, Hepatic System Disease	hepatic necrosis	hepatic necrosis	0.0021			F3,SERPINE1	2
Cellular Function and Maintenance	homeostasis	cellular homeostasis	0.000242		0.526	ADM,BCL6,CCL2,CXCL8,EDN1,EGR1,F3,IL6,KLF4,mir-15,MYC,NFIL3,NFKBIA,NR4A1,PTGER4,RGS2,SERPINE1,SGK1,SKIL,TNFAIP3	20
Neurological Disease	hyperalgesia	hyperalgesia	0.00285		-1	ADM,FOS,IL6,SGK1	4
Cancer	hyperplasia	hyperplasia	0.000206		0.986	BCL6,CEBPD,CXCL8,CYR61,DUSP6,FOS,IL6,KLF4,MYC,NFKBIA,SERPINE1,ZFP36	12
Cancer	hyperproliferation	hyperproliferation	0.00011		0.221	BCL6,CEBPD,CXCL8,CYR61,DUSP6,FOS,GADD45A,IL6,KLF4,MYC,NFKBIA,SERPINE1,ZFP36	13
Immunological Disease	hypersensitive reaction	hypersensitive reaction	0.000291		0	CCL2,CXCL8,DUSP1,DUSP10,GADD45A,JUN,NFKBIA,NR4A2,PTGER4,TNFAIP3,ZFP36	11
Developmental Disorder	hypertrophy	hypertrophy	1.17e-05		-0.084	ADM,ATF3,DUSP1,EDN1,IER3,IL6,JUN,mir-15,MYC,NFKBIA,RGS2,SERPINE1,TNFAIP3	13
Cardiovascular Disease, Developmental Disorder	hypertrophy	hypertrophy of heart cells	1.25e-05		-0.586	ATF3,DUSP1,EDN1,IER3,JUN,NFKBIA,SERPINE1,TNFAIP3	8
Developmental Disorder	hypertrophy	hypertrophy of cells	2.02e-05		-0.424	ATF3,DUSP1,EDN1,IER3,IL6,JUN,NFKBIA,RGS2,SERPINE1,TNFAIP3	10
Cardiovascular Disease, Developmental Disorder, Skeletal and Muscular Disorders	hypertrophy	hypertrophy of cardiomyocytes	2.96e-05		-0.586	ATF3,DUSP1,EDN1,IER3,NFKBIA,SERPINE1,TNFAIP3	7
Cardiovascular Disease, Developmental Disorder, Skeletal and Muscular Disorders	hypertrophy	hypertrophy of cardiac muscle	0.00259			EDN1,IL6,RGS2	3
Developmental Disorder, Reproductive System Disease	idiopathic fetal growth restriction	idiopathic fetal growth restriction	0.00275			JUN,MYC	2
Cellular Development	immortalization	immortalization	0.0017		1.948	BCL6,JUN,let-7,MYC	4
Cellular Development	immortalization	immortalization of fibroblasts	0.00178			JUN,let-7,MYC	3
Antigen Presentation, Cell-To-Cell Signaling and Interaction, Inflammatory Response	immune response	immune response of phagocytes	0.00161		1.367	CCL2,CXCL8,F3,IL6,PTX3,SERPINE1	6
Antigen Presentation, Cell-To-Cell Signaling and Interaction, Hematological System Development and Function, Inflammatory Response	immune response	immune response of neutrophils	0.00261			CXCL8,F3,PTX3,SERPINE1	4
Gene Expression	induction	induction of RNA	0.000637		1.981	EDN1,FOS,IL6,JUN	4
Cell-To-Cell Signaling and Interaction, Cellular Growth and Proliferation	induction	induction of cells	0.00154		1.407	CXCL8,CYR61,EDN1,IL6,TNFAIP3	5
Cell-To-Cell Signaling and Interaction, Cellular Growth and Proliferation, Hematological System Development and Function	induction	induction of leukocytes	0.00275		1.096	CXCL8,CYR61,IL6,TNFAIP3	4
Cardiovascular Disease	infarction	infarction	0.00261		-0.928	DUSP6,EGR1,F3,IL6,NFKBIA,SERPINE1,TNFAIP3	7
Infectious Disease, Respiratory Disease	infection	infection of respiratory tract	1.25e-05			CCL2,CEBPD,EGR1,IER3,IL6,NFIL3,NFKBIA,SLC2A3	8
Infectious Disease	infection	infection by cytomegalovirus	0.000129			CCL2,CXCL8,IL6,PTX3	4
Infectious Disease	infection	infection by virus	0.000133		-0.563	CCL2,CEBPD,CXCL8,DUSP1,EGR1,F3,IER3,IL6,NFIL3,NFKBIA,OTUD1,PTX3,RHOB,SERPINE1,SIK1,SLC2A3,STAG3L1,TAS2R19,ZBED5,ZNF552	20
Infectious Disease	infection	infection by bacteria	0.00142		-1.849	BCL6,CCL2,CXCL8,DUSP1,F3,FOS,IL6,SERPINE1,TNFAIP3	9
Infectious Disease	infection	infection by Influenza A virus	0.00178			CCL2,CXCL8,PTX3	3
Infectious Disease	infection	infection by rotavirus	0.00275			CCL2,CXCL8	2
Cellular Movement, Hematological System Development and Function, Immune Cell Trafficking	infiltration	infiltration of leukocytes	2.87e-05		-0.619	ADM,CCL2,CXCL2,CXCL8,DUSP1,EDN1,F3,IL6,NFKBIA,SERPINE1,TNFAIP3	11
Cellular Movement, Hematological System Development and Function, Immune Cell Trafficking, Inflammatory Response	infiltration	infiltration by neutrophils	6.31e-05		-0.435	ADM,CXCL2,CXCL8,DUSP1,IL6,NFKBIA,TNFAIP3	7
Cellular Movement, Hematological System Development and Function, Immune Cell Trafficking	infiltration	infiltration of myeloid cells	0.000126		-0.825	ADM,CCL2,CXCL2,CXCL8,DUSP1,IL6,NFKBIA,TNFAIP3	8
Cellular Movement, Hematological System Development and Function, Immune Cell Trafficking	infiltration	infiltration of inflammatory leukocytes	0.000771			ADM,EDN1,IL6	3
Inflammatory Response	inflammation	inflammation of organ	9.81e-08		-1.844	ATF3,BCL6,CCL2,CXCL2,CXCL8,DUSP1,EDN1,EGR1,GADD45A,IL6,JUN,let-7,mir-15,mir-32,NFKBIA,PTGER4,SERPINE1,TNFAIP3,ZFP36	19
Digestive System Development and Function, Hepatic System Development and Function, Inflammatory Response, Organ Development	inflammation	inflammation of liver	3.51e-06			BCL6,CCL2,CXCL2,EGR1,IL6,SERPINE1,TNFAIP3,ZFP36	8
Inflammatory Response, Respiratory Disease	inflammation	inflammation of lung	5.11e-05			ATF3,BCL6,CCL2,CXCL8,DUSP1,EGR1,IL6,let-7,mir-15,mir-32	10
Inflammatory Response	inflammation	inflammation of vasculature	0.000852			ADM,CCL2	2
Inflammatory Response, Tissue Development	inflammation	inflammation of synovial membrane	0.00275			IL6,NFKBIA	2
Organismal Injury and Abnormalities, Respiratory Disease	inflammatory injury	inflammatory injury of lung	0.00147			CCL2,GADD45A	2
Inflammatory Response	inflammatory response	inflammatory response	1.91e-07		-0.331	ATF3,BCL6,CCL2,CXCL2,CXCL8,EDN1,EGR1,FOS,GADD45A,IER3,IL6,KLF4,NFIL3,NR4A2,PTGER4,PTX3,SERPINE1,TNFAIP3,ZFP36	19
Cellular Growth and Proliferation, Hematological System Development and Function	inhibition	inhibition of blood platelets	0.00147			EDN1,NFKBIA	2
Cellular Growth and Proliferation	inhibition	inhibition of cells	0.00238		0.152	EDN1,IL6,NFKBIA,PTGER4,SERPINE1	5
Cellular Growth and Proliferation, Hematological System Development and Function	inhibition	inhibition of blood cells	0.00275		0.415	EDN1,IL6,NFKBIA,PTGER4	4
Organismal Injury and Abnormalities, Respiratory Disease	injury	injury of lung	1.13e-06		0.842	CCL2,CXCL8,EDN1,EGR1,F3,GADD45A,IL6,SERPINE1	8
Gastrointestinal Disease, Hepatic System Disease, Organismal Injury and Abnormalities	injury	injury of liver	0.00103		-0.374	ADM,EDN1,EGR1,IL6,SERPINE1	5
Cell Cycle	interphase	arrest in interphase	5.03e-06			BLID,BTG1,CEBPD,CYR61,DUSP1,EGR1,FOS,GADD45A,IL6,JUN,KLF4,mir-15,MYC	13
Cell Cycle	interphase	interphase	8.45e-06		1.484	ATF3,BLID,BTG1,CEBPD,CYR61,DUSP1,EGR1,FOS,GADD45A,IL6,JUN,KLF4,mir-15,MYC,NFKBIA,SPRY2	16
Cell Cycle	interphase	entry into interphase	0.000998	Increased	2.354	EGR1,FOS,IL6,JUN,KLF4,MYC	6
Cell Cycle	interphase	arrest in interphase of tumor cell lines	5.67e-05			BLID,CEBPD,CYR61,DUSP1,GADD45A,IL6,KLF4,mir-15,MYC	9
Cell Cycle	interphase	interphase of tumor cell lines	0.000111			BLID,CEBPD,CYR61,DUSP1,GADD45A,IL6,KLF4,mir-15,MYC,SPRY2	10
Cell Cycle	interphase	interphase of blood cells	0.00111			FOS,GADD45A,KLF4,MYC	4
Cell Cycle	interphase	interphase of fibroblast cell lines	0.00163		1.22	FOS,GADD45A,JUN,mir-15,MYC	5
Cell Cycle	interphase	arrest in interphase of blood cells	0.00237			FOS,GADD45A,MYC	3
Cell Cycle	interphase	interphase of fibroblasts	0.00237			ATF3,GADD45A,JUN,MYC	4
Cellular Movement	invasion	invasion of cells	2.37e-05		0.284	ADM,ATF3,CCL2,CXCL8,CYR61,EDN1,F3,IER3,IL6,JUN,KLF4,MYC,RHOB,SERPINE1,SPRY2	15
Cellular Movement	invasion	invasion of tumor-infiltrating lymphocytes	0.00036			CCL2,CXCL8	2
Cellular Movement, Tumor Morphology	invasion	invasion of cancer cells	0.00275			EDN1,F3,KLF4,RHOB	4
Organ Morphology, Reproductive System Development and Function, Tissue Development	involution	delay in involution of mammary gland	0.00275			CEBPD,IL6	2
Cellular Function and Maintenance	ion homeostasis	ion homeostasis of cells	0.00107		0.085	ADM,CCL2,CXCL8,EDN1,F3,IL6,MYC,PTGER4,RGS2,SGK1	10
Cancer, Hematological Disease	large-cell lymphoma	large-cell lymphoma	0.00285			IL6,JUN,MYC,TNFAIP3	4
Cancer, Hematological Disease	leukemia	leukemia	0.000814			BCL6,CCL2,CXCL8,F3,IL6,JUN,mir-15,MYC,TRIB1	9
Organismal Injury and Abnormalities	leukocytosis	leukocytosis	0.00162			CCL2,CXCL8,IL6,NFKBIA	4
Cancer, Gastrointestinal Disease, Hepatic System Disease	liver metastases	liver metastases	0.00147			CCL2,SERPINE1	2
Cancer, Gastrointestinal Disease, Hepatic System Disease	liver tumor	liver tumor	0.00237			ADAMTS1,CCL2,CXCL8,F3,IL6,JUN,let-7,mir-15,MYC,SERPINE1	10
Cancer	lymphatic neoplasia	lymphatic neoplasia	0.000852			IL6,MYC	2
Cancer, Hematological Disease, Immunological Disease	lymphocytic leukemia	lymphocytic leukemia	0.000697			BCL6,CCL2,CXCL8,F3,IL6,mir-15,MYC	7
Cancer	mammary tumor	mammary tumor	1.29e-13			ADAMTS1,ATF3,BLID,C9orf3,CCL2,CEBPD,CXCL2,CYR61,DUSP1,EDN1,EGR1,FOS,FOSB,GADD45A,IER3,IL6,JUN,KLF4,let-7,mir-15,MYC,NFIL3,NFKBIA,NR4A1,NR4A2,PTGER4,RGS2,RHOB,SIK1,TRIB1,ZFP36	31
Organ Morphology	mass	mass of lymphoid organ	0.00283	Decreased	-2.219	DUSP6,EGR1,GADD45A,MYC,PPP1R15A	5
Connective Tissue Development and Function, Tissue Morphology	mass	mass of adipose tissue	0.000158		-0.129	ATF3,CEBPD,DUSP1,FOSB,IL6,SAT1,SERPINE1	7
Organismal Development	mass	mass of organism	0.00169		1.241	ADAMTS1,FOS,IL6,KLF4,MYC,SAT1,SERPINE1,ZFP36	8
Cancer, Hematological Disease	mediastinal large B-cell lymphoma	mediastinal large B-cell lymphoma	0.00147			BCL6,MYC	2
Carbohydrate Metabolism	metabolism	metabolism of carbohydrate	0.00268	Increased	2.407	CCL2,CXCL8,DUSP6,EDN1,IL6,MYC,NR4A1,NR4A2,PTGER4,PTX3,RGS2	11
Organismal Functions	metabolism	metabolism of mammalia	0.00237			ADM,NR4A1,SAT1	3
Cancer	metastasis	metastasis	2.33e-06	Increased	2.592	ADAMTS1,ATF3,CCL2,CEBPD,CXCL2,CYR61,DUSP6,F3,IL6,let-7,MYC,NFKBIA,PTX3,RHOB,SERPINE1	15
Cancer	metastasis	metastasis of cells	6.31e-05			ATF3,CCL2,CXCL2,F3,NFKBIA,RHOB,SERPINE1	7
Cancer, Gastrointestinal Disease	metastatic colorectal cancer	metastatic colorectal cancer	0.0019			CCL2,CEBPD,DUSP6,IL6,PTX3,SERPINE1	6
Cellular Movement, Skeletal and Muscular System Development and Function	migration	migration of smooth muscle cells	3.44e-08		1.29	ADM,ATF3,CCL2,CXCL8,DUSP1,F3,IL6,MYC,PTGER4,SERPINE1	10
Cellular Movement	migration	migration of cells	9.03e-06		0.189	ADAMTS1,ADM,ATF3,CCL2,CITED2,CXCL2,CXCL8,CYR61,DUSP1,EDN1,EGR1,F3,GADD45A,IL6,JUN,KLF4,MYC,NFKBIA,NR4A2,PTGER4,PTX3,RHOB,SERPINE1,SKIL,SPRY2,TNFAIP3	26
Cardiovascular System Development and Function, Cellular Movement	migration	migration of endothelial cells	2.8e-05		0.732	ADAMTS1,ADM,CCL2,CXCL8,CYR61,EDN1,F3,MYC,RHOB,SERPINE1	10
Cellular Movement	migration	migration of colon carcinoma cells	3.1e-05			F3,IL6,SPRY2	3
Cellular Movement	migration	migration of tumor cell lines	0.000134		1.092	CCL2,CXCL2,CXCL8,CYR61,EDN1,EGR1,IL6,JUN,KLF4,RHOB,SERPINE1,SPRY2	12
Cellular Movement, Skeletal and Muscular System Development and Function	migration	migration of vascular smooth muscle cells	0.000502		0.555	ADM,ATF3,CXCL8,IL6,SERPINE1	5
Cellular Movement, Hematological System Development and Function, Immune Cell Trafficking	migration	migration of granulocytes	0.000717		0.166	CCL2,CXCL2,CXCL8,F3,IL6,SERPINE1	6
Cellular Movement, Immune Cell Trafficking	migration	leukocyte migration	0.000984		-0.825	ADM,CCL2,CXCL2,CXCL8,DUSP1,EDN1,EGR1,F3,IL6,NFKBIA,PTX3,RHOB,SERPINE1,TNFAIP3	14
Cellular Movement	migration	migration of sarcoma cell lines	0.00147			EGR1,SPRY2	2
Cellular Movement, Hair and Skin Development and Function	migration	migration of keratinocytes	0.00217			CXCL8,GADD45A,IL6,MYC	4
Antigen Presentation, Cellular Movement, Hematological System Development and Function, Immune Cell Trafficking, Inflammatory Response	migration	migration of macrophages	0.00237			CCL2,CXCL8,RHOB,SERPINE1	4
Cell Cycle	mitogenesis	mitogenesis	0.000263		1.533	ADM,CYR61,EDN1,FOS,IL6,MYC,SPRY2	7
Cell Cycle	mitosis	mitosis	0.000304	Increased	2.064	ADM,CYR61,EDN1,EGR1,FOS,GADD45A,IL6,JUN,MYC,SIK1,SPRY2	11
Cell Cycle	mitosis	mitosis of blood cells	0.00102			FOS,GADD45A,IL6	3
Cellular Movement, Hematological System Development and Function, Immune Cell Trafficking, Inflammatory Response	mobilization	mobilization of neutrophils	0.000453			CCL2,CXCL2,CXCL8	3
Cellular Movement, Hematological System Development and Function	mobilization	mobilization of blood cells	0.00199		0.28	CCL2,CXCL2,CXCL8,FOS	4
Cellular Movement, Hematological System Development and Function, Hematopoiesis, Immune Cell Trafficking	mobilization	mobilization of myeloid progenitor cells	0.00275			CCL2,CXCL8	2
Organismal Development	morphology	morphology of vessel	1.77e-05	Decreased	-2	ADM,CCL2,CITED2,EDN1,IL6,JUN,KLF4,MYC,NR4A1,PTGER4,SERPINE1	11
Cardiovascular System Development and Function, Organ Morphology	morphology	morphology of heart	0.000852			ADM,BCL6,CITED2,EDN1,F3,IL6,JUN,MYC,PTGER4	9
Cell Morphology, Embryonic Development	morphology	morphology of embryonic cell lines	0.00117			ATF3,JUN,SERPINE1	3
Cardiovascular System Development and Function	morphology	morphology of cardiovascular system	0.00148			ADM,BCL6,CITED2,EDN1,F3,IL6,JUN,MYC,PPP1R15A,PTGER4,RGS2,SERPINE1	12
Cardiovascular System Development and Function, Organ Morphology	morphology	morphology of heart ventricle	0.00284			ADM,BCL6,CITED2,EDN1,IL6,PTGER4	6
Developmental Disorder, Skeletal and Muscular Disorders	muscular hypertrophy	muscular hypertrophy	5.53e-06		-0.429	ATF3,DUSP1,EDN1,IER3,IL6,NFKBIA,RGS2,SERPINE1,TNFAIP3	9
Cell Death	necrosis	necrosis	4.05e-12		-0.107	ADM,ANKRD1,ATF3,BCL6,BLID,BTG1,CCL2,CEBPD,CXCL2,CXCL8,CYR61,DUSP1,DUSP6,EDN1,EGR1,F3,FOS,FOSB,GADD45A,IER3,IL6,JUN,KLF4,let-7,mir-15,MYC,NABP1,NFIL3,NFKBIA,NR4A1,NR4A2,PMEPA1,PPP1R15A,PTGER4,RHOB,SAT1,SERPINE1,SGK1,SKIL,SPRY2,TNFAIP3,TRIB1	42
Cell Death	necrosis	necrosis of liver	0.000261		-0.724	ADM,F3,FOS,IER3,IL6,JUN,MYC,SERPINE1	8
Inflammatory Disease, Inflammatory Response, Renal and Urological Disease	nephritis	nephritis	0.000717			CXCL8,GADD45A,IL6,JUN,NFKBIA,SERPINE1,TNFAIP3	7
Cancer, Hematological Disease	non-Hodgkin's disease	non-Hodgkin's disease	2.72e-08		1.92	BCL6,BTG1,CYR61,EGR1,GADD45A,IER3,IL6,JUN,mir-15,MYC,NFKBIA,SGK1,SKIL,TNFAIP3	14
Nutritional Disease	obesity	obesity	0.00154		-0.684	ADAMTS1,ATF3,CXCL8,DUSP1,IL6,MYC,NR4A1,NR4A2,SERPINE1	9
Cancer, Gastrointestinal Disease	oral cancer	oral cancer	5.15e-05			CXCL8,DUSP1,MYC,SAT1,SERPINE1	5
Organismal Survival	organismal death	organismal death	0.000104		-1.277	BCL6,CEBPD,CITED2,CXCL2,CXCL8,CYR61,DUSP1,F3,FOS,GADD45A,IL6,KLF4,MYC,NFKBIA,NR4A2,PPP1R15A,PTGER4,PTX3,SERPINE1,SKIL,SPRY2,TNFAIP3,ZFP36	23
Connective Tissue Disorders, Inflammatory Disease, Skeletal and Muscular Disorders	osteoarthritis	osteoarthritis	0.00299			ADAMTS1,CCL2,CXCL2,IL6,NR4A2	5
Cellular Development, Hematological System Development and Function, Hematopoiesis, Lymphoid Tissue Structure and Development, Skeletal and Muscular System Development and Function	osteoclastogenesis	osteoclastogenesis of leukocytes	0.000242		-0.991	ADM,FOS,IL6,NFKBIA	4
Skeletal and Muscular System Development and Function	osteoclastogenesis	osteoclastogenesis	0.000338		-1.014	ADM,CCL2,FOS,IL6,NFKBIA	5
Cellular Development, Connective Tissue Development and Function, Embryonic Development, Hematological System Development and Function, Hematopoiesis, Lymphoid Tissue Structure and Development, Organ Development, Organismal Development, Skeletal and Muscular System Development and Function, Tissue Development	osteoclastogenesis	osteoclastogenesis of macrophages	0.00162			FOS,IL6,NFKBIA	3
Connective Tissue Disorders, Infectious Disease, Inflammatory Disease, Skeletal and Muscular Disorders	parvovirus arthritis	parvovirus arthritis	0.0021			CCL2,IL6	2
Cell Cycle	ploidy	ploidy of cells	0.0016		1.969	CEBPD,EDN1,GADD45A,MYC,SPRY2	5
Connective Tissue Disorders, Immunological Disease, Inflammatory Disease, Skeletal and Muscular Disorders	polyarticular juvenile rheumatoid arthritis	polyarticular juvenile rheumatoid arthritis	2.33e-09			ADM,BCL6,FOS,FOSB,IL6,NFKBIA,NR4A1,NR4A2,TNFAIP3,ZFP36	10
Cellular Function and Maintenance, Cellular Growth and Proliferation, Hematological System Development and Function	production	production of leukocytes	0.000851			CXCL8,IL6,NFIL3,NFKBIA	4
Tumor Morphology	progression	progression of tumor	0.000296			CXCL8,EDN1,F3,MYC,SAT1,SERPINE1	6
Tumor Morphology	progression	progression of genital tumor	0.00037			EDN1,MYC,SAT1	3
Tumor Morphology	progression	progression of carcinoma	0.000454			EDN1,F3,MYC,SAT1	4
Cellular Development, Cellular Growth and Proliferation, Skeletal and Muscular System Development and Function	proliferation	proliferation of smooth muscle cells	9.71e-12		0.224	ADM,CCL2,CEBPD,CXCL8,EDN1,F3,FOS,IL6,JUN,KLF4,MYC,NR4A1,NR4A2,SERPINE1,TNFAIP3,TRIB1	16
Cellular Development, Cellular Growth and Proliferation, Skeletal and Muscular System Development and Function	proliferation	proliferation of muscle cells	8.3e-11		0.147	ADM,CCL2,CEBPD,CXCL8,DUSP1,EDN1,F3,FOS,IL6,JUN,KLF4,MYC,NR4A1,NR4A2,SERPINE1,TNFAIP3,TRIB1	17
Cellular Growth and Proliferation	proliferation	proliferation of cells	1.15e-09		0.362	ADAMTS1,ADM,ATF3,BCL6,BTG1,CCL2,CEBPD,CITED2,CXCL2,CXCL8,CYR61,DUSP1,DUSP10,DUSP6,EDN1,EGR1,F3,FOS,FOSB,GADD45A,IER3,IL6,JUN,KLF4,let-7,mir-15,mir-32,MYC,NFKBIA,NR4A1,NR4A2,PMEPA1,PPP1R15A,PTGER4,PTX3,RGS2,RHOB,SAT1,SERPINE1,SGK1,SKIL,SPRY2,TNFAIP3,TOB1,TRIB1,ZFP36	46
Cellular Development, Cellular Growth and Proliferation	proliferation	proliferation of tumor cell lines	1.56e-09		0.937	ADM,ATF3,BCL6,CCL2,CEBPD,CXCL8,CYR61,DUSP1,EDN1,EGR1,FOS,GADD45A,IER3,IL6,JUN,KLF4,let-7,mir-15,MYC,NR4A1,NR4A2,PMEPA1,PTGER4,RHOB,SAT1,SERPINE1,SGK1,SPRY2,ZFP36	29
Cellular Development, Cellular Growth and Proliferation, Connective Tissue Development and Function	proliferation	proliferation of fibroblasts	2.17e-08		1.102	ATF3,CCL2,CITED2,DUSP1,EDN1,FOS,FOSB,GADD45A,IL6,JUN,MYC,SERPINE1,SKIL,SPRY2	14
Cellular Growth and Proliferation	proliferation	proliferation of connective tissue cells	1.16e-07		0.246	ATF3,CCL2,CITED2,CXCL8,DUSP1,EDN1,FOS,FOSB,GADD45A,IL6,JUN,KLF4,MYC,RHOB,SERPINE1,SKIL,SPRY2	17
Cellular Development, Cellular Growth and Proliferation, Skeletal and Muscular System Development and Function	proliferation	proliferation of vascular smooth muscle cells	3.3e-07		1.009	ADM,CEBPD,CXCL8,EDN1,IL6,KLF4,MYC,SERPINE1,TRIB1	9
Cellular Development, Cellular Growth and Proliferation, Hematological System Development and Function	proliferation	proliferation of immune cells	6.96e-07		0.788	BCL6,BTG1,CCL2,CXCL8,DUSP1,DUSP10,EGR1,FOS,GADD45A,IL6,KLF4,mir-15,mir-32,MYC,NFKBIA,PTGER4,RGS2,SKIL,TNFAIP3	19
Cellular Development, Cellular Growth and Proliferation, Connective Tissue Development and Function	proliferation	proliferation of fibroblast cell lines	4.96e-06		0.972	BTG1,FOS,IER3,IL6,JUN,let-7,MYC,NFKBIA,PPP1R15A,RHOB,SERPINE1,SKIL,TOB1	13
Cellular Development, Cellular Growth and Proliferation, Hematological System Development and Function	proliferation	proliferation of lymphocytes	5.3e-06		1.256	BCL6,CCL2,DUSP1,DUSP10,EGR1,FOS,GADD45A,IL6,KLF4,mir-15,mir-32,MYC,NFKBIA,PTGER4,RGS2,SKIL,TNFAIP3	17
Cellular Development, Cellular Growth and Proliferation, Tumor Morphology	proliferation	proliferation of cancer cells	8.45e-06		1.748	CYR61,DUSP1,EDN1,EGR1,FOS,IL6,mir-15,MYC,NR4A1,NR4A2,RHOB	11
Cellular Development, Cellular Growth and Proliferation, Hematological System Development and Function	proliferation	proliferation of T lymphocytes	1.03e-05		1.572	CCL2,DUSP1,DUSP10,EGR1,FOS,GADD45A,IL6,KLF4,mir-32,MYC,NFKBIA,PTGER4,RGS2,SKIL,TNFAIP3	15
Cardiovascular System Development and Function, Cellular Development, Cellular Growth and Proliferation, Organismal Development, Tissue Development	proliferation	proliferation of endothelial cells	2.13e-05		1.967	ADAMTS1,ADM,CXCL8,EDN1,F3,IL6,JUN,MYC,NR4A1,SERPINE1	10
Cellular Development, Cellular Growth and Proliferation, Tumor Morphology	proliferation	proliferation of tumor cells	3.85e-07	Increased	2.022	ATF3,CXCL8,CYR61,DUSP1,EDN1,EGR1,FOS,IL6,mir-15,MYC,NR4A1,NR4A2,RHOB,SERPINE1	14
Cellular Development, Cellular Growth and Proliferation	proliferation	proliferation of cervical cancer cell lines	0.000158		0.57	EDN1,FOS,GADD45A,IL6,NR4A2,SPRY2,ZFP36	7
Cellular Development, Cellular Growth and Proliferation	proliferation	proliferation of prostate cancer cell lines	0.000158		1.013	ADM,CEBPD,CXCL8,EGR1,IL6,MYC,PMEPA1,SAT1	8
Cellular Development, Cellular Growth and Proliferation, Hematological System Development and Function, Hematopoiesis	proliferation	proliferation of hematopoietic progenitor cells	0.000176		0.818	BTG1,CCL2,CXCL8,EGR1,IL6,KLF4,MYC,TNFAIP3	8
Cellular Development, Cellular Growth and Proliferation	proliferation	proliferation of lymphoma cell lines	0.000391	Increased	2.173	BCL6,EGR1,IL6,JUN,let-7,MYC	6
Cellular Development, Cellular Growth and Proliferation, Hepatic System Development and Function	proliferation	proliferation of liver cells	0.000291		0.48	CITED2,EDN1,FOS,IL6,JUN,MYC,TOB1	7
Cardiovascular System Development and Function, Cellular Development, Cellular Growth and Proliferation, Organismal Development, Tissue Development	proliferation	proliferation of vascular endothelial cells	0.0015	Increased	2.178	ADM,CXCL8,EDN1,IL6,NR4A1	5
Cellular Development, Cellular Growth and Proliferation, Hair and Skin Development and Function	proliferation	proliferation of keratinocytes	0.000391		0.192	CXCL8,FOS,IL6,JUN,KLF4,MYC	6
Cellular Development, Cellular Growth and Proliferation, Hepatic System Development and Function	proliferation	proliferation of hepatocytes	0.000626		0.834	CITED2,FOS,IL6,JUN,MYC,TOB1	6
Cardiovascular System Development and Function, Cellular Development, Cellular Growth and Proliferation	proliferation	proliferation of endothelial cell lines	0.000679		-0.064	ADAMTS1,ADM,CXCL8,MYC,PTX3	5
Cellular Development, Cellular Growth and Proliferation, Hepatic System Development and Function	proliferation	proliferation of liver cell lines	0.000771			IL6,let-7,MYC	3
Cardiovascular System Development and Function, Cellular Development, Cellular Growth and Proliferation, Organismal Development, Tissue Development	proliferation	proliferation of microvascular endothelial cells	0.00102			ADM,CXCL8,IL6	3
Cellular Development, Cellular Growth and Proliferation	proliferation	proliferation of lung cancer cell lines	0.00118		0.543	CYR61,let-7,mir-15,MYC,NR4A1,PTGER4,RHOB	7
Cellular Development, Cellular Growth and Proliferation	proliferation	proliferation of carcinoma cell lines	0.00205		0.511	CYR61,EGR1,let-7,mir-15,MYC,NR4A1,RHOB	7
Cellular Development, Cellular Growth and Proliferation, Hematological System Development and Function, Humoral Immune Response	proliferation	proliferation of plasma cells	0.0021			IL6,TNFAIP3	2
Cellular Development, Cellular Growth and Proliferation, Hematological System Development and Function, Hematopoiesis, Lymphoid Tissue Structure and Development	proliferation	proliferation of myeloid progenitor cells	0.00292			CCL2,CXCL8,IL6	3
Cancer, Hereditary Disorder, Reproductive System Disease	prostate cancer	prostate cancer	0.00017			CCL2,DUSP1,EDN1,IER3,IL6,let-7,mir-32,MYC,NFKBIA,SAT1,SGK1,ZFP36	12
Dermatological Diseases and Conditions	psoriasis	psoriasis	4.92e-05			ADM,CCL2,CEBPD,CXCL8,DUSP1,EGR1,FOS,IL6,JUN,NFIL3,NR4A2,SERPINE1,SGK1,ZFP36	14
Inflammatory Disease, Inflammatory Response, Renal and Urological Disease	pyelonephritis	pyelonephritis	0.00147			CXCL8,IL6	2
Tissue Morphology	quantity	quantity of cells	3.85e-09		0.602	ADAMTS1,ADM,ATF3,BCL6,CCL2,CITED2,CXCL2,CXCL8,DUSP1,DUSP10,EDN1,EGR1,F3,FOS,FOSB,GADD45A,IL6,JUN,KLF4,mir-15,MYC,NFIL3,NFKBIA,NR4A1,NR4A2,PPP1R15A,SERPINE1,SGK1,SPRY2,TNFAIP3,TOB1,ZFP36	32
Hematological System Development and Function, Tissue Morphology	quantity	quantity of blood cells	2.78e-08		-0.471	ATF3,BCL6,CCL2,CXCL2,CXCL8,DUSP1,DUSP10,EGR1,F3,FOS,FOSB,GADD45A,IL6,JUN,KLF4,mir-15,MYC,NFIL3,NFKBIA,NR4A1,PPP1R15A,SERPINE1,TNFAIP3,ZFP36	24
Hematological System Development and Function, Tissue Morphology	quantity	quantity of leukocytes	7.99e-08		-0.114	ATF3,BCL6,CCL2,CXCL2,CXCL8,DUSP1,DUSP10,EGR1,F3,FOS,FOSB,GADD45A,IL6,KLF4,mir-15,MYC,NFIL3,NFKBIA,NR4A1,SERPINE1,TNFAIP3,ZFP36	22
Hematological System Development and Function, Tissue Morphology	quantity	quantity of myeloid cells	1.69e-05		-0.95	BCL6,CXCL8,DUSP1,F3,GADD45A,IL6,MYC,NFKBIA,SERPINE1,TNFAIP3,ZFP36	11
Hematological System Development and Function, Tissue Morphology	quantity	quantity of granulocytes	3.95e-05		-1.301	BCL6,CXCL8,DUSP1,F3,GADD45A,IL6,NFKBIA,SERPINE1,TNFAIP3,ZFP36	10
Hematological System Development and Function, Tissue Morphology	quantity	quantity of mononuclear leukocytes	9.67e-05		0.724	CXCL8,DUSP10,EGR1,F3,FOS,FOSB,GADD45A,IL6,KLF4,mir-15,MYC,NFIL3,NFKBIA,NR4A1,TNFAIP3	15
Hematological System Development and Function, Tissue Morphology	quantity	quantity of lymphocytes	0.000242		0.578	DUSP10,EGR1,F3,FOS,FOSB,GADD45A,IL6,KLF4,mir-15,MYC,NFIL3,NFKBIA,NR4A1,TNFAIP3	14
Connective Tissue Development and Function, Tissue Morphology	quantity	quantity of connective tissue cells	0.000873		-0.87	CCL2,EGR1,FOS,FOSB,MYC,SPRY2,TOB1	7
Cardiovascular System Development and Function, Organismal Development, Tissue Morphology	quantity	quantity of blood vessel	0.000905			ADAMTS1,CXCL8,F3,IL6	4
Molecular Transport	quantity	quantity of lactic acid	0.00117			ADM,CEBPD,MYC	3
Molecular Transport	quantity	quantity of metal ion	0.00137		0.875	ADAMTS1,ADM,CCL2,CXCL8,EDN1,FOS,IL6,MYC,RGS2,SGK1	10
Hematological System Development and Function, Hematopoiesis, Tissue Morphology	quantity	quantity of thymocytes	0.0016		0.133	FOS,FOSB,GADD45A,IL6,KLF4,NFKBIA,NR4A1	7
Hematological System Development and Function, Tissue Morphology	quantity	quantity of PBMCs	0.0021			CXCL8,NFIL3	2
Tissue Morphology	quantity	quantity of tumor cell lines	0.00218		1.98	IL6,JUN,KLF4,MYC,SGK1	5
Hematological System Development and Function, Tissue Morphology	quantity	quantity of T lymphocytes	0.00275		-0.172	DUSP10,FOS,FOSB,GADD45A,IL6,KLF4,MYC,NFIL3,NFKBIA,NR4A1	10
Hematological System Development and Function, Tissue Morphology	quantity	quantity of peripheral blood leukocytes	0.00275			CXCL8,IL6,NFIL3	3
Hematological System Development and Function, Hematopoiesis, Tissue Morphology	quantity	quantity of hematopoietic progenitor cells	0.00312		0.914	CXCL8,FOS,FOSB,GADD45A,IL6,KLF4,MYC,NFKBIA,NR4A1	9
Cellular Assembly and Organization	quantity	quantity of nucleus	0.00317			ADM,FOS,MYC	3
Cell Death	recovery	recovery of cells	0.00134			IL6,MYC,PPP1R15A	3
Cell-To-Cell Signaling and Interaction, Cellular Movement, Hematological System Development and Function, Immune Cell Trafficking, Inflammatory Response	recruitment	recruitment of neutrophils	0.000153		0.573	CCL2,CXCL2,CXCL8,EDN1,IL6,PTX3,SERPINE1	7
Cell-To-Cell Signaling and Interaction, Cellular Movement, Hematological System Development and Function, Immune Cell Trafficking	recruitment	recruitment of leukocytes	0.000169		0.091	CCL2,CXCL2,CXCL8,EDN1,EGR1,F3,IL6,PTX3,SERPINE1	9
Digestive System Development and Function, Hepatic System Development and Function, Organ Morphology	regeneration	regeneration of liver	0.00162		0.371	EGR1,IL6,SAT1,TOB1	4
Cancer, Renal and Urological Disease	renal cancer	renal cancer	0.000296			ADM,CCL2,CXCL2,DUSP6,FOS,IL6,MYC,NFKBIA,TRIB1	9
Gene Expression	repression	repression of RNA	8.42e-05		0.79	BCL6,FOSB,IL6,JUN,MYC,NR4A2,SIK1,SKIL	8
Cell-To-Cell Signaling and Interaction	response	response of myeloid cells	0.00163		1.428	CCL2,CXCL8,F3,IL6,PTX3,SERPINE1	6
Connective Tissue Disorders, Immunological Disease, Inflammatory Disease, Skeletal and Muscular Disorders	rheumatoid arthritis	rheumatoid arthritis	3.34e-05			ADM,BCL6,CCL2,CXCL2,CXCL8,DUSP1,FOS,FOSB,IL6,NFKBIA,NR4A1,NR4A2,PTGER4,TNFAIP3,ZFP36,ZNRD1-AS1	16
Cell Cycle, Humoral Immune Response	S phase	S phase of B lymphocytes	0.00275			KLF4,MYC	2
Cell Cycle	S phase	S phase	0.00283		1.61	FOS,GADD45A,IL6,JUN,KLF4,mir-15,MYC	7
Endocrine System Development and Function, Lipid Metabolism, Molecular Transport, Small Molecule Biochemistry	secretion	secretion of aldosterone	4.05e-07		-0.218	ADM,CITED2,EDN1,EGR1,FOSB,NFIL3	6
Lipid Metabolism, Molecular Transport, Small Molecule Biochemistry	secretion	secretion of steroid	1.25e-05		0.07	ADM,CITED2,EDN1,EGR1,FOSB,IL6,NFIL3	7
Lipid Metabolism, Molecular Transport, Small Molecule Biochemistry	secretion	secretion of lipid	4.43e-05		0.24	ADM,CITED2,CXCL8,EDN1,EGR1,FOSB,IL6,NFIL3	8
Cell Cycle	senescence	senescence of cells	7.39e-05		0.478	BCL6,DUSP1,EGR1,GADD45A,IL6,let-7,mir-15,MYC	8
Cell Cycle, Cellular Development, Connective Tissue Development and Function	senescence	senescence of fibroblast cell lines	0.00032		0.849	BCL6,DUSP1,EGR1,IL6,MYC	5
Infectious Disease	sepsis	sepsis	0.000611			ADM,CXCL8,F3,IL6,NFKBIA,SERPINE1	6
Infectious Disease, Respiratory Disease	severe acute respiratory syndrome	severe acute respiratory syndrome	3.95e-05			CEBPD,EGR1,IER3,IL6,NFIL3,NFKBIA,SLC2A3	7
Cell Morphology	size	size of cells	0.000184		1.491	CCL2,DUSP1,EDN1,GADD45A,IL6,MYC,PPP1R15A,RGS2,SERPINE1,TOB1	10
Organismal Development	size	size of body	0.00247	Increased	2.821	ADAMTS1,BCL6,DUSP1,F3,FOS,FOSB,IL6,MYC,NFKBIA,SERPINE1,SPRY2,TNFAIP3,TRIB1,ZFP36	14
Cardiovascular System Development and Function, Cell Morphology, Skeletal and Muscular System Development and Function	size	size of cardiomyocytes	0.000501		0.931	EDN1,IL6,MYC,RGS2	4
Cell Morphology	size	size of blood cells	0.000851		1.165	CCL2,IL6,MYC,PPP1R15A	4
Cell Morphology	size	size of connective tissue cells	0.0015		1.342	DUSP1,GADD45A,IL6,SERPINE1,TOB1	5
Cell Morphology, Skeletal and Muscular System Development and Function	size	size of muscle cells	0.0015		1.226	DUSP1,EDN1,IL6,MYC,RGS2	5
Organismal Development	size	size of animal	0.00195		1.455	EGR1,FOS,FOSB,IL6,MYC,TNFAIP3	6
Cell Morphology	size	size of leukocytes	0.00237			CCL2,IL6,MYC	3
Cancer, Dermatological Diseases and Conditions	skin tumor	skin tumor	0.00259		1.091	ADM,CCL2,CXCL8,EDN1,FOS,IL6,JUN,SERPINE1	8
Cell Morphology	sprouting	sprouting	5.96e-06		-1.066	ADAMTS1,ADM,CYR61,IL6,JUN,MYC,NFKBIA,RHOB,SGK1,SKIL,SPRY2	11
Cell-To-Cell Signaling and Interaction, Cellular Growth and Proliferation, Skeletal and Muscular System Development and Function	stimulation	stimulation of smooth muscle cells	0.000128			CXCL8,EDN1,IL6	3
Tumor Morphology	stimulation	stimulation of tumor	0.000421		1.96	FOS,IL6,JUN,MYC	4
Cell-To-Cell Signaling and Interaction, Cellular Growth and Proliferation	stimulation	stimulation of cells	0.00085		0.96	CCL2,CXCL8,CYR61,EDN1,FOS,IL6,MYC,TNFAIP3	8
Cell Morphology	surface area	surface area of cells	0.000453			EDN1,IL6,TOB1	3
Cell Morphology, Connective Tissue Development and Function, Skeletal and Muscular System Development and Function	surface area	surface area of osteoclasts	0.00147			IL6,TOB1	2
Organismal Survival	survival	survival of organism	0.000557		1.879	ADM,BCL6,CCL2,DUSP1,F3,FOS,IL6,MYC,NFKBIA,PTGER4,PTX3,SERPINE1	12
DNA Replication, Recombination, and Repair	synthesis	synthesis of DNA	5.9e-06		1.622	ADM,ATF3,CXCL8,CYR61,DUSP1,EDN1,FOS,IL6,JUN,MYC,NFKBIA,NR4A1,SGK1	13
Carbohydrate Metabolism	synthesis	synthesis of carbohydrate	0.000623	Increased	2.229	CCL2,CXCL8,DUSP6,EDN1,MYC,NR4A1,NR4A2,PTGER4,PTX3,RGS2	10
Cell Signaling, Small Molecule Biochemistry	synthesis	synthesis of nitric oxide	0.000614		1.503	ADM,BCL6,DUSP1,EDN1,IL6,JUN,PTX3,TNFAIP3	8
Carbohydrate Metabolism, Small Molecule Biochemistry	synthesis	synthesis of D-glucose	0.00118		1.951	DUSP6,MYC,NR4A1,NR4A2	4
Free Radical Scavenging	synthesis	synthesis of reactive oxygen species	0.00178		0.675	CXCL8,CYR61,DUSP1,EDN1,IL6,mir-15,NR4A1,SAT1,SPRY2	9
Cancer, Hematological Disease	T-cell non-Hodgkin's disease	T-cell non-Hodgkin's disease	9.56e-06		1.927	BCL6,CYR61,EGR1,GADD45A,IER3,JUN,MYC,NFKBIA	8
Organismal Functions	thermoregulation	thermoregulation	0.000717	Increased	2.207	ADM,CXCL8,DUSP1,IL6,PTGER4,SERPINE1	6
Gene Expression	transactivation	transactivation	3.44e-06	Increased	2.303	BCL6,CEBPD,CITED2,CXCL8,EGR1,FOS,FOSB,GADD45A,IL6,JUN,MYC,NFKBIA,NR4A1,NR4A2,SKIL,ZBED5	16
Gene Expression	transcription	transcription of RNA	2.8e-05	Increased	2.288	ANKRD1,ATF3,BCL6,BTG1,CCL2,CEBPD,CITED2,DUSP1,EDN1,EGR1,FOS,FOSB,GADD45A,IL6,JUN,KLF4,MYC,NFIL3,NFKBIA,NR4A1,NR4A2,PTGER4,RHOB,SGK1,SIK1,SKIL,ZFP36	27
Gene Expression	transcription	transcription of DNA	0.00121		1.514	ANKRD1,ATF3,BCL6,CEBPD,CITED2,EDN1,EGR1,FOS,FOSB,IL6,JUN,KLF4,MYC,NFIL3,NFKBIA,NR4A1,NR4A2,SIK1,SKIL,ZFP36	20
Cell-To-Cell Signaling and Interaction	transduction	transduction of cells	0.00148			IL6,KLF4,SERPINE1	3
Cell-To-Cell Signaling and Interaction	transduction	transduction of stem cells	0.00275			IL6,KLF4	2
Cancer	transformation	transformation of fibroblast cell lines	0.000381		0.546	ADM,ATF3,BCL6,FOS,FOSB,JUN,MYC,RHOB	8
Cancer	transformation	cell transformation	0.000442		0.815	ADM,ATF3,BCL6,CYR61,EGR1,FOS,FOSB,JUN,MYC,RHOB,SKIL	11
Cancer, Tumor Morphology	transformation	transformation of tumor	0.0021			mir-15,MYC	2
Cancer	transformation	transformation of fibroblasts	0.00234		1.954	FOS,FOSB,JUN,MYC,SKIL	5
Cellular Movement, Hematological System Development and Function, Immune Cell Trafficking, Inflammatory Response	transmigration	transmigration of neutrophils	0.000381			CXCL2,CXCL8,IL6,SERPINE1	4
Cellular Movement	transmigration	transmigration of cells	0.000453		-1.055	CCL2,CXCL2,CXCL8,F3,IL6,SERPINE1	6
Cellular Movement, Hematological System Development and Function, Immune Cell Trafficking, Inflammatory Response	transmigration	transmigration of phagocytes	0.000557		-1.083	CCL2,CXCL2,CXCL8,IL6,SERPINE1	5
Gene Expression	transrepression	transrepression	0.00275			FOSB,JUN	2
Cardiovascular System Development and Function, Cell Morphology, Cellular Development, Organismal Development, Tissue Development	tubulation	tubulation of endothelial cells	0.000222	Increased	2.186	CXCL8,CYR61,EDN1,NR4A1,RHOB	5
Cardiovascular System Development and Function, Cellular Development, Embryonic Development, Organismal Development	tubulogenesis	tubulogenesis of endothelial cell lines	0.0021			ATF3,CXCL8	2
Cancer, Hematological Disease	tumorigenesis	tumorigenesis of leukemia cell lines	5.47e-05			EGR1,mir-15,MYC	3
Cancer, Hematological Disease	tumorigenesis	tumorigenesis of blood tumor	0.00025		1.907	EGR1,IL6,mir-15,MYC,NFKBIA,SKIL	6
Cancer, Dermatological Diseases and Conditions	tumorigenesis	tumorigenesis of skin cell lines	0.00036			CXCL2,NFKBIA	2
Cancer, Dermatological Diseases and Conditions	tumorigenesis	tumorigenesis of skin	0.000453		0.433	FOS,JUN,MYC,NFKBIA,RHOB	5
Cancer, Dermatological Diseases and Conditions	tumorigenesis	tumorigenesis of epithelial cell lines	0.000852			CXCL2,NFKBIA	2
Cancer, Hematological Disease, Immunological Disease	tumorigenesis	tumorigenesis of lymphoma	0.00163			EGR1,mir-15,MYC,NFKBIA,SKIL	5
Cancer, Gastrointestinal Disease, Hepatic System Disease	tumorigenesis	tumorigenesis of liver	0.00178		1.307	ADAMTS1,CXCL8,F3,GADD45A,IL6,JUN,let-7,mir-15,MYC,SERPINE1	10
Cancer	tumorigenesis	tumorigenesis of tumor cell lines	9.58e-09	Increased	2.319	ATF3,CCL2,CXCL8,CYR61,EGR1,F3,FOS,IL6,mir-15,MYC,NFKBIA,SPRY2	12
Cancer, Skeletal and Muscular Disorders	tumorigenesis	tumorigenesis of bone tumor	0.00216			FOS,IL6,MYC	3
Cancer, Hematological Disease, Immunological Disease	tumorigenesis	tumorigenesis of non-Hodgkin lymphoma	0.00237			mir-15,MYC,NFKBIA,SKIL	4
Cancer	tumorigenesis	tumorigenesis	1.75e-08	Increased	2.597	ADAMTS1,ADM,ATF3,BCL6,BLID,BTG1,C9orf3,CCL2,CEBPD,CXCL2,CXCL8,CYR61,DUSP1,DUSP6,EDN1,EGR1,F3,FOS,FOSB,GADD45A,HIST1H4A (includes others),IER3,IL6,JUN,KLF4,let-7,mir-15,mir-32,MYC,NFIL3,NFKBIA,NR4A1,NR4A2,PTGER4,PTX3,RGS2,RHOB,SAT1,SERPINE1,SGK1,SIK1,SKIL,SLC2A3,SPRY2,TNFAIP3,TOB1,TRIB1,ZFP36	48
Cancer	tumorigenesis	tumorigenesis of cells	2.22e-07	Increased	2.851	ATF3,CCL2,CXCL2,CXCL8,CYR61,EGR1,F3,FOS,IL6,mir-15,MYC,NFKBIA,RHOB,SERPINE1,SPRY2	15
Cancer, Hematological Disease, Skeletal and Muscular Disorders	tumorigenesis	tumorigenesis of plasmacytoma	0.00275			IL6,MYC	2
Cancer	tumorigenesis	tumorigenesis of malignant tumor	0.000348	Increased	2.561	EGR1,FOS,GADD45A,IL6,mir-15,MYC,NFKBIA,SERPINE1,SKIL	9
Cancer	tumorigenesis	tumorigenesis of melanoma cell lines	0.00317			CXCL8,F3,MYC	3
Cell Signaling, Post-Translational Modification	tyrosine dephosphorylation	tyrosine dephosphorylation of protein	0.00275			DUSP1,EDN1	2
Carbohydrate Metabolism	uptake	uptake of monosaccharide	3.04e-05		1.942	ADM,CXCL8,EDN1,EGR1,IL6,KLF4,MYC,SERPINE1,SLC2A3	9
Carbohydrate Metabolism, Molecular Transport, Small Molecule Biochemistry	uptake	uptake of D-glucose	0.000263		1.067	ADM,EDN1,EGR1,IL6,MYC,SERPINE1,SLC2A3	7
Cardiovascular Disease	vascular disease	vascular disease	2.33e-06		-0.211	ADM,BCL6,CCL2,CITED2,CXCL2,CXCL8,EDN1,EGR1,F3,FOS,FOSB,IL6,JUN,KLF4,PTGER4,SERPINE1,ZFP36	17
Cardiovascular Disease	vascular lesion	vascular lesion	1.41e-09		-0.199	ADM,CCL2,CXCL2,EGR1,F3,IL6,MYC,NFKBIA,NR4A1,PTX3,SERPINE1,TNFAIP3,ZFP36	13
Cardiovascular System Development and Function, Organismal Development	vasculogenesis	vasculogenesis	1.04e-07		1.361	ADAMTS1,ADM,ATF3,CCL2,CITED2,CXCL2,CXCL8,CYR61,EDN1,F3,IL6,JUN,MYC,NR4A1,PTX3,RHOB,SERPINE1,SPRY2,TNFAIP3	19
Nutritional Disease, Organismal Injury and Abnormalities	wasting	wasting	0.000135		0.179	IL6,MYC,NFKBIA,SKIL,TNFAIP3,ZFP36	6
