# Supplementary material for: A Multi-Omics Approach Identifies Key Hubs Associated with Cell Type-Specific Responses of Airway Epithelial Cells to Staphylococcal Alpha-Toxin
Source: PLoS One. 2015 Mar 27;10(3):e0122089. doi: 10.1371/journal.pone.0122089 (PMC4376684; doi:10.1371/journal.pone.0122089)
Supplement: S6 Table — (XLS) [file pone.0122089.s011.xls]

## Sheet: 16HBE14o- Upstream Regulators
IPA Upstream Regulator Analysis
16HBE14o- cells
Upstream Regulator	Fold Change	Molecule Type	Predicted Activation State	Activation z-score	p-value of overlap	Target molecules in dataset
HGF		growth factor		-1.029	1.64e-25	AKAP12,ANGPTL4,ATF3,AURKA,BCL2L1,BNC1,BUB1B,CCL2,CCND1,CCNF,CCNG2,CD3EAP,CD44,CDC25C,CENPF,CFLAR,CLCF1,CSF1,DDIT3,DDX21,EDN1,EFNB2,EGR1,ETS1,F3,FOS,FOSB,GPSM2,HBEGF,HES1,HK2,HMMR,ICAM1,IL11,IL1B,IL6,ITGA2,KIF20B,KIF2C,KRT17,KRT18,MAP2K3,MAP3K8,MAT2A,NDC80,NFKB1,NOP2,NR4A1,NR4A2,PDGFA,PHLDA1,PLAU,PLAUR,PLK1,PLXNA2,PNRC1,RHOB,SERPINE1,SGK1,SLC20A1,TGFA,TGFB2,THBD,THBS1,TNFSF15,TTK,VEGFA
PDGF BB		complex		0.283	3.24e-25	AKAP12,ATF3,CCL2,CCL20,CCND1,CCNL1,CD44,CEBPD,CSF1,DDIT3,DUSP1,EDN1,EGR1,EGR2,EGR3,ETS1,ETS2,F3,FHL2,FOS,FOSB,FZD2,GNB2L1,HES1,ID3,IER2,IER3,IL1B,IL6,JUN,LIF,MAT2A,NFIL3,NR4A1,NR4A2,PDGFA,PHLDA1,PLAT,PLAU,PPP1R15A,RHOB,SERPINE1,SGK1,SRSF7,TAGLN,TGM2,THBD,THBS1,TNC (includes EG:116640),TNFRSF12A,TOB1,VEGFA,XDH,ZFP36
Vegf		group	Inhibited	-2.055	4.63e-23	AKAP12,ANGPTL4,AURKA,BNC1,BUB1B,CCNF,CD3EAP,CD44,CDC25C,CDH5,CENPF,CFLAR,CLCF1,CXCL1,DDIT3,EDN1,EFNB2,EGR1,ETS1,F3,FOSB,GPSM2,HBEGF,HES1,HK2,HMMR,ICAM1,IL11,IL18,IL6,ITGA2,KIF20B,KIF2C,MAP2K3,MAP3K8,MIR17HG,NDC80,NFKB1,NOP2,NR4A1,NR4A2,PDGFA,PHLDA1,PLAU,PLAUR,PLK1,PLXNA2,RCAN1,SGK1,SLC20A1,THBD,TNFSF15,TTK,VEGFA,XDH
EGF		growth factor		-1.033	1.86e-19	ATF3,AURKA,BCL2L1,CCND1,CD44,CDC42EP1,CEBPD,CFLAR,CKS2,DDIT3,DIO2,DUSP1,EDN1,EGR1,EGR2,EGR3,EREG,ETS1,ETS2,EZH1,FOS,FOSB,HBEGF,HES1,ICAM1,ID2,IER2,IER3,IL1B,IL6,IL7R,ITGA2,JUN,NR4A1,NR4A2,PLAT,PLAU,PLAUR,RHOB,SERPINE1,SMAD3,SP4,SPRY4,TFAP2A,TFPI2,TGFA,TGM2,THBS1,TNC (includes EG:116640),TNFRSF12A,VCL,VEGFA,ZFP36,ZFP36L2
TGFB1		growth factor	Inhibited	-3.605	5.35e-19	ANGPTL4,B3GNT1,BAMBI,BCL2L1,BCL2L11,BCL6,BUB1B,C6orf130,C9orf3,CCL2,CCL20,CCND1,CCNG2,CD44,CDC25C,CDRT1,CENPE,CENPF,CITED2,CKS2,COTL1,CSF1,CSRP1,CTPS1,CXCL1,DDX21,DNAJB4,DUSP1,EDN1,EGR1,EGR2,EGR3,EREG,ESPL1,ETS1,F3,FERMT2,FOS,FOSB,FOSL2,FZD2,GADD45B,GAL,GPR21,HBEGF,HES1,HOXA2,ICAM1,ID2,ID3,IER2,IER3,IFRD1,IL11,IL18,IL1A,IL1B,IL4R,IL6,ITGA2,JUN,KRT17,KRT18,KRT81,LDB1,LIF,MAP2K3,NDC80,NET1,NOG,NOP5…
EGFR		kinase		-1.492	7.54e-18	BCL2L1,BCL2L11,BCL6,CCL2,CCND1,CCNG2,DDIT3,EFNB2,EGR1,F2RL1,F3,FOS,FOSL2,GAS5,ICAM1,IER2,IER3,IGBP1,IL1B,IL6,ITGA2,JUN,KRT17,PLAT,PLAU,PLK1,PTPRE,RHOB,SERPINE1,SNAI2,SOX9,TGFA,TGM2,THBS1,TNC (includes EG:116640),TXNIP,VCL,VEGFA,YPEL5
RAF1		kinase		-1.727	1.35e-16	AKAP12,BCL2L11,BCL6,CCND1,CD44,CDC42EP1,DIO2,EGR1,EGR3,FOS,HBEGF,ID3,IER2,IER3,IGBP1,IL1B,IL6,ITGA2,JUN,LIF,MXD1,NFKB1,NOP56,PHLDA1,PLAT,PLAU,PLAUR,SLC26A2,TFPI2,TGM2,TPM1 (includes EG:22003),TXNIP,VEGFA,YPEL5,ZFP36L2,ZNF680
Jnk		group		-0.712	5.05e-15	BCL2L11,BTRC,CCL2,CCND1,CD44,DDIT3,DKK1,DUSP1,EDN1,EGR1,F2RL1,F3,FBXO32,FOS,HES1,ICAM1,IL1A,IL1B,IL6,JUN,PDGFB,PLAT,PLAU,PLAUR,SERPINE1,SNAI2,TGM2,ZFP36
IRAK4		kinase			5.55e-15	ATF3,CCL20,CSRNP1,EDN1,EGR1,FOS,FOSB,IER2,IFNGR1,IFRD1,IL1B,IL6,JUN,LIF,MAP3K8,NR4A1,PHLDA1,ZC3H12A,ZFP36
ERK1/2		group	Inhibited	-2.98	3.52e-14	BCL2L1,CCL2,CCL20,CCND1,CD44,CDC25C,CFLAR,CXCL1,DKK1,DUSP1,EDN1,EFNB2,EGR1,ETS1,F3,FOS,HBEGF,ICAM1,ID3,IFIT1,IL1A,IL1B,IL6,ITGA2,JUN,PLAU,PLAUR,PTPRE,SERPINE1,SGK1,SOX9,SPRY4,VEGFA
P38 MAPK		group		-0.79	6.53e-14	ATF3,BCL2L1,CCL2,CCND1,CCNF,CCNG2,CD44,DDIT3,DIO2,DUSP1,EGR1,EGR2,ETS1,F3,FBXO32,FOS,HBP1,ICAM1,ID3,IL1A,IL1B,IL6,JUN,NFKB1,NR4A1,PLAU,PLAUR,RHOB,SERPINE1,SGK1,SMAD3,TGFA,THBS1,TNFSF10,VEGFA,ZFP36
ERK		group		-1.686	1.01e-13	BCAR3,BCL2L1,BCL2L11,CCL2,CCND1,CEBPD,CKS2,DIO2,DUSP1,EGR1,EREG,ETS1,FOS,FOSL2,HBEGF,ICAM1,IER3,IL1B,IL6,JUN,KRT18,LIF,MAFF,PLAU,RRS1,SERPINE1,SNAI2,TGFA,TGM2,THBS1,ZFP36
TREM1		transmembrane receptor		-0.328	8.25e-13	ATF3,CCL20,CD274,CKS2,CSF1,CXCL1,EDN1,EGR1,EGR2,EGR3,ETS2,F3,FERMT2,GADD45B,HBEGF,HES1,IL1B,IL6,LIF,MAFF,MAP3K8,NEDD4L,NR4A2,NT5E,PHLDA1,RCAN1,TFPI2,THBD,THBS1,TNFSF15
PI3K (complex)		complex		-1.147	1.09e-12	ATF3,BCL2L1,BCL2L11,CCL2,CCND1,CCNG2,CD274,DAPP1,DDIT3,DUSP1,ETS1,FBXO32,FOS,HBEGF,HK2,IFIT1,IL1B,IL6,IL7R,IRF2,JUN,NR4A2,NUPR1,RHOB,SERPINE1,SGK1,SOX9,TGM2,THBS1,TNFSF10,TXNIP,VEGFA
FGF2		growth factor	Inhibited	-2.04	2.95e-12	BCL2L1,BCL6,CCL2,CCND1,CFLAR,CSF1,DDIT3,EFNB2,EGR1,ETS1,F3,FOS,HBEGF,ICAM1,ID3,IL1B,JUN,NOG,NR4A1,NR4A2,PDGFA,PDGFB,PLAT,PLAU,PLAUR,PTPRE,SERPINE1,SLC20A1,SOX9,SPRY4,TAGLN,TGFB2,THBS1,TNFRSF12A,TNFSF10,VEGFA
MAP2K1		kinase		-0.802	9.11e-12	ATF3,BCL2L11,CCL2,CCND1,CD274,CD44,CDH5,CFLAR,DKK1,DUSP1,EGR2,FOS,GPRC5B,IL1A,IL6,JUN,PLAUR,SMAD3,SNAI2,TFPI2,TGM2,THBS1,TNC (includes EG:116640),VEGFA
MAP2K1/2		group		0.735	1.03e-11	ATF3,BCL2L1,BCL2L11,CCND1,DDIT3,DUSP1,EGR1,FOS,HERPUD1,IL1B,JUN,NFKB1,PDGFA,PHLDA1,VEGFA
Nrg1		growth factor		-0.25	4.05e-11	BCL2L1,CCND1,CDC42EP1,CKS2,DDIT3,DUSP1,EDN1,EGR1,EGR2,EGR3,EZH1,FOS,FOSB,HES1,HK2,IER2,IER3,NR4A1,PDGFA,PLAU,PLAUR,PXN,VCL,VEGFA,ZFP36,ZFP36L2
FAS		transmembrane receptor		-0.404	6.06e-11	APPBP2,BCL2L1,BTN3A3,CCL2,CCL20,CD44,CEBPD,CFLAR,CSF1,CXCL1,EGR1,EGR2,F2RL1,F3,FOS,FOSB,ICAM1,IER3,IFIT1,IL1A,IL1B,IL1RAP,IL6,JUN,NR4A1,NR4A2,NUAK2,PLAU,PPP1R15A,PRUNE,SERPINB9,SERPINE1,THBD,TNC (includes EG:116640),TNFSF10,TPM1 (includes EG:22003),VEGFA,ZFP36
VEGFA	-1.605	growth factor	Inhibited	-2.001	1.08e-10	CCL2,CCND1,CDC25C,CDH5,EFNB2,EGR1,ETS1,ETS2,ETV5,F3,FOS,HBEGF,ICAM1,ID3,IL6,ITGA2,LDB1,NR4A1,PDGFB,PLAT,PLAU,RCAN1,SERPINE1,SNAI2,TFPI2,THBD,THBS1,VEGFA
AGER		transmembrane receptor		-0.956	5.23e-10	CCL2,CCND1,CSF1,EGR1,F3,ICAM1,IFIT1,IL1B,IL6,PDGFB,SERPINE1,TNC (includes EG:116640),TXNIP,VEGFA
Tgf beta		group		-1.091	8.12e-10	BAMBI,CCL2,CCND1,CFLAR,CSF1,EDN1,FOS,GADD45B,IL1A,IL1B,IL6,JUN,LIF,MXD1,NR4A2,PDGFA,PDGFB,PLAT,PLAU,PMEPA1,SERPINE1,SLFN12,SMAD4,TAGLN,TGFA,VEGFA
IKBKB		kinase	Inhibited	-2.55	1.64e-09	ATF3,BCL2L1,CBLB,CCL2,CCL20,CCND1,CD44,CEBPD,CSF1,CXCL1,EDN1,EGR1,EREG,F3,FOS,HK2,ICAM1,IL11,IL1A,IL1B,IL6,KIF20A,NFKB1,PLAU,PLK1,RCAN1,SGK1,VEGFA
CD40		transmembrane receptor	Inhibited	-2.335	2.31e-09	BCL2L1,BCL2L11,BCL6,CCL2,CCND1,CD44,CFLAR,CSF1,DAPP1,DUSP1,F3,FOS,ICAM1,IL18,IL1A,IL1B,IL4R,IL6,JUN,NFKB1,SERPINE1,THBD,TNFSF10,VEGFA
IGF1		growth factor		-1.558	2.9e-09	BCL2L1,CCND1,CD44,CFLAR,CSF1,DDIT3,EDN1,EFNB2,EGR1,EGR2,F3,FBXO32,FOS,FOSB,ICAM1,ID2,IER3,IL18,IL1B,IL4R,IL6,JUN,MAK16,MGA,NOG,PHLDA1,PLAU,PLAUR,SERPINE1,SLC20A1,THBS1,TNFRSF12A,VEGFA
ERBB2		kinase		-0.521	5.04e-09	ADAMTS16,ANGPTL4,AURKA,BCL2L1,BUB1B,CCL20,CCND1,CDC25C,CENPE,CENPF,CKS2,DDIT3,EDN1,EGR1,ELL2,ESPL1,ETV5,FOS,FRRS1,HES1,HIST1H4A (includes others),ID2,IL1B,IL6,ITGA2,JUN,KRT81,MAP2K3,NDC80,NET1,NFKB1,PLAT,PLAU,PLAUR,PMEPA1,RHOB,SERPINE1,SMAD3,SNAI2,TAGLN,TGFA,THBD,THBS1,TNC (includes EG:116640),TPM1 (includes EG:22003),VCL,VEGFA,ZFP36L2
TGFBR2		kinase		-1.936	5.61e-09	CCND1,CD44,GADD45B,GAL,ICAM1,IL1A,IL1B,IL1RAP,IL6,JUN,KRT18,PDGFB,SERPINE1,SMAD3,SMAD4,TAGLN,TGFB2,THBD,THBS1,TNFRSF12A,TXNIP,VCL,VEGFA
Pdgf (complex)		complex		-0.579	6.21e-09	CCL2,CCND1,CD44,EDN1,EGR1,F3,FOS,FOSB,ICAM1,JUN,NR4A2,PLAU,PLAUR,SERPINE1,THBD,VEGFA
ACVRL1		kinase		1.211	1.43e-08	EFNB2,ID2,PLAT,PLAU,PLAUR,PXN,SERPINE1,TAGLN,VEGFA,ZYX
Akt		group		-0.918	1.44e-08	BCL2L1,BCL2L11,CCL2,CCND1,CD274,CFLAR,EGR2,ETS1,F3,FBXO32,FOS,HES1,HK2,IER3,IL1B,IL6,IL7R,JUN,NFKB1,RHOB,SERPINE1,THBS1,VEGFA
AGT		growth factor		-1.965	1.82e-08	ATF3,CCL2,CCND1,CD44,DUSP1,EDN1,EFNB2,EGR1,EREG,ETS1,F3,FOS,HBEGF,HES1,ICAM1,ID3,IL18,IL6,ITGA2,JUN,LIF,NR4A1,NR4A2,PALLD,PDGFA,PLAU,RCAN1,SERPINE1,SGK1,TGFA,TGFB2,THBD,TNFRSF12A,TXNIP,VEGFA,ZFP36
FGF1		growth factor		0.725	2.55e-08	CCND1,EDN1,EGR1,FOS,FZD2,ICAM1,IKZF2,JUN,NR4A2,PDGFA,PMEPA1,SERPINB1,SNAI2,TGFB2,TGM2,THBS1,TNFRSF12A
MAPK14		kinase		-0.487	2.61e-08	CCL2,CCND1,CEBPD,DUSP1,FOS,FOSL2,ICAM1,IL18,IL1B,IL6,JUN,PLAU,PLAUR,SGK1,SLFN12,TAGLN,TGM2,TPM1 (includes EG:22003),VEGFA,ZFP36
MAPK9		kinase		-0.583	2.99e-08	BCL2L11,CCL2,EGR1,FOS,FOSL2,GADD45B,IER2,IL11,IL1B,IL6,JUN,LIF,LMO7,PPP1R15A,PTCH1,ZFP36,ZYX
TGFB3		growth factor	Inhibited	-2.291	3.22e-08	ETS1,F2RL1,FOS,FOSB,FOSL2,JUN,MICAL2,PALLD,PLK1,SERPINE1,TAGLN,THBS1,TNC (includes EG:116640),TPM1 (includes EG:22003),VEGFA
NGF		growth factor		0.414	4.69e-08	ATF3,BCL2L1,BCL2L11,CCND1,DUSP1,EGR1,EGR2,EHD4,FOS,FOSL2,GAL,GNB2L1,ITGA2,JUN,LRRFIP1,NR4A1,PLAUR,SH3RF1,TFAP2A,TNFRSF12A,VEGFA
TLR3		transmembrane receptor		-1.773	5.89e-08	ATF3,BCAR3,CCL2,CCL20,CD274,DUSP1,EDN1,FOS,GADD45B,IER3,IFIT1,IL1A,IL1B,IL6,LIPG,MAP3K8,NFKB1,NR4A1,PHLDA1,RHOB,SERPINE1,TNC (includes EG:116640),TNFSF10
TGFB2	-3.343	growth factor	Inhibited	-3.104	6.14e-08	ANGPTL4,CFLAR,CYP24A1,EDN1,EGR1,FOS,LIPG,SERPINE1,TAGLN,TGFB2,THBS1,VEGFA
IGF2		growth factor			7.96e-08	CCND1,CCNG2,DDIT3,DUSP1,EGR1,EGR2,EREG,EZH1,HBEGF,IER2,IER3,IL11,IL6,PDGFB,PHLDA1,RHOB,SERPINE1,SLC20A1,SLC30A1,VEGFA
BMP2		growth factor		-0.603	8.29e-08	BCL2L1,CCND1,CSF1,DKK1,F3,FOS,FOSB,GADD45B,ID2,ID3,JUN,MRAS,NOG,PLXNA2,SLC26A2,SMAD4,SOX9,TAGLN,TGM2,TOB1,VEGFA
Mek		group		0.155	9.35e-08	BCL2L1,BCL2L11,CCND1,EGR1,EGR2,EGR3,ETS1,FOS,IER2,IL6,JUN,NR4A1,SERPINE1,THBS1,TPM1 (includes EG:22003)
CHUK		kinase		-1.982	1.13e-07	ATF3,CCL2,CCND1,CEBPD,CSF1,EREG,F3,FOS,GADD45B,HK2,ICAM1,IL11,IL1A,IL6,MXD1,OVOL1,PLAU,PLK1,RCAN1,SGK1,TGFA,VEGFA
CDKN1A		kinase		-1.439	1.19e-07	AURKA,BUB1B,CCL2,CCND1,CDC25C,CENPF,DSE,DUSP1,EXO1,HJURP,IL1B,IL6,KIF20A,KIF2C,KRT18,MIS18BP1,PLK1,SERPINE1,SOX9,TGFA,TTK,VEGFA,ZBTB5
MAPK1		kinase		1.301	2.09e-07	ATF3,BTN3A3,CCL2,CCND1,CCNF,DSE,DUSP1,EGR1,EHD1,FOS,IFIT1,IFIT5,IL1B,IL6,JUN,KRT17,MAST3,NT5E,NUPR1,PLAU,SPRY4,TNFSF10,TRANK1,ZNF184
EIF2AK3		kinase	Activated	2.041	2.47e-07	ATF3,CCND1,CYB5R1,DDIT3,EGR1,ETS2,FBXO8,HERPUD1,JUN,NFIL3,NUPR1,PPP1R15A,TXNIP,VEGFA,ZFP36
CD3		complex		-0.378	2.83e-07	BAMBI,BCL2L1,BCL2L11,BCL6,CCL20,CCND1,CD274,CD44,CENPF,CFLAR,CKS2,CLIP1,EGR2,EGR3,ETS1,ETS2,FAM160B1,FOS,GNL2,GTPBP4,HNRNPA1,ICAM1,ID3,IFIT1,IFNGR1,IL1A,IL1B,IL1RAP,IL4R,IL6,IL7R,JUN,LYN,MAP3K8,NFKB1,NR4A1,ORAI3,PTPRJ,SOS1,SRSF7,TFPI2,TGM2,THBS1,TNFSF10,ZFP36
TCR		complex		0.832	5.35e-07	BCL2L1,BCL2L11,CBLB,CFLAR,EGR1,EGR2,ELL2,ETV5,FOS,GADD45B,ID3,IFIT1,IFNGR1,IL4R,IL6,IL7R,JUN,MAP3K8,NIP7,NOP58,NR4A1,PRKACB,PXN,RRS1,TNFRSF12A,TOB1
TLR7		transmembrane receptor	Inhibited	-2.123	5.6e-07	ATF3,CCL2,CCL20,CD44,CXCL1,ICAM1,IER3,IL1B,IL6,NFKB1,PLAT,PLAU,ZC3H12A
BMP6		growth factor		-1.704	6.07e-07	CD44,ETV5,HBEGF,ID2,ID3,IL6,NOG,PMEPA1,SERPINE1,SLC20A1,TAGLN,TNFRSF12A,VCL,VEGFA
MAP3K1		kinase		-0.521	1.07e-06	ATF3,CCND1,DUSP1,EGR1,FOS,JUN,PLAU,PLAUR,SERPINE1,THBS1,TNC (includes EG:116640)
TNFRSF1A		transmembrane receptor		-1.537	1.28e-06	CCL2,CCL20,CD44,CFLAR,DIO2,ICAM1,IL1A,IL1B,IL6,JUN,PDGFA,SERPINE1,TGFA,VEGFA
Fcer1		complex	Inhibited	-2.079	1.31e-06	CCL2,CFLAR,CSF1,FOS,IL1B,IL6,JUN,KMO,LIF,MAP2K3,NFKB1
CTGF		growth factor		-1.646	1.63e-06	BCL2L1,BCL2L11,CCND1,CFLAR,FZD2,GPR21,HES1,PDGFB,PODXL,SERPINE1,TPM1 (includes EG:22003),VEGFA
PRKCD		kinase		-1.57	1.63e-06	CCL2,CCND1,FOS,FOSL2,ICAM1,IL1B,IL6,JUN,PTCH1,SERPINE1,VEGFA,ZFP36
SRC		kinase		-1.021	2.23e-06	BCL2L1,CCND1,DUSP1,F3,FOS,ICAM1,IL6,JUN,KRT18,NFKB1,PLAU,PLAUR,TFPI2,VEGFA
MET		kinase		0.792	2.34e-06	AURKA,CCND1,FBXO32,FOS,IL6,JUN,PLK1,TGFA,VEGFA
PGF		growth factor		-1.949	2.65e-06	ANGPTL4,CCL2,EDN1,EGR1,ETS2,IL1B,SERPINE1
TGFA	-2.294	growth factor		-1.046	3.16e-06	BCL2L1,CCL2,CCND1,EREG,FOS,FOSL2,IL6,NR4A2,PLAT,SERPINE1,TGFA,VEGFA
ANGPT1		growth factor		-0.393	5.09e-06	BCL2L1,CCL2,CCND1,CDH5,EFNB2,ICAM1,NFKB1,VEGFA
Pkc(s)		group		0.415	5.43e-06	BCL2L1,BCL2L11,CCL2,DUSP1,EDN1,EGR1,EGR2,F3,FOS,IL6,JUN,NFKB1,NR4A1,NR4A2,PHLDA1,PTPRE,SERPINE1
Raf		group		-0.342	5.49e-06	BCL2L11,CCND1,EDN1,FOS,JUN,KRT18,TAGLN
JAK2		kinase		-0.965	5.69e-06	BCL2L1,BCL2L11,CCL2,CCND1,EGR1,FOS,ICAM1,IL1B,IL6,LYN
AKT1		kinase		-1.742	6.34e-06	BCL2L1,BCL2L11,CCL2,CCND1,CEBPD,CFLAR,CKS2,EGR1,FBXO32,FOS,NDC80,PHLDA1,RHOB,SERPINE1,SNAI2,TGFB2,THBS1,TNFSF10,VEGFA
SELP		transmembrane receptor		-1.42	6.66e-06	CCL2,F3,IL1B,IL4R,IL6,PLAUR,SERPINB9,THBD
IKBKG		kinase		-0.483	7.18e-06	CEBPD,CFLAR,CSF1,EREG,FOS,HK2,ICAM1,IL11,IL1A,IL1B,IL6,RCAN1,SGK1,TNFSF10,VEGFA
IFNLR1		transmembrane receptor			7.48e-06	ATF3,CCL20,CSF1,CXCL1,IL1A,IL1B,IL6,LIF,THBS1
ERBB3		kinase		-0.498	7.77e-06	CCND1,CCNG2,DUSP1,EGR1,F3,GAS5,HBEGF,IER2,PLK1,THBS1,TNC (includes EG:116640),VEGFA
CD28		transmembrane receptor		-0.231	8.24e-06	BCL2L1,CBLB,CCND1,CD274,CENPF,CFLAR,CLIP1,EGR2,FOS,GNL2,GTPBP4,HNRNPA1,IFNGR1,IL1B,IL1RAP,IL6,IL7R,JUN,NFKB1,NR4A1,ORAI3,PTPRJ,TFPI2,THBS1,TNFSF10,TOB1
MAP2K5		kinase		0.579	8.95e-06	BCAR1,CCND1,CYP24A1,FOS,JUN,NR4A1
MAPK10		kinase		1.467	9.71e-06	CD44,FOS,IL6,JUN,WNT7A
EPHB1		kinase		1.477	9.71e-06	EGR1,EGR2,FOS,JUN,SERPINE1
TLR4		transmembrane receptor		-1.633	1.02e-05	ATF3,BAMBI,BCL2L11,CCL2,CD274,EREG,F3,ICAM1,IL18,IL1A,IL1B,IL6,METTL1,NFKB1,NFKBID,RIPK2,ST3GAL1,TNFSF10
AREG/AREGB		growth factor		0	1.34e-05	BCL2L1,EGR1,EREG,FOS,JUN,PLAU
PRKCA		kinase		-1.192	1.54e-05	ATF3,BCL2L1,CCL2,CCND1,EGR1,ETS1,FOS,ICAM1,JUN,NFKB1,SERPINE1,TGFB2,TP53INP1,VEGFA
MAPK8		kinase		0.756	2.44e-05	BCL2L11,BTRC,CCND1,DUSP1,EGR1,FOS,FOSL2,IL1B,IL6,JUN,LIF,NUPR1,PLAUR,PTCH1,ZFP36
PI3K (family)		group		-1.197	2.47e-05	CCL2,CCNG2,CD274,FBXO32,IL6,TNFSF10,TXNIP
FGF7		growth factor		0.049	2.9e-05	BCL2L1,CD44,CEBPD,CSF1,ETV5,IL1A,PLAU,SERPINE1,VEGFA
ITGB1		transmembrane receptor		-1.87	3.08e-05	CCL2,FOS,ICAM1,IL1B,IL6,JUN,PLAU,SERPINE1,THBS1,VEGFA
TBK1		kinase		-1.497	3.19e-05	BCL2L1,ICAM1,IFIT1,IL1B,IL6,NFKB1,VEGFA
PIK3R1		kinase		-1.065	3.44e-05	BCL2L1,CCND1,F3,FOS,ICAM1,IL6,PLAU,SERPINE1,VEGFA
KITLG		growth factor		-0.197	3.54e-05	BCL2L1,BCL2L11,CCL2,CSF1,EFNB2,EGR1,FOS,ID2,IL11,IL18,IL1A,IL1B,IL6,IRF2,KLHL24,PODXL,SLC20A2,SLC25A12,SNAI2,TXNIP
GFRA2		transmembrane receptor			3.9e-05	EGR1,EGR2,FOSB
NRG2		growth factor			4.13e-05	EDN1,EGR1,FOSB,HES1,HK2,IER2,IER3,NR4A1,PDGFA,VEGFA
EREG	-2.995	growth factor		-0.294	4.55e-05	EREG,HBEGF,IL18,IL6,TGFA
EIF2AK2		kinase		0.817	5.17e-05	ATF3,DDIT3,EGR1,FOS,IL1A,IL1B,IL6
F3	-3.02	transmembrane receptor		-0.728	5.24e-05	CCL2,EGR1,F3,IL1B,IL6,VEGFA
IFNAR1		transmembrane receptor		1.964	5.51e-05	ATF3,CCL20,CSF1,CXCL1,IL18,IL1A,IL1B,IL6,LIF,SLFN12,THBS1
PTK2B		kinase		0.562	6.89e-05	BCAR1,BCL2L1,FOS,JUN,VCL
CSF1R		kinase		-0.492	7e-05	CCND1,CSF1,FOS,IL1A,IL6,JUN
NGFR		transmembrane receptor		0.692	7e-05	CCND1,FOS,JUN,PLAT,RHOB,SERPINE1
ITGA5		transmembrane receptor		-1.118	7.17e-05	BCL2L11,CCND1,CD44,FOS,JUN,PLAU,PLAUR,PXN
MAP3K7		kinase		0.318	8.18e-05	BCL2L1,CCL20,IFIT1,IL1B,IL6,JUN,MAP2K3,PDGFB,SERPINE1,TNFSF10
RET		kinase		-1.485	8.78e-05	CCL2,CCL20,CCND1,CSF1,CXCL1,EGR1,FOS,IL1B,IL6,PLAU,PLAUR,RNF19A
Focal adhesion kinase		group		0.279	9.2e-05	EFNB2,ICAM1,IL6,KRT18,PALLD,TAGLN
ERBB4		kinase		-1.782	9.91e-05	CCL2,CCND1,DDIT3,DUSP1,EFNB2,EGR1,HBEGF,MAP2K3,THBS1,TNC (includes EG:116640),WNT7A
PTK2		kinase		-1.444	0.000101	CCND1,FOS,IL6,KRT18,PALLD,SERPINB1,THBS1,TNC (includes EG:116640)
PRKCB		kinase		0.946	0.000101	BCL2L1,CCND1,EGR1,FOS,ICAM1,IL6,JUN,SERPINE1
TNFRSF1B		transmembrane receptor		-1.836	0.000118	BCL2L1,CFLAR,ICAM1,IL6,JUN,NFKB1,PDGFA,SERPINE1,TGFA
CLEC11A		growth factor			0.00012	BCL2L1,EGR2,FHL2,FOS,IL1B,NFKB1,NR4A1,ZYX
RPS6KA4		kinase		1.06	0.000145	DUSP1,FOS,IL6,JUN
NCK2		kinase			0.000152	DDIT3,PPP1R15A,PXN
THBD	-2.178	transmembrane receptor			0.000152	IL18,IL1B,IL6
SPHK1		kinase		-0.391	0.000152	BCL2L11,CCND1,IL1B,IL6,JUN,SERPINE1
TLR5		transmembrane receptor		-0.804	0.000192	ATF3,CCL20,ICAM1,IL1A,IL1B,IL6
MAPKAPK2		kinase		0.092	0.000192	CCL2,DDIT3,ICAM1,IL1B,IL6,PLAU
CAMK4		kinase		1.142	0.000192	CSRP1,FOS,FOSB,FOSL2,IL6,JUN
BMP4		growth factor		-0.442	0.000211	CCND1,HES1,ID2,ID3,IL6,JUN,NOG,PTCH1,SOX9,TAGLN,TGM2,VEGFA
MAP2K4		kinase		0.415	0.000222	ATF3,BCL2L1,CCND1,CD44,CFLAR,FOS,JUN,PLAU
IL1R1		transmembrane receptor		0.451	0.000253	CXCL1,EGR1,FOS,IL18,IL1B,IL1RAP,IL6
MAPK7		kinase		1.097	0.000263	CCND1,EDN1,JUN,NR4A1,VEGFA
INSR		kinase		-1.445	0.000274	ATF3,CCL2,CCND1,CCNG2,DUSP1,EDN1,EGR1,EGR2,EREG,EZH1,FOS,HBEGF,IER2,IER3,IL11,IL6,PDGFB,PHLDA1,RHOB,SERPINE1,SLC20A1,SLC30A1,SMAD4
MAP2K7		kinase			0.000296	ATF3,BTRC,CCND1,EFNB2,LMO7,PLAU,RHOB,TFPI2
Fgf		group		-0.076	0.000297	CCND1,FOS,GNL3,IL6,JUN,SPRY4
Igm		complex		1.362	0.000339	BCAR3,BCL2L1,BCL2L11,CD44,CFLAR,EGR1,ID3,NFKB1
Rock		group		-1.172	0.000364	CCL2,CCND1,F3,FOS,ICAM1,SOX9
PIK3CG		kinase		-0.199	0.000364	BCL2L11,FOSL2,ICAM1,IL1B,IL6,TNFSF10
CD160		transmembrane receptor			0.00037	FOS,IL6,JUN
MARCO		transmembrane receptor			0.00037	IL1B,IL6,NFKB1
Vla-4		complex			0.00037	BCL2L1,F3,PDGFB
Pka		complex		0.895	0.000372	DDIT3,DUSP1,EDN1,EGR1,FOS,IL6,JUN,NR4A2,OXTR,SGK1,SOX9
Gsk3		group		-1.538	0.000442	BCL2L11,CFLAR,FOS,ICAM1,IL6,JUN
GRP		growth factor		0.389	0.00045	CCND1,FOS,FOSB,JUN,VEGFA
STK11		kinase		-0.234	0.000457	ATF3,CCND1,EMR2,EREG,FBXO9,GADD45B,IL1RAP,NET1,SERPINE1,TGFA,TNFSF10,VEGFA
PRKCE		kinase		-0.479	0.000502	CCND1,EGR1,FOS,IL1B,JUN,NFKB1,PDGFA,VEGFA
IKK (complex)		complex		0.728	0.000524	BCL2L1,CCND1,CFLAR,ICAM1
Pkg		group		1.067	0.000524	EDN1,HK2,JUN,VCL
CSF2RB		transmembrane receptor			0.000524	BCL2L1,FOS,IL6,JUN
ICAM1	-1.923	transmembrane receptor		0.423	0.000533	FOS,ICAM1,IL1A,IL1B,IL6,VEGFA
MST1		growth factor		0.555	0.000575	BCL2L1,CCND1,FOS,IL18,IL6
MAP3K3		kinase			0.000575	FOS,IL6,JUN,SNAI2,TGFB2
Mapk		group		-0.567	0.000598	BCL2L1,BCL2L11,CCL2,CCND1,CFLAR,EGR1,FOS,JUN,SNAI2,VEGFA
FGFR2		kinase		-1.039	0.00063	BMPER,CCND1,DKK1,HES1,ICAM1,ID2,IL1A,IL1B,MRAS,NOG,PLAUR
LYN	-1.852	kinase		-0.159	0.000642	BCL2L11,CFLAR,CSF1,EGR1,IL1A,IL1B,IL6,NFKB1
FGFR4		kinase			0.000722	CCND1,FOS,PLAU
NCK1	1.727	kinase			0.000722	DDIT3,FOS,PPP1R15A
GAS6		growth factor		-0.293	0.000737	BCL2L1,IL1B,IL6,NFKB1
BMP7		growth factor		0.259	0.000744	CCL2,CEBPD,DKK1,F3,ICAM1,ID2,IL1B,IL6,NOG,SERPINE1,VEGFA
MAP3K14		kinase		-1.067	0.000757	CXCL1,ICAM1,IL6,NFKB1,RCAN1,TNFSF10
LRPAP1		transmembrane receptor		1.067	0.001	DDIT3,F3,IL1B,SERPINE1
WISP2		growth factor		0.896	0.00105	CD44,JUN,KRT18,SERPINE1,SMAD3,SNAI2
JAG2		growth factor		1.777	0.00105	BCL6,CCL20,CXCL1,HES1,IL1A,IL1B
ATM		kinase		0.42	0.0011	CDC25C,CFLAR,DUSP1,GADD45B,IL6,JUN,MICB
Ifnar		group		-0.156	0.0011	CCL2,CD274,IL1B,IL6,PDCD1LG2
ARAF		kinase			0.00115	CCND1,FOS
ITGB4		transmembrane receptor			0.00123	CCND1,IL6,VEGFA
SELE		transmembrane receptor			0.00123	FOS,IL1B,IL6
MAP2K3	-2.021	kinase		-0.137	0.00125	DDIT3,IL1B,IL6,PLAU,SERPINE1,SGK1,VEGFA
TNFRSF18		transmembrane receptor		0	0.00133	BCL2L1,CCL2,ICAM1,IL6
NOV		growth factor		0.686	0.00133	CCL2,HES1,ITGA2,SERPINE1
ACVR1C		kinase		0.762	0.00133	CCND1,CCNG2,FOS,SERPINE1
Ifn gamma		complex		-1.285	0.00155	BCL2L11,CCL2,EDN1,ICAM1,IL1B,LIF,TGFB2,TNFSF10
IGF1R		transmembrane receptor		-0.44	0.0017	BCL2L1,BCL2L11,CKS2,DDIT3,EDN1,FOS,ID2,IL6,KIF20A,PLAT,PLAU,RPL37A,VEGFA,ZFP36L2
TNFRSF4		transmembrane receptor		-1.964	0.00173	BCL2L1,BCL2L11,CCL20,IL6
SHC1		kinase		1.46	0.00173	BCL2L1,BCL2L11,FOS,THBD
NTRK2		kinase		0.447	0.00188	BCL2L11,CCND1,FOS,TNFSF10,TP53BP2,VEGFA
PDGFB	-1.913	growth factor		1.026	0.00188	EGR1,FOS,IL6,NR4A1,PHLDA1,THBS1
Ck2		complex			0.00192	BCL2L1,FOS,ZFP36
Integrin		complex			0.00192	CCND1,FOS,VEGFA
MAPK13		kinase			0.00192	FOS,IL6,VEGFA
MERTK		kinase			0.00192	IL18,IL1B,IL6
CD80		transmembrane receptor		1.109	0.00193	BCL2L1,CBLB,ICAM1,IL1B,IL6
FGFR3		kinase			0.00193	BCL2L1,CCND1,FOS,HES1,NOG
CD14		transmembrane receptor		-1.332	0.00215	CCL2,F3,IFIT1,IL1B,IL6,NFKB1
IL2RG		transmembrane receptor		0.339	0.0022	ETS1,FOS,IL7R,JUN
HBEGF	-3.752	growth factor	Inhibited	-2.219	0.00228	CCND1,EREG,HK2,TGFA,VEGFA
Fc gamma receptor		group		-0.394	0.00228	CCND1,CFLAR,HES1,ICAM1,IL6
CD4		transmembrane receptor		1.406	0.00268	BCL2L1,CFLAR,F3,ID3,TNFSF10
FGFR1		kinase		0.075	0.00275	CCND1,FOS,HES1,JUN,NCK1,PLAU,PLAUR
IRAK2		kinase			0.00281	IL1B,IL6,NFKB1
MAP4K2		kinase			0.00338	IL1B,IL6
STK16		kinase			0.00338	SERPINE1,VEGFA
TYRO3		kinase			0.00338	IL1B,IL6
FCGR1A		transmembrane receptor			0.00391	CSF1,IL1B,IL6
MAPK12		kinase			0.00391	CCND1,FOS,JUN
ROCK1		kinase			0.00391	CCND1,EDN1,ICAM1
BCR (complex)		complex		-0.411	0.00431	BCL2L1,BCL2L11,BCL6,CCNG2,CD44,CFLAR,EGR1,FOS,FOSB
LEP		growth factor		-1.236	0.00441	ANGPTL4,BCL2L1,CCL2,CCND1,CYP24A1,EDN1,EGR1,F3,FOS,GAL,ICAM1,IL1B,IL6,JUN,LIF,PLAT,SERPINE1,TNFSF10,VEGFA,ZFP36
Gm-csf		group		0.388	0.00491	BCL2L1,FOS,ICAM1,IL1B,IL6,JUN
PRKG1		kinase		1.98	0.00497	CCND1,FOS,SERPINE1,THBS1
CSK		kinase			0.00524	FOS,IL1B,IL6
GDF15		growth factor			0.00524	CCND1,PLAU,PLAUR
INHBB		growth factor			0.00524	SERPINE1,THBS1,TNC (includes EG:116640)
NRTN		growth factor			0.00524	EGR1,EGR2,FOSB
SIGIRR		transmembrane receptor			0.00524	IL1A,IL1B,IL6
TLR6		transmembrane receptor			0.00524	ATF3,IL1B,IL6
ANGPT2		growth factor		-1.762	0.00569	DDIT3,EDN1,ETS1,ICAM1,IL1B,IL6,PLAU,RCAN1,TNFRSF12A
MAP3K8	-2.583	kinase		1.126	0.00591	FOS,IL1B,IL6,JUN
CD163		transmembrane receptor			0.0066	IL1B,IL6
EIF2AK1		kinase			0.0066	IL1B,IL6
Gpcr		group			0.0066	FOS,JUN
Sapk		group			0.0066	FBXO32,FOS
Sfk		group			0.0066	ICAM1,IL1B
TLR10		transmembrane receptor			0.0066	IL1B,IL6
Tlr11		transmembrane receptor			0.0066	IL1B,IL6
MAP2K2		kinase			0.00681	IL1B,IL6,VEGFA
TEK		kinase			0.00681	IL1A,IL6,VEGFA
MAP2K6		kinase		0.211	0.00692	BTRC,CCL2,CCND1,CDC25C,IL6,JUN,PLAU
RPS6KB1		kinase		-0.914	0.00697	BCL2L1,CCND1,CFLAR,SERPINE1
KIT		transmembrane receptor			0.00712	BCL2L1,BCL2L11,CD44,ICAM1,IL4R,IL6,LIF,SNAI2
TLR2		transmembrane receptor		-0.451	0.00739	ATF3,CCL2,CEBPD,DUSP1,ICAM1,IL18,IL1B,IL6,NFKB1
GSK3B		kinase		-0.781	0.0075	BCL2L1,CCL2,CCND1,CFLAR,FOS,IL6,TNFSF10
DKK1	-1.763	growth factor		0.283	0.00788	CCND1,CD44,KRT18,SNAI2,SOX9
BMPR1A		kinase		-1.966	0.00814	ID3,NOG,SERPINE1,SOX9
SRC (family)		group			0.00814	CCL2,ICAM1,IL6,PXN
AXL		kinase			0.00864	IL18,IL1B,IL6
RIPK1		kinase			0.00864	CFLAR,IL6,NFKB1
AMPK		complex		0.506	0.00969	CCL2,EGR1,FBXO32,IL6,SERPINE1,VEGFA
IL6ST		transmembrane receptor		-0.966	0.00985	BCL2L1,CCND1,EGR1,IL6,JUN
PRKACA		kinase			0.00985	BCL2L11,CCND1,DIO2,ID2,PRKACB
INHBA		growth factor		-1.686	0.0106	ATXN7L1,BAMBI,BCL2L1,EFNB2,EREG,FIGN,IL6,NR4A2,SERPINE1,TAGLN,VEGFA
Endothelin		group			0.0107	EDN1,FOS,JUN
IL-1R		group			0.0107	IL1A,IL1B,IL6
Pdgf Ab		complex			0.0107	CCND1,FOS,IL6
PRKCI		kinase			0.0107	CCND1,HK2,IL6
TNFRSF12A	-1.634	transmembrane receptor			0.0107	BCL2L1,CCL2,IL6
ADIPOR1		transmembrane receptor			0.0108	IL4R,IL6
CLEC6A		transmembrane receptor			0.0108	IL1B,IL6
ERN2		kinase			0.0108	DDIT3,ICAM1
FIGF		growth factor			0.0108	CCND1,IL6
GSK3A		kinase			0.0108	CFLAR,TNFSF10
HLA-DQ		complex			0.0108	IL1B,IL6
MAP3K12		kinase			0.0108	JUN,SH3RF1
Nicotinic acetylcholine receptor		complex			0.0108	FOS,JUN
STK17B		kinase			0.0108	BCL2L1,CFLAR
BDNF		growth factor		1.253	0.0112	BCL2L1,BCL2L11,C5orf34,CCND1,DUSP1,EGR1,EGR2,FOS,HIVEP1,JUN,SPRED2,TIPARP
IFNGR1	-1.912	transmembrane receptor		-1.387	0.0124	ICAM1,IL1A,IL1B,IL6
MSTN		growth factor		-1	0.0124	FBXO32,HIST1H4A (includes others),SMAD3,TNC (includes EG:116640)
CAV1		transmembrane receptor			0.0129	CCND1,IL6,KRT18,NEDD4L,NR4A1,SLC20A1,SLC25A12,THBS1
MAP3K5		kinase			0.0131	BCL2L11,CCND1,IL6
PRKAG3		kinase			0.0141	ANGPTL4,C16orf70,CDH5,EGR1,ELL2,FBXO9,GAS5,GID4,MAT2A,SLC25A36,ZFP36
MTOR		kinase		-1.067	0.0146	BCL2L1,BCL2L11,CCND1,CEBPD,CFLAR,CITED2,DDIT3,MADD,RXRB,TNFSF10
LRP6		transmembrane receptor			0.0157	DKK1,FOS,KRT18
MSR1		transmembrane receptor			0.0157	IL1B,IL6,NFKB1
PAK1		kinase			0.0157	CCND1,HES1,VEGFA
PDGF-AA		complex			0.0157	FOS,IL6,PDGFA
Cdk		group			0.0158	CCL2,IL6
IL1R2		transmembrane receptor			0.0158	CCL20,IL6
PRKCG		kinase			0.0158	CCND1,OXTR
JAK1		kinase		-1.966	0.0159	CCL2,ICAM1,IL1B,IL4R
PRKCZ		kinase		-1.179	0.0159	CCND1,ETS1,JUN,VEGFA
TGFBR1		kinase			0.0162	CCND1,EDN1,SERPINE1,TAGLN,ZFP36
CD86		transmembrane receptor		1.964	0.0179	BCL2L1,EGR2,ICAM1,IL6
PLAUR	-3.392	transmembrane receptor			0.0179	CCL2,CCND1,PLAU,PLAUR
CD244		transmembrane receptor			0.0216	EGR1,FOS
CR2		transmembrane receptor			0.0216	CFLAR,IL1B
GRN		growth factor			0.0216	CCND1,VEGFA
NDRG1		kinase			0.0216	ATF3,BCL2L11
NODAL		growth factor			0.0216	CCND1,CCNG2
SELL		transmembrane receptor			0.0216	IL1B,IL6
TREM2		transmembrane receptor			0.0216	IL1B,IL6
IL17R		complex			0.0217	CCL2,CCL20,CXCL1
GDF2		growth factor		0.155	0.0227	EDN1,FOS,GADD45B,ID2,ID3,NOG
FLT3		kinase			0.0252	BCL2L1,BCL2L11,IL6
IL10RA		transmembrane receptor			0.0252	IL1A,IL1B,IL6
PDPK1		kinase			0.0252	CCND1,IL6,SERPINE1
CSNK2A1		kinase			0.0281	SNAI2,ZFP36
FGF3		growth factor			0.0281	PLAT,PLAU
LTBP4		growth factor			0.0281	ID2,TGFB2
STK4		kinase			0.0281	IL6,IL7R
TNFRSF17		transmembrane receptor			0.0281	BCL2L1,ICAM1
FGF21		growth factor			0.0289	DIO2,EGR1,MYLIP
NTRK1		kinase			0.0289	EGR1,FOS,NR4A1
SEMA7A	-5.233	transmembrane receptor			0.0289	EGR1,IL18,IL4R
TNFRSF9		transmembrane receptor			0.0289	BCL2L1,IL1B,IL6
IL6R		transmembrane receptor		-1.041	0.0289	CCL2,GAL,ICAM1,IL6,VEGFA
IKBKE		kinase		-0.988	0.0328	CCND1,IFIT1,IL1A,IL6
BMPR2		kinase			0.0329	EFNB2,ICAM1,ID2
LCK		kinase			0.0329	FOS,JUN,KRT18
TYK2		kinase			0.0329	CD274,IL1B,PDCD1LG2
Tlr		group		-0.422	0.0333	CCL2,DUSP1,ICAM1,IL1B,IL6,ZC3H12A
Cdc2		group			0.034	CDC25C
CDK10		kinase			0.034	ETS2
CDK20		kinase			0.034	CCND1
CLK1		kinase			0.034	F3
CLK4		kinase			0.034	F3
FGF14		growth factor			0.034	FOS
GDF10		growth factor			0.034	SERPINE1
growth factor receptor		group			0.034	FOS
Integrin alpha 5 beta 1		complex			0.034	CCND1
IRAK1/4		group			0.034	IL1B
ITPKB		kinase			0.034	BCL2L11
MSK1/2		group			0.034	FOS
NCK		group			0.034	CCND1
PLXND1		transmembrane receptor			0.034	VEGFA
PRKG2		kinase			0.034	FOS
RPS6KA2		kinase			0.034	EGR1
SLK		kinase			0.034	DDIT3
ACVR1B		kinase			0.0354	CCNG2,SERPINE1
CLEC7A		transmembrane receptor			0.0354	IL1B,IL6
Fgfr		group			0.0354	BCL2L11,FOS
IL15RA		transmembrane receptor			0.0354	EDN1,IL6
LY96		transmembrane receptor			0.0354	IL6,NFKB1
MDK		growth factor			0.0354	PLAT,TAGLN
STK3		kinase			0.0354	CCND1,IL6
GHRL		growth factor		0.947	0.0359	EDN1,FOS,IL1B,IL6
NOG	-2.679	growth factor		1.98	0.039	ID3,NOG,PTCH1,VEGFA
INHA		growth factor		0.378	0.0408	CFLAR,EREG,ESPL1,KRT18,SERPINE1,SGK1,TP53INP1
IGHM		transmembrane receptor			0.0417	BCL2L1,CCNG2,IL1B
IL17RA		transmembrane receptor			0.0417	CCL20,IL1B,IL6
PIM1		kinase			0.0417	BCL2L1,GNL3,ID2
SFRP1		transmembrane receptor			0.0417	DKK1,KRT18,SOX9
TYROBP		transmembrane receptor			0.0417	CCL2,ICAM1,IL6
Pro-inflammatory Cytokine		group			0.0424	F3,ICAM1,IL6,LIPG
CDK1		kinase			0.0432	HIST1H4A (includes others),JUN
HSPB8		kinase			0.0432	CCL2,ICAM1
MUC4		growth factor			0.0432	BCL2L1,KRT18
Shc		group			0.0432	BCL2L1,FOS
TGFBR3		kinase			0.0432	SERPINE1,SNAI2
TNFRSF11B		transmembrane receptor			0.0432	IL11,IL6
IL27RA		transmembrane receptor			0.0464	CD44,IL1B,IL6
PRKAR1A		kinase			0.0464	CCND1,NR4A2,SMAD3
PRKCQ		kinase			0.0464	BCL2L1,CD44,IL6

## Sheet: S9 Upstream Regulators
IPA Upstream Regulator Analysis
S9 cells
Upstream Regulator	Fold Change	Molecule Type	Predicted Activation State	Activation z-score	p-value of overlap	Target molecules in dataset
PDGF BB		complex	Activated	4.626	1.64e-40	ADM,ATF3,CCL2,CEBPD,CXCL2,CYR61,DUSP1,DUSP6,EDN1,EGR1,F3,FOS,FOSB,GADD45A,IER3,IL6,IL8,JUN,MYC,NFIL3,NR4A1,NR4A2,PPP1R15A,RGS2,RHOB,SAT1,SERPINE1,SGK1,SLC2A3,TNFAIP3,TOB1,TRIB1,ZFP36
FAS		transmembrane receptor		-1.547	1.36e-22	CCL2,CEBPD,CXCL2,DUSP10,EGR1,F3,FOS,FOSB,IER3,IL6,IL8,JUN,NFKBIA,NR4A1,NR4A2,PPP1R15A,PTGER4,PTX3,SERPINE1,SKIL,TNFAIP3,TRIB1,ZFP36
HGF		growth factor	Activated	2.907	3.64e-21	ADAMTS1,ATF3,CCL2,CXCL2,CYR61,DUSP6,EDN1,EGR1,F3,FOS,FOSB,IL6,IL8,MYC,NR4A1,NR4A2,RGS2,RHOB,SERPINE1,SGK1,SKIL,SPRY2,TNFAIP3,TRIB1
IRAK4		kinase			2.46e-20	ATF3,CXCL2,EDN1,EGR1,FOS,FOSB,IL6,IL8,JUN,NFKBIA,NR4A1,TNFAIP3,ZFP36
TGFB1		growth factor		1.436	5.63e-20	ADM,ANKRD1,BCL6,BTG1,C9orf3,CCL2,CITED2,CYR61,DUSP1,EDN1,EGR1,F3,FOS,FOSB,GADD45A,GPR21,IER3,IL6,IL8,JUN,KLF4,MYC,NFKBIA,NR4A1,NR4A2,PMEPA1,PTGER4,RHOB,SERPINE1,SGK1,SKIL,SLC2A3,TNFAIP3,ZFP36
EGF		growth factor	Activated	3.323	1.13e-18	ATF3,CEBPD,CYR61,DUSP1,DUSP6,EDN1,EGR1,FOS,FOSB,GADD45A,IER3,IL6,IL8,JUN,MYC,NR4A1,NR4A2,RHOB,SERPINE1,SPRY2,ZFP36
Pkc(s)		group	Activated	2.348	1.01e-17	ADM,CCL2,CYR61,DUSP1,EDN1,EGR1,F3,FOS,IL6,IL8,JUN,NR4A1,NR4A2,RGS2,SERPINE1
IKBKB		kinase		1.475	1.36e-17	ANKRD1,ATF3,CCL2,CEBPD,CXCL2,DUSP6,EDN1,EGR1,F3,FOS,GADD45A,IL6,IL8,MYC,NFKBIA,PTX3,SGK1
P38 MAPK		group	Activated	2.119	6.88e-17	ATF3,CCL2,DUSP1,EGR1,F3,FOS,IL6,IL8,JUN,KLF4,MYC,NR4A1,RHOB,SERPINE1,SGK1,TRIB1,ZFP36
Jnk		group		1.967	1.59e-16	BTG1,CCL2,DUSP1,EDN1,EGR1,F3,FOS,GADD45A,IL6,IL8,JUN,MYC,SERPINE1,ZFP36
EGFR		kinase		1.858	2.88e-16	BCL6,BTG1,CCL2,EGR1,F3,FOS,GADD45A,IER3,IL6,IL8,JUN,MYC,PTGER4,RHOB,SERPINE1,SPRY2
AGT		growth factor	Activated	2.105	3.42e-16	ADM,ATF3,CCL2,CXCL2,DUSP1,EDN1,EGR1,F3,FOS,IL6,IL8,JUN,MYC,NR4A1,NR4A2,RGS2,SERPINE1,SGK1,ZFP36
CD40		transmembrane receptor		-0.731	4.48e-15	BCL6,CCL2,DUSP1,DUSP6,F3,FOS,IL6,IL8,JUN,KLF4,MYC,NFKBIA,SERPINE1,TNFAIP3
PI3K (complex)		complex		1.227	5.03e-15	ATF3,CCL2,DUSP1,FOS,IL6,IL8,JUN,MYC,NFKBIA,NR4A2,RGS2,RHOB,SERPINE1,SGK1,SKIL
CHUK		kinase	Activated	2.645	7.98e-15	ATF3,CCL2,CEBPD,CXCL2,DUSP6,F3,FOS,IL6,IL8,MYC,NFKBIA,PTX3,SGK1,TNFAIP3
ERK1/2		group		0.836	5.19e-14	CCL2,DUSP1,EDN1,EGR1,F3,FOS,IL6,IL8,JUN,MYC,PTGER4,SERPINE1,SGK1,SKIL
Nrg1		growth factor	Activated	2.408	8.23e-14	CYR61,DUSP1,DUSP6,EDN1,EGR1,FOS,FOSB,IER3,IL8,MYC,NR4A1,SLC2A3,ZFP36
Akt		group		-0.461	1.43e-13	ADM,ANKRD1,CCL2,F3,FOS,IER3,IL6,IL8,JUN,MYC,PTGER4,RHOB,SERPINE1
MAPK9		kinase		0.906	1.86e-13	CCL2,EGR1,FOS,IL6,IL8,JUN,MYC,PPP1R15A,PTX3,TNFAIP3,ZFP36
ERK		group	Activated	2.408	3.72e-13	CCL2,CEBPD,CXCL2,DUSP1,EGR1,FOS,IER3,IL6,IL8,JUN,MYC,SERPINE1,ZFP36
Pdgf (complex)		complex		1.724	6.36e-13	CCL2,EDN1,EGR1,F3,FOS,FOSB,JUN,MYC,NR4A2,SERPINE1
ITGB1		transmembrane receptor		0.296	2.23e-12	CCL2,FOS,IL6,IL8,JUN,MYC,PTGER4,SERPINE1,TNFAIP3
MAPK14		kinase		1.469	6.1e-12	ANKRD1,CCL2,CEBPD,DUSP1,FOS,GADD45A,IL6,IL8,JUN,SGK1,ZFP36
TLR3		transmembrane receptor	Activated	2.086	8.37e-12	ATF3,CCL2,DUSP1,EDN1,FOS,IER3,IL6,IL8,NR4A1,PTX3,RHOB,SERPINE1
Tgf beta		group		-1.012	1.02e-11	CCL2,CXCL2,EDN1,FOS,IL6,IL8,JUN,MYC,NR4A2,PMEPA1,SERPINE1,SKIL
IGF1		growth factor		0.675	1.4e-11	ADM,CYR61,EDN1,EGR1,F3,FOS,FOSB,IER3,IL6,IL8,JUN,MYC,NFKBIA,SERPINE1
INSR		kinase		0.988	1.53e-11	ANKRD1,ATF3,CCL2,DUSP1,EDN1,EGR1,FOS,GADD45A,IER3,IL6,MYC,RHOB,SAT1,SERPINE1
Vegf		group	Activated	3.238	4.79e-11	ADAMTS1,DUSP6,EDN1,EGR1,F3,FOSB,IL6,IL8,MYC,NR4A1,NR4A2,RGS2,SGK1,TRIB1
EIF2AK3		kinase	Activated	2.428	7.87e-11	ATF3,EGR1,GADD45A,JUN,KLF4,MYC,NFIL3,PPP1R15A,ZFP36
MAPK8		kinase	Activated	2.209	8.37e-11	DUSP1,EGR1,FOS,IL6,IL8,JUN,MYC,PTX3,TNFAIP3,ZFP36
CDK9		kinase	Activated	2.415	9.44e-11	CXCL2,IL6,IL8,MYC,NFKBIA,TNFAIP3
MAP2K1		kinase		1.783	1.06e-10	ATF3,CCL2,DUSP1,DUSP6,FOS,IL6,IL8,JUN,MYC,NFKBIA
F3	-1.838	transmembrane receptor		1.732	1.88e-10	CCL2,CYR61,EGR1,F3,IL6,IL8
FGF1		growth factor		1.765	1.91e-10	CYR61,DUSP6,EDN1,EGR1,FOS,JUN,MYC,NR4A2,PMEPA1
PRKCD		kinase		1.141	2.07e-10	CCL2,FOS,IL6,IL8,JUN,NFKBIA,SERPINE1,ZFP36
IGF2		growth factor			2.94e-10	DUSP1,EGR1,GADD45A,IER3,IL6,MYC,NFKBIA,RHOB,SAT1,SERPINE1
TLR7		transmembrane receptor	Activated	2.296	3.81e-10	ATF3,CCL2,CXCL2,IER3,IL6,IL8,NFKBIA,PTX3
TCR		complex	Activated	2.166	3.88e-10	ADM,EGR1,FOS,IL6,IL8,JUN,MYC,NFKBIA,NR4A1,SKIL,SLC2A3,TOB1
RAF1		kinase	Activated	2.719	4.43e-10	ANKRD1,BCL6,BTG1,DUSP6,EGR1,FOS,IER3,IL6,JUN,MYC,SPRY2
PRKCA		kinase		1.941	4.65e-10	ATF3,CCL2,CXCL2,EGR1,FOS,JUN,MYC,NFKBIA,SERPINE1
IKBKG		kinase	Activated	2.613	8.22e-10	CEBPD,CXCL2,DUSP6,FOS,IL6,IL8,PTX3,SGK1,TNFAIP3
ATM		kinase		1.732	8.7e-10	DUSP1,DUSP10,GADD45A,IL6,IL8,JUN,TNFAIP3
FGF2		growth factor		1.105	9.26e-10	BCL6,CCL2,CYR61,EGR1,F3,FOS,GADD45A,JUN,NR4A1,NR4A2,SERPINE1,SPRY2
TLR4		transmembrane receptor		1.494	1e-09	ADM,ATF3,CCL2,CXCL2,F3,IL6,IL8,MYC,NFKBIA,TNFAIP3
MAP3K1		kinase		1.626	1.56e-09	ATF3,DUSP1,EGR1,FOS,IL8,JUN,SERPINE1
EIF2AK2		kinase			2e-09	ATF3,EGR1,FOS,IL6,MYC,NFKBIA
TREM1		transmembrane receptor	Activated	2.437	3.45e-09	ATF3,CXCL2,EDN1,EGR1,F3,IL6,IL8,NFKBIA,NR4A2,SPRY2
Cdk		group		1.131	3.74e-09	CCL2,CXCL2,IL6,IL8
Pka		complex	Activated	2.2	4.53e-09	DUSP1,EDN1,EGR1,FOS,IL6,JUN,NR4A2,SGK1
VEGFA	1.159	growth factor		1.346	6.04e-09	ADAMTS1,CCL2,CYR61,EGR1,F3,FOS,IL6,IL8,NR4A1,SERPINE1
CD14		transmembrane receptor		1.025	1.25e-08	CCL2,CXCL2,F3,IL6,IL8,TNFAIP3
GRP		growth factor	Activated	2.194	1.42e-08	FOS,FOSB,IL8,JUN,MYC
PGF		growth factor		0.338	1.42e-08	CCL2,EDN1,EGR1,IL8,SERPINE1
MAP3K3		kinase	Activated	2.176	1.86e-08	FOS,IL6,IL8,JUN,TNFAIP3
PRKCB		kinase	Activated	2.215	2.27e-08	EGR1,FOS,IL6,JUN,MYC,SERPINE1
MAP3K8	1.07	kinase	Activated	2.157	2.4e-08	CXCL2,FOS,IL6,IL8,JUN
CD28		transmembrane receptor		-1.266	2.54e-08	BTG1,CXCL2,FOS,IL6,IL8,JUN,MYC,NFKBIA,NR4A1,TNFAIP3,TOB1
MAP2K1/2		group	Activated	2.385	2.61e-08	ATF3,DUSP1,EGR1,FOS,JUN,MYC
RPS6KA4		kinase		1.06	3.11e-08	DUSP1,FOS,IL6,JUN
Mek		group		1.72	4.03e-08	EGR1,FOS,IL6,JUN,MYC,NR4A1,SERPINE1
LEP		growth factor		1.269	4.23e-08	CCL2,DUSP6,EDN1,EGR1,F3,FOS,IL6,JUN,MYC,SERPINE1,ZFP36
AGER		transmembrane receptor		-0.936	4.42e-08	CCL2,EGR1,F3,IL6,IL8,SERPINE1
JAK2		kinase		1.575	5.01e-08	CCL2,EGR1,FOS,IL6,IL8,MYC
MAPK10		kinase		1.973	5.17e-08	FOS,IL6,IL8,JUN
EPHB1		kinase		1.131	5.17e-08	EGR1,FOS,JUN,SERPINE1
Fcer1		complex		0.903	7.17e-08	CCL2,DUSP6,FOS,IL6,IL8,JUN
SRC		kinase		1.769	8.33e-08	DUSP1,F3,FOS,IL6,IL8,JUN,MYC
Rock		group		-0.391	1.06e-07	CCL2,F3,FOS,IL8,MYC
CSF2RB		transmembrane receptor			1.21e-07	FOS,IL6,JUN,MYC
SELP		transmembrane receptor		0.243	1.5e-07	CCL2,CXCL2,F3,IL6,IL8
TLR2		transmembrane receptor	Activated	2.03	1.72e-07	ATF3,CCL2,CEBPD,CXCL2,DUSP1,IL6,IL8
NGF		growth factor		1.683	1.82e-07	ATF3,DUSP1,EGR1,FOS,GADD45A,JUN,MYC,NR4A1
NRG2		growth factor			1.87e-07	CYR61,EDN1,EGR1,FOSB,IER3,NR4A1
BMP7		growth factor		-0.558	1.96e-07	CCL2,CEBPD,F3,IL6,IL8,KLF4,SERPINE1
MAP3K14		kinase			2.09e-07	CXCL2,IL6,IL8,NFKBIA,TNFAIP3
Endothelin		group		1.951	2.43e-07	EDN1,FOS,JUN,MYC
MAP3K7		kinase		0.618	2.98e-07	CXCL2,IL6,IL8,JUN,RGS2,SERPINE1
FGF19		growth factor			3.26e-07	CXCL2,EGR1,FOS,GADD45A,RGS2,SGK1
TGFA	-1.226	growth factor		1.487	3.56e-07	CCL2,FOS,IL6,IL8,NR4A2,SERPINE1
ERBB2		kinase		0.69	3.78e-07	DUSP6,EDN1,EGR1,FOS,GDPD3,HIST1H4A (includes others),IL6,JUN,KLF4,MYC,PMEPA1,RHOB,SERPINE1
IL1R1		transmembrane receptor		1.29	4.35e-07	CXCL2,EGR1,FOS,IL6,IL8
AKT1		kinase		-0.114	4.69e-07	ANKRD1,CCL2,CEBPD,EGR1,FOS,MYC,RHOB,SERPINE1
PDGFB	-1.273	growth factor	Activated	2.194	4.97e-07	EGR1,FOS,IL6,MYC,NR4A1
AREG/AREGB		growth factor		1.982	5.73e-07	EGR1,FOS,JUN,PTX3
TGFB3		growth factor		0.647	6.34e-07	CYR61,FOS,FOSB,JUN,SERPINE1,SKIL
CD160		transmembrane receptor			6.41e-07	FOS,IL6,JUN
IFNLR1		transmembrane receptor			6.43e-07	ATF3,CXCL2,IL6,MYC,TNFAIP3
MAPK7		kinase		1.114	7.35e-07	EDN1,JUN,KLF4,NR4A1
NTRK1		kinase			1.16e-06	EGR1,FOS,GADD45A,NR4A1
Mapk		group	Activated	2.186	1.23e-06	CCL2,EGR1,FOS,IL8,JUN,MYC
Gm-csf		group		1.97	1.29e-06	FOS,IL6,IL8,JUN,MYC
TNFRSF1A		transmembrane receptor		0.711	1.41e-06	CCL2,CXCL2,IL6,IL8,JUN,SERPINE1
MAP2K4		kinase	Activated	2.186	1.6e-06	ATF3,FOS,GADD45A,IL8,JUN
PIK3R1		kinase		1.706	1.6e-06	F3,FOS,IL6,IL8,SERPINE1
NGFR		transmembrane receptor			1.74e-06	FOS,JUN,RHOB,SERPINE1
CSF1R		kinase			1.74e-06	FOS,IL6,JUN,MYC
BCR (complex)		complex		0.44	2.1e-06	BCL6,EGR1,FOS,FOSB,KLF4,MYC
MAPK1		kinase	Activated	2.596	2.11e-06	ATF3,CCL2,DUSP1,EGR1,FOS,IL6,JUN,SPRY2
INHA		growth factor		1.671	2.23e-06	ADAMTS1,CYR61,MYC,PTX3,SERPINE1,SGK1
RET		kinase			2.37e-06	CCL2,DUSP6,EGR1,FOS,IL6,IL8
AMPK		complex		0.44	2.61e-06	CCL2,EGR1,IL6,IL8,SERPINE1
PRKAG3		kinase			2.62e-06	ANKRD1,DUSP10,EGR1,FBXO9,KLF4,SLC2A3,ZFP36
PRKCE		kinase	Activated	2.19	2.86e-06	EGR1,FOS,IL8,JUN,MYC
BMP2		growth factor		1.885	3.39e-06	F3,FOS,FOSB,JUN,KLF4,MYC,TOB1
TNFRSF1B		transmembrane receptor			3.42e-06	IL6,IL8,JUN,SERPINE1,TNFAIP3
TLR5		transmembrane receptor		1.973	3.5e-06	ATF3,CXCL2,IL6,IL8
CAMK4		kinase		1.961	3.5e-06	FOS,FOSB,IL6,JUN
MAPKAPK2		kinase		1.246	3.5e-06	CCL2,IL6,IL8,NFKBIA
Ck2		complex			3.56e-06	FOS,MYC,ZFP36
Fgf		group		1.694	4.77e-06	FOS,IL6,JUN,SPRY2
IRAK2		kinase			5.32e-06	CXCL2,IL6,IL8
IL15RA		transmembrane receptor			5.32e-06	EDN1,IL6,IL8
PRKCZ		kinase			5.52e-06	IL8,JUN,MYC,NFKBIA
ICAM1	1.065	transmembrane receptor		1.969	7.26e-06	CXCL2,FOS,IL6,MYC
Tlr		group		1.522	1.02e-05	CCL2,DUSP1,IL6,IL8,TNFAIP3
TLR6		transmembrane receptor			1.04e-05	ATF3,IL6,IL8
CDKN1A		kinase		-1.038	1.15e-05	CCL2,CYR61,DUSP1,IL6,MYC,SERPINE1,ZBED5
IKBKE		kinase		1.131	1.34e-05	IL6,IL8,MYC,NFKBIA
MET		kinase			1.34e-05	FOS,IL6,JUN,MYC
CSF2RA		transmembrane receptor			1.38e-05	FOS,JUN,MYC
IFNAR1		transmembrane receptor			1.51e-05	ATF3,CXCL2,IL6,MYC,TNFAIP3
Rsk		group			1.63e-05	CXCL2,IL8
NIK		group			1.63e-05	IL6,IL8
JAK		group			1.79e-05	CCL2,IL6,PTGER4
IL2RA		transmembrane receptor			1.79e-05	FOS,JUN,MYC
IL6ST		transmembrane receptor			1.85e-05	EGR1,IL6,JUN,MYC
BMP6		growth factor		-0.283	2.06e-05	ADAMTS1,IL6,KLF4,PMEPA1,SERPINE1
ERBB4		kinase		-0.447	2.06e-05	CCL2,DUSP1,EGR1,GADD45A,MYC
CD3		complex	Inhibited	-2.314	2.22e-05	BCL6,BTG1,FOS,IL6,IL8,JUN,MYC,NFKBIA,NR4A1,TNFAIP3,ZFP36
TNFRSF12A	-1.234	transmembrane receptor			2.27e-05	CCL2,IL6,IL8
PTK2B		kinase			2.27e-05	FOS,IL8,JUN
KITLG		growth factor		1.351	2.34e-05	BTG1,CCL2,EGR1,FOS,IL6,IL8,NFKBIA
TNFRSF18		transmembrane receptor			2.83e-05	CCL2,IL6,IL8
MAP2K5		kinase			3.47e-05	FOS,JUN,NR4A1
IL2RG		transmembrane receptor			4.21e-05	FOS,JUN,MYC
MAP2K3	-1.13	kinase		1.188	4.63e-05	IL6,IL8,SERPINE1,SGK1
TGFB2	-1.101	growth factor			4.63e-05	EDN1,EGR1,FOS,SERPINE1
TGFBR2		kinase		-0.17	4.87e-05	CXCL2,IL6,JUN,SERPINE1,SKIL,SLC2A3
GFRA2		transmembrane receptor			4.88e-05	EGR1,FOSB
BMX		kinase			4.88e-05	FOS,IL8
IL6R		transmembrane receptor			5.43e-05	CCL2,CXCL2,IL6,IL8
MAP2K7		kinase			5.43e-05	ATF3,IL8,MYC,RHOB
BDNF		growth factor			5.78e-05	DUSP1,DUSP6,EGR1,FOS,JUN,SPRY2
PDPK1		kinase			5.96e-05	IL6,MYC,SERPINE1
BMP4		growth factor		1	6.47e-05	CYR61,IL6,JUN,KLF4,MYC
PRKAA1		kinase			6.99e-05	IL6,IL8,NFKBIA
FCGR2A		transmembrane receptor			6.99e-05	CCL2,CXCL2,IL8
Raf		group			9.39e-05	EDN1,FOS,JUN
STK11		kinase		0.447	9.61e-05	ATF3,FBXO9,GADD45A,SERPINE1,TNFAIP3
Tlr11		transmembrane receptor			9.73e-05	IL6,IL8
Gpcr		group			9.73e-05	FOS,JUN
TLR10		transmembrane receptor			9.73e-05	IL6,IL8
Sapk		group			9.73e-05	FOS,GADD45A
SCAVENGER receptor CLASS A		group			9.73e-05	IL6,IL8
IL17RA		transmembrane receptor			0.000108	CXCL2,IL6,IL8
TYROBP		transmembrane receptor			0.000108	CCL2,IL6,IL8
Growth hormone		group		1.955	0.000133	CEBPD,EGR1,FOS,MYC
SPHK1		kinase			0.000139	IL6,JUN,SERPINE1
CTGF		growth factor		-0.254	0.000141	ADAMTS1,GPR21,MYC,SERPINE1
Ifn gamma		complex			0.000141	CCL2,EDN1,IL8,MYC
MAP2K6		kinase		1.016	0.000149	CCL2,IL6,IL8,JUN
Nicotinic acetylcholine receptor		complex			0.000162	FOS,JUN
TLR8		transmembrane receptor			0.000176	CCL2,IL6,IL8
PI3K (family)		group			0.000176	ADM,CCL2,IL6
Fc gamma receptor		group			0.000196	IL6,IL8,TNFAIP3
ACVRL1		kinase			0.000196	IL8,MYC,SERPINE1
Gsk3		group			0.000242	FOS,IL6,JUN
FYN		kinase			0.000242	DUSP1,FOS,IL6
CD86		transmembrane receptor			0.000242	IL6,NFKBIA,TNFAIP3
NCK1	1.248	kinase			0.000242	FOS,PPP1R15A
IL1R2		transmembrane receptor			0.000242	IL6,IL8
IL9R		transmembrane receptor			0.000242	IL6,MYC
IRAK3		kinase			0.000242	CXCL2,IL6
MPL		transmembrane receptor			0.000242	FOS,MYC
TNFRSF10B		transmembrane receptor			0.000242	IL6,IL8
INHBA		growth factor		-1.342	0.000308	ANKRD1,IL6,KLF4,NR4A2,SERPINE1
UNC5B		transmembrane receptor			0.000338	CXCL2,IL6
CD244		transmembrane receptor			0.000338	EGR1,FOS
SELE		transmembrane receptor			0.000338	FOS,IL6
Integrin		complex			0.000449	FOS,MYC
MAPK13		kinase			0.000449	FOS,IL6
TNFRSF25		transmembrane receptor			0.000449	CCL2,IL8
GHRL		growth factor			0.000453	EDN1,FOS,IL6
Pro-inflammatory Cytokine		group			0.00053	ADM,F3,IL6
LY96		transmembrane receptor			0.000576	IL6,IL8
MAP3K11		kinase			0.000576	IL8,MYC
IGF1R		transmembrane receptor		1.732	0.000589	ANKRD1,EDN1,FOS,IL6,MYC
ITGA5		transmembrane receptor			0.00066	FOS,JUN,PTGER4
Shc		group			0.000719	FOS,MYC
CDK1		kinase			0.000719	HIST1H4A (includes others),JUN
OSMR		transmembrane receptor			0.000719	IL6,MYC
MAPK12		kinase			0.000719	FOS,JUN
PDGFRA		kinase			0.000719	FOS,MYC
HSPB8		kinase			0.000719	CCL2,IL8
PTK2		kinase			0.000757	CYR61,FOS,IL6
TGFBR1		kinase			0.000757	EDN1,SERPINE1,ZFP36
SIGIRR		transmembrane receptor			0.000876	CXCL2,IL6
CSK		kinase			0.000876	FOS,IL6
IL1RL1		transmembrane receptor			0.000876	IL6,IL8
NRTN		growth factor			0.000876	EGR1,FOSB
FGF7		growth factor			0.000977	CEBPD,SERPINE1,SPRY2
JINK1/2		group			0.00105	IL6,RHOB
Pkg		group			0.00105	EDN1,JUN
GAS6		growth factor			0.00124	CYR61,IL6
RIPK1		kinase			0.00124	IL6,IL8
MST1R		kinase			0.00124	FOS,MYC
Tnf receptor		group			0.00144	IL8,SERPINE1
Pdgf Ab		complex			0.00144	FOS,IL6
TNFRSF6B		transmembrane receptor			0.00144	IL6,IL8
LRPAP1		transmembrane receptor			0.00144	F3,SERPINE1
FGFR1		kinase			0.00153	FOS,JUN,MYC
LYN	1.087	kinase			0.00161	EGR1,IL6,MYC
MAP3K5		kinase			0.00165	IL6,IL8
ACVR1C		kinase			0.00165	FOS,SERPINE1
NOV		growth factor			0.00165	CCL2,SERPINE1
PDGF-AA		complex			0.00189	FOS,IL6
RIPK2	-1.041	kinase			0.00189	CXCL2,IL6
MSR1		transmembrane receptor			0.00189	CXCL2,IL6
ITGAM		transmembrane receptor			0.00189	IL6,IL8
EPHB6		kinase			0.00189	IL6,TRIB1
RARRES2		transmembrane receptor			0.00189	CXCL2,IL6
MTOR		kinase			0.00205	ADM,CEBPD,CITED2,MYC
NTF3		growth factor			0.00213	FOS,JUN
GDF2		growth factor			0.00235	EDN1,FOS,IL8
IL17R		complex			0.00239	CCL2,IL8
GSK3B		kinase			0.00256	CCL2,FOS,IL6
PRKD1		kinase			0.00267	NR4A1,TNFAIP3
EPOR		transmembrane receptor			0.00267	JUN,MYC
FLT3		kinase			0.00267	IL6,MYC
TNFRSF9		transmembrane receptor			0.00296	IL6,IL8
BMPR2		kinase			0.00326	CXCL2,IL8
LCK		kinase			0.00326	FOS,JUN
MST1		growth factor			0.00326	FOS,IL6
PRKG1		kinase			0.00326	FOS,SERPINE1
Ifn		group			0.0034	BCL6,EDN1,IL8
ERBB3		kinase			0.00353	DUSP1,EGR1,F3
IRAK1		kinase			0.0039	IL6,IL8
CDK2		kinase			0.0039	MYC,TNFAIP3
MSK1/2		group			0.00407	FOS
growth factor receptor		group			0.00407	FOS
Egfr-Erbb2		complex			0.00407	IL8
CLK1		kinase			0.00407	F3
FGF14		growth factor			0.00407	FOS
PRKG2		kinase			0.00407	FOS
CLK4		kinase			0.00407	F3
KSR2		kinase			0.00407	IL8
NME2		kinase			0.00407	MYC
RPS6KA2		kinase			0.00407	EGR1
GDF10		growth factor			0.00407	SERPINE1
SRC (family)		group			0.00425	CCL2,IL6
Ifnar		group			0.00425	CCL2,IL6
FCER1G		transmembrane receptor			0.00425	IL6,IL8
IL27RA		transmembrane receptor			0.00425	IL6,MYC
AMH		growth factor			0.00461	CXCL2,IER3
MAPK11		kinase			0.00461	FOS,IL6
OLR1		transmembrane receptor			0.00498	CCL2,IL6
PIK3CA		kinase			0.00536	CEBPD,SERPINE1
FGFR3		kinase			0.00536	DUSP6,FOS
PRKAA2		kinase			0.00576	EGR1,NFKBIA
TBK1		kinase			0.00576	IL6,IL8
ABL1		kinase			0.00576	GADD45A,MYC
ROCK2		kinase			0.00617	IL8,SERPINE1
CAV1		transmembrane receptor			0.00625	IL6,NR4A1,SLC2A3
PLAUR	-1.079	transmembrane receptor			0.00659	CCL2,MYC
LEPR		transmembrane receptor			0.00786	FOS,IL6,SERPINE1
Neurotrophin		group			0.00812	FOS
PLA2		group			0.00812	FOS
Gm-Csf Receptor		complex			0.00812	MYC
IL31RA		transmembrane receptor			0.00812	MYC
MAPK15		kinase			0.00812	JUN
LIMK1		kinase			0.00812	MYC
MAPKAPK5		kinase			0.00812	TNFAIP3
CD74		transmembrane receptor			0.00812	IL8
PRKAB1		kinase			0.00812	IL6
ARAF		kinase			0.00812	FOS
LTBR		transmembrane receptor			0.0089	IL6,NFKBIA
WISP2		growth factor			0.0089	JUN,SERPINE1
CD3E		transmembrane receptor			0.0089	IL6,MYC
NTRK2		kinase			0.011	FOS,MYC
Il3r		complex			0.0122	IL8
HDGF		growth factor			0.0122	SERPINE1
P-TEFb		complex			0.0122	IL8
CSNK2B		kinase			0.0122	MYC
CSNK1E		kinase			0.0122	SERPINE1
PRKD2		kinase			0.0122	IL8
TYRO3		kinase			0.0122	IL6
MAP4K2		kinase			0.0122	IL6
KIR2DS4 (includes others)		transmembrane receptor			0.0122	IL6
STK16		kinase			0.0122	SERPINE1
PIM2		kinase			0.0122	MYC
RPS6KA3		kinase			0.0122	FOS
IL20RA		transmembrane receptor			0.0122	IL8
CNTFR		transmembrane receptor			0.0122	IL8
CLEC11A		growth factor			0.0144	FOS,NR4A1
MHC Class II (complex)		complex			0.0162	IL6
TLR2/TLR4		group			0.0162	IL6
Ptk		group			0.0162	IL6
endothelin receptor		group			0.0162	FOS
CD80/CD86		group			0.0162	IL6
THBD	-1.172	transmembrane receptor			0.0162	IL6
WNK1		kinase			0.0162	SERPINE1
NCK2		kinase			0.0162	PPP1R15A
TEC		kinase			0.0162	FOS
SFRP4		transmembrane receptor			0.0162	MYC
EIF2AK1		kinase			0.0162	IL6
DLG4		kinase			0.0162	FOS
DGKZ		kinase			0.0162	IL6
CD163		transmembrane receptor			0.0162	IL6
ITGAX		transmembrane receptor			0.0162	IL8
BTK		kinase			0.0163	IL6,IL8
TNFRSF8		transmembrane receptor			0.017	IL8,MYC
Igm		complex			0.019	EGR1,MYC
CLEC6A		transmembrane receptor			0.0202	IL6
MTORC2		complex			0.0202	CCL2
Vla-4		complex			0.0202	F3
HLA-DQ		complex			0.0202	IL6
7S NGF		complex			0.0202	FOS
MAP3K12		kinase			0.0202	JUN
CD19		transmembrane receptor			0.0202	IL6
BRD4		kinase			0.0202	CXCL2
MARCO		transmembrane receptor			0.0202	IL6
CKS1B		kinase			0.0202	IL8
ADIPOR1		transmembrane receptor			0.0202	IL6
MAP3K10		kinase			0.0202	IL8
FIGF		growth factor			0.0202	IL6
CDK7		kinase			0.0202	TNFAIP3
LIFR		transmembrane receptor			0.0202	MYC
CAMK2A		kinase			0.0202	FOS
GDNF		growth factor			0.0211	EGR1,FOSB
Fcgr2		group			0.0242	IL6
IL-2R		complex			0.0242	FOS
IL10RB		transmembrane receptor			0.0242	IL8
FGFR4		kinase			0.0242	FOS
SLAMF1		transmembrane receptor			0.0242	IL8
TNFRSF10A		transmembrane receptor			0.0242	IL6
HCK		kinase			0.0242	IL6
MAP3K2		kinase			0.0242	IL6
YES1		kinase			0.0242	IL6
CD22		transmembrane receptor			0.0242	MYC
PROK1		growth factor			0.0242	IL8
BTNL2		transmembrane receptor			0.0281	IL6
SELL		transmembrane receptor			0.0281	IL6
TREM2		transmembrane receptor			0.0281	IL6
LGALS3BP		transmembrane receptor			0.0281	IL6
ITGB4		transmembrane receptor			0.0281	IL6
IL18R1		transmembrane receptor			0.0281	IL6
NDRG1		kinase			0.0281	ATF3
LILRB1		transmembrane receptor			0.0281	IL8
LTBP4		growth factor			0.0321	MYC
AURKA	1.144	kinase			0.0321	MYC
DCLK1		kinase			0.0321	MYC
CSNK2A1		kinase			0.0321	ZFP36
CDK5R1		kinase			0.0321	FOS
ITGA4		transmembrane receptor			0.0321	TNFAIP3
STK4		kinase			0.0321	IL6
MERTK		kinase			0.0321	IL6
IL17RB		transmembrane receptor			0.0321	IL6
FCER2		transmembrane receptor			0.0321	IL8
Fgfr		group			0.036	FOS
CLEC7A		transmembrane receptor			0.036	IL6
STK3		kinase			0.036	IL6
FCER1A		transmembrane receptor			0.036	IL6
IL1RAP	-1.035	transmembrane receptor			0.036	IL6
PRKAR2B		kinase			0.036	FOS
ACVR1B		kinase			0.036	SERPINE1
ROCK1		kinase			0.04	EDN1
TNFRSF11B		transmembrane receptor			0.04	IL6
FCGR1A		transmembrane receptor			0.04	IL6
TGFBR3		kinase			0.04	SERPINE1
INHBB		growth factor			0.0439	SERPINE1
CDK5		kinase			0.0439	TNFAIP3
EDNRA		transmembrane receptor			0.0439	FOS
KIT		transmembrane receptor			0.0449	IL6,MYC
IKK (complex)		complex			0.0478	MYC
MAP2K2		kinase			0.0478	IL6
TEK		kinase			0.0478	IL6
CD47		transmembrane receptor			0.0478	IL6
